# Supplementary material for: Diversity in Protein Glycosylation among Insect Species
Source: PLoS One. 2011 Feb 23;6(2):e16682. doi: 10.1371/journal.pone.0016682 (PMC3044136; doi:10.1371/journal.pone.0016682)
Supplement: Output File S1 — InterProScan output file for Tribolium castaneum. (OUT) [file pone.0016682.s011.out]

GLEAN_00083	89B16684F84FC627	222	superfamily	SSF56634	Heme-dependent catalases	17	203	3.6e-95	T	14-Apr-2010	IPR020835	Catalase-like domain, haem-dependent	Molecular Function: catalase activity (GO:0004096), Biological Process: response to oxidative stress (GO:0006979), Biological Process: oxidation reduction (GO:0055114)
GLEAN_00083	89B16684F84FC627	222	FPrintScan	PR00067	CATALASE	38	61	1.2e-43	T	14-Apr-2010	IPR018028	Catalase related subgroup
GLEAN_00083	89B16684F84FC627	222	FPrintScan	PR00067	CATALASE	101	119	1.2e-43	T	14-Apr-2010	IPR018028	Catalase related subgroup
GLEAN_00083	89B16684F84FC627	222	FPrintScan	PR00067	CATALASE	122	139	1.2e-43	T	14-Apr-2010	IPR018028	Catalase related subgroup
GLEAN_00083	89B16684F84FC627	222	FPrintScan	PR00067	CATALASE	141	159	1.2e-43	T	14-Apr-2010	IPR018028	Catalase related subgroup
GLEAN_00083	89B16684F84FC627	222	PatternScan	PS00438	CATALASE_2	61	77	NA	T	14-Apr-2010	IPR002226	Catalase	Molecular Function: catalase activity (GO:0004096), Biological Process: response to oxidative stress (GO:0006979), Biological Process: oxidation reduction (GO:0055114)
GLEAN_00083	89B16684F84FC627	222	HMMPfam	PF00199	Catalase	25	206	5.1e-89	T	14-Apr-2010	IPR018028	Catalase related subgroup
GLEAN_00083	89B16684F84FC627	222	ProfileScan	PS51402	CATALASE_3	21	222	38.084	T	14-Apr-2010	IPR011614	Catalase, N-terminal	Molecular Function: catalase activity (GO:0004096), Biological Process: response to oxidative stress (GO:0006979), Biological Process: oxidation reduction (GO:0055114)
GLEAN_00083	89B16684F84FC627	222	HMMPanther	PTHR11465	CATALASE	100	203	3.6e-78	T	14-Apr-2010	IPR020835	Catalase-like domain, haem-dependent	Molecular Function: catalase activity (GO:0004096), Biological Process: response to oxidative stress (GO:0006979), Biological Process: oxidation reduction (GO:0055114)
GLEAN_00084	B41B2338314F9FEC	221	superfamily	SSF56634	Heme-dependent catalases	1	214	1.8e-80	T	14-Apr-2010	IPR020835	Catalase-like domain, haem-dependent	Molecular Function: catalase activity (GO:0004096), Biological Process: response to oxidative stress (GO:0006979), Biological Process: oxidation reduction (GO:0055114)
GLEAN_00084	B41B2338314F9FEC	221	FPrintScan	PR00067	CATALASE	26	53	2.9e-27	T	14-Apr-2010	IPR018028	Catalase related subgroup
GLEAN_00084	B41B2338314F9FEC	221	FPrintScan	PR00067	CATALASE	58	84	2.9e-27	T	14-Apr-2010	IPR018028	Catalase related subgroup
GLEAN_00084	B41B2338314F9FEC	221	PatternScan	PS00437	CATALASE_1	71	79	NA	T	14-Apr-2010	IPR002226	Catalase	Molecular Function: catalase activity (GO:0004096), Biological Process: response to oxidative stress (GO:0006979), Biological Process: oxidation reduction (GO:0055114)
GLEAN_00084	B41B2338314F9FEC	221	HMMPfam	PF00199	Catalase	1	125	1.2e-55	T	14-Apr-2010	IPR018028	Catalase related subgroup
GLEAN_00084	B41B2338314F9FEC	221	HMMPfam	PF06628	Catalase-rel	147	214	2.1e-20	T	14-Apr-2010	IPR010582	Catalase-related immune responsive	Molecular Function: catalase activity (GO:0004096), Molecular Function: iron ion binding (GO:0005506), Biological Process: response to oxidative stress (GO:0006979), Molecular Function: heme binding (GO:0020037), Biological Process: oxidation reduction (GO:0055114)
GLEAN_00084	B41B2338314F9FEC	221	ProfileScan	PS51402	CATALASE_3	1	219	28.493	T	14-Apr-2010	IPR011614	Catalase, N-terminal	Molecular Function: catalase activity (GO:0004096), Biological Process: response to oxidative stress (GO:0006979), Biological Process: oxidation reduction (GO:0055114)
GLEAN_00084	B41B2338314F9FEC	221	HMMPanther	PTHR11465	CATALASE	1	213	2e-108	T	14-Apr-2010	IPR020835	Catalase-like domain, haem-dependent	Molecular Function: catalase activity (GO:0004096), Biological Process: response to oxidative stress (GO:0006979), Biological Process: oxidation reduction (GO:0055114)
GLEAN_00170	3E47F0274F46E8B2	655	superfamily	SSF51445	(Trans)glycosidases	40	367	4.2e-55	T	14-Apr-2010	IPR017853	Glycoside hydrolase, catalytic core
GLEAN_00170	3E47F0274F46E8B2	655	PatternScan	PS01182	GLYCOSYL_HYDROL_F35	174	186	NA	T	14-Apr-2010	IPR019801	Glycoside hydrolase, family 35, conserved site	Molecular Function: hydrolase activity, hydrolyzing O-glycosyl compounds (GO:0004553), Biological Process: carbohydrate metabolic process (GO:0005975)
GLEAN_00170	3E47F0274F46E8B2	655	FPrintScan	PR00742	GLHYDRLASE35	34	51	8.2e-31	T	14-Apr-2010	IPR001944	Glycoside hydrolase, family 35	Molecular Function: hydrolase activity, hydrolyzing O-glycosyl compounds (GO:0004553), Biological Process: carbohydrate metabolic process (GO:0005975)
GLEAN_00170	3E47F0274F46E8B2	655	FPrintScan	PR00742	GLHYDRLASE35	55	73	8.2e-31	T	14-Apr-2010	IPR001944	Glycoside hydrolase, family 35	Molecular Function: hydrolase activity, hydrolyzing O-glycosyl compounds (GO:0004553), Biological Process: carbohydrate metabolic process (GO:0005975)
GLEAN_00170	3E47F0274F46E8B2	655	FPrintScan	PR00742	GLHYDRLASE35	172	187	8.2e-31	T	14-Apr-2010	IPR001944	Glycoside hydrolase, family 35	Molecular Function: hydrolase activity, hydrolyzing O-glycosyl compounds (GO:0004553), Biological Process: carbohydrate metabolic process (GO:0005975)
GLEAN_00170	3E47F0274F46E8B2	655	FPrintScan	PR00742	GLHYDRLASE35	264	279	8.2e-31	T	14-Apr-2010	IPR001944	Glycoside hydrolase, family 35	Molecular Function: hydrolase activity, hydrolyzing O-glycosyl compounds (GO:0004553), Biological Process: carbohydrate metabolic process (GO:0005975)
GLEAN_00170	3E47F0274F46E8B2	655	FPrintScan	PR00742	GLHYDRLASE35	300	315	8.2e-31	T	14-Apr-2010	IPR001944	Glycoside hydrolase, family 35	Molecular Function: hydrolase activity, hydrolyzing O-glycosyl compounds (GO:0004553), Biological Process: carbohydrate metabolic process (GO:0005975)
GLEAN_00170	3E47F0274F46E8B2	655	FPrintScan	PR00742	GLHYDRLASE35	590	606	8.2e-31	T	14-Apr-2010	IPR001944	Glycoside hydrolase, family 35	Molecular Function: hydrolase activity, hydrolyzing O-glycosyl compounds (GO:0004553), Biological Process: carbohydrate metabolic process (GO:0005975)
GLEAN_00170	3E47F0274F46E8B2	655	HMMPanther	PTHR23421	BETA-GALACTOSIDASE RELATED	21	642	1.6e-116	T	14-Apr-2010	IPR001944	Glycoside hydrolase, family 35	Molecular Function: hydrolase activity, hydrolyzing O-glycosyl compounds (GO:0004553), Biological Process: carbohydrate metabolic process (GO:0005975)
GLEAN_00170	3E47F0274F46E8B2	655	HMMPfam	PF01301	Glyco_hydro_35	31	363	3e-108	T	14-Apr-2010	IPR001944	Glycoside hydrolase, family 35	Molecular Function: hydrolase activity, hydrolyzing O-glycosyl compounds (GO:0004553), Biological Process: carbohydrate metabolic process (GO:0005975)
GLEAN_00180	0CE3494061053998	155	superfamily	SSF57716	Glucocorticoid receptor-like (DNA-binding domain)	4	56	5e-20	T	14-Apr-2010	NULL	NULL
GLEAN_00180	0CE3494061053998	155	HMMPfam	PF01246	Ribosomal_L24e	1	71	6.9e-32	T	14-Apr-2010	IPR000988	Ribosomal protein L24e	Molecular Function: structural constituent of ribosome (GO:0003735), Cellular Component: intracellular (GO:0005622), Cellular Component: ribosome (GO:0005840), Biological Process: translation (GO:0006412)
GLEAN_00180	0CE3494061053998	155	HMMSmart	SM00746	TRASH	6	44	6.8e-09	T	14-Apr-2010	IPR011017	TRASH
GLEAN_00180	0CE3494061053998	155	HMMPanther	PTHR10792:SF1	60S RIBOSOMAL PROTEIN L24	2	155	7.2e-76	T	14-Apr-2010	NULL	NULL
GLEAN_00180	0CE3494061053998	155	HMMPanther	PTHR10792	60S RIBOSOMAL PROTEIN L24	2	155	7.2e-76	T	14-Apr-2010	IPR000988	Ribosomal protein L24e	Molecular Function: structural constituent of ribosome (GO:0003735), Cellular Component: intracellular (GO:0005622), Cellular Component: ribosome (GO:0005840), Biological Process: translation (GO:0006412)
GLEAN_00188	B3BA635471AF6EDB	631	superfamily	SSF53067	Actin-like ATPase domain	3	188	1.4e-71	T	14-Apr-2010	NULL	NULL
GLEAN_00188	B3BA635471AF6EDB	631	superfamily	SSF53067	Actin-like ATPase domain	189	382	4.8e-66	T	14-Apr-2010	NULL	NULL
GLEAN_00188	B3BA635471AF6EDB	631	superfamily	SSF100920	Heat shock protein 70kD (HSP70), peptide-binding domain	386	544	1.9e-63	T	14-Apr-2010	NULL	NULL
GLEAN_00188	B3BA635471AF6EDB	631	superfamily	SSF100934	Heat shock protein 70kD (HSP70), C-terminal subdomain	538	620	9.6e-26	T	14-Apr-2010	NULL	NULL
GLEAN_00188	B3BA635471AF6EDB	631	HMMPfam	PF00012	HSP70	7	611	1.2e-263	T	14-Apr-2010	IPR013126	Heat shock protein 70
GLEAN_00188	B3BA635471AF6EDB	631	PatternScan	PS00297	HSP70_1	9	16	NA	T	14-Apr-2010	IPR018181	Heat shock protein 70, conserved site
GLEAN_00188	B3BA635471AF6EDB	631	PatternScan	PS00329	HSP70_2	197	210	NA	T	14-Apr-2010	IPR018181	Heat shock protein 70, conserved site
GLEAN_00188	B3BA635471AF6EDB	631	PatternScan	PS01036	HSP70_3	335	349	NA	T	14-Apr-2010	IPR018181	Heat shock protein 70, conserved site
GLEAN_00188	B3BA635471AF6EDB	631	FPrintScan	PR00301	HEATSHOCK70	5	18	6.6e-87	T	14-Apr-2010	IPR001023	Heat shock protein Hsp70	Molecular Function: ATP binding (GO:0005524)
GLEAN_00188	B3BA635471AF6EDB	631	FPrintScan	PR00301	HEATSHOCK70	33	45	6.6e-87	T	14-Apr-2010	IPR001023	Heat shock protein Hsp70	Molecular Function: ATP binding (GO:0005524)
GLEAN_00188	B3BA635471AF6EDB	631	FPrintScan	PR00301	HEATSHOCK70	55	63	6.6e-87	T	14-Apr-2010	IPR001023	Heat shock protein Hsp70	Molecular Function: ATP binding (GO:0005524)
GLEAN_00188	B3BA635471AF6EDB	631	FPrintScan	PR00301	HEATSHOCK70	142	162	6.6e-87	T	14-Apr-2010	IPR001023	Heat shock protein Hsp70	Molecular Function: ATP binding (GO:0005524)
GLEAN_00188	B3BA635471AF6EDB	631	FPrintScan	PR00301	HEATSHOCK70	203	213	6.6e-87	T	14-Apr-2010	IPR001023	Heat shock protein Hsp70	Molecular Function: ATP binding (GO:0005524)
GLEAN_00188	B3BA635471AF6EDB	631	FPrintScan	PR00301	HEATSHOCK70	332	348	6.6e-87	T	14-Apr-2010	IPR001023	Heat shock protein Hsp70	Molecular Function: ATP binding (GO:0005524)
GLEAN_00188	B3BA635471AF6EDB	631	FPrintScan	PR00301	HEATSHOCK70	364	384	6.6e-87	T	14-Apr-2010	IPR001023	Heat shock protein Hsp70	Molecular Function: ATP binding (GO:0005524)
GLEAN_00188	B3BA635471AF6EDB	631	FPrintScan	PR00301	HEATSHOCK70	391	410	6.6e-87	T	14-Apr-2010	IPR001023	Heat shock protein Hsp70	Molecular Function: ATP binding (GO:0005524)
GLEAN_00188	B3BA635471AF6EDB	631	FPrintScan	PR00301	HEATSHOCK70	472	488	6.6e-87	T	14-Apr-2010	IPR001023	Heat shock protein Hsp70	Molecular Function: ATP binding (GO:0005524)
GLEAN_00188	B3BA635471AF6EDB	631	HMMPanther	PTHR19375:SF1	HEAT SHOCK PROTEIN 70 (HSP70)	7	528	3.4e-310	T	14-Apr-2010	NULL	NULL
GLEAN_00188	B3BA635471AF6EDB	631	HMMPanther	PTHR19375	HEAT SHOCK PROTEIN 70KDA	7	528	3.4e-310	T	14-Apr-2010	IPR001023	Heat shock protein Hsp70	Molecular Function: ATP binding (GO:0005524)
GLEAN_00378	25C1FA6836F8203D	447	superfamily	SSF53187	Zn-dependent exopeptidases	125	444	1.8e-124	T	14-Apr-2010	NULL	NULL
GLEAN_00378	25C1FA6836F8203D	447	superfamily	SSF52949	Macro domain-like	3	125	2.1e-26	T	14-Apr-2010	NULL	NULL
GLEAN_00378	25C1FA6836F8203D	447	HMMPfam	PF00883	Peptidase_M17	130	439	3.6e-119	T	14-Apr-2010	IPR000819	Peptidase M17, leucyl aminopeptidase, C-terminal	Molecular Function: aminopeptidase activity (GO:0004177), Cellular Component: intracellular (GO:0005622), Biological Process: proteolysis (GO:0006508)
GLEAN_00378	25C1FA6836F8203D	447	HMMPfam	PF02789	Peptidase_M17_N	11	101	5.4e-18	T	14-Apr-2010	IPR008283	Peptidase M17, leucyl aminopeptidase, N-terminal	Molecular Function: aminopeptidase activity (GO:0004177), Cellular Component: intracellular (GO:0005622), Biological Process: proteolysis (GO:0006508)
GLEAN_00378	25C1FA6836F8203D	447	HMMPanther	PTHR11963:SF3	LEUCINE AMINOPEPTIDASE	11	446	5.6e-210	T	14-Apr-2010	IPR011356	Peptidase M17, leucyl aminopeptidase	Molecular Function: aminopeptidase activity (GO:0004177), Cellular Component: cytoplasm (GO:0005737), Molecular Function: metalloexopeptidase activity (GO:0008235), Biological Process: protein metabolic process (GO:0019538), Molecular Function: manganese ion binding (GO:0030145)
GLEAN_00378	25C1FA6836F8203D	447	HMMPanther	PTHR11963	LEUCINE AMINOPEPTIDASE-RELATED	11	446	5.6e-210	T	14-Apr-2010	NULL	NULL
GLEAN_00378	25C1FA6836F8203D	447	FPrintScan	PR00481	LAMNOPPTDASE	206	223	1.9e-51	T	14-Apr-2010	IPR000819	Peptidase M17, leucyl aminopeptidase, C-terminal	Molecular Function: aminopeptidase activity (GO:0004177), Cellular Component: intracellular (GO:0005622), Biological Process: proteolysis (GO:0006508)
GLEAN_00378	25C1FA6836F8203D	447	FPrintScan	PR00481	LAMNOPPTDASE	228	249	1.9e-51	T	14-Apr-2010	IPR000819	Peptidase M17, leucyl aminopeptidase, C-terminal	Molecular Function: aminopeptidase activity (GO:0004177), Cellular Component: intracellular (GO:0005622), Biological Process: proteolysis (GO:0006508)
GLEAN_00378	25C1FA6836F8203D	447	FPrintScan	PR00481	LAMNOPPTDASE	265	286	1.9e-51	T	14-Apr-2010	IPR000819	Peptidase M17, leucyl aminopeptidase, C-terminal	Molecular Function: aminopeptidase activity (GO:0004177), Cellular Component: intracellular (GO:0005622), Biological Process: proteolysis (GO:0006508)
GLEAN_00378	25C1FA6836F8203D	447	FPrintScan	PR00481	LAMNOPPTDASE	287	307	1.9e-51	T	14-Apr-2010	IPR000819	Peptidase M17, leucyl aminopeptidase, C-terminal	Molecular Function: aminopeptidase activity (GO:0004177), Cellular Component: intracellular (GO:0005622), Biological Process: proteolysis (GO:0006508)
GLEAN_00378	25C1FA6836F8203D	447	FPrintScan	PR00481	LAMNOPPTDASE	315	330	1.9e-51	T	14-Apr-2010	IPR000819	Peptidase M17, leucyl aminopeptidase, C-terminal	Molecular Function: aminopeptidase activity (GO:0004177), Cellular Component: intracellular (GO:0005622), Biological Process: proteolysis (GO:0006508)
GLEAN_00378	25C1FA6836F8203D	447	PatternScan	PS00631	CYTOSOL_AP	291	298	NA	T	14-Apr-2010	IPR000819	Peptidase M17, leucyl aminopeptidase, C-terminal	Molecular Function: aminopeptidase activity (GO:0004177), Cellular Component: intracellular (GO:0005622), Biological Process: proteolysis (GO:0006508)
GLEAN_00476	F2D93D019AA7620E	215	SignalPHMM	SignalP	signal-peptide	1	19	NA	?	14-Apr-2010	NULL	NULL
GLEAN_00476	F2D93D019AA7620E	215	ProfileScan	PS50905	FERRITIN_LIKE	38	195	35.369	T	14-Apr-2010	IPR009040	Ferritin-like
GLEAN_00476	F2D93D019AA7620E	215	HMMPanther	PTHR11431:SF5	FERRITIN SUBUNIT 1, INSECT	36	208	1.5e-75	T	14-Apr-2010	NULL	NULL
GLEAN_00476	F2D93D019AA7620E	215	HMMPanther	PTHR11431	FERRITIN	36	208	1.5e-75	T	14-Apr-2010	IPR001519	Ferritin, N-terminal	Molecular Function: binding (GO:0005488), Biological Process: iron ion transport (GO:0006826), Biological Process: cellular iron ion homeostasis (GO:0006879), Molecular Function: ferric iron binding (GO:0008199)
GLEAN_00476	F2D93D019AA7620E	215	HMMPfam	PF00210	Ferritin	46	194	5.2e-41	T	14-Apr-2010	IPR008331	Ferritin/Dps protein	Biological Process: cellular iron ion homeostasis (GO:0006879), Molecular Function: ferric iron binding (GO:0008199)
GLEAN_00476	F2D93D019AA7620E	215	superfamily	SSF47240	Ferritin-like	34	211	2.4e-45	T	14-Apr-2010	IPR009078	Ferritin/ribonucleotide reductase-like	Molecular Function: oxidoreductase activity (GO:0016491), Molecular Function: transition metal ion binding (GO:0046914), Biological Process: oxidation reduction (GO:0055114)
GLEAN_00643	630669D01A3676B9	1296	HMMSmart	SM00369	LRR_TYP	260	283	0.1	T	14-Apr-2010	IPR003591	Leucine-rich repeat, typical subtype
GLEAN_00643	630669D01A3676B9	1296	HMMSmart	SM00369	LRR_TYP	539	562	0.0022	T	14-Apr-2010	IPR003591	Leucine-rich repeat, typical subtype
GLEAN_00643	630669D01A3676B9	1296	HMMSmart	SM00369	LRR_TYP	563	586	0.02	T	14-Apr-2010	IPR003591	Leucine-rich repeat, typical subtype
GLEAN_00643	630669D01A3676B9	1296	HMMSmart	SM00369	LRR_TYP	637	660	0.06	T	14-Apr-2010	IPR003591	Leucine-rich repeat, typical subtype
GLEAN_00643	630669D01A3676B9	1296	HMMSmart	SM00369	LRR_TYP	661	684	0.048	T	14-Apr-2010	IPR003591	Leucine-rich repeat, typical subtype
GLEAN_00643	630669D01A3676B9	1296	HMMSmart	SM00369	LRR_TYP	769	792	0.0033	T	14-Apr-2010	IPR003591	Leucine-rich repeat, typical subtype
GLEAN_00643	630669D01A3676B9	1296	HMMSmart	SM00369	LRR_TYP	817	840	0.00033	T	14-Apr-2010	IPR003591	Leucine-rich repeat, typical subtype
GLEAN_00643	630669D01A3676B9	1296	TMHMM	tmhmm	transmembrane_regions	28	46	NA	?	14-Apr-2010	NULL	NULL
GLEAN_00643	630669D01A3676B9	1296	HMMPfam	PF00560	LRR_1	140	159	0.24	T	14-Apr-2010	IPR001611	Leucine-rich repeat	Molecular Function: protein binding (GO:0005515)
GLEAN_00643	630669D01A3676B9	1296	HMMPfam	PF00560	LRR_1	164	185	0.17	T	14-Apr-2010	IPR001611	Leucine-rich repeat	Molecular Function: protein binding (GO:0005515)
GLEAN_00643	630669D01A3676B9	1296	HMMPfam	PF00560	LRR_1	189	211	0.57	T	14-Apr-2010	IPR001611	Leucine-rich repeat	Molecular Function: protein binding (GO:0005515)
GLEAN_00643	630669D01A3676B9	1296	HMMPfam	PF00560	LRR_1	215	233	0.96	T	14-Apr-2010	IPR001611	Leucine-rich repeat	Molecular Function: protein binding (GO:0005515)
GLEAN_00643	630669D01A3676B9	1296	HMMPfam	PF00560	LRR_1	262	276	1.1	T	14-Apr-2010	IPR001611	Leucine-rich repeat	Molecular Function: protein binding (GO:0005515)
GLEAN_00643	630669D01A3676B9	1296	HMMPfam	PF00560	LRR_1	342	363	0.52	T	14-Apr-2010	IPR001611	Leucine-rich repeat	Molecular Function: protein binding (GO:0005515)
GLEAN_00643	630669D01A3676B9	1296	HMMPfam	PF00560	LRR_1	367	388	0.007	T	14-Apr-2010	IPR001611	Leucine-rich repeat	Molecular Function: protein binding (GO:0005515)
GLEAN_00643	630669D01A3676B9	1296	HMMPfam	PF00560	LRR_1	541	562	0.0082	T	14-Apr-2010	IPR001611	Leucine-rich repeat	Molecular Function: protein binding (GO:0005515)
GLEAN_00643	630669D01A3676B9	1296	HMMPfam	PF00560	LRR_1	722	739	1	T	14-Apr-2010	IPR001611	Leucine-rich repeat	Molecular Function: protein binding (GO:0005515)
GLEAN_00643	630669D01A3676B9	1296	HMMPfam	PF00560	LRR_1	771	792	0.35	T	14-Apr-2010	IPR001611	Leucine-rich repeat	Molecular Function: protein binding (GO:0005515)
GLEAN_00643	630669D01A3676B9	1296	HMMPfam	PF00560	LRR_1	795	816	0.32	T	14-Apr-2010	IPR001611	Leucine-rich repeat	Molecular Function: protein binding (GO:0005515)
GLEAN_00643	630669D01A3676B9	1296	HMMPfam	PF00560	LRR_1	819	838	0.15	T	14-Apr-2010	IPR001611	Leucine-rich repeat	Molecular Function: protein binding (GO:0005515)
GLEAN_00643	630669D01A3676B9	1296	superfamily	SSF52047	RNI-like	590	931	9.1e-51	T	14-Apr-2010	NULL	NULL
GLEAN_00643	630669D01A3676B9	1296	superfamily	SSF52058	L domain-like	89	401	3.4e-48	T	14-Apr-2010	NULL	NULL
GLEAN_00643	630669D01A3676B9	1296	superfamily	SSF52058	L domain-like	405	701	1.2e-34	T	14-Apr-2010	NULL	NULL
GLEAN_00643	630669D01A3676B9	1296	superfamily	SSF52058	L domain-like	864	1220	2.5e-33	T	14-Apr-2010	NULL	NULL
GLEAN_00643	630669D01A3676B9	1296	HMMPanther	PTHR23154:SF134	CHAOPTIN	90	96	1e-94	T	14-Apr-2010	NULL	NULL
GLEAN_00643	630669D01A3676B9	1296	HMMPanther	PTHR23154:SF134	CHAOPTIN	144	266	1e-94	T	14-Apr-2010	NULL	NULL
GLEAN_00643	630669D01A3676B9	1296	HMMPanther	PTHR23154:SF134	CHAOPTIN	620	686	1e-94	T	14-Apr-2010	NULL	NULL
GLEAN_00643	630669D01A3676B9	1296	HMMPanther	PTHR23154:SF134	CHAOPTIN	725	838	1e-94	T	14-Apr-2010	NULL	NULL
GLEAN_00643	630669D01A3676B9	1296	HMMPanther	PTHR23154:SF134	CHAOPTIN	1191	1225	1e-94	T	14-Apr-2010	NULL	NULL
GLEAN_00643	630669D01A3676B9	1296	HMMPanther	PTHR23154	LEUCINE-RICH TRANSMEMBRANE PROTEINS	90	96	1e-94	T	14-Apr-2010	NULL	NULL
GLEAN_00643	630669D01A3676B9	1296	HMMPanther	PTHR23154	LEUCINE-RICH TRANSMEMBRANE PROTEINS	144	266	1e-94	T	14-Apr-2010	NULL	NULL
GLEAN_00643	630669D01A3676B9	1296	HMMPanther	PTHR23154	LEUCINE-RICH TRANSMEMBRANE PROTEINS	620	686	1e-94	T	14-Apr-2010	NULL	NULL
GLEAN_00643	630669D01A3676B9	1296	HMMPanther	PTHR23154	LEUCINE-RICH TRANSMEMBRANE PROTEINS	725	838	1e-94	T	14-Apr-2010	NULL	NULL
GLEAN_00643	630669D01A3676B9	1296	HMMPanther	PTHR23154	LEUCINE-RICH TRANSMEMBRANE PROTEINS	1191	1225	1e-94	T	14-Apr-2010	NULL	NULL
GLEAN_00643	630669D01A3676B9	1296	FPrintScan	PR00019	LEURICHRPT	542	555	8.5e-07	T	14-Apr-2010	IPR020474	Toll-like receptor, leucine rich repeat-containing
GLEAN_00643	630669D01A3676B9	1296	FPrintScan	PR00019	LEURICHRPT	769	782	8.5e-07	T	14-Apr-2010	IPR020474	Toll-like receptor, leucine rich repeat-containing
GLEAN_00643	630669D01A3676B9	1296	SignalPHMM	SignalP	signal-peptide	1	39	NA	?	14-Apr-2010	NULL	NULL
GLEAN_00756	E0FCA106BDC4201B	904	HMMPfam	PF00560	LRR_1	137	155	0.07	T	14-Apr-2010	IPR001611	Leucine-rich repeat	Molecular Function: protein binding (GO:0005515)
GLEAN_00756	E0FCA106BDC4201B	904	HMMPfam	PF00560	LRR_1	416	438	0.16	T	14-Apr-2010	IPR001611	Leucine-rich repeat	Molecular Function: protein binding (GO:0005515)
GLEAN_00756	E0FCA106BDC4201B	904	HMMPfam	PF00560	LRR_1	440	461	0.073	T	14-Apr-2010	IPR001611	Leucine-rich repeat	Molecular Function: protein binding (GO:0005515)
GLEAN_00756	E0FCA106BDC4201B	904	HMMPfam	PF00560	LRR_1	623	645	0.099	T	14-Apr-2010	IPR001611	Leucine-rich repeat	Molecular Function: protein binding (GO:0005515)
GLEAN_00756	E0FCA106BDC4201B	904	HMMPfam	PF00560	LRR_1	647	669	0.029	T	14-Apr-2010	IPR001611	Leucine-rich repeat	Molecular Function: protein binding (GO:0005515)
GLEAN_00756	E0FCA106BDC4201B	904	HMMPfam	PF00560	LRR_1	671	693	0.68	T	14-Apr-2010	IPR001611	Leucine-rich repeat	Molecular Function: protein binding (GO:0005515)
GLEAN_00756	E0FCA106BDC4201B	904	HMMPfam	PF00560	LRR_1	696	716	0.89	T	14-Apr-2010	IPR001611	Leucine-rich repeat	Molecular Function: protein binding (GO:0005515)
GLEAN_00756	E0FCA106BDC4201B	904	HMMPanther	PTHR23154:SF51	TOLL	140	230	1.5e-53	T	14-Apr-2010	NULL	NULL
GLEAN_00756	E0FCA106BDC4201B	904	HMMPanther	PTHR23154:SF51	TOLL	389	464	1.5e-53	T	14-Apr-2010	NULL	NULL
GLEAN_00756	E0FCA106BDC4201B	904	HMMPanther	PTHR23154:SF51	TOLL	603	756	1.5e-53	T	14-Apr-2010	NULL	NULL
GLEAN_00756	E0FCA106BDC4201B	904	HMMPanther	PTHR23154:SF51	TOLL	857	889	1.5e-53	T	14-Apr-2010	NULL	NULL
GLEAN_00756	E0FCA106BDC4201B	904	HMMPanther	PTHR23154	LEUCINE-RICH TRANSMEMBRANE PROTEINS	140	230	1.5e-53	T	14-Apr-2010	NULL	NULL
GLEAN_00756	E0FCA106BDC4201B	904	HMMPanther	PTHR23154	LEUCINE-RICH TRANSMEMBRANE PROTEINS	389	464	1.5e-53	T	14-Apr-2010	NULL	NULL
GLEAN_00756	E0FCA106BDC4201B	904	HMMPanther	PTHR23154	LEUCINE-RICH TRANSMEMBRANE PROTEINS	603	756	1.5e-53	T	14-Apr-2010	NULL	NULL
GLEAN_00756	E0FCA106BDC4201B	904	HMMPanther	PTHR23154	LEUCINE-RICH TRANSMEMBRANE PROTEINS	857	889	1.5e-53	T	14-Apr-2010	NULL	NULL
GLEAN_00756	E0FCA106BDC4201B	904	superfamily	SSF52058	L domain-like	364	802	1.2e-56	T	14-Apr-2010	NULL	NULL
GLEAN_00756	E0FCA106BDC4201B	904	superfamily	SSF52058	L domain-like	11	361	1.3e-33	T	14-Apr-2010	NULL	NULL
GLEAN_00756	E0FCA106BDC4201B	904	HMMSmart	SM00369	LRR_TYP	390	413	0.03	T	14-Apr-2010	IPR003591	Leucine-rich repeat, typical subtype
GLEAN_00756	E0FCA106BDC4201B	904	HMMSmart	SM00369	LRR_TYP	414	437	0.0062	T	14-Apr-2010	IPR003591	Leucine-rich repeat, typical subtype
GLEAN_00756	E0FCA106BDC4201B	904	HMMSmart	SM00369	LRR_TYP	645	668	0.00017	T	14-Apr-2010	IPR003591	Leucine-rich repeat, typical subtype
GLEAN_00756	E0FCA106BDC4201B	904	HMMSmart	SM00369	LRR_TYP	669	692	0.0035	T	14-Apr-2010	IPR003591	Leucine-rich repeat, typical subtype
GLEAN_00756	E0FCA106BDC4201B	904	FPrintScan	PR00019	LEURICHRPT	441	454	2.3e-06	T	14-Apr-2010	IPR020474	Toll-like receptor, leucine rich repeat-containing
GLEAN_00756	E0FCA106BDC4201B	904	FPrintScan	PR00019	LEURICHRPT	669	682	2.3e-06	T	14-Apr-2010	IPR020474	Toll-like receptor, leucine rich repeat-containing
GLEAN_00756	E0FCA106BDC4201B	904	SignalPHMM	SignalP	signal-peptide	1	18	NA	?	14-Apr-2010	NULL	NULL
GLEAN_00756	E0FCA106BDC4201B	904	TMHMM	tmhmm	transmembrane_regions	863	885	NA	?	14-Apr-2010	NULL	NULL
GLEAN_00960	DA929F199E3CBC14	513	HMMPfam	PF00171	Aldedh	42	504	4.1e-180	T	14-Apr-2010	IPR015590	Aldehyde dehydrogenase	Biological Process: metabolic process (GO:0008152), Molecular Function: oxidoreductase activity (GO:0016491), Biological Process: oxidation reduction (GO:0055114)
GLEAN_00960	DA929F199E3CBC14	513	PatternScan	PS00070	ALDEHYDE_DEHYDR_CYS	308	319	NA	T	14-Apr-2010	IPR016160	Aldehyde dehydrogenase, conserved site	Biological Process: metabolic process (GO:0008152), Molecular Function: oxidoreductase activity (GO:0016491), Biological Process: oxidation reduction (GO:0055114)
GLEAN_00960	DA929F199E3CBC14	513	PatternScan	PS00687	ALDEHYDE_DEHYDR_GLU	280	287	NA	T	14-Apr-2010	IPR016160	Aldehyde dehydrogenase, conserved site	Biological Process: metabolic process (GO:0008152), Molecular Function: oxidoreductase activity (GO:0016491), Biological Process: oxidation reduction (GO:0055114)
GLEAN_00960	DA929F199E3CBC14	513	superfamily	SSF53720	ALDH-like	16	507	1.8e-183	T	14-Apr-2010	IPR016161	Aldehyde/histidinol dehydrogenase	Biological Process: metabolic process (GO:0008152), Molecular Function: oxidoreductase activity (GO:0016491), Biological Process: oxidation reduction (GO:0055114)
GLEAN_00960	DA929F199E3CBC14	513	HMMPanther	PTHR11699:SF46	ALDEHYDE DEHYDROGENASE	78	508	6.2e-276	T	14-Apr-2010	NULL	NULL
GLEAN_00960	DA929F199E3CBC14	513	HMMPanther	PTHR11699	ALDEHYDE DEHYDROGENASE-RELATED	78	508	6.2e-276	T	14-Apr-2010	IPR015590	Aldehyde dehydrogenase	Biological Process: metabolic process (GO:0008152), Molecular Function: oxidoreductase activity (GO:0016491), Biological Process: oxidation reduction (GO:0055114)
GLEAN_01152	107012B83003628D	207	ProfileScan	PS01031	HSP20	109	193	15.875	T	14-Apr-2010	IPR002068	Heat shock protein Hsp20
GLEAN_01152	107012B83003628D	207	FPrintScan	PR00299	ACRYSTALLIN	114	134	1.1e-07	T	14-Apr-2010	IPR001436	Alpha crystallin/Heat shock protein	Biological Process: response to heat (GO:0009408)
GLEAN_01152	107012B83003628D	207	FPrintScan	PR00299	ACRYSTALLIN	150	169	1.1e-07	T	14-Apr-2010	IPR001436	Alpha crystallin/Heat shock protein	Biological Process: response to heat (GO:0009408)
GLEAN_01152	107012B83003628D	207	FPrintScan	PR00299	ACRYSTALLIN	172	193	1.1e-07	T	14-Apr-2010	IPR001436	Alpha crystallin/Heat shock protein	Biological Process: response to heat (GO:0009408)
GLEAN_01152	107012B83003628D	207	FPrintScan	PR00299	ACRYSTALLIN	200	207	1.1e-07	T	14-Apr-2010	IPR001436	Alpha crystallin/Heat shock protein	Biological Process: response to heat (GO:0009408)
GLEAN_01152	107012B83003628D	207	HMMPanther	PTHR11527:SF31	HEAT SHOCK PROTEIN 30	16	38	1.9e-53	T	14-Apr-2010	NULL	NULL
GLEAN_01152	107012B83003628D	207	HMMPanther	PTHR11527:SF31	HEAT SHOCK PROTEIN 30	88	205	1.9e-53	T	14-Apr-2010	NULL	NULL
GLEAN_01152	107012B83003628D	207	HMMPanther	PTHR11527	SMALL HEAT-SHOCK PROTEIN (HSP20) FAMILY	16	38	1.9e-53	T	14-Apr-2010	NULL	NULL
GLEAN_01152	107012B83003628D	207	HMMPanther	PTHR11527	SMALL HEAT-SHOCK PROTEIN (HSP20) FAMILY	88	205	1.9e-53	T	14-Apr-2010	NULL	NULL
GLEAN_01152	107012B83003628D	207	HMMPfam	PF00011	HSP20	119	197	1.9e-19	T	14-Apr-2010	IPR002068	Heat shock protein Hsp20
GLEAN_01152	107012B83003628D	207	superfamily	SSF49764	HSP20-like chaperones	19	206	8.4e-20	T	14-Apr-2010	IPR008978	HSP20-like chaperone
GLEAN_01209	7A5D6DFC98998E74	337	FPrintScan	PR00115	F16BPHPHTASE	37	64	2.5e-64	T	14-Apr-2010	IPR000146	Fructose-1,6-bisphosphatase	Biological Process: carbohydrate metabolic process (GO:0005975), Molecular Function: phosphoric ester hydrolase activity (GO:0042578)
GLEAN_01209	7A5D6DFC98998E74	337	FPrintScan	PR00115	F16BPHPHTASE	74	100	2.5e-64	T	14-Apr-2010	IPR000146	Fructose-1,6-bisphosphatase	Biological Process: carbohydrate metabolic process (GO:0005975), Molecular Function: phosphoric ester hydrolase activity (GO:0042578)
GLEAN_01209	7A5D6DFC98998E74	337	FPrintScan	PR00115	F16BPHPHTASE	154	177	2.5e-64	T	14-Apr-2010	IPR000146	Fructose-1,6-bisphosphatase	Biological Process: carbohydrate metabolic process (GO:0005975), Molecular Function: phosphoric ester hydrolase activity (GO:0042578)
GLEAN_01209	7A5D6DFC98998E74	337	FPrintScan	PR00115	F16BPHPHTASE	185	208	2.5e-64	T	14-Apr-2010	IPR000146	Fructose-1,6-bisphosphatase	Biological Process: carbohydrate metabolic process (GO:0005975), Molecular Function: phosphoric ester hydrolase activity (GO:0042578)
GLEAN_01209	7A5D6DFC98998E74	337	FPrintScan	PR00115	F16BPHPHTASE	211	238	2.5e-64	T	14-Apr-2010	IPR000146	Fructose-1,6-bisphosphatase	Biological Process: carbohydrate metabolic process (GO:0005975), Molecular Function: phosphoric ester hydrolase activity (GO:0042578)
GLEAN_01209	7A5D6DFC98998E74	337	FPrintScan	PR00115	F16BPHPHTASE	308	333	2.5e-64	T	14-Apr-2010	IPR000146	Fructose-1,6-bisphosphatase	Biological Process: carbohydrate metabolic process (GO:0005975), Molecular Function: phosphoric ester hydrolase activity (GO:0042578)
GLEAN_01209	7A5D6DFC98998E74	337	superfamily	SSF56655	Carbohydrate phosphatase	1	333	9.2e-114	T	14-Apr-2010	NULL	NULL
GLEAN_01209	7A5D6DFC98998E74	337	PatternScan	PS00124	FBPASE	274	286	NA	T	14-Apr-2010	IPR020548	Fructose-1,6-bisphosphatase, active site	Biological Process: carbohydrate metabolic process (GO:0005975), Molecular Function: phosphoric ester hydrolase activity (GO:0042578)
GLEAN_01209	7A5D6DFC98998E74	337	HMMPanther	PTHR11556	FRUCTOSE-1,6-BISPHOSPHATASE-RELATED	1	337	2.4e-198	T	14-Apr-2010	IPR000146	Fructose-1,6-bisphosphatase	Biological Process: carbohydrate metabolic process (GO:0005975), Molecular Function: phosphoric ester hydrolase activity (GO:0042578)
GLEAN_01209	7A5D6DFC98998E74	337	HMMPfam	PF00316	FBPase	12	334	1e-129	T	14-Apr-2010	IPR000146	Fructose-1,6-bisphosphatase	Biological Process: carbohydrate metabolic process (GO:0005975), Molecular Function: phosphoric ester hydrolase activity (GO:0042578)
GLEAN_01262	FBBC1805371B38F4	934	superfamily	SSF55486	Metalloproteases ("zincins"), catalytic domain	255	505	4.8e-61	T	14-Apr-2010	NULL	NULL
GLEAN_01262	FBBC1805371B38F4	934	superfamily	SSF63737	Leukotriene A4 hydrolase N-terminal domain	28	247	2.5e-49	T	14-Apr-2010	NULL	NULL
GLEAN_01262	FBBC1805371B38F4	934	HMMPanther	PTHR11533:SF36	ALANYL AMINOPEPTIDASE	141	907	9e-209	T	14-Apr-2010	NULL	NULL
GLEAN_01262	FBBC1805371B38F4	934	HMMPanther	PTHR11533	PROTEASE M1 ZINC METALLOPROTEASE	141	907	9e-209	T	14-Apr-2010	IPR001930	Peptidase M1, membrane alanine aminopeptidase	Biological Process: proteolysis (GO:0006508)
GLEAN_01262	FBBC1805371B38F4	934	FPrintScan	PR00756	ALADIPTASE	180	195	3.9e-29	T	14-Apr-2010	IPR014782	Peptidase M1, membrane alanine aminopeptidase, N-terminal	Molecular Function: metallopeptidase activity (GO:0008237), Molecular Function: zinc ion binding (GO:0008270)
GLEAN_01262	FBBC1805371B38F4	934	FPrintScan	PR00756	ALADIPTASE	230	245	3.9e-29	T	14-Apr-2010	IPR014782	Peptidase M1, membrane alanine aminopeptidase, N-terminal	Molecular Function: metallopeptidase activity (GO:0008237), Molecular Function: zinc ion binding (GO:0008270)
GLEAN_01262	FBBC1805371B38F4	934	FPrintScan	PR00756	ALADIPTASE	309	319	3.9e-29	T	14-Apr-2010	IPR014782	Peptidase M1, membrane alanine aminopeptidase, N-terminal	Molecular Function: metallopeptidase activity (GO:0008237), Molecular Function: zinc ion binding (GO:0008270)
GLEAN_01262	FBBC1805371B38F4	934	FPrintScan	PR00756	ALADIPTASE	345	360	3.9e-29	T	14-Apr-2010	IPR014782	Peptidase M1, membrane alanine aminopeptidase, N-terminal	Molecular Function: metallopeptidase activity (GO:0008237), Molecular Function: zinc ion binding (GO:0008270)
GLEAN_01262	FBBC1805371B38F4	934	FPrintScan	PR00756	ALADIPTASE	364	376	3.9e-29	T	14-Apr-2010	IPR014782	Peptidase M1, membrane alanine aminopeptidase, N-terminal	Molecular Function: metallopeptidase activity (GO:0008237), Molecular Function: zinc ion binding (GO:0008270)
GLEAN_01262	FBBC1805371B38F4	934	SignalPHMM	SignalP	signal-peptide	1	17	NA	?	14-Apr-2010	NULL	NULL
GLEAN_01262	FBBC1805371B38F4	934	HMMPfam	PF01433	Peptidase_M1	39	437	5.2e-108	T	14-Apr-2010	IPR014782	Peptidase M1, membrane alanine aminopeptidase, N-terminal	Molecular Function: metallopeptidase activity (GO:0008237), Molecular Function: zinc ion binding (GO:0008270)
GLEAN_01355	F038BA846DE342A6	800	SignalPHMM	SignalP	signal-peptide	1	18	NA	?	14-Apr-2010	NULL	NULL
GLEAN_01355	F038BA846DE342A6	800	TMHMM	tmhmm	transmembrane_regions	778	798	NA	?	14-Apr-2010	NULL	NULL
GLEAN_01671	18F5BCF2277C4313	135	HMMPfam	PF01777	Ribosomal_L27e	52	135	1.5e-36	T	14-Apr-2010	IPR001141	Ribosomal protein L27e	Molecular Function: structural constituent of ribosome (GO:0003735), Cellular Component: intracellular (GO:0005622), Cellular Component: ribosome (GO:0005840), Biological Process: translation (GO:0006412)
GLEAN_01671	18F5BCF2277C4313	135	HMMPfam	PF00467	KOW	7	32	1.6e-06	T	14-Apr-2010	IPR005824	KOW
GLEAN_01671	18F5BCF2277C4313	135	BlastProDom	PD009396	Q4GXC8_9CUCU_Q4GXC8;	57	135	4e-39	T	14-Apr-2010	IPR001141	Ribosomal protein L27e	Molecular Function: structural constituent of ribosome (GO:0003735), Cellular Component: intracellular (GO:0005622), Cellular Component: ribosome (GO:0005840), Biological Process: translation (GO:0006412)
GLEAN_01671	18F5BCF2277C4313	135	PatternScan	PS01107	RIBOSOMAL_L27E	124	135	NA	T	14-Apr-2010	IPR018262	Ribosomal protein L27e, conserved site	Molecular Function: structural constituent of ribosome (GO:0003735), Cellular Component: intracellular (GO:0005622), Cellular Component: ribosome (GO:0005840), Biological Process: translation (GO:0006412)
GLEAN_01671	18F5BCF2277C4313	135	HMMPanther	PTHR10497	60S RIBOSOMAL PROTEIN L27E	2	135	3.5e-72	T	14-Apr-2010	IPR001141	Ribosomal protein L27e	Molecular Function: structural constituent of ribosome (GO:0003735), Cellular Component: intracellular (GO:0005622), Cellular Component: ribosome (GO:0005840), Biological Process: translation (GO:0006412)
GLEAN_01671	18F5BCF2277C4313	135	HMMSmart	SM00739	KOW	4	31	0.00034	T	14-Apr-2010	IPR005824	KOW
GLEAN_01751	122F7F9CE4BA4979	481	superfamily	SSF53448	Nucleotide-diphospho-sugar transferases	2	465	3.1e-153	T	14-Apr-2010	NULL	NULL
GLEAN_01751	122F7F9CE4BA4979	481	PatternScan	PS00636	DNAJ_1	305	324	NA	?	14-Apr-2010	IPR018253	Heat shock protein DnaJ, conserved site	Molecular Function: heat shock protein binding (GO:0031072)
GLEAN_01751	122F7F9CE4BA4979	481	HMMPanther	PTHR11952:SF2	UDP-N-ACTEYLGLUCOSAMINE PYROPHOSPHORYLASE 1	2	479	3.5e-201	T	14-Apr-2010	NULL	NULL
GLEAN_01751	122F7F9CE4BA4979	481	HMMPanther	PTHR11952	UDP- GLUCOSE PYROPHOSPHORYLASE	2	479	3.5e-201	T	14-Apr-2010	IPR002618	UTP--glucose-1-phosphate uridylyltransferase	Biological Process: metabolic process (GO:0008152), Molecular Function: nucleotidyltransferase activity (GO:0016779)
GLEAN_01751	122F7F9CE4BA4979	481	HMMPfam	PF01704	UDPGP	80	412	8.6e-70	T	14-Apr-2010	IPR002618	UTP--glucose-1-phosphate uridylyltransferase	Biological Process: metabolic process (GO:0008152), Molecular Function: nucleotidyltransferase activity (GO:0016779)
GLEAN_01880	345087967F2D5261	462	HMMPfam	PF00009	GTP_EFTU	5	237	6e-56	T	14-Apr-2010	IPR000795	Protein synthesis factor, GTP-binding	Molecular Function: GTPase activity (GO:0003924), Molecular Function: GTP binding (GO:0005525)
GLEAN_01880	345087967F2D5261	462	HMMPfam	PF03143	GTP_EFTU_D3	334	441	7.2e-35	T	14-Apr-2010	IPR004160	Translation elongation factor EFTu/EF1A, C-terminal	Molecular Function: GTP binding (GO:0005525)
GLEAN_01880	345087967F2D5261	462	HMMPfam	PF03144	GTP_EFTU_D2	260	326	3.9e-18	T	14-Apr-2010	IPR004161	Translation elongation factor EFTu/EF1A, domain 2	Molecular Function: GTP binding (GO:0005525)
GLEAN_01880	345087967F2D5261	462	HMMTigr	TIGR00483	EF-1_alpha: translation elongation factor E	1	446	3e-317	T	14-Apr-2010	IPR004539	Translation elongation factor EF1A, eukaryotic/archaeal	Molecular Function: translation elongation factor activity (GO:0003746), Molecular Function: GTP binding (GO:0005525), Cellular Component: cytoplasm (GO:0005737), Biological Process: translational elongation (GO:0006414)
GLEAN_01880	345087967F2D5261	462	superfamily	SSF52540	P-loop containing nucleoside triphosphate hydrolases	2	261	3.1e-84	T	14-Apr-2010	NULL	NULL
GLEAN_01880	345087967F2D5261	462	superfamily	SSF50465	EF-Tu/eEF-1alpha/eIF2-gamma C-terminal domain	337	443	6.2e-43	T	14-Apr-2010	IPR009001	Translation elongation factor EF1A/initiation factor IF2gamma, C-terminal
GLEAN_01880	345087967F2D5261	462	superfamily	SSF50447	Translation proteins	238	335	2.9e-33	T	14-Apr-2010	IPR009000	Translation elongation/initiation factor/Ribosomal, beta-barrel
GLEAN_01880	345087967F2D5261	462	FPrintScan	PR00315	ELONGATNFCT	9	22	3.5e-25	T	14-Apr-2010	IPR000795	Protein synthesis factor, GTP-binding	Molecular Function: GTPase activity (GO:0003924), Molecular Function: GTP binding (GO:0005525)
GLEAN_01880	345087967F2D5261	462	FPrintScan	PR00315	ELONGATNFCT	68	76	3.5e-25	T	14-Apr-2010	IPR000795	Protein synthesis factor, GTP-binding	Molecular Function: GTPase activity (GO:0003924), Molecular Function: GTP binding (GO:0005525)
GLEAN_01880	345087967F2D5261	462	FPrintScan	PR00315	ELONGATNFCT	88	98	3.5e-25	T	14-Apr-2010	IPR000795	Protein synthesis factor, GTP-binding	Molecular Function: GTPase activity (GO:0003924), Molecular Function: GTP binding (GO:0005525)
GLEAN_01880	345087967F2D5261	462	FPrintScan	PR00315	ELONGATNFCT	104	115	3.5e-25	T	14-Apr-2010	IPR000795	Protein synthesis factor, GTP-binding	Molecular Function: GTPase activity (GO:0003924), Molecular Function: GTP binding (GO:0005525)
GLEAN_01880	345087967F2D5261	462	FPrintScan	PR00315	ELONGATNFCT	148	157	3.5e-25	T	14-Apr-2010	IPR000795	Protein synthesis factor, GTP-binding	Molecular Function: GTPase activity (GO:0003924), Molecular Function: GTP binding (GO:0005525)
GLEAN_01880	345087967F2D5261	462	PatternScan	PS00301	EFACTOR_GTP	61	76	NA	T	14-Apr-2010	IPR000795	Protein synthesis factor, GTP-binding	Molecular Function: GTPase activity (GO:0003924), Molecular Function: GTP binding (GO:0005525)
GLEAN_01880	345087967F2D5261	462	HMMPanther	PTHR23115:SF37	ELONGATION FACTOR 1-ALPHA (EF-1-ALPHA)	1	361	4.7e-278	T	14-Apr-2010	NULL	NULL
GLEAN_01880	345087967F2D5261	462	HMMPanther	PTHR23115	TRANSLATION FACTOR	1	361	4.7e-278	T	14-Apr-2010	NULL	NULL
GLEAN_01889	E68DF731F5B7E620	1267	superfamily	SSF48726	Immunoglobulin	328	426	9.9e-25	T	14-Apr-2010	NULL	NULL
GLEAN_01889	E68DF731F5B7E620	1267	superfamily	SSF48726	Immunoglobulin	427	514	1.2e-24	T	14-Apr-2010	NULL	NULL
GLEAN_01889	E68DF731F5B7E620	1267	superfamily	SSF48726	Immunoglobulin	241	332	1.7e-21	T	14-Apr-2010	NULL	NULL
GLEAN_01889	E68DF731F5B7E620	1267	superfamily	SSF49265	Fibronectin type III	598	721	3.6e-21	T	14-Apr-2010	IPR008957	Fibronectin, type III-like fold
GLEAN_01889	E68DF731F5B7E620	1267	superfamily	SSF48726	Immunoglobulin	514	615	7.9e-21	T	14-Apr-2010	NULL	NULL
GLEAN_01889	E68DF731F5B7E620	1267	superfamily	SSF49265	Fibronectin type III	708	804	1.1e-17	T	14-Apr-2010	IPR008957	Fibronectin, type III-like fold
GLEAN_01889	E68DF731F5B7E620	1267	superfamily	SSF49265	Fibronectin type III	799	915	5e-16	T	14-Apr-2010	IPR008957	Fibronectin, type III-like fold
GLEAN_01889	E68DF731F5B7E620	1267	superfamily	SSF49265	Fibronectin type III	923	1022	2e-15	T	14-Apr-2010	IPR008957	Fibronectin, type III-like fold
GLEAN_01889	E68DF731F5B7E620	1267	superfamily	SSF48726	Immunoglobulin	30	124	2.7e-15	T	14-Apr-2010	NULL	NULL
GLEAN_01889	E68DF731F5B7E620	1267	superfamily	SSF48726	Immunoglobulin	130	230	8.1e-11	T	14-Apr-2010	NULL	NULL
GLEAN_01889	E68DF731F5B7E620	1267	superfamily	SSF49265	Fibronectin type III	1027	1111	4.6e-06	T	14-Apr-2010	IPR008957	Fibronectin, type III-like fold
GLEAN_01889	E68DF731F5B7E620	1267	ProfileScan	PS50835	IG_LIKE	28	131	11.243	T	14-Apr-2010	IPR007110	Immunoglobulin-like
GLEAN_01889	E68DF731F5B7E620	1267	ProfileScan	PS50835	IG_LIKE	243	327	12.785	T	14-Apr-2010	IPR007110	Immunoglobulin-like
GLEAN_01889	E68DF731F5B7E620	1267	ProfileScan	PS50835	IG_LIKE	145	213	6.524	T	14-Apr-2010	IPR007110	Immunoglobulin-like
GLEAN_01889	E68DF731F5B7E620	1267	ProfileScan	PS50835	IG_LIKE	336	423	13.639	T	14-Apr-2010	IPR007110	Immunoglobulin-like
GLEAN_01889	E68DF731F5B7E620	1267	ProfileScan	PS50835	IG_LIKE	429	515	14.056	T	14-Apr-2010	IPR007110	Immunoglobulin-like
GLEAN_01889	E68DF731F5B7E620	1267	ProfileScan	PS50835	IG_LIKE	518	609	10.263	T	14-Apr-2010	IPR007110	Immunoglobulin-like
GLEAN_01889	E68DF731F5B7E620	1267	ProfileScan	PS50853	FN3	608	703	16.854	T	14-Apr-2010	IPR003961	Fibronectin, type III
GLEAN_01889	E68DF731F5B7E620	1267	ProfileScan	PS50853	FN3	710	807	13.109	T	14-Apr-2010	IPR003961	Fibronectin, type III
GLEAN_01889	E68DF731F5B7E620	1267	ProfileScan	PS50853	FN3	812	908	14.846	T	14-Apr-2010	IPR003961	Fibronectin, type III
GLEAN_01889	E68DF731F5B7E620	1267	ProfileScan	PS50853	FN3	923	1020	17.239	T	14-Apr-2010	IPR003961	Fibronectin, type III
GLEAN_01889	E68DF731F5B7E620	1267	ProfileScan	PS50853	FN3	1029	1121	11.042	T	14-Apr-2010	IPR003961	Fibronectin, type III
GLEAN_01889	E68DF731F5B7E620	1267	ProfileScan	PS51257	PROKAR_LIPOPROTEIN	1	18	5.000	T	14-Apr-2010	NULL	NULL
GLEAN_01889	E68DF731F5B7E620	1267	SignalPHMM	SignalP	signal-peptide	1	21	NA	?	14-Apr-2010	NULL	NULL
GLEAN_01889	E68DF731F5B7E620	1267	HMMSmart	SM00408	IGc2	48	116	2.2e-07	T	14-Apr-2010	IPR003598	Immunoglobulin subtype 2
GLEAN_01889	E68DF731F5B7E620	1267	HMMSmart	SM00409	IG	138	230	0.00027	T	14-Apr-2010	IPR003599	Immunoglobulin subtype
GLEAN_01889	E68DF731F5B7E620	1267	HMMSmart	SM00408	IGc2	256	321	1.2e-08	T	14-Apr-2010	IPR003598	Immunoglobulin subtype 2
GLEAN_01889	E68DF731F5B7E620	1267	HMMSmart	SM00408	IGc2	348	414	3.6e-16	T	14-Apr-2010	IPR003598	Immunoglobulin subtype 2
GLEAN_01889	E68DF731F5B7E620	1267	HMMSmart	SM00408	IGc2	441	504	3.3e-17	T	14-Apr-2010	IPR003598	Immunoglobulin subtype 2
GLEAN_01889	E68DF731F5B7E620	1267	HMMSmart	SM00409	IG	524	609	7.8e-09	T	14-Apr-2010	IPR003599	Immunoglobulin subtype
GLEAN_01889	E68DF731F5B7E620	1267	HMMSmart	SM00060	FN3	612	694	8.1e-06	T	14-Apr-2010	IPR003961	Fibronectin, type III
GLEAN_01889	E68DF731F5B7E620	1267	HMMSmart	SM00060	FN3	711	796	0.027	T	14-Apr-2010	IPR003961	Fibronectin, type III
GLEAN_01889	E68DF731F5B7E620	1267	HMMSmart	SM00060	FN3	813	898	0.25	T	14-Apr-2010	IPR003961	Fibronectin, type III
GLEAN_01889	E68DF731F5B7E620	1267	HMMSmart	SM00060	FN3	923	1011	4e-07	T	14-Apr-2010	IPR003961	Fibronectin, type III
GLEAN_01889	E68DF731F5B7E620	1267	HMMSmart	SM00060	FN3	1028	1114	0.27	T	14-Apr-2010	IPR003961	Fibronectin, type III
GLEAN_01889	E68DF731F5B7E620	1267	HMMPanther	PTHR10489:SF39	IMMUNOGLOBULIN DOMAIN SUPERFAMILY (SENSORY GUIDANCE PROTEIN)	48	1245	0	T	14-Apr-2010	NULL	NULL
GLEAN_01889	E68DF731F5B7E620	1267	HMMPanther	PTHR10489	CELL ADHESION MOLECULE	48	1245	0	T	14-Apr-2010	NULL	NULL
GLEAN_01889	E68DF731F5B7E620	1267	TMHMM	tmhmm	transmembrane_regions	1137	1157	NA	?	14-Apr-2010	NULL	NULL
GLEAN_01889	E68DF731F5B7E620	1267	HMMPfam	PF07679	I-set	51	120	3.4e-09	T	14-Apr-2010	NULL	NULL
GLEAN_01889	E68DF731F5B7E620	1267	HMMPfam	PF07679	I-set	251	325	2.1e-15	T	14-Apr-2010	NULL	NULL
GLEAN_01889	E68DF731F5B7E620	1267	HMMPfam	PF07679	I-set	336	424	1e-16	T	14-Apr-2010	NULL	NULL
GLEAN_01889	E68DF731F5B7E620	1267	HMMPfam	PF07679	I-set	429	514	1.3e-17	T	14-Apr-2010	NULL	NULL
GLEAN_01889	E68DF731F5B7E620	1267	HMMPfam	PF07679	I-set	520	608	2.1e-11	T	14-Apr-2010	NULL	NULL
GLEAN_01889	E68DF731F5B7E620	1267	HMMPfam	PF00041	fn3	619	697	1.7e-08	T	14-Apr-2010	IPR003961	Fibronectin, type III
GLEAN_01889	E68DF731F5B7E620	1267	HMMPfam	PF00041	fn3	815	901	5.6e-10	T	14-Apr-2010	IPR003961	Fibronectin, type III
GLEAN_01889	E68DF731F5B7E620	1267	HMMPfam	PF00041	fn3	933	1011	4.5e-11	T	14-Apr-2010	IPR003961	Fibronectin, type III
GLEAN_01889	E68DF731F5B7E620	1267	HMMPfam	PF00041	fn3	1038	1109	6.2e-05	T	14-Apr-2010	IPR003961	Fibronectin, type III
GLEAN_01976	B759C57202179209	738	HMMPfam	PF00560	LRR_1	249	270	0.023	T	14-Apr-2010	IPR001611	Leucine-rich repeat	Molecular Function: protein binding (GO:0005515)
GLEAN_01976	B759C57202179209	738	HMMPfam	PF00560	LRR_1	348	368	0.012	T	14-Apr-2010	IPR001611	Leucine-rich repeat	Molecular Function: protein binding (GO:0005515)
GLEAN_01976	B759C57202179209	738	HMMPfam	PF00560	LRR_1	498	516	0.034	T	14-Apr-2010	IPR001611	Leucine-rich repeat	Molecular Function: protein binding (GO:0005515)
GLEAN_01976	B759C57202179209	738	HMMPfam	PF00560	LRR_1	546	562	0.22	T	14-Apr-2010	IPR001611	Leucine-rich repeat	Molecular Function: protein binding (GO:0005515)
GLEAN_01976	B759C57202179209	738	TMHMM	tmhmm	transmembrane_regions	5	23	NA	?	14-Apr-2010	NULL	NULL
GLEAN_01976	B759C57202179209	738	TMHMM	tmhmm	transmembrane_regions	701	723	NA	?	14-Apr-2010	NULL	NULL
GLEAN_01976	B759C57202179209	738	superfamily	SSF52058	L domain-like	293	595	6.1e-52	T	14-Apr-2010	NULL	NULL
GLEAN_01976	B759C57202179209	738	superfamily	SSF52058	L domain-like	33	310	1.6e-45	T	14-Apr-2010	NULL	NULL
GLEAN_01976	B759C57202179209	738	SignalPHMM	SignalP	signal-peptide	1	17	NA	?	14-Apr-2010	NULL	NULL
GLEAN_01976	B759C57202179209	738	HMMPanther	PTHR23154	LEUCINE-RICH TRANSMEMBRANE PROTEINS	27	33	6.8e-59	T	14-Apr-2010	NULL	NULL
GLEAN_01976	B759C57202179209	738	HMMPanther	PTHR23154	LEUCINE-RICH TRANSMEMBRANE PROTEINS	86	275	6.8e-59	T	14-Apr-2010	NULL	NULL
GLEAN_01976	B759C57202179209	738	HMMPanther	PTHR23154	LEUCINE-RICH TRANSMEMBRANE PROTEINS	351	439	6.8e-59	T	14-Apr-2010	NULL	NULL
GLEAN_01976	B759C57202179209	738	HMMPanther	PTHR23154	LEUCINE-RICH TRANSMEMBRANE PROTEINS	543	734	6.8e-59	T	14-Apr-2010	NULL	NULL
GLEAN_01976	B759C57202179209	738	FPrintScan	PR00019	LEURICHRPT	372	385	1.1e-05	T	14-Apr-2010	IPR020474	Toll-like receptor, leucine rich repeat-containing
GLEAN_01976	B759C57202179209	738	FPrintScan	PR00019	LEURICHRPT	544	557	1.1e-05	T	14-Apr-2010	IPR020474	Toll-like receptor, leucine rich repeat-containing
GLEAN_01976	B759C57202179209	738	HMMSmart	SM00013	LRRNT	26	62	10	T	14-Apr-2010	IPR000372	Leucine-rich repeat-containing N-terminal domain
GLEAN_01976	B759C57202179209	738	HMMSmart	SM00369	LRR_TYP	247	270	0.00058	T	14-Apr-2010	IPR003591	Leucine-rich repeat, typical subtype
GLEAN_01976	B759C57202179209	738	HMMSmart	SM00369	LRR_TYP	346	368	0.1	T	14-Apr-2010	IPR003591	Leucine-rich repeat, typical subtype
GLEAN_01976	B759C57202179209	738	HMMSmart	SM00369	LRR_TYP	495	518	0.006	T	14-Apr-2010	IPR003591	Leucine-rich repeat, typical subtype
GLEAN_02057	2380A9689DFDE2E9	548	HMMPanther	PTHR11606:SF2	GLUTAMATE DEHYDROGENASE	63	548	8e-283	T	14-Apr-2010	IPR006095	Glutamate/phenylalanine/leucine/valine dehydrogenase	Biological Process: cellular amino acid metabolic process (GO:0006520), Molecular Function: oxidoreductase activity (GO:0016491), Biological Process: oxidation reduction (GO:0055114)
GLEAN_02057	2380A9689DFDE2E9	548	HMMPanther	PTHR11606	GLUTAMATE DEHYDROGENASE	63	548	8e-283	T	14-Apr-2010	NULL	NULL
GLEAN_02057	2380A9689DFDE2E9	548	superfamily	SSF51735	NAD(P)-binding Rossmann-fold domains	256	547	2.2e-86	T	14-Apr-2010	IPR016040	NAD(P)-binding domain	Molecular Function: catalytic activity (GO:0003824), Molecular Function: binding (GO:0005488), Biological Process: metabolic process (GO:0008152)
GLEAN_02057	2380A9689DFDE2E9	548	superfamily	SSF53223	Aminoacid dehydrogenase-like, N-terminal domain	44	255	2e-70	T	14-Apr-2010	NULL	NULL
GLEAN_02057	2380A9689DFDE2E9	548	HMMPIR	PIRSF000185	Glutamate dehydrogenase	55	548	2e-225	T	14-Apr-2010	IPR014362	Glutamate dehydrogenase	Molecular Function: oxidoreductase activity, acting on the CH-NH2 group of donors, NAD or NADP as acceptor (GO:0016639), Biological Process: oxidation reduction (GO:0055114)
GLEAN_02057	2380A9689DFDE2E9	548	PatternScan	PS00074	GLFV_DEHYDROGENASE	167	180	NA	T	14-Apr-2010	IPR006095	Glutamate/phenylalanine/leucine/valine dehydrogenase	Biological Process: cellular amino acid metabolic process (GO:0006520), Molecular Function: oxidoreductase activity (GO:0016491), Biological Process: oxidation reduction (GO:0055114)
GLEAN_02057	2380A9689DFDE2E9	548	HMMPfam	PF00208	ELFV_dehydrog	253	446	6e-51	T	14-Apr-2010	IPR006096	Glutamate/phenylalanine/leucine/valine dehydrogenase, C-terminal	Biological Process: cellular amino acid metabolic process (GO:0006520), Molecular Function: oxidoreductase activity (GO:0016491), Biological Process: oxidation reduction (GO:0055114)
GLEAN_02057	2380A9689DFDE2E9	548	HMMPfam	PF02812	ELFV_dehydrog_N	103	232	8.6e-50	T	14-Apr-2010	IPR006097	Glutamate/phenylalanine/leucine/valine dehydrogenase, dimerisation domain	Biological Process: cellular amino acid metabolic process (GO:0006520), Molecular Function: oxidoreductase activity (GO:0016491), Biological Process: oxidation reduction (GO:0055114)
GLEAN_02057	2380A9689DFDE2E9	548	FPrintScan	PR00082	GLFDHDRGNASE	159	173	2e-33	T	14-Apr-2010	IPR006095	Glutamate/phenylalanine/leucine/valine dehydrogenase	Biological Process: cellular amino acid metabolic process (GO:0006520), Molecular Function: oxidoreductase activity (GO:0016491), Biological Process: oxidation reduction (GO:0055114)
GLEAN_02057	2380A9689DFDE2E9	548	FPrintScan	PR00082	GLFDHDRGNASE	244	266	2e-33	T	14-Apr-2010	IPR006095	Glutamate/phenylalanine/leucine/valine dehydrogenase	Biological Process: cellular amino acid metabolic process (GO:0006520), Molecular Function: oxidoreductase activity (GO:0016491), Biological Process: oxidation reduction (GO:0055114)
GLEAN_02057	2380A9689DFDE2E9	548	FPrintScan	PR00082	GLFDHDRGNASE	294	314	2e-33	T	14-Apr-2010	IPR006095	Glutamate/phenylalanine/leucine/valine dehydrogenase	Biological Process: cellular amino acid metabolic process (GO:0006520), Molecular Function: oxidoreductase activity (GO:0016491), Biological Process: oxidation reduction (GO:0055114)
GLEAN_02057	2380A9689DFDE2E9	548	FPrintScan	PR00082	GLFDHDRGNASE	421	432	2e-33	T	14-Apr-2010	IPR006095	Glutamate/phenylalanine/leucine/valine dehydrogenase	Biological Process: cellular amino acid metabolic process (GO:0006520), Molecular Function: oxidoreductase activity (GO:0016491), Biological Process: oxidation reduction (GO:0055114)
GLEAN_02089	D82CA754E462EE29	1063	PatternScan	PS00297	HSP70_1	423	430	NA	T	14-Apr-2010	IPR018181	Heat shock protein 70, conserved site
GLEAN_02089	D82CA754E462EE29	1063	PatternScan	PS00329	HSP70_2	611	624	NA	T	14-Apr-2010	IPR018181	Heat shock protein 70, conserved site
GLEAN_02089	D82CA754E462EE29	1063	PatternScan	PS01036	HSP70_3	748	762	NA	T	14-Apr-2010	IPR018181	Heat shock protein 70, conserved site
GLEAN_02089	D82CA754E462EE29	1063	superfamily	SSF53067	Actin-like ATPase domain	417	602	1.3e-72	T	14-Apr-2010	NULL	NULL
GLEAN_02089	D82CA754E462EE29	1063	superfamily	SSF53067	Actin-like ATPase domain	603	795	2.2e-70	T	14-Apr-2010	NULL	NULL
GLEAN_02089	D82CA754E462EE29	1063	superfamily	SSF100920	Heat shock protein 70kD (HSP70), peptide-binding domain	799	957	3.8e-66	T	14-Apr-2010	NULL	NULL
GLEAN_02089	D82CA754E462EE29	1063	superfamily	SSF100934	Heat shock protein 70kD (HSP70), C-terminal subdomain	951	1034	1.5e-31	T	14-Apr-2010	NULL	NULL
GLEAN_02089	D82CA754E462EE29	1063	TMHMM	tmhmm	transmembrane_regions	106	126	NA	?	14-Apr-2010	NULL	NULL
GLEAN_02089	D82CA754E462EE29	1063	TMHMM	tmhmm	transmembrane_regions	136	156	NA	?	14-Apr-2010	NULL	NULL
GLEAN_02089	D82CA754E462EE29	1063	TMHMM	tmhmm	transmembrane_regions	171	189	NA	?	14-Apr-2010	NULL	NULL
GLEAN_02089	D82CA754E462EE29	1063	TMHMM	tmhmm	transmembrane_regions	232	252	NA	?	14-Apr-2010	NULL	NULL
GLEAN_02089	D82CA754E462EE29	1063	TMHMM	tmhmm	transmembrane_regions	267	287	NA	?	14-Apr-2010	NULL	NULL
GLEAN_02089	D82CA754E462EE29	1063	TMHMM	tmhmm	transmembrane_regions	316	336	NA	?	14-Apr-2010	NULL	NULL
GLEAN_02089	D82CA754E462EE29	1063	TMHMM	tmhmm	transmembrane_regions	369	389	NA	?	14-Apr-2010	NULL	NULL
GLEAN_02089	D82CA754E462EE29	1063	FPrintScan	PR00301	HEATSHOCK70	419	432	7.7e-88	T	14-Apr-2010	IPR001023	Heat shock protein Hsp70	Molecular Function: ATP binding (GO:0005524)
GLEAN_02089	D82CA754E462EE29	1063	FPrintScan	PR00301	HEATSHOCK70	447	459	7.7e-88	T	14-Apr-2010	IPR001023	Heat shock protein Hsp70	Molecular Function: ATP binding (GO:0005524)
GLEAN_02089	D82CA754E462EE29	1063	FPrintScan	PR00301	HEATSHOCK70	469	477	7.7e-88	T	14-Apr-2010	IPR001023	Heat shock protein Hsp70	Molecular Function: ATP binding (GO:0005524)
GLEAN_02089	D82CA754E462EE29	1063	FPrintScan	PR00301	HEATSHOCK70	556	576	7.7e-88	T	14-Apr-2010	IPR001023	Heat shock protein Hsp70	Molecular Function: ATP binding (GO:0005524)
GLEAN_02089	D82CA754E462EE29	1063	FPrintScan	PR00301	HEATSHOCK70	617	627	7.7e-88	T	14-Apr-2010	IPR001023	Heat shock protein Hsp70	Molecular Function: ATP binding (GO:0005524)
GLEAN_02089	D82CA754E462EE29	1063	FPrintScan	PR00301	HEATSHOCK70	745	761	7.7e-88	T	14-Apr-2010	IPR001023	Heat shock protein Hsp70	Molecular Function: ATP binding (GO:0005524)
GLEAN_02089	D82CA754E462EE29	1063	FPrintScan	PR00301	HEATSHOCK70	777	797	7.7e-88	T	14-Apr-2010	IPR001023	Heat shock protein Hsp70	Molecular Function: ATP binding (GO:0005524)
GLEAN_02089	D82CA754E462EE29	1063	FPrintScan	PR00301	HEATSHOCK70	804	823	7.7e-88	T	14-Apr-2010	IPR001023	Heat shock protein Hsp70	Molecular Function: ATP binding (GO:0005524)
GLEAN_02089	D82CA754E462EE29	1063	FPrintScan	PR00301	HEATSHOCK70	885	901	7.7e-88	T	14-Apr-2010	IPR001023	Heat shock protein Hsp70	Molecular Function: ATP binding (GO:0005524)
GLEAN_02089	D82CA754E462EE29	1063	HMMPfam	PF00012	HSP70	420	1026	3.2e-275	T	14-Apr-2010	IPR013126	Heat shock protein 70
GLEAN_02089	D82CA754E462EE29	1063	HMMPfam	PF10268	Tmemb_161AB	2	415	6.3e-178	T	14-Apr-2010	IPR019395	Transmembrane protein 161AB, predicted
GLEAN_02089	D82CA754E462EE29	1063	SignalPHMM	SignalP	signal-peptide	1	19	NA	?	14-Apr-2010	NULL	NULL
GLEAN_02089	D82CA754E462EE29	1063	HMMPanther	PTHR19375:SF1	HEAT SHOCK PROTEIN 70 (HSP70)	415	941	0	T	14-Apr-2010	NULL	NULL
GLEAN_02089	D82CA754E462EE29	1063	HMMPanther	PTHR19375	HEAT SHOCK PROTEIN 70KDA	415	941	0	T	14-Apr-2010	IPR001023	Heat shock protein Hsp70	Molecular Function: ATP binding (GO:0005524)
GLEAN_02098	87FF3D03431EC80B	143	HMMPanther	PTHR10902	60S RIBOSOMAL PROTEIN L35A	22	143	6.5e-59	T	14-Apr-2010	IPR001780	Ribosomal protein L35Ae	Molecular Function: structural constituent of ribosome (GO:0003735), Cellular Component: intracellular (GO:0005622), Cellular Component: ribosome (GO:0005840), Biological Process: translation (GO:0006412)
GLEAN_02098	87FF3D03431EC80B	143	PatternScan	PS01105	RIBOSOMAL_L35AE	105	126	NA	T	14-Apr-2010	IPR018266	Ribosomal protein L35Ae, conserved site	Molecular Function: structural constituent of ribosome (GO:0003735), Cellular Component: intracellular (GO:0005622), Cellular Component: ribosome (GO:0005840), Biological Process: translation (GO:0006412)
GLEAN_02098	87FF3D03431EC80B	143	BlastProDom	PD012670	Q4GXA3_CARGR_Q4GXA3;	38	136	2e-41	T	14-Apr-2010	IPR001780	Ribosomal protein L35Ae	Molecular Function: structural constituent of ribosome (GO:0003735), Cellular Component: intracellular (GO:0005622), Cellular Component: ribosome (GO:0005840), Biological Process: translation (GO:0006412)
GLEAN_02098	87FF3D03431EC80B	143	HMMPfam	PF01247	Ribosomal_L35Ae	35	137	3.1e-43	T	14-Apr-2010	IPR001780	Ribosomal protein L35Ae	Molecular Function: structural constituent of ribosome (GO:0003735), Cellular Component: intracellular (GO:0005622), Cellular Component: ribosome (GO:0005840), Biological Process: translation (GO:0006412)
GLEAN_02247	2E35A8E3B4E51B9C	408	HMMSmart	SM00093	SERPIN	36	398	1e-128	T	14-Apr-2010	IPR000215	Protease inhibitor I4, serpin	Molecular Function: serine-type endopeptidase inhibitor activity (GO:0004867)
GLEAN_02247	2E35A8E3B4E51B9C	408	superfamily	SSF56574	Serpins	1	397	3.4e-117	T	14-Apr-2010	IPR000215	Protease inhibitor I4, serpin	Molecular Function: serine-type endopeptidase inhibitor activity (GO:0004867)
GLEAN_02247	2E35A8E3B4E51B9C	408	HMMPfam	PF00079	Serpin	30	397	8e-122	T	14-Apr-2010	IPR000215	Protease inhibitor I4, serpin	Molecular Function: serine-type endopeptidase inhibitor activity (GO:0004867)
GLEAN_02247	2E35A8E3B4E51B9C	408	SignalPHMM	SignalP	signal-peptide	1	19	NA	?	14-Apr-2010	NULL	NULL
GLEAN_02247	2E35A8E3B4E51B9C	408	HMMPanther	PTHR11461	SERINE PROTEASE INHIBITOR, SERPIN	88	398	1.8e-124	T	14-Apr-2010	IPR000215	Protease inhibitor I4, serpin	Molecular Function: serine-type endopeptidase inhibitor activity (GO:0004867)
GLEAN_02247	2E35A8E3B4E51B9C	408	PatternScan	PS00284	SERPIN	369	379	NA	T	14-Apr-2010	IPR000215	Protease inhibitor I4, serpin	Molecular Function: serine-type endopeptidase inhibitor activity (GO:0004867)
GLEAN_02464	C41385A4B967F0C6	996	superfamily	SSF74650	Galactose mutarotase-like	472	996	5.9e-125	T	14-Apr-2010	IPR011013	Glycoside hydrolase-type carbohydrate-binding	Molecular Function: catalytic activity (GO:0003824), Biological Process: carbohydrate metabolic process (GO:0005975), Molecular Function: carbohydrate binding (GO:0030246)
GLEAN_02464	C41385A4B967F0C6	996	superfamily	SSF88713	Glycoside hydrolase/deacetylase	32	362	6e-116	T	14-Apr-2010	IPR011330	Glycoside hydrolase/deacetylase, beta/alpha-barrel	Molecular Function: catalytic activity (GO:0003824), Biological Process: carbohydrate metabolic process (GO:0005975)
GLEAN_02464	C41385A4B967F0C6	996	superfamily	SSF88688	Families 57/38 glycoside transferase middle domain	363	461	5.1e-32	T	14-Apr-2010	NULL	NULL
GLEAN_02464	C41385A4B967F0C6	996	HMMPanther	PTHR11607:SF3	LYSOSOMAL ALPHA-MANNOSIDASE (MANNOSIDASE ALPHA CLASS 2B MEMBER 1)	34	996	0	T	14-Apr-2010	NULL	NULL
GLEAN_02464	C41385A4B967F0C6	996	HMMPanther	PTHR11607	ALPHA-MANNOSIDASE	34	996	0	T	14-Apr-2010	NULL	NULL
GLEAN_02464	C41385A4B967F0C6	996	SignalPHMM	SignalP	signal-peptide	1	23	NA	?	14-Apr-2010	NULL	NULL
GLEAN_02464	C41385A4B967F0C6	996	HMMPfam	PF07748	Glyco_hydro_38C	496	989	5.1e-91	T	14-Apr-2010	IPR011682	Glycosyl hydrolases 38, C-terminal	Biological Process: mannose metabolic process (GO:0006013), Molecular Function: mannosidase activity (GO:0015923)
GLEAN_02464	C41385A4B967F0C6	996	HMMPfam	PF01074	Glyco_hydro_38	45	359	5.5e-88	T	14-Apr-2010	IPR000602	Glycoside hydrolase, family 38, core	Molecular Function: alpha-mannosidase activity (GO:0004559), Biological Process: carbohydrate metabolic process (GO:0005975)
GLEAN_02464	C41385A4B967F0C6	996	HMMPfam	PF09261	Alpha-mann_mid	365	437	1.3e-23	T	14-Apr-2010	IPR015341	Glycoside hydrolase, family 38, central domain	Molecular Function: hydrolase activity, hydrolyzing O-glycosyl compounds (GO:0004553), Molecular Function: zinc ion binding (GO:0008270)
GLEAN_02464	C41385A4B967F0C6	996	TMHMM	tmhmm	transmembrane_regions	5	25	NA	?	14-Apr-2010	NULL	NULL
GLEAN_02470	6AE11D57BA06CDE3	544	HMMPfam	PF04777	Evr1_Alr	401	493	2.3e-24	T	14-Apr-2010	IPR006863	Erv1/Alr	Molecular Function: thiol oxidase activity (GO:0016972), Biological Process: oxidation reduction (GO:0055114)
GLEAN_02470	6AE11D57BA06CDE3	544	HMMPfam	PF00085	Thioredoxin	38	125	9e-15	T	14-Apr-2010	IPR013766	Thioredoxin domain	Biological Process: cell redox homeostasis (GO:0045454)
GLEAN_02470	6AE11D57BA06CDE3	544	superfamily	SSF69000	FAD-dependent thiol oxidase	392	496	4.2e-25	T	14-Apr-2010	IPR006863	Erv1/Alr	Molecular Function: thiol oxidase activity (GO:0016972), Biological Process: oxidation reduction (GO:0055114)
GLEAN_02470	6AE11D57BA06CDE3	544	superfamily	SSF52833	Thioredoxin-like	24	151	3.8e-15	T	14-Apr-2010	IPR012336	Thioredoxin-like fold
GLEAN_02470	6AE11D57BA06CDE3	544	superfamily	SSF52833	Thioredoxin-like	1	261	2.6e-06	T	14-Apr-2010	IPR012336	Thioredoxin-like fold
GLEAN_02470	6AE11D57BA06CDE3	544	ProfileScan	PS51324	ERV_ALR	392	492	24.647	T	14-Apr-2010	IPR017905	ERV/ALR sulphydryl oxidase	Molecular Function: thiol oxidase activity (GO:0016972), Biological Process: oxidation reduction (GO:0055114)
GLEAN_02470	6AE11D57BA06CDE3	544	ProfileScan	PS51352	THIOREDOXIN_2	9	152	11.006	T	14-Apr-2010	IPR017936	Thioredoxin-like	Biological Process: cell redox homeostasis (GO:0045454)
GLEAN_02470	6AE11D57BA06CDE3	544	PatternScan	PS00194	THIOREDOXIN_1	56	74	NA	T	14-Apr-2010	IPR017937	Thioredoxin, conserved site	Biological Process: cell redox homeostasis (GO:0045454)
GLEAN_02470	6AE11D57BA06CDE3	544	HMMPanther	PTHR22897:SF5	QUIESCIN Q6-RELATED SULFHYDRYL OXIDASE	353	537	2.1e-65	T	14-Apr-2010	NULL	NULL
GLEAN_02470	6AE11D57BA06CDE3	544	HMMPanther	PTHR22897	QUIESCIN Q6-RELATED SULFHYDRYL OXIDASE	353	537	2.1e-65	T	14-Apr-2010	NULL	NULL
GLEAN_02470	6AE11D57BA06CDE3	544	SignalPHMM	SignalP	signal-peptide	1	21	NA	?	14-Apr-2010	NULL	NULL
GLEAN_02547	04D026A06D43F03E	419	HMMPfam	PF00441	Acyl-CoA_dh_1	263	412	7.3e-53	T	14-Apr-2010	IPR006090	Acyl-CoA oxidase/dehydrogenase, type 1	Molecular Function: oxidoreductase activity, acting on the CH-CH group of donors (GO:0016627), Biological Process: oxidation reduction (GO:0055114)
GLEAN_02547	04D026A06D43F03E	419	HMMPfam	PF02771	Acyl-CoA_dh_N	38	147	1.6e-26	T	14-Apr-2010	IPR006092	Acyl-CoA dehydrogenase, N-terminal	Molecular Function: acyl-CoA dehydrogenase activity (GO:0003995), Biological Process: oxidation reduction (GO:0055114)
GLEAN_02547	04D026A06D43F03E	419	HMMPfam	PF02770	Acyl-CoA_dh_M	153	203	1e-22	T	14-Apr-2010	IPR006091	Acyl-CoA oxidase/dehydrogenase, central domain	Molecular Function: acyl-CoA dehydrogenase activity (GO:0003995), Biological Process: oxidation reduction (GO:0055114)
GLEAN_02547	04D026A06D43F03E	419	PatternScan	PS00072	ACYL_COA_DH_1	155	167	NA	T	14-Apr-2010	IPR006089	Acyl-CoA dehydrogenase, conserved site	Molecular Function: acyl-CoA dehydrogenase activity (GO:0003995), Biological Process: oxidation reduction (GO:0055114)
GLEAN_02547	04D026A06D43F03E	419	PatternScan	PS00073	ACYL_COA_DH_2	370	389	NA	T	14-Apr-2010	IPR006089	Acyl-CoA dehydrogenase, conserved site	Molecular Function: acyl-CoA dehydrogenase activity (GO:0003995), Biological Process: oxidation reduction (GO:0055114)
GLEAN_02547	04D026A06D43F03E	419	superfamily	SSF56645	Acyl-CoA dehydrogenase NM domain-like	33	262	1.6e-82	T	14-Apr-2010	IPR009100	Acyl-CoA dehydrogenase/oxidase	Biological Process: metabolic process (GO:0008152), Molecular Function: oxidoreductase activity, acting on the CH-CH group of donors (GO:0016627), Biological Process: oxidation reduction (GO:0055114)
GLEAN_02547	04D026A06D43F03E	419	superfamily	SSF47203	Acyl-CoA dehydrogenase C-terminal domain-like	263	416	2.6e-53	T	14-Apr-2010	IPR009075	Acyl-CoA dehydrogenase/oxidase C-terminal	Molecular Function: oxidoreductase activity, acting on the CH-CH group of donors (GO:0016627), Biological Process: oxidation reduction (GO:0055114)
GLEAN_02547	04D026A06D43F03E	419	HMMPanther	PTHR10909:SF10	ACYL-COA DEHYDROGENASE	108	417	1.8e-188	T	14-Apr-2010	NULL	NULL
GLEAN_02547	04D026A06D43F03E	419	HMMPanther	PTHR10909	ELECTRON TRANSPORT OXIDOREDUCTASE	108	417	1.8e-188	T	14-Apr-2010	NULL	NULL
GLEAN_02692	063BD3F257FD9609	468	FPrintScan	PR00724	CRBOXYPTASEC	137	149	1.8e-20	T	14-Apr-2010	IPR001563	Peptidase S10, serine carboxypeptidase	Molecular Function: serine-type carboxypeptidase activity (GO:0004185), Biological Process: proteolysis (GO:0006508)
GLEAN_02692	063BD3F257FD9609	468	FPrintScan	PR00724	CRBOXYPTASEC	150	160	1.8e-20	T	14-Apr-2010	IPR001563	Peptidase S10, serine carboxypeptidase	Molecular Function: serine-type carboxypeptidase activity (GO:0004185), Biological Process: proteolysis (GO:0006508)
GLEAN_02692	063BD3F257FD9609	468	FPrintScan	PR00724	CRBOXYPTASEC	183	208	1.8e-20	T	14-Apr-2010	IPR001563	Peptidase S10, serine carboxypeptidase	Molecular Function: serine-type carboxypeptidase activity (GO:0004185), Biological Process: proteolysis (GO:0006508)
GLEAN_02692	063BD3F257FD9609	468	FPrintScan	PR00724	CRBOXYPTASEC	433	446	1.8e-20	T	14-Apr-2010	IPR001563	Peptidase S10, serine carboxypeptidase	Molecular Function: serine-type carboxypeptidase activity (GO:0004185), Biological Process: proteolysis (GO:0006508)
GLEAN_02692	063BD3F257FD9609	468	HMMPanther	PTHR11802:SF6	SERINE CARBOXYPEPTIDASE CPVL/CARBOXYPEPTIDASE Y(YEAST)	48	466	3.5e-170	T	14-Apr-2010	NULL	NULL
GLEAN_02692	063BD3F257FD9609	468	HMMPanther	PTHR11802	SERINE PROTEASE FAMILY S10 SERINE CARBOXYPEPTIDASE	48	466	3.5e-170	T	14-Apr-2010	IPR001563	Peptidase S10, serine carboxypeptidase	Molecular Function: serine-type carboxypeptidase activity (GO:0004185), Biological Process: proteolysis (GO:0006508)
GLEAN_02692	063BD3F257FD9609	468	PatternScan	PS00131	CARBOXYPEPT_SER_SER	197	204	NA	T	14-Apr-2010	IPR018202	Peptidase S10, serine carboxypeptidase, active site	Molecular Function: serine-type carboxypeptidase activity (GO:0004185), Biological Process: proteolysis (GO:0006508)
GLEAN_02692	063BD3F257FD9609	468	PatternScan	PS00560	CARBOXYPEPT_SER_HIS	433	450	NA	T	14-Apr-2010	IPR018202	Peptidase S10, serine carboxypeptidase, active site	Molecular Function: serine-type carboxypeptidase activity (GO:0004185), Biological Process: proteolysis (GO:0006508)
GLEAN_02692	063BD3F257FD9609	468	HMMPfam	PF00450	Peptidase_S10	70	462	4.1e-102	T	14-Apr-2010	IPR001563	Peptidase S10, serine carboxypeptidase	Molecular Function: serine-type carboxypeptidase activity (GO:0004185), Biological Process: proteolysis (GO:0006508)
GLEAN_02692	063BD3F257FD9609	468	SignalPHMM	SignalP	signal-peptide	1	21	NA	?	14-Apr-2010	NULL	NULL
GLEAN_02692	063BD3F257FD9609	468	superfamily	SSF53474	alpha/beta-Hydrolases	66	466	2e-120	T	14-Apr-2010	NULL	NULL
GLEAN_02692	063BD3F257FD9609	468	TMHMM	tmhmm	transmembrane_regions	5	27	NA	?	14-Apr-2010	NULL	NULL
GLEAN_02951	62F697A33AD24434	252	HMMTigr	TIGR01310	L7: 60S ribosomal protein L7	19	252	6.1e-141	T	14-Apr-2010	IPR005998	Ribosomal protein L7, eukaryotic	Molecular Function: structural constituent of ribosome (GO:0003735), Biological Process: translation (GO:0006412), Cellular Component: large ribosomal subunit (GO:0015934), Molecular Function: transcription regulator activity (GO:0030528)
GLEAN_02951	62F697A33AD24434	252	HMMPfam	PF08079	Ribosomal_L30_N	21	91	1.8e-26	T	14-Apr-2010	IPR012988	Ribosomal protein L30, N-terminal
GLEAN_02951	62F697A33AD24434	252	HMMPfam	PF00327	Ribosomal_L30	93	144	1.7e-19	T	14-Apr-2010	IPR000517	Ribosomal protein L30p/L7e, conserved region	Molecular Function: structural constituent of ribosome (GO:0003735), Cellular Component: intracellular (GO:0005622), Cellular Component: ribosome (GO:0005840), Biological Process: translation (GO:0006412)
GLEAN_02951	62F697A33AD24434	252	HMMPanther	PTHR11524	60S RIBOSOMAL PROTEIN L7	1	252	8e-130	T	14-Apr-2010	NULL	NULL
GLEAN_02951	62F697A33AD24434	252	superfamily	SSF55129	Ribosomal protein L30p/L7e	93	252	7.3e-65	T	14-Apr-2010	IPR016082	Ribosomal protein L30, ferredoxin-like fold domain	Molecular Function: structural constituent of ribosome (GO:0003735), Cellular Component: ribosome (GO:0005840), Biological Process: translation (GO:0006412)
GLEAN_02985	B6CBBAE5798835B9	111	HMMPfam	PF01158	Ribosomal_L36e	3	106	1.1e-44	T	14-Apr-2010	IPR000509	Ribosomal protein L36e	Molecular Function: structural constituent of ribosome (GO:0003735), Cellular Component: intracellular (GO:0005622), Cellular Component: ribosome (GO:0005840), Biological Process: translation (GO:0006412)
GLEAN_02985	B6CBBAE5798835B9	111	HMMPanther	PTHR10114	60S RIBOSOMAL PROTEIN L36E	1	111	3.1e-53	T	14-Apr-2010	IPR000509	Ribosomal protein L36e	Molecular Function: structural constituent of ribosome (GO:0003735), Cellular Component: intracellular (GO:0005622), Cellular Component: ribosome (GO:0005840), Biological Process: translation (GO:0006412)
GLEAN_02985	B6CBBAE5798835B9	111	PatternScan	PS01190	RIBOSOMAL_L36E	58	68	NA	T	14-Apr-2010	IPR000509	Ribosomal protein L36e	Molecular Function: structural constituent of ribosome (GO:0003735), Cellular Component: intracellular (GO:0005622), Cellular Component: ribosome (GO:0005840), Biological Process: translation (GO:0006412)
GLEAN_02989	97AF78F2B44D72C5	907	HMMPfam	PF01120	Alpha_L_fucos	13	355	2.4e-115	T	14-Apr-2010	IPR000933	Glycoside hydrolase, family 29	Molecular Function: alpha-L-fucosidase activity (GO:0004560), Biological Process: carbohydrate metabolic process (GO:0005975)
GLEAN_02989	97AF78F2B44D72C5	907	HMMPfam	PF01120	Alpha_L_fucos	471	813	2.1e-115	T	14-Apr-2010	IPR000933	Glycoside hydrolase, family 29	Molecular Function: alpha-L-fucosidase activity (GO:0004560), Biological Process: carbohydrate metabolic process (GO:0005975)
GLEAN_02989	97AF78F2B44D72C5	907	HMMPanther	PTHR10030	ALPHA-L-FUCOSIDASE	450	753	7.6e-141	T	14-Apr-2010	IPR000933	Glycoside hydrolase, family 29	Molecular Function: alpha-L-fucosidase activity (GO:0004560), Biological Process: carbohydrate metabolic process (GO:0005975)
GLEAN_02989	97AF78F2B44D72C5	907	HMMSmart	SM00812	Alpha_L_fucos	20	397	2.5e-222	T	14-Apr-2010	IPR000933	Glycoside hydrolase, family 29	Molecular Function: alpha-L-fucosidase activity (GO:0004560), Biological Process: carbohydrate metabolic process (GO:0005975)
GLEAN_02989	97AF78F2B44D72C5	907	HMMSmart	SM00812	Alpha_L_fucos	479	856	3.6e-224	T	14-Apr-2010	IPR000933	Glycoside hydrolase, family 29	Molecular Function: alpha-L-fucosidase activity (GO:0004560), Biological Process: carbohydrate metabolic process (GO:0005975)
GLEAN_02989	97AF78F2B44D72C5	907	SignalPHMM	SignalP	signal-peptide	1	19	NA	?	14-Apr-2010	NULL	NULL
GLEAN_02989	97AF78F2B44D72C5	907	PatternScan	PS00385	ALPHA_L_FUCOSIDASE	269	280	NA	T	14-Apr-2010	IPR018526	Glycoside hydrolase, family 29, conserved site	Molecular Function: alpha-L-fucosidase activity (GO:0004560), Biological Process: carbohydrate metabolic process (GO:0005975)
GLEAN_02989	97AF78F2B44D72C5	907	FPrintScan	PR00741	GLHYDRLASE29	534	549	2.2e-71	T	14-Apr-2010	IPR016286	Glycoside hydrolase, family 29, subgroup	Molecular Function: alpha-L-fucosidase activity (GO:0004560), Biological Process: fucose metabolic process (GO:0006004)
GLEAN_02989	97AF78F2B44D72C5	907	FPrintScan	PR00741	GLHYDRLASE29	573	589	2.2e-71	T	14-Apr-2010	IPR016286	Glycoside hydrolase, family 29, subgroup	Molecular Function: alpha-L-fucosidase activity (GO:0004560), Biological Process: fucose metabolic process (GO:0006004)
GLEAN_02989	97AF78F2B44D72C5	907	FPrintScan	PR00741	GLHYDRLASE29	592	610	2.2e-71	T	14-Apr-2010	IPR016286	Glycoside hydrolase, family 29, subgroup	Molecular Function: alpha-L-fucosidase activity (GO:0004560), Biological Process: fucose metabolic process (GO:0006004)
GLEAN_02989	97AF78F2B44D72C5	907	FPrintScan	PR00741	GLHYDRLASE29	619	638	2.2e-71	T	14-Apr-2010	IPR016286	Glycoside hydrolase, family 29, subgroup	Molecular Function: alpha-L-fucosidase activity (GO:0004560), Biological Process: fucose metabolic process (GO:0006004)
GLEAN_02989	97AF78F2B44D72C5	907	FPrintScan	PR00741	GLHYDRLASE29	659	675	2.2e-71	T	14-Apr-2010	IPR016286	Glycoside hydrolase, family 29, subgroup	Molecular Function: alpha-L-fucosidase activity (GO:0004560), Biological Process: fucose metabolic process (GO:0006004)
GLEAN_02989	97AF78F2B44D72C5	907	FPrintScan	PR00741	GLHYDRLASE29	687	708	2.2e-71	T	14-Apr-2010	IPR016286	Glycoside hydrolase, family 29, subgroup	Molecular Function: alpha-L-fucosidase activity (GO:0004560), Biological Process: fucose metabolic process (GO:0006004)
GLEAN_02989	97AF78F2B44D72C5	907	FPrintScan	PR00741	GLHYDRLASE29	762	783	2.2e-71	T	14-Apr-2010	IPR016286	Glycoside hydrolase, family 29, subgroup	Molecular Function: alpha-L-fucosidase activity (GO:0004560), Biological Process: fucose metabolic process (GO:0006004)
GLEAN_02989	97AF78F2B44D72C5	907	FPrintScan	PR00741	GLHYDRLASE29	795	817	2.2e-71	T	14-Apr-2010	IPR016286	Glycoside hydrolase, family 29, subgroup	Molecular Function: alpha-L-fucosidase activity (GO:0004560), Biological Process: fucose metabolic process (GO:0006004)
GLEAN_02989	97AF78F2B44D72C5	907	superfamily	SSF51445	(Trans)glycosidases	479	812	4.1e-122	T	14-Apr-2010	IPR017853	Glycoside hydrolase, catalytic core
GLEAN_02989	97AF78F2B44D72C5	907	superfamily	SSF51445	(Trans)glycosidases	20	354	1.4e-120	T	14-Apr-2010	IPR017853	Glycoside hydrolase, catalytic core
GLEAN_03229	2701199F88B7F8EA	1015	SignalPHMM	SignalP	signal-peptide	1	20	NA	?	14-Apr-2010	NULL	NULL
GLEAN_03230	3661E6170113BD53	811	HMMPanther	PTHR10499:SF131	MACROPHAGE RECEPTOR MARCO (MACROPHAGE RECEPTOR WITH COLLAGENOUS STRUCTURE)	431	548	0.0004	T	14-Apr-2010	NULL	NULL
GLEAN_03230	3661E6170113BD53	811	HMMPanther	PTHR10499:SF131	MACROPHAGE RECEPTOR MARCO (MACROPHAGE RECEPTOR WITH COLLAGENOUS STRUCTURE)	779	790	0.0004	T	14-Apr-2010	NULL	NULL
GLEAN_03230	3661E6170113BD53	811	HMMPanther	PTHR10499	COLLAGEN ALPHA CHAIN	431	548	0.0004	T	14-Apr-2010	NULL	NULL
GLEAN_03230	3661E6170113BD53	811	HMMPanther	PTHR10499	COLLAGEN ALPHA CHAIN	779	790	0.0004	T	14-Apr-2010	NULL	NULL
GLEAN_03230	3661E6170113BD53	811	SignalPHMM	SignalP	signal-peptide	1	19	NA	?	14-Apr-2010	NULL	NULL
GLEAN_03279	301455E34F3961DA	501	HMMTigr	TIGR01431	adm_rel: adenosine deaminase-related growth	17	485	1.1e-216	T	14-Apr-2010	IPR006331	Adenosine deaminase-related growth factor	Cellular Component: extracellular space (GO:0005615)
GLEAN_03279	301455E34F3961DA	501	HMMPanther	PTHR11409:SF8	ADENOSINE DEAMINASE-RELATED	27	487	3.1e-171	T	14-Apr-2010	NULL	NULL
GLEAN_03279	301455E34F3961DA	501	HMMPanther	PTHR11409	ADENOSINE DEAMINASE	27	487	3.1e-171	T	14-Apr-2010	IPR001365	Adenosine/AMP deaminase	Biological Process: purine ribonucleoside monophosphate biosynthetic process (GO:0009168), Molecular Function: deaminase activity (GO:0019239)
GLEAN_03279	301455E34F3961DA	501	superfamily	SSF51556	Metallo-dependent hydrolases	88	478	8.6e-86	T	14-Apr-2010	NULL	NULL
GLEAN_03279	301455E34F3961DA	501	SignalPHMM	SignalP	signal-peptide	1	15	NA	?	14-Apr-2010	NULL	NULL
GLEAN_03279	301455E34F3961DA	501	HMMPfam	PF00962	A_deaminase	94	472	3.9e-61	T	14-Apr-2010	IPR001365	Adenosine/AMP deaminase	Biological Process: purine ribonucleoside monophosphate biosynthetic process (GO:0009168), Molecular Function: deaminase activity (GO:0019239)
GLEAN_03279	301455E34F3961DA	501	HMMPfam	PF08451	A_deaminase_N	14	90	1e-23	T	14-Apr-2010	IPR013659	Adenosine/AMP deaminase N-terminal	Cellular Component: extracellular space (GO:0005615)
GLEAN_03323	A7D75A34A535C7A6	445	superfamily	SSF63411	LuxS/MPP-like metallohydrolase	241	444	1.2e-36	T	14-Apr-2010	IPR011249	Metalloenzyme, LuxS/M16 peptidase-like, metal-binding	Molecular Function: catalytic activity (GO:0003824), Molecular Function: metal ion binding (GO:0046872)
GLEAN_03323	A7D75A34A535C7A6	445	superfamily	SSF63411	LuxS/MPP-like metallohydrolase	29	245	6.8e-32	T	14-Apr-2010	IPR011249	Metalloenzyme, LuxS/M16 peptidase-like, metal-binding	Molecular Function: catalytic activity (GO:0003824), Molecular Function: metal ion binding (GO:0046872)
GLEAN_03323	A7D75A34A535C7A6	445	HMMPanther	PTHR11851:SF59	UBIQUINOL-CYTOCHROME C REDUCTASE COMPLEX CORE PROTEIN 2	60	444	3.1e-149	T	14-Apr-2010	NULL	NULL
GLEAN_03323	A7D75A34A535C7A6	445	HMMPanther	PTHR11851	METALLOPROTEASE	60	444	3.1e-149	T	14-Apr-2010	NULL	NULL
GLEAN_03323	A7D75A34A535C7A6	445	SignalPHMM	SignalP	signal-peptide	1	20	NA	?	14-Apr-2010	NULL	NULL
GLEAN_03323	A7D75A34A535C7A6	445	HMMPfam	PF00675	Peptidase_M16	46	187	5.3e-22	T	14-Apr-2010	IPR011765	Peptidase M16, N-terminal	Molecular Function: metalloendopeptidase activity (GO:0004222), Biological Process: proteolysis (GO:0006508)
GLEAN_03323	A7D75A34A535C7A6	445	HMMPfam	PF05193	Peptidase_M16_C	194	369	5.7e-18	T	14-Apr-2010	IPR007863	Peptidase M16, C-terminal	Molecular Function: metalloendopeptidase activity (GO:0004222), Biological Process: proteolysis (GO:0006508), Molecular Function: zinc ion binding (GO:0008270)
GLEAN_03326	C6E824B607C1853E	376	HMMPfam	PF00022	Actin	4	376	2.9e-161	T	14-Apr-2010	IPR004000	Actin/actin-like	Molecular Function: protein binding (GO:0005515)
GLEAN_03326	C6E824B607C1853E	376	FPrintScan	PR00190	ACTIN	27	36	1.9e-58	T	14-Apr-2010	IPR004000	Actin/actin-like	Molecular Function: protein binding (GO:0005515)
GLEAN_03326	C6E824B607C1853E	376	FPrintScan	PR00190	ACTIN	50	61	1.9e-58	T	14-Apr-2010	IPR004000	Actin/actin-like	Molecular Function: protein binding (GO:0005515)
GLEAN_03326	C6E824B607C1853E	376	FPrintScan	PR00190	ACTIN	62	84	1.9e-58	T	14-Apr-2010	IPR004000	Actin/actin-like	Molecular Function: protein binding (GO:0005515)
GLEAN_03326	C6E824B607C1853E	376	FPrintScan	PR00190	ACTIN	116	129	1.9e-58	T	14-Apr-2010	IPR004000	Actin/actin-like	Molecular Function: protein binding (GO:0005515)
GLEAN_03326	C6E824B607C1853E	376	FPrintScan	PR00190	ACTIN	141	160	1.9e-58	T	14-Apr-2010	IPR004000	Actin/actin-like	Molecular Function: protein binding (GO:0005515)
GLEAN_03326	C6E824B607C1853E	376	FPrintScan	PR00190	ACTIN	237	253	1.9e-58	T	14-Apr-2010	IPR004000	Actin/actin-like	Molecular Function: protein binding (GO:0005515)
GLEAN_03326	C6E824B607C1853E	376	HMMSmart	SM00268	ACTIN	6	376	8.1e-243	T	14-Apr-2010	IPR004000	Actin/actin-like	Molecular Function: protein binding (GO:0005515)
GLEAN_03326	C6E824B607C1853E	376	HMMPanther	PTHR11937	ACTIN	30	376	2.5e-297	T	14-Apr-2010	IPR004000	Actin/actin-like	Molecular Function: protein binding (GO:0005515)
GLEAN_03326	C6E824B607C1853E	376	superfamily	SSF53067	Actin-like ATPase domain	148	376	1.2e-100	T	14-Apr-2010	NULL	NULL
GLEAN_03326	C6E824B607C1853E	376	superfamily	SSF53067	Actin-like ATPase domain	2	147	9.2e-68	T	14-Apr-2010	NULL	NULL
GLEAN_03326	C6E824B607C1853E	376	PatternScan	PS00406	ACTINS_1	54	64	NA	T	14-Apr-2010	IPR004001	Actin, conserved site	Molecular Function: ATP binding (GO:0005524)
GLEAN_03326	C6E824B607C1853E	376	PatternScan	PS00432	ACTINS_2	357	365	NA	T	14-Apr-2010	IPR004001	Actin, conserved site	Molecular Function: ATP binding (GO:0005524)
GLEAN_03326	C6E824B607C1853E	376	PatternScan	PS01132	ACTINS_ACT_LIKE	105	117	NA	T	14-Apr-2010	IPR020902	Actin/actin-like conserved site
GLEAN_03450	72DCDBF811992BF0	473	superfamily	SSF53474	alpha/beta-Hydrolases	21	446	7.6e-14	T	14-Apr-2010	NULL	NULL
GLEAN_03450	72DCDBF811992BF0	473	HMMPfam	PF05577	Peptidase_S28	28	463	7.2e-155	T	14-Apr-2010	IPR008758	Peptidase S28	Biological Process: proteolysis (GO:0006508), Molecular Function: serine-type peptidase activity (GO:0008236)
GLEAN_03450	72DCDBF811992BF0	473	HMMPanther	PTHR11010:SF4	THYMUS-SPECIFIC SERINE PEPTIDASE-RELATED	20	473	4.1e-205	T	14-Apr-2010	NULL	NULL
GLEAN_03450	72DCDBF811992BF0	473	HMMPanther	PTHR11010	PROTEASE S28 PRO-X CARBOXYPEPTIDASE-RELATED	20	473	4.1e-205	T	14-Apr-2010	IPR008758	Peptidase S28	Biological Process: proteolysis (GO:0006508), Molecular Function: serine-type peptidase activity (GO:0008236)
GLEAN_03460	F378DE438421939A	2328	HMMPfam	PF00053	Laminin_EGF	274	320	0.0055	T	14-Apr-2010	IPR002049	EGF-like, laminin
GLEAN_03460	F378DE438421939A	2328	HMMPfam	PF00053	Laminin_EGF	333	388	0.0011	T	14-Apr-2010	IPR002049	EGF-like, laminin
GLEAN_03460	F378DE438421939A	2328	HMMPfam	PF00053	Laminin_EGF	403	444	0.00038	T	14-Apr-2010	IPR002049	EGF-like, laminin
GLEAN_03460	F378DE438421939A	2328	HMMPfam	PF00053	Laminin_EGF	448	489	7.4e-07	T	14-Apr-2010	IPR002049	EGF-like, laminin
GLEAN_03460	F378DE438421939A	2328	HMMPfam	PF00053	Laminin_EGF	494	535	2.3e-09	T	14-Apr-2010	IPR002049	EGF-like, laminin
GLEAN_03460	F378DE438421939A	2328	HMMPfam	PF00053	Laminin_EGF	540	581	9.2e-10	T	14-Apr-2010	IPR002049	EGF-like, laminin
GLEAN_03460	F378DE438421939A	2328	HMMPfam	PF00053	Laminin_EGF	586	626	1.5e-07	T	14-Apr-2010	IPR002049	EGF-like, laminin
GLEAN_03460	F378DE438421939A	2328	HMMPfam	PF00053	Laminin_EGF	631	671	7.8e-08	T	14-Apr-2010	IPR002049	EGF-like, laminin
GLEAN_03460	F378DE438421939A	2328	HMMPfam	PF00053	Laminin_EGF	676	728	7.3e-07	T	14-Apr-2010	IPR002049	EGF-like, laminin
GLEAN_03460	F378DE438421939A	2328	HMMPfam	PF00053	Laminin_EGF	731	781	6.8e-07	T	14-Apr-2010	IPR002049	EGF-like, laminin
GLEAN_03460	F378DE438421939A	2328	HMMPfam	PF00053	Laminin_EGF	784	822	1.7e-06	T	14-Apr-2010	IPR002049	EGF-like, laminin
GLEAN_03460	F378DE438421939A	2328	HMMPfam	PF00053	Laminin_EGF	1362	1410	1.6e-10	T	14-Apr-2010	IPR002049	EGF-like, laminin
GLEAN_03460	F378DE438421939A	2328	HMMPfam	PF00053	Laminin_EGF	1453	1494	1.8e-08	T	14-Apr-2010	IPR002049	EGF-like, laminin
GLEAN_03460	F378DE438421939A	2328	HMMPfam	PF00053	Laminin_EGF	1500	1548	3.6e-09	T	14-Apr-2010	IPR002049	EGF-like, laminin
GLEAN_03460	F378DE438421939A	2328	HMMPfam	PF00053	Laminin_EGF	1760	1784	0.0003	T	14-Apr-2010	IPR002049	EGF-like, laminin
GLEAN_03460	F378DE438421939A	2328	HMMPfam	PF00053	Laminin_EGF	1794	1841	4.2e-07	T	14-Apr-2010	IPR002049	EGF-like, laminin
GLEAN_03460	F378DE438421939A	2328	HMMPfam	PF00053	Laminin_EGF	1844	1899	9.7e-06	T	14-Apr-2010	IPR002049	EGF-like, laminin
GLEAN_03460	F378DE438421939A	2328	HMMPfam	PF00053	Laminin_EGF	1902	1952	4.2e-07	T	14-Apr-2010	IPR002049	EGF-like, laminin
GLEAN_03460	F378DE438421939A	2328	HMMPfam	PF00053	Laminin_EGF	1955	1988	2.6e-08	T	14-Apr-2010	IPR002049	EGF-like, laminin
GLEAN_03460	F378DE438421939A	2328	HMMPfam	PF00053	Laminin_EGF	2047	2086	6.9e-05	T	14-Apr-2010	IPR002049	EGF-like, laminin
GLEAN_03460	F378DE438421939A	2328	HMMPfam	PF00055	Laminin_N	27	272	1.7e-62	T	14-Apr-2010	IPR008211	Laminin, N-terminal	Cellular Component: proteinaceous extracellular matrix (GO:0005578)
GLEAN_03460	F378DE438421939A	2328	HMMPfam	PF00052	Laminin_B	1619	1739	5.9e-19	T	14-Apr-2010	IPR000034	Laminin B type IV	Biological Process: cell adhesion (GO:0007155), Cellular Component: extracellular matrix (GO:0031012)
GLEAN_03460	F378DE438421939A	2328	HMMPfam	PF06008	Laminin_I	2129	2323	7.7e-19	T	14-Apr-2010	IPR009254	Laminin I	Molecular Function: receptor binding (GO:0005102), Cellular Component: laminin-1 complex (GO:0005606), Biological Process: regulation of cell adhesion (GO:0030155), Biological Process: regulation of cell migration (GO:0030334), Biological Process: regulation of embryonic development (GO:0045995)
GLEAN_03460	F378DE438421939A	2328	FPrintScan	PR00011	EGFLAMININ	1416	1434	4.8e-18	T	14-Apr-2010	IPR002049	EGF-like, laminin
GLEAN_03460	F378DE438421939A	2328	FPrintScan	PR00011	EGFLAMININ	1965	1983	4.8e-18	T	14-Apr-2010	IPR002049	EGF-like, laminin
GLEAN_03460	F378DE438421939A	2328	FPrintScan	PR00011	EGFLAMININ	2059	2077	4.8e-18	T	14-Apr-2010	IPR002049	EGF-like, laminin
GLEAN_03460	F378DE438421939A	2328	SignalPHMM	SignalP	signal-peptide	1	23	NA	?	14-Apr-2010	NULL	NULL
GLEAN_03460	F378DE438421939A	2328	HMMSmart	SM00136	LamNT	20	272	5.4e-141	T	14-Apr-2010	IPR008211	Laminin, N-terminal	Cellular Component: proteinaceous extracellular matrix (GO:0005578)
GLEAN_03460	F378DE438421939A	2328	HMMSmart	SM00180	EGF_Lam	274	330	0.1	T	14-Apr-2010	IPR002049	EGF-like, laminin
GLEAN_03460	F378DE438421939A	2328	HMMSmart	SM00180	EGF_Lam	333	400	1.5e-05	T	14-Apr-2010	IPR002049	EGF-like, laminin
GLEAN_03460	F378DE438421939A	2328	HMMSmart	SM00180	EGF_Lam	403	445	0.016	T	14-Apr-2010	IPR002049	EGF-like, laminin
GLEAN_03460	F378DE438421939A	2328	HMMSmart	SM00180	EGF_Lam	448	491	2.9e-08	T	14-Apr-2010	IPR002049	EGF-like, laminin
GLEAN_03460	F378DE438421939A	2328	HMMSmart	SM00180	EGF_Lam	494	537	2.2e-09	T	14-Apr-2010	IPR002049	EGF-like, laminin
GLEAN_03460	F378DE438421939A	2328	HMMSmart	SM00180	EGF_Lam	540	583	1.8e-12	T	14-Apr-2010	IPR002049	EGF-like, laminin
GLEAN_03460	F378DE438421939A	2328	HMMSmart	SM00180	EGF_Lam	586	628	2.1e-07	T	14-Apr-2010	IPR002049	EGF-like, laminin
GLEAN_03460	F378DE438421939A	2328	HMMSmart	SM00180	EGF_Lam	631	673	1.8e-08	T	14-Apr-2010	IPR002049	EGF-like, laminin
GLEAN_03460	F378DE438421939A	2328	HMMSmart	SM00180	EGF_Lam	676	728	4.2e-05	T	14-Apr-2010	IPR002049	EGF-like, laminin
GLEAN_03460	F378DE438421939A	2328	HMMSmart	SM00180	EGF_Lam	731	781	3.1e-05	T	14-Apr-2010	IPR002049	EGF-like, laminin
GLEAN_03460	F378DE438421939A	2328	HMMSmart	SM00180	EGF_Lam	784	833	0.012	T	14-Apr-2010	IPR002049	EGF-like, laminin
GLEAN_03460	F378DE438421939A	2328	HMMSmart	SM00180	EGF_Lam	1362	1405	8.2e-11	T	14-Apr-2010	IPR002049	EGF-like, laminin
GLEAN_03460	F378DE438421939A	2328	HMMSmart	SM00180	EGF_Lam	1408	1450	2.7e-11	T	14-Apr-2010	IPR002049	EGF-like, laminin
GLEAN_03460	F378DE438421939A	2328	HMMSmart	SM00180	EGF_Lam	1453	1497	1.4e-11	T	14-Apr-2010	IPR002049	EGF-like, laminin
GLEAN_03460	F378DE438421939A	2328	HMMSmart	SM00180	EGF_Lam	1500	1548	4.4e-07	T	14-Apr-2010	IPR002049	EGF-like, laminin
GLEAN_03460	F378DE438421939A	2328	HMMSmart	SM00013	LRRNT	1547	1577	7.4	T	14-Apr-2010	IPR000372	Leucine-rich repeat-containing N-terminal domain
GLEAN_03460	F378DE438421939A	2328	HMMSmart	SM00281	LamB	1614	1741	6.3e-28	T	14-Apr-2010	IPR018031	Laminin B, subgroup
GLEAN_03460	F378DE438421939A	2328	HMMSmart	SM00180	EGF_Lam	1794	1841	9.8e-10	T	14-Apr-2010	IPR002049	EGF-like, laminin
GLEAN_03460	F378DE438421939A	2328	HMMSmart	SM00180	EGF_Lam	1844	1899	2.1e-07	T	14-Apr-2010	IPR002049	EGF-like, laminin
GLEAN_03460	F378DE438421939A	2328	HMMSmart	SM00180	EGF_Lam	1902	1952	2.9e-08	T	14-Apr-2010	IPR002049	EGF-like, laminin
GLEAN_03460	F378DE438421939A	2328	HMMSmart	SM00180	EGF_Lam	1955	1994	7.9e-06	T	14-Apr-2010	IPR002049	EGF-like, laminin
GLEAN_03460	F378DE438421939A	2328	HMMSmart	SM00180	EGF_Lam	2047	2092	0.0064	T	14-Apr-2010	IPR002049	EGF-like, laminin
GLEAN_03460	F378DE438421939A	2328	HMMPanther	PTHR10574:SF56	LAMININ ALPHA CHAIN, INVERTEBRATE	20	408	0	T	14-Apr-2010	NULL	NULL
GLEAN_03460	F378DE438421939A	2328	HMMPanther	PTHR10574:SF56	LAMININ ALPHA CHAIN, INVERTEBRATE	699	889	0	T	14-Apr-2010	NULL	NULL
GLEAN_03460	F378DE438421939A	2328	HMMPanther	PTHR10574:SF56	LAMININ ALPHA CHAIN, INVERTEBRATE	1658	2016	0	T	14-Apr-2010	NULL	NULL
GLEAN_03460	F378DE438421939A	2328	HMMPanther	PTHR10574:SF56	LAMININ ALPHA CHAIN, INVERTEBRATE	2040	2103	0	T	14-Apr-2010	NULL	NULL
GLEAN_03460	F378DE438421939A	2328	HMMPanther	PTHR10574	LAMININ	20	408	0	T	14-Apr-2010	NULL	NULL
GLEAN_03460	F378DE438421939A	2328	HMMPanther	PTHR10574	LAMININ	699	889	0	T	14-Apr-2010	NULL	NULL
GLEAN_03460	F378DE438421939A	2328	HMMPanther	PTHR10574	LAMININ	1658	2016	0	T	14-Apr-2010	NULL	NULL
GLEAN_03460	F378DE438421939A	2328	HMMPanther	PTHR10574	LAMININ	2040	2103	0	T	14-Apr-2010	NULL	NULL
GLEAN_03460	F378DE438421939A	2328	ProfileScan	PS50027	EGF_LAM_2	274	332	10.122	T	14-Apr-2010	IPR002049	EGF-like, laminin
GLEAN_03460	F378DE438421939A	2328	ProfileScan	PS50027	EGF_LAM_2	333	402	8.598	T	14-Apr-2010	IPR002049	EGF-like, laminin
GLEAN_03460	F378DE438421939A	2328	ProfileScan	PS50027	EGF_LAM_2	403	447	13.111	T	14-Apr-2010	IPR002049	EGF-like, laminin
GLEAN_03460	F378DE438421939A	2328	ProfileScan	PS50027	EGF_LAM_2	448	493	12.806	T	14-Apr-2010	IPR002049	EGF-like, laminin
GLEAN_03460	F378DE438421939A	2328	ProfileScan	PS50027	EGF_LAM_2	494	539	18.481	T	14-Apr-2010	IPR002049	EGF-like, laminin
GLEAN_03460	F378DE438421939A	2328	ProfileScan	PS50027	EGF_LAM_2	540	585	21.394	T	14-Apr-2010	IPR002049	EGF-like, laminin
GLEAN_03460	F378DE438421939A	2328	ProfileScan	PS50027	EGF_LAM_2	586	630	16.139	T	14-Apr-2010	IPR002049	EGF-like, laminin
GLEAN_03460	F378DE438421939A	2328	ProfileScan	PS50027	EGF_LAM_2	631	675	16.177	T	14-Apr-2010	IPR002049	EGF-like, laminin
GLEAN_03460	F378DE438421939A	2328	ProfileScan	PS50027	EGF_LAM_2	676	730	11.188	T	14-Apr-2010	IPR002049	EGF-like, laminin
GLEAN_03460	F378DE438421939A	2328	ProfileScan	PS50027	EGF_LAM_2	731	783	12.978	T	14-Apr-2010	IPR002049	EGF-like, laminin
GLEAN_03460	F378DE438421939A	2328	ProfileScan	PS50027	EGF_LAM_2	784	828	7.151	T	14-Apr-2010	IPR002049	EGF-like, laminin
GLEAN_03460	F378DE438421939A	2328	ProfileScan	PS50027	EGF_LAM_2	1362	1407	17.852	T	14-Apr-2010	IPR002049	EGF-like, laminin
GLEAN_03460	F378DE438421939A	2328	ProfileScan	PS50027	EGF_LAM_2	1408	1452	15.606	T	14-Apr-2010	IPR002049	EGF-like, laminin
GLEAN_03460	F378DE438421939A	2328	ProfileScan	PS50027	EGF_LAM_2	1453	1499	15.225	T	14-Apr-2010	IPR002049	EGF-like, laminin
GLEAN_03460	F378DE438421939A	2328	ProfileScan	PS50027	EGF_LAM_2	1500	1550	15.225	T	14-Apr-2010	IPR002049	EGF-like, laminin
GLEAN_03460	F378DE438421939A	2328	ProfileScan	PS50027	EGF_LAM_2	1794	1843	14.901	T	14-Apr-2010	IPR002049	EGF-like, laminin
GLEAN_03460	F378DE438421939A	2328	ProfileScan	PS50027	EGF_LAM_2	1844	1901	10.655	T	14-Apr-2010	IPR002049	EGF-like, laminin
GLEAN_03460	F378DE438421939A	2328	ProfileScan	PS50027	EGF_LAM_2	1902	1954	13.873	T	14-Apr-2010	IPR002049	EGF-like, laminin
GLEAN_03460	F378DE438421939A	2328	ProfileScan	PS50027	EGF_LAM_2	1955	1998	10.045	T	14-Apr-2010	IPR002049	EGF-like, laminin
GLEAN_03460	F378DE438421939A	2328	ProfileScan	PS50027	EGF_LAM_2	2047	2094	10.712	T	14-Apr-2010	IPR002049	EGF-like, laminin
GLEAN_03460	F378DE438421939A	2328	ProfileScan	PS51115	LAMININ_IVA	1571	1760	31.936	T	14-Apr-2010	IPR000034	Laminin B type IV	Biological Process: cell adhesion (GO:0007155), Cellular Component: extracellular matrix (GO:0031012)
GLEAN_03460	F378DE438421939A	2328	ProfileScan	PS51117	LAMININ_NTER	22	273	54.818	T	14-Apr-2010	IPR008211	Laminin, N-terminal	Cellular Component: proteinaceous extracellular matrix (GO:0005578)
GLEAN_03460	F378DE438421939A	2328	PatternScan	PS00022	EGF_1	296	307	NA	?	14-Apr-2010	IPR013032	EGF-like region, conserved site
GLEAN_03460	F378DE438421939A	2328	PatternScan	PS00022	EGF_1	467	478	NA	?	14-Apr-2010	IPR013032	EGF-like region, conserved site
GLEAN_03460	F378DE438421939A	2328	PatternScan	PS00022	EGF_1	513	524	NA	?	14-Apr-2010	IPR013032	EGF-like region, conserved site
GLEAN_03460	F378DE438421939A	2328	PatternScan	PS00022	EGF_1	559	570	NA	?	14-Apr-2010	IPR013032	EGF-like region, conserved site
GLEAN_03460	F378DE438421939A	2328	PatternScan	PS00022	EGF_1	604	615	NA	?	14-Apr-2010	IPR013032	EGF-like region, conserved site
GLEAN_03460	F378DE438421939A	2328	PatternScan	PS00022	EGF_1	649	660	NA	?	14-Apr-2010	IPR013032	EGF-like region, conserved site
GLEAN_03460	F378DE438421939A	2328	PatternScan	PS00022	EGF_1	699	710	NA	?	14-Apr-2010	IPR013032	EGF-like region, conserved site
GLEAN_03460	F378DE438421939A	2328	PatternScan	PS00022	EGF_1	752	763	NA	?	14-Apr-2010	IPR013032	EGF-like region, conserved site
GLEAN_03460	F378DE438421939A	2328	PatternScan	PS00022	EGF_1	803	814	NA	?	14-Apr-2010	IPR013032	EGF-like region, conserved site
GLEAN_03460	F378DE438421939A	2328	PatternScan	PS00022	EGF_1	1381	1392	NA	?	14-Apr-2010	IPR013032	EGF-like region, conserved site
GLEAN_03460	F378DE438421939A	2328	PatternScan	PS00022	EGF_1	1423	1434	NA	?	14-Apr-2010	IPR013032	EGF-like region, conserved site
GLEAN_03460	F378DE438421939A	2328	PatternScan	PS00022	EGF_1	1473	1484	NA	?	14-Apr-2010	IPR013032	EGF-like region, conserved site
GLEAN_03460	F378DE438421939A	2328	PatternScan	PS00022	EGF_1	1519	1530	NA	?	14-Apr-2010	IPR013032	EGF-like region, conserved site
GLEAN_03460	F378DE438421939A	2328	PatternScan	PS00022	EGF_1	1761	1772	NA	?	14-Apr-2010	IPR013032	EGF-like region, conserved site
GLEAN_03460	F378DE438421939A	2328	PatternScan	PS00022	EGF_1	1870	1881	NA	?	14-Apr-2010	IPR013032	EGF-like region, conserved site
GLEAN_03460	F378DE438421939A	2328	PatternScan	PS00022	EGF_1	1972	1983	NA	?	14-Apr-2010	IPR013032	EGF-like region, conserved site
GLEAN_03460	F378DE438421939A	2328	PatternScan	PS00022	EGF_1	2066	2077	NA	?	14-Apr-2010	IPR013032	EGF-like region, conserved site
GLEAN_03460	F378DE438421939A	2328	PatternScan	PS01186	EGF_2	559	573	NA	?	14-Apr-2010	IPR013032	EGF-like region, conserved site
GLEAN_03460	F378DE438421939A	2328	PatternScan	PS01186	EGF_2	1870	1884	NA	?	14-Apr-2010	IPR013032	EGF-like region, conserved site
GLEAN_03460	F378DE438421939A	2328	PatternScan	PS01248	EGF_LAM_1	296	330	NA	?	14-Apr-2010	IPR002049	EGF-like, laminin
GLEAN_03460	F378DE438421939A	2328	PatternScan	PS01248	EGF_LAM_1	367	403	NA	?	14-Apr-2010	IPR002049	EGF-like, laminin
GLEAN_03460	F378DE438421939A	2328	PatternScan	PS01248	EGF_LAM_1	467	496	NA	?	14-Apr-2010	IPR002049	EGF-like, laminin
GLEAN_03460	F378DE438421939A	2328	PatternScan	PS01248	EGF_LAM_1	513	542	NA	?	14-Apr-2010	IPR002049	EGF-like, laminin
GLEAN_03460	F378DE438421939A	2328	PatternScan	PS01248	EGF_LAM_1	559	588	NA	T	14-Apr-2010	IPR002049	EGF-like, laminin
GLEAN_03460	F378DE438421939A	2328	PatternScan	PS01248	EGF_LAM_1	604	633	NA	T	14-Apr-2010	IPR002049	EGF-like, laminin
GLEAN_03460	F378DE438421939A	2328	PatternScan	PS01248	EGF_LAM_1	649	678	NA	T	14-Apr-2010	IPR002049	EGF-like, laminin
GLEAN_03460	F378DE438421939A	2328	PatternScan	PS01248	EGF_LAM_1	699	733	NA	?	14-Apr-2010	IPR002049	EGF-like, laminin
GLEAN_03460	F378DE438421939A	2328	PatternScan	PS01248	EGF_LAM_1	752	786	NA	T	14-Apr-2010	IPR002049	EGF-like, laminin
GLEAN_03460	F378DE438421939A	2328	PatternScan	PS01248	EGF_LAM_1	1381	1416	NA	T	14-Apr-2010	IPR002049	EGF-like, laminin
GLEAN_03460	F378DE438421939A	2328	PatternScan	PS01248	EGF_LAM_1	1423	1455	NA	?	14-Apr-2010	IPR002049	EGF-like, laminin
GLEAN_03460	F378DE438421939A	2328	PatternScan	PS01248	EGF_LAM_1	1473	1502	NA	T	14-Apr-2010	IPR002049	EGF-like, laminin
GLEAN_03460	F378DE438421939A	2328	PatternScan	PS01248	EGF_LAM_1	1519	1553	NA	T	14-Apr-2010	IPR002049	EGF-like, laminin
GLEAN_03460	F378DE438421939A	2328	PatternScan	PS01248	EGF_LAM_1	1761	1796	NA	?	14-Apr-2010	IPR002049	EGF-like, laminin
GLEAN_03460	F378DE438421939A	2328	PatternScan	PS01248	EGF_LAM_1	1810	1844	NA	?	14-Apr-2010	IPR002049	EGF-like, laminin
GLEAN_03460	F378DE438421939A	2328	PatternScan	PS01248	EGF_LAM_1	1870	1904	NA	?	14-Apr-2010	IPR002049	EGF-like, laminin
GLEAN_03460	F378DE438421939A	2328	PatternScan	PS01248	EGF_LAM_1	1923	1957	NA	T	14-Apr-2010	IPR002049	EGF-like, laminin
GLEAN_03460	F378DE438421939A	2328	PatternScan	PS01248	EGF_LAM_1	2066	2098	NA	T	14-Apr-2010	IPR002049	EGF-like, laminin
GLEAN_03460	F378DE438421939A	2328	superfamily	SSF57196	EGF/Laminin	1362	1410	8.9e-14	T	14-Apr-2010	NULL	NULL
GLEAN_03460	F378DE438421939A	2328	superfamily	SSF57196	EGF/Laminin	1850	1904	2.7e-13	T	14-Apr-2010	NULL	NULL
GLEAN_03460	F378DE438421939A	2328	superfamily	SSF57196	EGF/Laminin	731	781	1.5e-11	T	14-Apr-2010	NULL	NULL
GLEAN_03460	F378DE438421939A	2328	superfamily	SSF57196	EGF/Laminin	1500	1548	3.1e-11	T	14-Apr-2010	NULL	NULL
GLEAN_03460	F378DE438421939A	2328	superfamily	SSF57196	EGF/Laminin	540	585	5.3e-11	T	14-Apr-2010	NULL	NULL
GLEAN_03460	F378DE438421939A	2328	superfamily	SSF57196	EGF/Laminin	274	330	5.9e-11	T	14-Apr-2010	NULL	NULL
GLEAN_03460	F378DE438421939A	2328	superfamily	SSF57196	EGF/Laminin	333	405	6e-11	T	14-Apr-2010	NULL	NULL
GLEAN_03460	F378DE438421939A	2328	superfamily	SSF57196	EGF/Laminin	1797	1846	1.9e-10	T	14-Apr-2010	NULL	NULL
GLEAN_03460	F378DE438421939A	2328	superfamily	SSF57196	EGF/Laminin	1902	1954	3.7e-10	T	14-Apr-2010	NULL	NULL
GLEAN_03460	F378DE438421939A	2328	superfamily	SSF57196	EGF/Laminin	494	537	1.3e-09	T	14-Apr-2010	NULL	NULL
GLEAN_03460	F378DE438421939A	2328	superfamily	SSF57196	EGF/Laminin	1453	1498	1.8e-09	T	14-Apr-2010	NULL	NULL
GLEAN_03460	F378DE438421939A	2328	superfamily	SSF57196	EGF/Laminin	676	728	6.5e-09	T	14-Apr-2010	NULL	NULL
GLEAN_03460	F378DE438421939A	2328	superfamily	SSF57196	EGF/Laminin	784	832	6.6e-09	T	14-Apr-2010	NULL	NULL
GLEAN_03460	F378DE438421939A	2328	superfamily	SSF57196	EGF/Laminin	1744	1796	7.8e-09	T	14-Apr-2010	NULL	NULL
GLEAN_03460	F378DE438421939A	2328	superfamily	SSF57196	EGF/Laminin	1955	2001	2e-08	T	14-Apr-2010	NULL	NULL
GLEAN_03460	F378DE438421939A	2328	superfamily	SSF57196	EGF/Laminin	448	493	3.2e-08	T	14-Apr-2010	NULL	NULL
GLEAN_03460	F378DE438421939A	2328	superfamily	SSF57196	EGF/Laminin	2047	2095	4.6e-08	T	14-Apr-2010	NULL	NULL
GLEAN_03460	F378DE438421939A	2328	superfamily	SSF57196	EGF/Laminin	1415	1452	6.6e-08	T	14-Apr-2010	NULL	NULL
GLEAN_03460	F378DE438421939A	2328	superfamily	SSF49785	Galactose-binding domain-like	68	173	8.9e-08	T	14-Apr-2010	IPR008979	Galactose-binding domain-like
GLEAN_03460	F378DE438421939A	2328	superfamily	SSF57196	EGF/Laminin	631	675	1.8e-07	T	14-Apr-2010	NULL	NULL
GLEAN_03460	F378DE438421939A	2328	superfamily	SSF57196	EGF/Laminin	586	630	2.1e-07	T	14-Apr-2010	NULL	NULL
GLEAN_03460	F378DE438421939A	2328	superfamily	SSF57196	EGF/Laminin	403	447	1.5e-06	T	14-Apr-2010	NULL	NULL
GLEAN_03461	20A6E4AA8466822D	1517	ProfileScan	PS50025	LAM_G_DOMAIN	351	542	21.868	T	14-Apr-2010	IPR001791	Laminin G
GLEAN_03461	20A6E4AA8466822D	1517	ProfileScan	PS50025	LAM_G_DOMAIN	554	723	36.108	T	14-Apr-2010	IPR001791	Laminin G
GLEAN_03461	20A6E4AA8466822D	1517	ProfileScan	PS50025	LAM_G_DOMAIN	730	898	32.794	T	14-Apr-2010	IPR001791	Laminin G
GLEAN_03461	20A6E4AA8466822D	1517	ProfileScan	PS50025	LAM_G_DOMAIN	1008	1184	37.422	T	14-Apr-2010	IPR001791	Laminin G
GLEAN_03461	20A6E4AA8466822D	1517	ProfileScan	PS50025	LAM_G_DOMAIN	1190	1371	25.263	T	14-Apr-2010	IPR001791	Laminin G
GLEAN_03461	20A6E4AA8466822D	1517	HMMPfam	PF02210	Laminin_G_2	381	524	1.5e-17	T	14-Apr-2010	IPR012680	Laminin G, subdomain 2
GLEAN_03461	20A6E4AA8466822D	1517	HMMPfam	PF02210	Laminin_G_2	584	705	2.6e-24	T	14-Apr-2010	IPR012680	Laminin G, subdomain 2
GLEAN_03461	20A6E4AA8466822D	1517	HMMPfam	PF02210	Laminin_G_2	758	879	3.8e-17	T	14-Apr-2010	IPR012680	Laminin G, subdomain 2
GLEAN_03461	20A6E4AA8466822D	1517	HMMPfam	PF02210	Laminin_G_2	1038	1168	3.4e-23	T	14-Apr-2010	IPR012680	Laminin G, subdomain 2
GLEAN_03461	20A6E4AA8466822D	1517	HMMPfam	PF02210	Laminin_G_2	1220	1348	7.1e-18	T	14-Apr-2010	IPR012680	Laminin G, subdomain 2
GLEAN_03461	20A6E4AA8466822D	1517	HMMPfam	PF06009	Laminin_II	246	373	1.4e-10	T	14-Apr-2010	IPR010307	Laminin II	Cellular Component: basement membrane (GO:0005604), Biological Process: cell adhesion (GO:0007155)
GLEAN_03461	20A6E4AA8466822D	1517	BlastProDom	PD936484	Q806D4_9VIRU_Q806D4;	21	346	4e-07	T	14-Apr-2010	NULL	NULL
GLEAN_03461	20A6E4AA8466822D	1517	superfamily	SSF49899	Concanavalin A-like lectins/glucanases	539	724	1.6e-51	T	14-Apr-2010	IPR008985	Concanavalin A-like lectin/glucanase
GLEAN_03461	20A6E4AA8466822D	1517	superfamily	SSF49899	Concanavalin A-like lectins/glucanases	990	1171	7.4e-38	T	14-Apr-2010	IPR008985	Concanavalin A-like lectin/glucanase
GLEAN_03461	20A6E4AA8466822D	1517	superfamily	SSF49899	Concanavalin A-like lectins/glucanases	1172	1351	3.4e-33	T	14-Apr-2010	IPR008985	Concanavalin A-like lectin/glucanase
GLEAN_03461	20A6E4AA8466822D	1517	superfamily	SSF49899	Concanavalin A-like lectins/glucanases	731	898	3.3e-32	T	14-Apr-2010	IPR008985	Concanavalin A-like lectin/glucanase
GLEAN_03461	20A6E4AA8466822D	1517	superfamily	SSF49899	Concanavalin A-like lectins/glucanases	341	532	3.5e-28	T	14-Apr-2010	IPR008985	Concanavalin A-like lectin/glucanase
GLEAN_03461	20A6E4AA8466822D	1517	HMMPanther	PTHR10574:SF56	LAMININ ALPHA CHAIN, INVERTEBRATE	616	936	2.5e-81	T	14-Apr-2010	NULL	NULL
GLEAN_03461	20A6E4AA8466822D	1517	HMMPanther	PTHR10574:SF56	LAMININ ALPHA CHAIN, INVERTEBRATE	954	1367	2.5e-81	T	14-Apr-2010	NULL	NULL
GLEAN_03461	20A6E4AA8466822D	1517	HMMPanther	PTHR10574	LAMININ	616	936	2.5e-81	T	14-Apr-2010	NULL	NULL
GLEAN_03461	20A6E4AA8466822D	1517	HMMPanther	PTHR10574	LAMININ	954	1367	2.5e-81	T	14-Apr-2010	NULL	NULL
GLEAN_03461	20A6E4AA8466822D	1517	HMMSmart	SM00282	LamG	373	525	6.1e-21	T	14-Apr-2010	IPR001791	Laminin G
GLEAN_03461	20A6E4AA8466822D	1517	HMMSmart	SM00282	LamG	576	706	8.8e-33	T	14-Apr-2010	IPR001791	Laminin G
GLEAN_03461	20A6E4AA8466822D	1517	HMMSmart	SM00282	LamG	750	880	8.9e-24	T	14-Apr-2010	IPR001791	Laminin G
GLEAN_03461	20A6E4AA8466822D	1517	HMMSmart	SM00282	LamG	1030	1169	2.3e-28	T	14-Apr-2010	IPR001791	Laminin G
GLEAN_03461	20A6E4AA8466822D	1517	HMMSmart	SM00282	LamG	1212	1349	6.3e-26	T	14-Apr-2010	IPR001791	Laminin G
GLEAN_03461	20A6E4AA8466822D	1517	TMHMM	tmhmm	transmembrane_regions	1485	1507	NA	?	14-Apr-2010	NULL	NULL
GLEAN_03496	D45B9AF976DD1CFC	204	ProfileScan	PS50404	GST_NTER	3	80	26.937	T	14-Apr-2010	IPR004045	Glutathione S-transferase, N-terminal
GLEAN_03496	D45B9AF976DD1CFC	204	ProfileScan	PS50405	GST_CTER	82	204	20.272	T	14-Apr-2010	IPR017933	Glutathione S-transferase/chloride channel, C-terminal
GLEAN_03496	D45B9AF976DD1CFC	204	SignalPHMM	SignalP	signal-peptide	1	16	NA	?	14-Apr-2010	NULL	NULL
GLEAN_03496	D45B9AF976DD1CFC	204	HMMPfam	PF02798	GST_N	5	73	2.6e-15	T	14-Apr-2010	IPR004045	Glutathione S-transferase, N-terminal
GLEAN_03496	D45B9AF976DD1CFC	204	HMMPfam	PF00043	GST_C	98	190	9.9e-08	T	14-Apr-2010	IPR004046	Glutathione S-transferase, C-terminal
GLEAN_03496	D45B9AF976DD1CFC	204	HMMPanther	PTHR11571:SF13	GLUTATHIONE S-TRANSFERASE	4	203	1.2e-88	T	14-Apr-2010	NULL	NULL
GLEAN_03496	D45B9AF976DD1CFC	204	HMMPanther	PTHR11571	GLUTATHIONE S-TRANSFERASE	4	203	1.2e-88	T	14-Apr-2010	NULL	NULL
GLEAN_03496	D45B9AF976DD1CFC	204	TMHMM	tmhmm	transmembrane_regions	152	174	NA	?	14-Apr-2010	NULL	NULL
GLEAN_03496	D45B9AF976DD1CFC	204	superfamily	SSF47616	Glutathione S-transferase (GST), C-terminal domain	78	204	8.6e-31	T	14-Apr-2010	IPR010987	Glutathione S-transferase, C-terminal-like
GLEAN_03496	D45B9AF976DD1CFC	204	superfamily	SSF52833	Thioredoxin-like	3	73	1.5e-19	T	14-Apr-2010	IPR012336	Thioredoxin-like fold
GLEAN_03672	F1826C566EE18EED	188	HMMPanther	PTHR10934	60S RIBOSOMAL PROTEIN L18	2	188	5.6e-130	T	14-Apr-2010	IPR000039	Ribosomal protein L18e	Molecular Function: structural constituent of ribosome (GO:0003735), Cellular Component: intracellular (GO:0005622), Cellular Component: ribosome (GO:0005840), Biological Process: translation (GO:0006412)
GLEAN_03672	F1826C566EE18EED	188	superfamily	SSF52080	Ribosomal proteins L15p and L18e	19	140	7.4e-29	T	14-Apr-2010	IPR021131	Ribosomal protein L18e/L15
GLEAN_03672	F1826C566EE18EED	188	HMMPfam	PF00828	Ribosomal_L18e	4	123	3.2e-25	T	14-Apr-2010	IPR021131	Ribosomal protein L18e/L15
GLEAN_03739	C269E87EC16931A0	230	superfamily	SSF46785	Winged helix DNA-binding domain	35	121	1.3e-24	T	14-Apr-2010	NULL	NULL
GLEAN_03739	C269E87EC16931A0	230	HMMSmart	SM00526	H15	38	104	6.2e-31	T	14-Apr-2010	IPR005818	Histone H1/H5	Cellular Component: nucleosome (GO:0000786), Molecular Function: DNA binding (GO:0003677), Cellular Component: nucleus (GO:0005634), Biological Process: nucleosome assembly (GO:0006334)
GLEAN_03739	C269E87EC16931A0	230	HMMPanther	PTHR11467	HISTONE H1/H5	1	159	3.6e-37	T	14-Apr-2010	NULL	NULL
GLEAN_03739	C269E87EC16931A0	230	HMMPfam	PF00538	Linker_histone	40	113	5.9e-30	T	14-Apr-2010	IPR005818	Histone H1/H5	Cellular Component: nucleosome (GO:0000786), Molecular Function: DNA binding (GO:0003677), Cellular Component: nucleus (GO:0005634), Biological Process: nucleosome assembly (GO:0006334)
GLEAN_03739	C269E87EC16931A0	230	FPrintScan	PR00624	HISTONEH5	27	48	1.2e-15	T	14-Apr-2010	IPR005819	Histone H5	Cellular Component: nucleosome (GO:0000786), Molecular Function: DNA binding (GO:0003677), Biological Process: nucleosome assembly (GO:0006334)
GLEAN_03739	C269E87EC16931A0	230	FPrintScan	PR00624	HISTONEH5	54	71	1.2e-15	T	14-Apr-2010	IPR005819	Histone H5	Cellular Component: nucleosome (GO:0000786), Molecular Function: DNA binding (GO:0003677), Biological Process: nucleosome assembly (GO:0006334)
GLEAN_03739	C269E87EC16931A0	230	FPrintScan	PR00624	HISTONEH5	96	120	1.2e-15	T	14-Apr-2010	IPR005819	Histone H5	Cellular Component: nucleosome (GO:0000786), Molecular Function: DNA binding (GO:0003677), Biological Process: nucleosome assembly (GO:0006334)
GLEAN_03967	983182C96E175D26	167	HMMPfam	PF01929	Ribosomal_L14e	46	122	2.3e-30	T	14-Apr-2010	IPR002784	Ribosomal protein L14	Molecular Function: structural constituent of ribosome (GO:0003735), Cellular Component: intracellular (GO:0005622), Cellular Component: ribosome (GO:0005840), Biological Process: translation (GO:0006412)
GLEAN_03967	983182C96E175D26	167	HMMPanther	PTHR11127	60S RIBOSOMAL PROTEIN L14	2	139	7e-61	T	14-Apr-2010	NULL	NULL
GLEAN_04566	FC7C145DEA6B6081	288	PatternScan	PS00387	PPASE	116	122	NA	T	14-Apr-2010	IPR008162	Inorganic pyrophosphatase	Molecular Function: magnesium ion binding (GO:0000287), Molecular Function: inorganic diphosphatase activity (GO:0004427), Cellular Component: cytoplasm (GO:0005737), Biological Process: phosphate metabolic process (GO:0006796)
GLEAN_04566	FC7C145DEA6B6081	288	HMMPfam	PF00719	Pyrophosphatase	45	228	4.8e-49	T	14-Apr-2010	IPR008162	Inorganic pyrophosphatase	Molecular Function: magnesium ion binding (GO:0000287), Molecular Function: inorganic diphosphatase activity (GO:0004427), Cellular Component: cytoplasm (GO:0005737), Biological Process: phosphate metabolic process (GO:0006796)
GLEAN_04566	FC7C145DEA6B6081	288	HMMPanther	PTHR10286	INORGANIC PYROPHOSPHATASE	3	288	4.5e-121	T	14-Apr-2010	IPR008162	Inorganic pyrophosphatase	Molecular Function: magnesium ion binding (GO:0000287), Molecular Function: inorganic diphosphatase activity (GO:0004427), Cellular Component: cytoplasm (GO:0005737), Biological Process: phosphate metabolic process (GO:0006796)
GLEAN_04566	FC7C145DEA6B6081	288	superfamily	SSF50324	Inorganic pyrophosphatase	2	285	8.6e-117	T	14-Apr-2010	IPR008162	Inorganic pyrophosphatase	Molecular Function: magnesium ion binding (GO:0000287), Molecular Function: inorganic diphosphatase activity (GO:0004427), Cellular Component: cytoplasm (GO:0005737), Biological Process: phosphate metabolic process (GO:0006796)
GLEAN_04590	4A431F9CB480B614	314	HMMPanther	PTHR18860	14-3-3	1	178	7.5e-139	T	14-Apr-2010	IPR000308	14-3-3 protein	Molecular Function: protein domain specific binding (GO:0019904)
GLEAN_04590	4A431F9CB480B614	314	HMMPanther	PTHR18860	14-3-3	256	313	7.5e-139	T	14-Apr-2010	IPR000308	14-3-3 protein	Molecular Function: protein domain specific binding (GO:0019904)
GLEAN_04590	4A431F9CB480B614	314	HMMPfam	PF00244	14-3-3	6	186	3.5e-61	T	14-Apr-2010	IPR000308	14-3-3 protein	Molecular Function: protein domain specific binding (GO:0019904)
GLEAN_04590	4A431F9CB480B614	314	HMMPfam	PF00244	14-3-3	209	304	5.2e-46	T	14-Apr-2010	IPR000308	14-3-3 protein	Molecular Function: protein domain specific binding (GO:0019904)
GLEAN_04590	4A431F9CB480B614	314	superfamily	SSF48445	14-3-3 protein	4	187	1.8e-64	T	14-Apr-2010	IPR000308	14-3-3 protein	Molecular Function: protein domain specific binding (GO:0019904)
GLEAN_04590	4A431F9CB480B614	314	superfamily	SSF48445	14-3-3 protein	209	301	9.3e-44	T	14-Apr-2010	IPR000308	14-3-3 protein	Molecular Function: protein domain specific binding (GO:0019904)
GLEAN_04590	4A431F9CB480B614	314	FPrintScan	PR00305	1433ZETA	38	67	4.2e-38	T	14-Apr-2010	IPR000308	14-3-3 protein	Molecular Function: protein domain specific binding (GO:0019904)
GLEAN_04590	4A431F9CB480B614	314	FPrintScan	PR00305	1433ZETA	140	166	4.2e-38	T	14-Apr-2010	IPR000308	14-3-3 protein	Molecular Function: protein domain specific binding (GO:0019904)
GLEAN_04590	4A431F9CB480B614	314	FPrintScan	PR00305	1433ZETA	167	193	4.2e-38	T	14-Apr-2010	IPR000308	14-3-3 protein	Molecular Function: protein domain specific binding (GO:0019904)
GLEAN_04590	4A431F9CB480B614	314	HMMSmart	SM00101	14_3_3	6	312	3.8e-93	T	14-Apr-2010	IPR000308	14-3-3 protein	Molecular Function: protein domain specific binding (GO:0019904)
GLEAN_04590	4A431F9CB480B614	314	PatternScan	PS00796	1433_1	44	54	NA	T	14-Apr-2010	IPR000308	14-3-3 protein	Molecular Function: protein domain specific binding (GO:0019904)
GLEAN_04590	4A431F9CB480B614	314	PatternScan	PS00797	1433_2	280	299	NA	T	14-Apr-2010	IPR000308	14-3-3 protein	Molecular Function: protein domain specific binding (GO:0019904)
GLEAN_04643	6552F8461DCEF831	4117	HMMSmart	SM00638	LPD_N	30	584	7e-13	T	14-Apr-2010	IPR001747	Lipid transport protein, N-terminal	Molecular Function: lipid transporter activity (GO:0005319), Biological Process: lipid transport (GO:0006869)
GLEAN_04643	6552F8461DCEF831	4117	HMMSmart	SM00216	VWD	3516	3674	4.8e-20	T	14-Apr-2010	IPR001846	von Willebrand factor, type D
GLEAN_04643	6552F8461DCEF831	4117	superfamily	SSF56968	Lipovitellin-phosvitin complex; beta-sheet shell regions	615	991	1.2e-71	T	14-Apr-2010	IPR015819	Lipid transport protein, beta-sheet shell	Molecular Function: lipid transporter activity (GO:0005319), Biological Process: lipid transport (GO:0006869)
GLEAN_04643	6552F8461DCEF831	4117	superfamily	SSF48431	Lipovitellin-phosvitin complex, superhelical domain	283	625	7.7e-49	T	14-Apr-2010	NULL	NULL
GLEAN_04643	6552F8461DCEF831	4117	superfamily	SSF56968	Lipovitellin-phosvitin complex; beta-sheet shell regions	29	291	1.8e-47	T	14-Apr-2010	IPR015819	Lipid transport protein, beta-sheet shell	Molecular Function: lipid transporter activity (GO:0005319), Biological Process: lipid transport (GO:0006869)
GLEAN_04643	6552F8461DCEF831	4117	superfamily	SSF53300	vWA-like	1267	3960	7.5e-06	T	14-Apr-2010	NULL	NULL
GLEAN_04643	6552F8461DCEF831	4117	HMMPanther	PTHR23345	VITELLOGENIN-RELATED	12	714	1.9e-49	T	14-Apr-2010	NULL	NULL
GLEAN_04643	6552F8461DCEF831	4117	HMMPanther	PTHR23345	VITELLOGENIN-RELATED	734	917	1.9e-49	T	14-Apr-2010	NULL	NULL
GLEAN_04643	6552F8461DCEF831	4117	HMMPfam	PF01347	Vitellogenin_N	32	583	2.2e-77	T	14-Apr-2010	IPR001747	Lipid transport protein, N-terminal	Molecular Function: lipid transporter activity (GO:0005319), Biological Process: lipid transport (GO:0006869)
GLEAN_04643	6552F8461DCEF831	4117	HMMPfam	PF09172	DUF1943	616	907	1.2e-67	T	14-Apr-2010	IPR015255	Vitellinogen, open beta-sheet	Molecular Function: lipid transporter activity (GO:0005319), Biological Process: lipid transport (GO:0006869)
GLEAN_04643	6552F8461DCEF831	4117	HMMPfam	PF06448	DUF1081	921	1029	6.7e-18	T	14-Apr-2010	IPR009454	Lipid transport, open beta-sheet	Molecular Function: lipid transporter activity (GO:0005319), Biological Process: lipid transport (GO:0006869)
GLEAN_04643	6552F8461DCEF831	4117	HMMPfam	PF00094	VWD	3532	3674	7e-16	T	14-Apr-2010	IPR001846	von Willebrand factor, type D
GLEAN_04643	6552F8461DCEF831	4117	ProfileScan	PS51211	VITELLOGENIN	30	653	24.765	T	14-Apr-2010	IPR001747	Lipid transport protein, N-terminal	Molecular Function: lipid transporter activity (GO:0005319), Biological Process: lipid transport (GO:0006869)
GLEAN_04643	6552F8461DCEF831	4117	ProfileScan	PS51233	VWFD	3529	3732	31.196	T	14-Apr-2010	IPR001846	von Willebrand factor, type D
GLEAN_04723	61B03EEF9094C21D	432	FPrintScan	PR00421	THIOREDOXIN	175	183	5.4e-08	T	14-Apr-2010	IPR006662	Thioredoxin-like subdomain	Biological Process: cell redox homeostasis (GO:0045454)
GLEAN_04723	61B03EEF9094C21D	432	FPrintScan	PR00421	THIOREDOXIN	183	192	5.4e-08	T	14-Apr-2010	IPR006662	Thioredoxin-like subdomain	Biological Process: cell redox homeostasis (GO:0045454)
GLEAN_04723	61B03EEF9094C21D	432	FPrintScan	PR00421	THIOREDOXIN	223	234	5.4e-08	T	14-Apr-2010	IPR006662	Thioredoxin-like subdomain	Biological Process: cell redox homeostasis (GO:0045454)
GLEAN_04723	61B03EEF9094C21D	432	SignalPHMM	SignalP	signal-peptide	1	19	NA	?	14-Apr-2010	NULL	NULL
GLEAN_04723	61B03EEF9094C21D	432	superfamily	SSF52833	Thioredoxin-like	144	266	1e-33	T	14-Apr-2010	IPR012336	Thioredoxin-like fold
GLEAN_04723	61B03EEF9094C21D	432	superfamily	SSF52833	Thioredoxin-like	22	135	1.2e-33	T	14-Apr-2010	IPR012336	Thioredoxin-like fold
GLEAN_04723	61B03EEF9094C21D	432	superfamily	SSF52833	Thioredoxin-like	268	385	1.6e-06	T	14-Apr-2010	IPR012336	Thioredoxin-like fold
GLEAN_04723	61B03EEF9094C21D	432	HMMPfam	PF00085	Thioredoxin	27	125	1.6e-27	T	14-Apr-2010	IPR013766	Thioredoxin domain	Biological Process: cell redox homeostasis (GO:0045454)
GLEAN_04723	61B03EEF9094C21D	432	HMMPfam	PF00085	Thioredoxin	156	259	3.4e-32	T	14-Apr-2010	IPR013766	Thioredoxin domain	Biological Process: cell redox homeostasis (GO:0045454)
GLEAN_04723	61B03EEF9094C21D	432	HMMTigr	TIGR01126	pdi_dom: protein disulfide-isomerase domain	30	130	6.1e-46	T	14-Apr-2010	IPR005788	Disulphide isomerase	Molecular Function: isomerase activity (GO:0016853)
GLEAN_04723	61B03EEF9094C21D	432	HMMTigr	TIGR01126	pdi_dom: protein disulfide-isomerase domain	159	263	2.8e-55	T	14-Apr-2010	IPR005788	Disulphide isomerase	Molecular Function: isomerase activity (GO:0016853)
GLEAN_04723	61B03EEF9094C21D	432	ProfileScan	PS51352	THIOREDOXIN_2	116	265	16.440	T	14-Apr-2010	IPR017936	Thioredoxin-like	Biological Process: cell redox homeostasis (GO:0045454)
GLEAN_04723	61B03EEF9094C21D	432	ProfileScan	PS51352	THIOREDOXIN_2	9	110	11.999	T	14-Apr-2010	IPR017936	Thioredoxin-like	Biological Process: cell redox homeostasis (GO:0045454)
GLEAN_04723	61B03EEF9094C21D	432	HMMPanther	PTHR18929	PROTEIN DISULFIDE ISOMERASE	36	424	3.9e-55	T	14-Apr-2010	NULL	NULL
GLEAN_04723	61B03EEF9094C21D	432	TMHMM	tmhmm	transmembrane_regions	5	25	NA	?	14-Apr-2010	NULL	NULL
GLEAN_04723	61B03EEF9094C21D	432	PatternScan	PS00194	THIOREDOXIN_1	46	64	NA	T	14-Apr-2010	IPR017937	Thioredoxin, conserved site	Biological Process: cell redox homeostasis (GO:0045454)
GLEAN_04723	61B03EEF9094C21D	432	PatternScan	PS00194	THIOREDOXIN_1	176	194	NA	T	14-Apr-2010	IPR017937	Thioredoxin, conserved site	Biological Process: cell redox homeostasis (GO:0045454)
GLEAN_04789	F97A7B50305F91B8	628	HMMPfam	PF00456	Transketolase_N	17	269	1.1e-75	T	14-Apr-2010	IPR005474	Transketolase, N-terminal
GLEAN_04789	F97A7B50305F91B8	628	HMMPfam	PF02779	Transket_pyr	320	482	4.3e-38	T	14-Apr-2010	IPR005475	Transketolase-like, pyrimidine-binding domain
GLEAN_04789	F97A7B50305F91B8	628	HMMPfam	PF02780	Transketolase_C	500	618	1.4e-26	T	14-Apr-2010	IPR005476	Transketolase, C-terminal	Molecular Function: catalytic activity (GO:0003824), Biological Process: metabolic process (GO:0008152)
GLEAN_04789	F97A7B50305F91B8	628	PatternScan	PS00802	TRANSKETOLASE_2	428	444	NA	T	14-Apr-2010	IPR020826	Transketolase binding site
GLEAN_04789	F97A7B50305F91B8	628	HMMPanther	PTHR11624:SF2	TRANSKETOLASE	41	627	2.1e-276	T	14-Apr-2010	NULL	NULL
GLEAN_04789	F97A7B50305F91B8	628	HMMPanther	PTHR11624	DEHYDROGENASE RELATED	41	627	2.1e-276	T	14-Apr-2010	NULL	NULL
GLEAN_04789	F97A7B50305F91B8	628	superfamily	SSF52518	Thiamin diphosphate-binding fold (THDP-binding)	13	280	3.1e-86	T	14-Apr-2010	NULL	NULL
GLEAN_04789	F97A7B50305F91B8	628	superfamily	SSF52518	Thiamin diphosphate-binding fold (THDP-binding)	299	487	4.5e-56	T	14-Apr-2010	NULL	NULL
GLEAN_04789	F97A7B50305F91B8	628	superfamily	SSF52922	TK C-terminal domain-like	490	628	3.4e-33	T	14-Apr-2010	IPR009014	Transketolase, C-terminal/Pyruvate-ferredoxin oxidoreductase, domain II	Molecular Function: catalytic activity (GO:0003824), Biological Process: metabolic process (GO:0008152)
GLEAN_04868	235D9B21CAE46812	234	PatternScan	PS00388	PROTEASOME_A	6	28	NA	T	14-Apr-2010	IPR000426	Proteasome, alpha-subunit, conserved site	Molecular Function: endopeptidase activity (GO:0004175), Biological Process: ubiquitin-dependent protein catabolic process (GO:0006511), Cellular Component: proteasome core complex, alpha-subunit complex (GO:0019773)
GLEAN_04868	235D9B21CAE46812	234	HMMPfam	PF00227	Proteasome	30	212	1.4e-58	T	14-Apr-2010	IPR001353	Proteasome, subunit alpha/beta	Molecular Function: threonine-type endopeptidase activity (GO:0004298), Cellular Component: proteasome core complex (GO:0005839), Biological Process: proteolysis involved in cellular protein catabolic process (GO:0051603)
GLEAN_04868	235D9B21CAE46812	234	HMMPfam	PF10584	Proteasome_A_N	6	28	4.3e-11	T	14-Apr-2010	IPR000426	Proteasome, alpha-subunit, conserved site	Molecular Function: endopeptidase activity (GO:0004175), Biological Process: ubiquitin-dependent protein catabolic process (GO:0006511), Cellular Component: proteasome core complex, alpha-subunit complex (GO:0019773)
GLEAN_04868	235D9B21CAE46812	234	superfamily	SSF56235	N-terminal nucleophile aminohydrolases (Ntn hydrolases)	4	233	6.4e-76	T	14-Apr-2010	NULL	NULL
GLEAN_04868	235D9B21CAE46812	234	HMMPanther	PTHR11599:SF16	PROTEASOME SUBUNIT ALPHA TYPE 2	5	234	1.8e-166	T	14-Apr-2010	NULL	NULL
GLEAN_04868	235D9B21CAE46812	234	HMMPanther	PTHR11599	PROTEASOME SUBUNIT ALPHA/BETA	5	234	1.8e-166	T	14-Apr-2010	NULL	NULL
GLEAN_04921	7DFFB42A1A3735FD	216	HMMPanther	PTHR13343	CREG1 PROTEIN	20	200	3.5e-66	T	14-Apr-2010	NULL	NULL
GLEAN_04921	7DFFB42A1A3735FD	216	superfamily	SSF50475	FMN-binding split barrel	37	185	3.6e-12	T	14-Apr-2010	IPR009002	FMN-binding split barrel, related
GLEAN_04921	7DFFB42A1A3735FD	216	SignalPHMM	SignalP	signal-peptide	1	18	NA	?	14-Apr-2010	NULL	NULL
GLEAN_04989	E1E3E22535BB59B5	384	superfamily	SSF50630	Acid proteases	3	383	1.7e-131	T	14-Apr-2010	IPR021109	Peptidase aspartic
GLEAN_04989	E1E3E22535BB59B5	384	FPrintScan	PR00792	PEPSIN	70	90	2.1e-28	T	14-Apr-2010	IPR001461	Peptidase A1	Molecular Function: aspartic-type endopeptidase activity (GO:0004190), Biological Process: proteolysis (GO:0006508)
GLEAN_04989	E1E3E22535BB59B5	384	FPrintScan	PR00792	PEPSIN	217	230	2.1e-28	T	14-Apr-2010	IPR001461	Peptidase A1	Molecular Function: aspartic-type endopeptidase activity (GO:0004190), Biological Process: proteolysis (GO:0006508)
GLEAN_04989	E1E3E22535BB59B5	384	FPrintScan	PR00792	PEPSIN	266	277	2.1e-28	T	14-Apr-2010	IPR001461	Peptidase A1	Molecular Function: aspartic-type endopeptidase activity (GO:0004190), Biological Process: proteolysis (GO:0006508)
GLEAN_04989	E1E3E22535BB59B5	384	FPrintScan	PR00792	PEPSIN	357	372	2.1e-28	T	14-Apr-2010	IPR001461	Peptidase A1	Molecular Function: aspartic-type endopeptidase activity (GO:0004190), Biological Process: proteolysis (GO:0006508)
GLEAN_04989	E1E3E22535BB59B5	384	HMMPfam	PF00026	Asp	63	382	5.6e-126	T	14-Apr-2010	IPR001461	Peptidase A1	Molecular Function: aspartic-type endopeptidase activity (GO:0004190), Biological Process: proteolysis (GO:0006508)
GLEAN_04989	E1E3E22535BB59B5	384	HMMPfam	PF07966	A1_Propeptide	19	46	1.2e-06	T	14-Apr-2010	IPR012848	Propeptide, peptidase A1	Molecular Function: aspartic-type endopeptidase activity (GO:0004190), Biological Process: proteolysis (GO:0006508)
GLEAN_04989	E1E3E22535BB59B5	384	TMHMM	tmhmm	transmembrane_regions	5	25	NA	?	14-Apr-2010	NULL	NULL
GLEAN_04989	E1E3E22535BB59B5	384	HMMPanther	PTHR13683:SF84	CATHEPSIN D	39	383	9.6e-216	T	14-Apr-2010	NULL	NULL
GLEAN_04989	E1E3E22535BB59B5	384	HMMPanther	PTHR13683	ASPARTYL PROTEASES	39	383	9.6e-216	T	14-Apr-2010	IPR001461	Peptidase A1	Molecular Function: aspartic-type endopeptidase activity (GO:0004190), Biological Process: proteolysis (GO:0006508)
GLEAN_04989	E1E3E22535BB59B5	384	PatternScan	PS00141	ASP_PROTEASE	79	90	NA	T	14-Apr-2010	IPR001969	Peptidase aspartic, active site	Molecular Function: aspartic-type endopeptidase activity (GO:0004190), Biological Process: proteolysis (GO:0006508)
GLEAN_04989	E1E3E22535BB59B5	384	PatternScan	PS00141	ASP_PROTEASE	266	277	NA	T	14-Apr-2010	IPR001969	Peptidase aspartic, active site	Molecular Function: aspartic-type endopeptidase activity (GO:0004190), Biological Process: proteolysis (GO:0006508)
GLEAN_04989	E1E3E22535BB59B5	384	SignalPHMM	SignalP	signal-peptide	1	18	NA	?	14-Apr-2010	NULL	NULL
GLEAN_05184	B91B2C9EC5D6F74D	1755	HMMSmart	SM00136	LamNT	29	269	7.8e-98	T	14-Apr-2010	IPR008211	Laminin, N-terminal	Cellular Component: proteinaceous extracellular matrix (GO:0005578)
GLEAN_05184	B91B2C9EC5D6F74D	1755	HMMSmart	SM00180	EGF_Lam	271	331	9.3e-07	T	14-Apr-2010	IPR002049	EGF-like, laminin
GLEAN_05184	B91B2C9EC5D6F74D	1755	HMMSmart	SM00180	EGF_Lam	333	390	0.0006	T	14-Apr-2010	IPR002049	EGF-like, laminin
GLEAN_05184	B91B2C9EC5D6F74D	1755	HMMSmart	SM00180	EGF_Lam	393	450	1.5e-12	T	14-Apr-2010	IPR002049	EGF-like, laminin
GLEAN_05184	B91B2C9EC5D6F74D	1755	HMMSmart	SM00180	EGF_Lam	453	501	2.2e-08	T	14-Apr-2010	IPR002049	EGF-like, laminin
GLEAN_05184	B91B2C9EC5D6F74D	1755	HMMSmart	SM00180	EGF_Lam	504	562	2.1e-07	T	14-Apr-2010	IPR002049	EGF-like, laminin
GLEAN_05184	B91B2C9EC5D6F74D	1755	HMMSmart	SM00180	EGF_Lam	761	806	1.5e-13	T	14-Apr-2010	IPR002049	EGF-like, laminin
GLEAN_05184	B91B2C9EC5D6F74D	1755	HMMSmart	SM00180	EGF_Lam	809	852	1.8e-11	T	14-Apr-2010	IPR002049	EGF-like, laminin
GLEAN_05184	B91B2C9EC5D6F74D	1755	HMMSmart	SM00180	EGF_Lam	855	902	7.3e-11	T	14-Apr-2010	IPR002049	EGF-like, laminin
GLEAN_05184	B91B2C9EC5D6F74D	1755	HMMSmart	SM00180	EGF_Lam	905	961	0.009	T	14-Apr-2010	IPR002049	EGF-like, laminin
GLEAN_05184	B91B2C9EC5D6F74D	1755	HMMSmart	SM00180	EGF_Lam	964	1013	3e-06	T	14-Apr-2010	IPR002049	EGF-like, laminin
GLEAN_05184	B91B2C9EC5D6F74D	1755	HMMSmart	SM00180	EGF_Lam	1016	1064	5.9e-15	T	14-Apr-2010	IPR002049	EGF-like, laminin
GLEAN_05184	B91B2C9EC5D6F74D	1755	HMMSmart	SM00180	EGF_Lam	1067	1112	2.1e-10	T	14-Apr-2010	IPR002049	EGF-like, laminin
GLEAN_05184	B91B2C9EC5D6F74D	1755	HMMSmart	SM00180	EGF_Lam	1115	1159	8.2e-07	T	14-Apr-2010	IPR002049	EGF-like, laminin
GLEAN_05184	B91B2C9EC5D6F74D	1755	BlastProDom	PD936484	Q806D4_9VIRU_Q806D4;	1209	1753	4e-05	T	14-Apr-2010	NULL	NULL
GLEAN_05184	B91B2C9EC5D6F74D	1755	PatternScan	PS00022	EGF_1	297	308	NA	?	14-Apr-2010	IPR013032	EGF-like region, conserved site
GLEAN_05184	B91B2C9EC5D6F74D	1755	PatternScan	PS00022	EGF_1	421	432	NA	?	14-Apr-2010	IPR013032	EGF-like region, conserved site
GLEAN_05184	B91B2C9EC5D6F74D	1755	PatternScan	PS00022	EGF_1	473	484	NA	?	14-Apr-2010	IPR013032	EGF-like region, conserved site
GLEAN_05184	B91B2C9EC5D6F74D	1755	PatternScan	PS00022	EGF_1	523	534	NA	?	14-Apr-2010	IPR013032	EGF-like region, conserved site
GLEAN_05184	B91B2C9EC5D6F74D	1755	PatternScan	PS00022	EGF_1	780	791	NA	?	14-Apr-2010	IPR013032	EGF-like region, conserved site
GLEAN_05184	B91B2C9EC5D6F74D	1755	PatternScan	PS00022	EGF_1	828	839	NA	?	14-Apr-2010	IPR013032	EGF-like region, conserved site
GLEAN_05184	B91B2C9EC5D6F74D	1755	PatternScan	PS00022	EGF_1	932	943	NA	?	14-Apr-2010	IPR013032	EGF-like region, conserved site
GLEAN_05184	B91B2C9EC5D6F74D	1755	PatternScan	PS00022	EGF_1	1037	1048	NA	?	14-Apr-2010	IPR013032	EGF-like region, conserved site
GLEAN_05184	B91B2C9EC5D6F74D	1755	PatternScan	PS00022	EGF_1	1086	1097	NA	?	14-Apr-2010	IPR013032	EGF-like region, conserved site
GLEAN_05184	B91B2C9EC5D6F74D	1755	PatternScan	PS00022	EGF_1	1134	1145	NA	?	14-Apr-2010	IPR013032	EGF-like region, conserved site
GLEAN_05184	B91B2C9EC5D6F74D	1755	PatternScan	PS00197	2FE2S_FER_1	1390	1398	NA	?	14-Apr-2010	IPR006058	2Fe-2S ferredoxin, iron-sulphur binding site	Molecular Function: electron carrier activity (GO:0009055)
GLEAN_05184	B91B2C9EC5D6F74D	1755	PatternScan	PS01186	EGF_2	932	946	NA	?	14-Apr-2010	IPR013032	EGF-like region, conserved site
GLEAN_05184	B91B2C9EC5D6F74D	1755	PatternScan	PS01186	EGF_2	1086	1100	NA	?	14-Apr-2010	IPR013032	EGF-like region, conserved site
GLEAN_05184	B91B2C9EC5D6F74D	1755	PatternScan	PS01248	EGF_LAM_1	297	331	NA	?	14-Apr-2010	IPR002049	EGF-like, laminin
GLEAN_05184	B91B2C9EC5D6F74D	1755	PatternScan	PS01248	EGF_LAM_1	357	393	NA	?	14-Apr-2010	IPR002049	EGF-like, laminin
GLEAN_05184	B91B2C9EC5D6F74D	1755	PatternScan	PS01248	EGF_LAM_1	421	455	NA	?	14-Apr-2010	IPR002049	EGF-like, laminin
GLEAN_05184	B91B2C9EC5D6F74D	1755	PatternScan	PS01248	EGF_LAM_1	473	506	NA	T	14-Apr-2010	IPR002049	EGF-like, laminin
GLEAN_05184	B91B2C9EC5D6F74D	1755	PatternScan	PS01248	EGF_LAM_1	780	811	NA	T	14-Apr-2010	IPR002049	EGF-like, laminin
GLEAN_05184	B91B2C9EC5D6F74D	1755	PatternScan	PS01248	EGF_LAM_1	828	857	NA	?	14-Apr-2010	IPR002049	EGF-like, laminin
GLEAN_05184	B91B2C9EC5D6F74D	1755	PatternScan	PS01248	EGF_LAM_1	871	907	NA	T	14-Apr-2010	IPR002049	EGF-like, laminin
GLEAN_05184	B91B2C9EC5D6F74D	1755	PatternScan	PS01248	EGF_LAM_1	932	966	NA	?	14-Apr-2010	IPR002049	EGF-like, laminin
GLEAN_05184	B91B2C9EC5D6F74D	1755	PatternScan	PS01248	EGF_LAM_1	985	1018	NA	?	14-Apr-2010	IPR002049	EGF-like, laminin
GLEAN_05184	B91B2C9EC5D6F74D	1755	PatternScan	PS01248	EGF_LAM_1	1037	1069	NA	T	14-Apr-2010	IPR002049	EGF-like, laminin
GLEAN_05184	B91B2C9EC5D6F74D	1755	PatternScan	PS01248	EGF_LAM_1	1086	1117	NA	?	14-Apr-2010	IPR002049	EGF-like, laminin
GLEAN_05184	B91B2C9EC5D6F74D	1755	PatternScan	PS01248	EGF_LAM_1	1134	1165	NA	T	14-Apr-2010	IPR002049	EGF-like, laminin
GLEAN_05184	B91B2C9EC5D6F74D	1755	superfamily	SSF57196	EGF/Laminin	855	907	8.9e-15	T	14-Apr-2010	NULL	NULL
GLEAN_05184	B91B2C9EC5D6F74D	1755	superfamily	SSF57196	EGF/Laminin	809	857	1.7e-13	T	14-Apr-2010	NULL	NULL
GLEAN_05184	B91B2C9EC5D6F74D	1755	superfamily	SSF57196	EGF/Laminin	912	966	1.2e-11	T	14-Apr-2010	NULL	NULL
GLEAN_05184	B91B2C9EC5D6F74D	1755	superfamily	SSF57196	EGF/Laminin	1016	1066	1.3e-11	T	14-Apr-2010	NULL	NULL
GLEAN_05184	B91B2C9EC5D6F74D	1755	superfamily	SSF57196	EGF/Laminin	337	395	3.9e-11	T	14-Apr-2010	NULL	NULL
GLEAN_05184	B91B2C9EC5D6F74D	1755	superfamily	SSF57196	EGF/Laminin	271	331	4.5e-11	T	14-Apr-2010	NULL	NULL
GLEAN_05184	B91B2C9EC5D6F74D	1755	superfamily	SSF57196	EGF/Laminin	761	806	6.4e-11	T	14-Apr-2010	NULL	NULL
GLEAN_05184	B91B2C9EC5D6F74D	1755	superfamily	SSF57196	EGF/Laminin	393	450	2.1e-10	T	14-Apr-2010	NULL	NULL
GLEAN_05184	B91B2C9EC5D6F74D	1755	superfamily	SSF57196	EGF/Laminin	1067	1112	6.4e-10	T	14-Apr-2010	NULL	NULL
GLEAN_05184	B91B2C9EC5D6F74D	1755	superfamily	SSF57196	EGF/Laminin	504	552	7.8e-10	T	14-Apr-2010	NULL	NULL
GLEAN_05184	B91B2C9EC5D6F74D	1755	superfamily	SSF57196	EGF/Laminin	453	503	3.7e-09	T	14-Apr-2010	NULL	NULL
GLEAN_05184	B91B2C9EC5D6F74D	1755	superfamily	SSF57196	EGF/Laminin	1115	1164	4.5e-09	T	14-Apr-2010	NULL	NULL
GLEAN_05184	B91B2C9EC5D6F74D	1755	superfamily	SSF57196	EGF/Laminin	964	1006	5e-09	T	14-Apr-2010	NULL	NULL
GLEAN_05184	B91B2C9EC5D6F74D	1755	ProfileScan	PS50027	EGF_LAM_2	271	333	11.873	T	14-Apr-2010	IPR002049	EGF-like, laminin
GLEAN_05184	B91B2C9EC5D6F74D	1755	ProfileScan	PS50027	EGF_LAM_2	338	392	9.265	T	14-Apr-2010	IPR002049	EGF-like, laminin
GLEAN_05184	B91B2C9EC5D6F74D	1755	ProfileScan	PS50027	EGF_LAM_2	393	452	18.195	T	14-Apr-2010	IPR002049	EGF-like, laminin
GLEAN_05184	B91B2C9EC5D6F74D	1755	ProfileScan	PS50027	EGF_LAM_2	453	503	17.395	T	14-Apr-2010	IPR002049	EGF-like, laminin
GLEAN_05184	B91B2C9EC5D6F74D	1755	ProfileScan	PS50027	EGF_LAM_2	504	564	9.969	T	14-Apr-2010	IPR002049	EGF-like, laminin
GLEAN_05184	B91B2C9EC5D6F74D	1755	ProfileScan	PS50027	EGF_LAM_2	761	808	21.642	T	14-Apr-2010	IPR002049	EGF-like, laminin
GLEAN_05184	B91B2C9EC5D6F74D	1755	ProfileScan	PS50027	EGF_LAM_2	809	854	18.005	T	14-Apr-2010	IPR002049	EGF-like, laminin
GLEAN_05184	B91B2C9EC5D6F74D	1755	ProfileScan	PS50027	EGF_LAM_2	855	904	18.176	T	14-Apr-2010	IPR002049	EGF-like, laminin
GLEAN_05184	B91B2C9EC5D6F74D	1755	ProfileScan	PS50027	EGF_LAM_2	1016	1066	17.434	T	14-Apr-2010	IPR002049	EGF-like, laminin
GLEAN_05184	B91B2C9EC5D6F74D	1755	ProfileScan	PS50027	EGF_LAM_2	932	1015	10.464	T	14-Apr-2010	IPR002049	EGF-like, laminin
GLEAN_05184	B91B2C9EC5D6F74D	1755	ProfileScan	PS50027	EGF_LAM_2	1067	1114	16.786	T	14-Apr-2010	IPR002049	EGF-like, laminin
GLEAN_05184	B91B2C9EC5D6F74D	1755	ProfileScan	PS50027	EGF_LAM_2	1115	1161	16.843	T	14-Apr-2010	IPR002049	EGF-like, laminin
GLEAN_05184	B91B2C9EC5D6F74D	1755	ProfileScan	PS51116	LAMININ_IVB	543	755	55.384	T	14-Apr-2010	IPR013015	Laminin IV
GLEAN_05184	B91B2C9EC5D6F74D	1755	ProfileScan	PS51117	LAMININ_NTER	31	270	39.193	T	14-Apr-2010	IPR008211	Laminin, N-terminal	Cellular Component: proteinaceous extracellular matrix (GO:0005578)
GLEAN_05184	B91B2C9EC5D6F74D	1755	FPrintScan	PR00011	EGFLAMININ	1030	1048	2.1e-29	T	14-Apr-2010	IPR002049	EGF-like, laminin
GLEAN_05184	B91B2C9EC5D6F74D	1755	FPrintScan	PR00011	EGFLAMININ	1079	1097	2.1e-29	T	14-Apr-2010	IPR002049	EGF-like, laminin
GLEAN_05184	B91B2C9EC5D6F74D	1755	FPrintScan	PR00011	EGFLAMININ	1098	1126	2.1e-29	T	14-Apr-2010	IPR002049	EGF-like, laminin
GLEAN_05184	B91B2C9EC5D6F74D	1755	FPrintScan	PR00011	EGFLAMININ	1127	1145	2.1e-29	T	14-Apr-2010	IPR002049	EGF-like, laminin
GLEAN_05184	B91B2C9EC5D6F74D	1755	HMMPfam	PF00053	Laminin_EGF	271	322	9.3e-08	T	14-Apr-2010	IPR002049	EGF-like, laminin
GLEAN_05184	B91B2C9EC5D6F74D	1755	HMMPfam	PF00053	Laminin_EGF	337	390	7.1e-08	T	14-Apr-2010	IPR002049	EGF-like, laminin
GLEAN_05184	B91B2C9EC5D6F74D	1755	HMMPfam	PF00053	Laminin_EGF	393	450	5.9e-11	T	14-Apr-2010	IPR002049	EGF-like, laminin
GLEAN_05184	B91B2C9EC5D6F74D	1755	HMMPfam	PF00053	Laminin_EGF	453	501	3.5e-08	T	14-Apr-2010	IPR002049	EGF-like, laminin
GLEAN_05184	B91B2C9EC5D6F74D	1755	HMMPfam	PF00053	Laminin_EGF	504	543	9.1e-08	T	14-Apr-2010	IPR002049	EGF-like, laminin
GLEAN_05184	B91B2C9EC5D6F74D	1755	HMMPfam	PF00053	Laminin_EGF	761	806	9.6e-11	T	14-Apr-2010	IPR002049	EGF-like, laminin
GLEAN_05184	B91B2C9EC5D6F74D	1755	HMMPfam	PF00053	Laminin_EGF	809	851	3.4e-10	T	14-Apr-2010	IPR002049	EGF-like, laminin
GLEAN_05184	B91B2C9EC5D6F74D	1755	HMMPfam	PF00053	Laminin_EGF	855	895	1.8e-09	T	14-Apr-2010	IPR002049	EGF-like, laminin
GLEAN_05184	B91B2C9EC5D6F74D	1755	HMMPfam	PF00053	Laminin_EGF	905	961	6.3e-05	T	14-Apr-2010	IPR002049	EGF-like, laminin
GLEAN_05184	B91B2C9EC5D6F74D	1755	HMMPfam	PF00053	Laminin_EGF	964	1009	7.9e-08	T	14-Apr-2010	IPR002049	EGF-like, laminin
GLEAN_05184	B91B2C9EC5D6F74D	1755	HMMPfam	PF00053	Laminin_EGF	1016	1064	1.2e-09	T	14-Apr-2010	IPR002049	EGF-like, laminin
GLEAN_05184	B91B2C9EC5D6F74D	1755	HMMPfam	PF00053	Laminin_EGF	1067	1115	4.3e-12	T	14-Apr-2010	IPR002049	EGF-like, laminin
GLEAN_05184	B91B2C9EC5D6F74D	1755	HMMPfam	PF00053	Laminin_EGF	1115	1156	6.3e-09	T	14-Apr-2010	IPR002049	EGF-like, laminin
GLEAN_05184	B91B2C9EC5D6F74D	1755	HMMPfam	PF00055	Laminin_N	35	269	1.8e-83	T	14-Apr-2010	IPR008211	Laminin, N-terminal	Cellular Component: proteinaceous extracellular matrix (GO:0005578)
GLEAN_05184	B91B2C9EC5D6F74D	1755	HMMPanther	PTHR10574:SF35	LAMININ BETA CHAIN-RELATED	30	397	0	T	14-Apr-2010	NULL	NULL
GLEAN_05184	B91B2C9EC5D6F74D	1755	HMMPanther	PTHR10574:SF35	LAMININ BETA CHAIN-RELATED	420	1459	0	T	14-Apr-2010	NULL	NULL
GLEAN_05184	B91B2C9EC5D6F74D	1755	HMMPanther	PTHR10574	LAMININ	30	397	0	T	14-Apr-2010	NULL	NULL
GLEAN_05184	B91B2C9EC5D6F74D	1755	HMMPanther	PTHR10574	LAMININ	420	1459	0	T	14-Apr-2010	NULL	NULL
GLEAN_05232	3D950923A829F66A	620	FPrintScan	PR00072	MALOXRDTASE	127	151	9.6e-78	T	14-Apr-2010	IPR001891	Malic oxidoreductase	Molecular Function: malic enzyme activity (GO:0004470), Biological Process: malate metabolic process (GO:0006108)
GLEAN_05232	3D950923A829F66A	620	FPrintScan	PR00072	MALOXRDTASE	187	216	9.6e-78	T	14-Apr-2010	IPR001891	Malic oxidoreductase	Molecular Function: malic enzyme activity (GO:0004470), Biological Process: malate metabolic process (GO:0006108)
GLEAN_05232	3D950923A829F66A	620	FPrintScan	PR00072	MALOXRDTASE	223	245	9.6e-78	T	14-Apr-2010	IPR001891	Malic oxidoreductase	Molecular Function: malic enzyme activity (GO:0004470), Biological Process: malate metabolic process (GO:0006108)
GLEAN_05232	3D950923A829F66A	620	FPrintScan	PR00072	MALOXRDTASE	283	301	9.6e-78	T	14-Apr-2010	IPR001891	Malic oxidoreductase	Molecular Function: malic enzyme activity (GO:0004470), Biological Process: malate metabolic process (GO:0006108)
GLEAN_05232	3D950923A829F66A	620	FPrintScan	PR00072	MALOXRDTASE	308	324	9.6e-78	T	14-Apr-2010	IPR001891	Malic oxidoreductase	Molecular Function: malic enzyme activity (GO:0004470), Biological Process: malate metabolic process (GO:0006108)
GLEAN_05232	3D950923A829F66A	620	FPrintScan	PR00072	MALOXRDTASE	339	355	9.6e-78	T	14-Apr-2010	IPR001891	Malic oxidoreductase	Molecular Function: malic enzyme activity (GO:0004470), Biological Process: malate metabolic process (GO:0006108)
GLEAN_05232	3D950923A829F66A	620	FPrintScan	PR00072	MALOXRDTASE	442	458	9.6e-78	T	14-Apr-2010	IPR001891	Malic oxidoreductase	Molecular Function: malic enzyme activity (GO:0004470), Biological Process: malate metabolic process (GO:0006108)
GLEAN_05232	3D950923A829F66A	620	HMMPfam	PF03949	Malic_M	312	563	9.1e-90	T	14-Apr-2010	IPR012302	Malic enzyme, NAD-binding	Molecular Function: oxidoreductase activity, acting on the CH-OH group of donors, NAD or NADP as acceptor (GO:0016616), Molecular Function: NAD or NADH binding (GO:0051287)
GLEAN_05232	3D950923A829F66A	620	HMMPfam	PF00390	malic	121	302	6.3e-80	T	14-Apr-2010	IPR012301	Malic enzyme, N-terminal	Molecular Function: oxidoreductase activity, acting on the CH-OH group of donors, NAD or NADP as acceptor (GO:0016616)
GLEAN_05232	3D950923A829F66A	620	PatternScan	PS00331	MALIC_ENZYMES	308	324	NA	T	14-Apr-2010	IPR015884	Malic enzyme, conserved site	Molecular Function: oxidoreductase activity (GO:0016491), Molecular Function: metal ion binding (GO:0046872), Biological Process: oxidation reduction (GO:0055114)
GLEAN_05232	3D950923A829F66A	620	superfamily	SSF53223	Aminoacid dehydrogenase-like, N-terminal domain	20	311	2.4e-109	T	14-Apr-2010	NULL	NULL
GLEAN_05232	3D950923A829F66A	620	superfamily	SSF51735	NAD(P)-binding Rossmann-fold domains	312	618	2.7e-108	T	14-Apr-2010	IPR016040	NAD(P)-binding domain	Molecular Function: catalytic activity (GO:0003824), Molecular Function: binding (GO:0005488), Biological Process: metabolic process (GO:0008152)
GLEAN_05232	3D950923A829F66A	620	HMMPanther	PTHR23406:SF2	MALIC ENZYME	85	611	1.4e-307	T	14-Apr-2010	NULL	NULL
GLEAN_05232	3D950923A829F66A	620	HMMPanther	PTHR23406	MALIC ENZYME-RELATED	85	611	1.4e-307	T	14-Apr-2010	NULL	NULL
GLEAN_05233	C88371B1BD9250F8	608	HMMPanther	PTHR23406:SF2	MALIC ENZYME	90	608	3.6e-306	T	14-Apr-2010	NULL	NULL
GLEAN_05233	C88371B1BD9250F8	608	HMMPanther	PTHR23406	MALIC ENZYME-RELATED	90	608	3.6e-306	T	14-Apr-2010	NULL	NULL
GLEAN_05233	C88371B1BD9250F8	608	PatternScan	PS00331	MALIC_ENZYMES	313	329	NA	T	14-Apr-2010	IPR015884	Malic enzyme, conserved site	Molecular Function: oxidoreductase activity (GO:0016491), Molecular Function: metal ion binding (GO:0046872), Biological Process: oxidation reduction (GO:0055114)
GLEAN_05233	C88371B1BD9250F8	608	HMMPfam	PF03949	Malic_M	317	570	1.2e-93	T	14-Apr-2010	IPR012302	Malic enzyme, NAD-binding	Molecular Function: oxidoreductase activity, acting on the CH-OH group of donors, NAD or NADP as acceptor (GO:0016616), Molecular Function: NAD or NADH binding (GO:0051287)
GLEAN_05233	C88371B1BD9250F8	608	HMMPfam	PF00390	malic	127	307	3.2e-79	T	14-Apr-2010	IPR012301	Malic enzyme, N-terminal	Molecular Function: oxidoreductase activity, acting on the CH-OH group of donors, NAD or NADP as acceptor (GO:0016616)
GLEAN_05233	C88371B1BD9250F8	608	FPrintScan	PR00072	MALOXRDTASE	132	156	3.9e-76	T	14-Apr-2010	IPR001891	Malic oxidoreductase	Molecular Function: malic enzyme activity (GO:0004470), Biological Process: malate metabolic process (GO:0006108)
GLEAN_05233	C88371B1BD9250F8	608	FPrintScan	PR00072	MALOXRDTASE	192	221	3.9e-76	T	14-Apr-2010	IPR001891	Malic oxidoreductase	Molecular Function: malic enzyme activity (GO:0004470), Biological Process: malate metabolic process (GO:0006108)
GLEAN_05233	C88371B1BD9250F8	608	FPrintScan	PR00072	MALOXRDTASE	228	250	3.9e-76	T	14-Apr-2010	IPR001891	Malic oxidoreductase	Molecular Function: malic enzyme activity (GO:0004470), Biological Process: malate metabolic process (GO:0006108)
GLEAN_05233	C88371B1BD9250F8	608	FPrintScan	PR00072	MALOXRDTASE	288	306	3.9e-76	T	14-Apr-2010	IPR001891	Malic oxidoreductase	Molecular Function: malic enzyme activity (GO:0004470), Biological Process: malate metabolic process (GO:0006108)
GLEAN_05233	C88371B1BD9250F8	608	FPrintScan	PR00072	MALOXRDTASE	313	329	3.9e-76	T	14-Apr-2010	IPR001891	Malic oxidoreductase	Molecular Function: malic enzyme activity (GO:0004470), Biological Process: malate metabolic process (GO:0006108)
GLEAN_05233	C88371B1BD9250F8	608	FPrintScan	PR00072	MALOXRDTASE	344	360	3.9e-76	T	14-Apr-2010	IPR001891	Malic oxidoreductase	Molecular Function: malic enzyme activity (GO:0004470), Biological Process: malate metabolic process (GO:0006108)
GLEAN_05233	C88371B1BD9250F8	608	FPrintScan	PR00072	MALOXRDTASE	447	463	3.9e-76	T	14-Apr-2010	IPR001891	Malic oxidoreductase	Molecular Function: malic enzyme activity (GO:0004470), Biological Process: malate metabolic process (GO:0006108)
GLEAN_05233	C88371B1BD9250F8	608	superfamily	SSF53223	Aminoacid dehydrogenase-like, N-terminal domain	25	316	6.8e-109	T	14-Apr-2010	NULL	NULL
GLEAN_05233	C88371B1BD9250F8	608	superfamily	SSF51735	NAD(P)-binding Rossmann-fold domains	317	608	5.4e-108	T	14-Apr-2010	IPR016040	NAD(P)-binding domain	Molecular Function: catalytic activity (GO:0003824), Molecular Function: binding (GO:0005488), Biological Process: metabolic process (GO:0008152)
GLEAN_05367	A7235CE0507DA3EA	436	HMMTigr	TIGR01015	hmgA: homogentisate 1,2-dioxygenase	3	432	9.8e-246	T	14-Apr-2010	IPR005708	Homogentisate 1,2-dioxygenase	Molecular Function: homogentisate 1,2-dioxygenase activity (GO:0004411), Biological Process: L-phenylalanine catabolic process (GO:0006559), Biological Process: tyrosine metabolic process (GO:0006570), Biological Process: oxidation reduction (GO:0055114)
GLEAN_05367	A7235CE0507DA3EA	436	HMMPanther	PTHR11056	HOMOGENTISATE 1,2-DIOXYGENASE	2	434	1.1e-287	T	14-Apr-2010	IPR005708	Homogentisate 1,2-dioxygenase	Molecular Function: homogentisate 1,2-dioxygenase activity (GO:0004411), Biological Process: L-phenylalanine catabolic process (GO:0006559), Biological Process: tyrosine metabolic process (GO:0006570), Biological Process: oxidation reduction (GO:0055114)
GLEAN_05367	A7235CE0507DA3EA	436	HMMPfam	PF04209	HgmA	4	432	3.8e-205	T	14-Apr-2010	IPR005708	Homogentisate 1,2-dioxygenase	Molecular Function: homogentisate 1,2-dioxygenase activity (GO:0004411), Biological Process: L-phenylalanine catabolic process (GO:0006559), Biological Process: tyrosine metabolic process (GO:0006570), Biological Process: oxidation reduction (GO:0055114)
GLEAN_05367	A7235CE0507DA3EA	436	superfamily	SSF51182	RmlC-like cupins	2	434	1.6e-186	T	14-Apr-2010	IPR011051	Cupin, RmlC-type
GLEAN_05374	5623E35D03C404EE	695	HMMPfam	PF03723	Hemocyanin_C	433	682	3.9e-82	T	14-Apr-2010	IPR005203	Hemocyanin, C-terminal
GLEAN_05374	5623E35D03C404EE	695	HMMPfam	PF00372	Hemocyanin_M	154	427	4.4e-73	T	14-Apr-2010	IPR000896	Hemocyanin, copper-containing	Molecular Function: oxygen transporter activity (GO:0005344), Biological Process: transport (GO:0006810)
GLEAN_05374	5623E35D03C404EE	695	HMMPfam	PF03722	Hemocyanin_N	27	150	1.5e-46	T	14-Apr-2010	IPR005204	Hemocyanin, N-terminal
GLEAN_05374	5623E35D03C404EE	695	FPrintScan	PR00187	HAEMOCYANIN	202	215	3.7e-20	T	14-Apr-2010	IPR000896	Hemocyanin, copper-containing	Molecular Function: oxygen transporter activity (GO:0005344), Biological Process: transport (GO:0006810)
GLEAN_05374	5623E35D03C404EE	695	FPrintScan	PR00187	HAEMOCYANIN	216	233	3.7e-20	T	14-Apr-2010	IPR000896	Hemocyanin, copper-containing	Molecular Function: oxygen transporter activity (GO:0005344), Biological Process: transport (GO:0006810)
GLEAN_05374	5623E35D03C404EE	695	FPrintScan	PR00187	HAEMOCYANIN	249	261	3.7e-20	T	14-Apr-2010	IPR000896	Hemocyanin, copper-containing	Molecular Function: oxygen transporter activity (GO:0005344), Biological Process: transport (GO:0006810)
GLEAN_05374	5623E35D03C404EE	695	FPrintScan	PR00187	HAEMOCYANIN	410	425	3.7e-20	T	14-Apr-2010	IPR000896	Hemocyanin, copper-containing	Molecular Function: oxygen transporter activity (GO:0005344), Biological Process: transport (GO:0006810)
GLEAN_05374	5623E35D03C404EE	695	HMMPanther	PTHR11511:SF6	HEXAMERIN 2 BETA	199	695	1.1e-175	T	14-Apr-2010	NULL	NULL
GLEAN_05374	5623E35D03C404EE	695	HMMPanther	PTHR11511	INSECT HEMOCYANIN-RELATED	199	695	1.1e-175	T	14-Apr-2010	IPR013788	Arthropod hemocyanin/insect LSP	Molecular Function: oxygen transporter activity (GO:0005344), Biological Process: transport (GO:0006810)
GLEAN_05374	5623E35D03C404EE	695	SignalPHMM	SignalP	signal-peptide	1	16	NA	?	14-Apr-2010	NULL	NULL
GLEAN_05374	5623E35D03C404EE	695	PatternScan	PS00210	HEMOCYANIN_2	407	415	NA	T	14-Apr-2010	IPR000896	Hemocyanin, copper-containing	Molecular Function: oxygen transporter activity (GO:0005344), Biological Process: transport (GO:0006810)
GLEAN_05374	5623E35D03C404EE	695	superfamily	SSF48056	Di-copper centre-containing domain	154	432	3.6e-93	T	14-Apr-2010	IPR008922	Di-copper centre-containing
GLEAN_05374	5623E35D03C404EE	695	superfamily	SSF81296	E set domains	433	683	7.4e-82	T	14-Apr-2010	IPR014756	Immunoglobulin E-set
GLEAN_05374	5623E35D03C404EE	695	superfamily	SSF48050	Hemocyanin, N-terminal domain	25	153	8.3e-47	T	14-Apr-2010	IPR005204	Hemocyanin, N-terminal
GLEAN_05375	FACA96D73F3B3BE3	701	FPrintScan	PR00187	HAEMOCYANIN	205	218	2e-19	T	14-Apr-2010	IPR000896	Hemocyanin, copper-containing	Molecular Function: oxygen transporter activity (GO:0005344), Biological Process: transport (GO:0006810)
GLEAN_05375	FACA96D73F3B3BE3	701	FPrintScan	PR00187	HAEMOCYANIN	219	236	2e-19	T	14-Apr-2010	IPR000896	Hemocyanin, copper-containing	Molecular Function: oxygen transporter activity (GO:0005344), Biological Process: transport (GO:0006810)
GLEAN_05375	FACA96D73F3B3BE3	701	FPrintScan	PR00187	HAEMOCYANIN	252	264	2e-19	T	14-Apr-2010	IPR000896	Hemocyanin, copper-containing	Molecular Function: oxygen transporter activity (GO:0005344), Biological Process: transport (GO:0006810)
GLEAN_05375	FACA96D73F3B3BE3	701	FPrintScan	PR00187	HAEMOCYANIN	413	428	2e-19	T	14-Apr-2010	IPR000896	Hemocyanin, copper-containing	Molecular Function: oxygen transporter activity (GO:0005344), Biological Process: transport (GO:0006810)
GLEAN_05375	FACA96D73F3B3BE3	701	HMMPfam	PF03723	Hemocyanin_C	436	688	3.2e-85	T	14-Apr-2010	IPR005203	Hemocyanin, C-terminal
GLEAN_05375	FACA96D73F3B3BE3	701	HMMPfam	PF00372	Hemocyanin_M	155	429	2.4e-76	T	14-Apr-2010	IPR000896	Hemocyanin, copper-containing	Molecular Function: oxygen transporter activity (GO:0005344), Biological Process: transport (GO:0006810)
GLEAN_05375	FACA96D73F3B3BE3	701	HMMPfam	PF03722	Hemocyanin_N	28	151	7.5e-50	T	14-Apr-2010	IPR005204	Hemocyanin, N-terminal
GLEAN_05375	FACA96D73F3B3BE3	701	HMMPanther	PTHR11511:SF6	HEXAMERIN 2 BETA	202	701	1.6e-190	T	14-Apr-2010	NULL	NULL
GLEAN_05375	FACA96D73F3B3BE3	701	HMMPanther	PTHR11511	INSECT HEMOCYANIN-RELATED	202	701	1.6e-190	T	14-Apr-2010	IPR013788	Arthropod hemocyanin/insect LSP	Molecular Function: oxygen transporter activity (GO:0005344), Biological Process: transport (GO:0006810)
GLEAN_05375	FACA96D73F3B3BE3	701	superfamily	SSF48056	Di-copper centre-containing domain	155	435	6.8e-93	T	14-Apr-2010	IPR008922	Di-copper centre-containing
GLEAN_05375	FACA96D73F3B3BE3	701	superfamily	SSF81296	E set domains	436	689	1.6e-83	T	14-Apr-2010	IPR014756	Immunoglobulin E-set
GLEAN_05375	FACA96D73F3B3BE3	701	superfamily	SSF48050	Hemocyanin, N-terminal domain	26	154	1.2e-49	T	14-Apr-2010	IPR005204	Hemocyanin, N-terminal
GLEAN_05375	FACA96D73F3B3BE3	701	PatternScan	PS00210	HEMOCYANIN_2	410	418	NA	T	14-Apr-2010	IPR000896	Hemocyanin, copper-containing	Molecular Function: oxygen transporter activity (GO:0005344), Biological Process: transport (GO:0006810)
GLEAN_05375	FACA96D73F3B3BE3	701	SignalPHMM	SignalP	signal-peptide	1	17	NA	?	14-Apr-2010	NULL	NULL
GLEAN_05376	C36931E90481368D	748	PatternScan	PS00210	HEMOCYANIN_2	416	424	NA	T	14-Apr-2010	IPR000896	Hemocyanin, copper-containing	Molecular Function: oxygen transporter activity (GO:0005344), Biological Process: transport (GO:0006810)
GLEAN_05376	C36931E90481368D	748	HMMPfam	PF03723	Hemocyanin_C	444	688	4.8e-75	T	14-Apr-2010	IPR005203	Hemocyanin, C-terminal
GLEAN_05376	C36931E90481368D	748	HMMPfam	PF00372	Hemocyanin_M	157	435	7.6e-74	T	14-Apr-2010	IPR000896	Hemocyanin, copper-containing	Molecular Function: oxygen transporter activity (GO:0005344), Biological Process: transport (GO:0006810)
GLEAN_05376	C36931E90481368D	748	HMMPfam	PF03722	Hemocyanin_N	30	150	1.4e-43	T	14-Apr-2010	IPR005204	Hemocyanin, N-terminal
GLEAN_05376	C36931E90481368D	748	SignalPHMM	SignalP	signal-peptide	1	17	NA	?	14-Apr-2010	NULL	NULL
GLEAN_05376	C36931E90481368D	748	HMMPanther	PTHR11511:SF6	HEXAMERIN 2 BETA	208	701	8.4e-151	T	14-Apr-2010	NULL	NULL
GLEAN_05376	C36931E90481368D	748	HMMPanther	PTHR11511	INSECT HEMOCYANIN-RELATED	208	701	8.4e-151	T	14-Apr-2010	IPR013788	Arthropod hemocyanin/insect LSP	Molecular Function: oxygen transporter activity (GO:0005344), Biological Process: transport (GO:0006810)
GLEAN_05376	C36931E90481368D	748	superfamily	SSF48056	Di-copper centre-containing domain	157	441	1.5e-91	T	14-Apr-2010	IPR008922	Di-copper centre-containing
GLEAN_05376	C36931E90481368D	748	superfamily	SSF81296	E set domains	443	689	5.9e-78	T	14-Apr-2010	IPR014756	Immunoglobulin E-set
GLEAN_05376	C36931E90481368D	748	superfamily	SSF48050	Hemocyanin, N-terminal domain	27	156	4.2e-43	T	14-Apr-2010	IPR005204	Hemocyanin, N-terminal
GLEAN_05376	C36931E90481368D	748	FPrintScan	PR00187	HAEMOCYANIN	211	224	1.6e-21	T	14-Apr-2010	IPR000896	Hemocyanin, copper-containing	Molecular Function: oxygen transporter activity (GO:0005344), Biological Process: transport (GO:0006810)
GLEAN_05376	C36931E90481368D	748	FPrintScan	PR00187	HAEMOCYANIN	225	242	1.6e-21	T	14-Apr-2010	IPR000896	Hemocyanin, copper-containing	Molecular Function: oxygen transporter activity (GO:0005344), Biological Process: transport (GO:0006810)
GLEAN_05376	C36931E90481368D	748	FPrintScan	PR00187	HAEMOCYANIN	258	270	1.6e-21	T	14-Apr-2010	IPR000896	Hemocyanin, copper-containing	Molecular Function: oxygen transporter activity (GO:0005344), Biological Process: transport (GO:0006810)
GLEAN_05376	C36931E90481368D	748	FPrintScan	PR00187	HAEMOCYANIN	419	434	1.6e-21	T	14-Apr-2010	IPR000896	Hemocyanin, copper-containing	Molecular Function: oxygen transporter activity (GO:0005344), Biological Process: transport (GO:0006810)
GLEAN_05377	D5A54290946B9919	769	HMMPanther	PTHR11511:SF6	HEXAMERIN 2 BETA	207	700	2.1e-149	T	14-Apr-2010	NULL	NULL
GLEAN_05377	D5A54290946B9919	769	HMMPanther	PTHR11511	INSECT HEMOCYANIN-RELATED	207	700	2.1e-149	T	14-Apr-2010	IPR013788	Arthropod hemocyanin/insect LSP	Molecular Function: oxygen transporter activity (GO:0005344), Biological Process: transport (GO:0006810)
GLEAN_05377	D5A54290946B9919	769	SignalPHMM	SignalP	signal-peptide	1	19	NA	?	14-Apr-2010	NULL	NULL
GLEAN_05377	D5A54290946B9919	769	FPrintScan	PR00187	HAEMOCYANIN	210	223	1.2e-21	T	14-Apr-2010	IPR000896	Hemocyanin, copper-containing	Molecular Function: oxygen transporter activity (GO:0005344), Biological Process: transport (GO:0006810)
GLEAN_05377	D5A54290946B9919	769	FPrintScan	PR00187	HAEMOCYANIN	224	241	1.2e-21	T	14-Apr-2010	IPR000896	Hemocyanin, copper-containing	Molecular Function: oxygen transporter activity (GO:0005344), Biological Process: transport (GO:0006810)
GLEAN_05377	D5A54290946B9919	769	FPrintScan	PR00187	HAEMOCYANIN	257	269	1.2e-21	T	14-Apr-2010	IPR000896	Hemocyanin, copper-containing	Molecular Function: oxygen transporter activity (GO:0005344), Biological Process: transport (GO:0006810)
GLEAN_05377	D5A54290946B9919	769	FPrintScan	PR00187	HAEMOCYANIN	418	433	1.2e-21	T	14-Apr-2010	IPR000896	Hemocyanin, copper-containing	Molecular Function: oxygen transporter activity (GO:0005344), Biological Process: transport (GO:0006810)
GLEAN_05377	D5A54290946B9919	769	HMMPfam	PF03723	Hemocyanin_C	443	687	1.9e-75	T	14-Apr-2010	IPR005203	Hemocyanin, C-terminal
GLEAN_05377	D5A54290946B9919	769	HMMPfam	PF00372	Hemocyanin_M	156	434	1.1e-70	T	14-Apr-2010	IPR000896	Hemocyanin, copper-containing	Molecular Function: oxygen transporter activity (GO:0005344), Biological Process: transport (GO:0006810)
GLEAN_05377	D5A54290946B9919	769	HMMPfam	PF03722	Hemocyanin_N	29	149	3.2e-44	T	14-Apr-2010	IPR005204	Hemocyanin, N-terminal
GLEAN_05377	D5A54290946B9919	769	PatternScan	PS00210	HEMOCYANIN_2	415	423	NA	T	14-Apr-2010	IPR000896	Hemocyanin, copper-containing	Molecular Function: oxygen transporter activity (GO:0005344), Biological Process: transport (GO:0006810)
GLEAN_05377	D5A54290946B9919	769	superfamily	SSF48056	Di-copper centre-containing domain	156	440	1.5e-89	T	14-Apr-2010	IPR008922	Di-copper centre-containing
GLEAN_05377	D5A54290946B9919	769	superfamily	SSF81296	E set domains	442	688	2.3e-78	T	14-Apr-2010	IPR014756	Immunoglobulin E-set
GLEAN_05377	D5A54290946B9919	769	superfamily	SSF48050	Hemocyanin, N-terminal domain	26	155	3.5e-44	T	14-Apr-2010	IPR005204	Hemocyanin, N-terminal
GLEAN_05395	B4C592C384D36723	409	HMMPfam	PF00297	Ribosomal_L3	50	348	2.8e-117	T	14-Apr-2010	IPR000597	Ribosomal protein L3	Molecular Function: structural constituent of ribosome (GO:0003735), Cellular Component: intracellular (GO:0005622), Cellular Component: ribosome (GO:0005840), Biological Process: translation (GO:0006412)
GLEAN_05395	B4C592C384D36723	409	superfamily	SSF50447	Translation proteins	4	375	1e-118	T	14-Apr-2010	IPR009000	Translation elongation/initiation factor/Ribosomal, beta-barrel
GLEAN_05395	B4C592C384D36723	409	HMMPanther	PTHR11363	RIBOSOMAL PROTEIN L3P	90	403	2.2e-238	T	14-Apr-2010	NULL	NULL
GLEAN_05395	B4C592C384D36723	409	PatternScan	PS00474	RIBOSOMAL_L3	211	234	NA	T	14-Apr-2010	IPR019926	Ribosomal protein L3, conserved site
GLEAN_05597	AD13EC7570A529D9	469	superfamily	SSF52777	CoA-dependent acyltransferases	238	469	7.3e-80	T	14-Apr-2010	NULL	NULL
GLEAN_05597	AD13EC7570A529D9	469	superfamily	SSF51230	Single hybrid motif	62	167	1.2e-29	T	14-Apr-2010	IPR011053	Single hybrid motif
GLEAN_05597	AD13EC7570A529D9	469	HMMTigr	TIGR01349	PDHac_trf_mito: pyruvate dehydrogenase comp	72	469	1.8e-194	T	14-Apr-2010	IPR006257	Dihydrolipoamide acetyltransferase, long form	Molecular Function: dihydrolipoyllysine-residue acetyltransferase activity (GO:0004742), Biological Process: pyruvate metabolic process (GO:0006090), Cellular Component: pyruvate dehydrogenase complex (GO:0045254)
GLEAN_05597	AD13EC7570A529D9	469	HMMPfam	PF00198	2-oxoacid_dh	252	469	1.5e-76	T	14-Apr-2010	IPR001078	2-oxoacid dehydrogenase acyltransferase, catalytic domain	Biological Process: metabolic process (GO:0008152), Molecular Function: acyltransferase activity (GO:0008415)
GLEAN_05597	AD13EC7570A529D9	469	HMMPfam	PF00364	Biotin_lipoyl	72	145	2.2e-16	T	14-Apr-2010	IPR000089	Biotin/lipoyl attachment
GLEAN_05597	AD13EC7570A529D9	469	HMMPfam	PF02817	E3_binding	200	236	3.2e-08	T	14-Apr-2010	IPR004167	E3 binding	Molecular Function: protein binding (GO:0005515), Biological Process: metabolic process (GO:0008152), Molecular Function: acyltransferase activity (GO:0008415)
GLEAN_05597	AD13EC7570A529D9	469	HMMPanther	PTHR23151:SF9	DIHYDROLIPOAMIDE ACETYLTRANSFERASE COMPONENT OF PYRUVATE DEHYDROGENASE COMPLEX	60	442	3.7e-212	T	14-Apr-2010	NULL	NULL
GLEAN_05597	AD13EC7570A529D9	469	HMMPanther	PTHR23151	DIHYDROLIPOAMIDE ACETYL/SUCCINYL-TRANSFERASE-RELATED	60	442	3.7e-212	T	14-Apr-2010	NULL	NULL
GLEAN_05597	AD13EC7570A529D9	469	PatternScan	PS00189	LIPOYL	95	124	NA	T	14-Apr-2010	IPR003016	2-oxo acid dehydrogenase, lipoyl-binding site
GLEAN_05597	AD13EC7570A529D9	469	ProfileScan	PS50968	BIOTINYL_LIPOYL	71	145	14.279	T	14-Apr-2010	IPR000089	Biotin/lipoyl attachment
GLEAN_05725	6898715426D1E670	790	HMMPfam	PF00330	Aconitase	71	511	3.8e-181	T	14-Apr-2010	IPR001030	Aconitase/3-isopropylmalate dehydratase large subunit, alpha/beta/alpha	Biological Process: metabolic process (GO:0008152)
GLEAN_05725	6898715426D1E670	790	HMMPfam	PF00694	Aconitase_C	592	719	4.9e-46	T	14-Apr-2010	IPR000573	Aconitase A/isopropylmalate dehydratase small subunit, swivel	Biological Process: metabolic process (GO:0008152)
GLEAN_05725	6898715426D1E670	790	superfamily	SSF53732	Aconitase iron-sulfur domain	36	563	1.1e-172	T	14-Apr-2010	IPR001030	Aconitase/3-isopropylmalate dehydratase large subunit, alpha/beta/alpha	Biological Process: metabolic process (GO:0008152)
GLEAN_05725	6898715426D1E670	790	superfamily	SSF52016	Aconitase	564	785	6.5e-71	T	14-Apr-2010	IPR015928	Aconitase/3-isopropylmalate dehydratase, swivel	Biological Process: metabolic process (GO:0008152)
GLEAN_05725	6898715426D1E670	790	FPrintScan	PR00415	ACONITASE	147	160	9.7e-40	T	14-Apr-2010	IPR001030	Aconitase/3-isopropylmalate dehydratase large subunit, alpha/beta/alpha	Biological Process: metabolic process (GO:0008152)
GLEAN_05725	6898715426D1E670	790	FPrintScan	PR00415	ACONITASE	170	178	9.7e-40	T	14-Apr-2010	IPR001030	Aconitase/3-isopropylmalate dehydratase large subunit, alpha/beta/alpha	Biological Process: metabolic process (GO:0008152)
GLEAN_05725	6898715426D1E670	790	FPrintScan	PR00415	ACONITASE	190	203	9.7e-40	T	14-Apr-2010	IPR001030	Aconitase/3-isopropylmalate dehydratase large subunit, alpha/beta/alpha	Biological Process: metabolic process (GO:0008152)
GLEAN_05725	6898715426D1E670	790	FPrintScan	PR00415	ACONITASE	204	219	9.7e-40	T	14-Apr-2010	IPR001030	Aconitase/3-isopropylmalate dehydratase large subunit, alpha/beta/alpha	Biological Process: metabolic process (GO:0008152)
GLEAN_05725	6898715426D1E670	790	FPrintScan	PR00415	ACONITASE	266	279	9.7e-40	T	14-Apr-2010	IPR001030	Aconitase/3-isopropylmalate dehydratase large subunit, alpha/beta/alpha	Biological Process: metabolic process (GO:0008152)
GLEAN_05725	6898715426D1E670	790	FPrintScan	PR00415	ACONITASE	280	293	9.7e-40	T	14-Apr-2010	IPR001030	Aconitase/3-isopropylmalate dehydratase large subunit, alpha/beta/alpha	Biological Process: metabolic process (GO:0008152)
GLEAN_05725	6898715426D1E670	790	FPrintScan	PR00415	ACONITASE	355	369	9.7e-40	T	14-Apr-2010	IPR001030	Aconitase/3-isopropylmalate dehydratase large subunit, alpha/beta/alpha	Biological Process: metabolic process (GO:0008152)
GLEAN_05725	6898715426D1E670	790	FPrintScan	PR00415	ACONITASE	389	400	9.7e-40	T	14-Apr-2010	IPR001030	Aconitase/3-isopropylmalate dehydratase large subunit, alpha/beta/alpha	Biological Process: metabolic process (GO:0008152)
GLEAN_05725	6898715426D1E670	790	FPrintScan	PR00415	ACONITASE	448	461	9.7e-40	T	14-Apr-2010	IPR001030	Aconitase/3-isopropylmalate dehydratase large subunit, alpha/beta/alpha	Biological Process: metabolic process (GO:0008152)
GLEAN_05725	6898715426D1E670	790	HMMTigr	TIGR01340	aconitase_mito: aconitate hydratase, mitoch	52	783	0	T	14-Apr-2010	IPR006248	Aconitase, mitochondrial-like	Molecular Function: aconitate hydratase activity (GO:0003994), Biological Process: tricarboxylic acid cycle (GO:0006099), Molecular Function: 4 iron, 4 sulfur cluster binding (GO:0051539)
GLEAN_05725	6898715426D1E670	790	PatternScan	PS00099	THIOLASE_3	207	220	NA	?	14-Apr-2010	IPR020610	Thiolase, active site	Biological Process: metabolic process (GO:0008152), Molecular Function: transferase activity, transferring acyl groups other than amino-acyl groups (GO:0016747)
GLEAN_05725	6898715426D1E670	790	PatternScan	PS00450	ACONITASE_1	385	401	NA	T	14-Apr-2010	IPR018136	Aconitase family, 4Fe-4S cluster binding site
GLEAN_05725	6898715426D1E670	790	PatternScan	PS01244	ACONITASE_2	448	461	NA	T	14-Apr-2010	IPR018136	Aconitase family, 4Fe-4S cluster binding site
GLEAN_05725	6898715426D1E670	790	HMMPanther	PTHR11670:SF5	ACONITASE, MITOCHONDRIAL	35	790	0	T	14-Apr-2010	IPR006248	Aconitase, mitochondrial-like	Molecular Function: aconitate hydratase activity (GO:0003994), Biological Process: tricarboxylic acid cycle (GO:0006099), Molecular Function: 4 iron, 4 sulfur cluster binding (GO:0051539)
GLEAN_05725	6898715426D1E670	790	HMMPanther	PTHR11670	ACONITASE	35	790	0	T	14-Apr-2010	IPR015937	Aconitase-like core	Biological Process: metabolic process (GO:0008152)
GLEAN_05741	C8F0BA86D593B35F	384	SignalPHMM	SignalP	signal-peptide	1	16	NA	?	14-Apr-2010	NULL	NULL
GLEAN_05741	C8F0BA86D593B35F	384	TMHMM	tmhmm	transmembrane_regions	45	65	NA	?	14-Apr-2010	NULL	NULL
GLEAN_05741	C8F0BA86D593B35F	384	HMMPanther	PTHR11461:SF50	NEUROSERPIN	319	373	2.2e-06	T	14-Apr-2010	NULL	NULL
GLEAN_05741	C8F0BA86D593B35F	384	HMMPanther	PTHR11461	SERINE PROTEASE INHIBITOR, SERPIN	319	373	2.2e-06	T	14-Apr-2010	IPR000215	Protease inhibitor I4, serpin	Molecular Function: serine-type endopeptidase inhibitor activity (GO:0004867)
GLEAN_05741	C8F0BA86D593B35F	384	HMMPfam	PF00079	Serpin	48	371	7.8e-31	T	14-Apr-2010	IPR000215	Protease inhibitor I4, serpin	Molecular Function: serine-type endopeptidase inhibitor activity (GO:0004867)
GLEAN_05741	C8F0BA86D593B35F	384	HMMSmart	SM00093	SERPIN	40	373	1.3e-07	T	14-Apr-2010	IPR000215	Protease inhibitor I4, serpin	Molecular Function: serine-type endopeptidase inhibitor activity (GO:0004867)
GLEAN_05741	C8F0BA86D593B35F	384	superfamily	SSF56574	Serpins	2	372	4.3e-33	T	14-Apr-2010	IPR000215	Protease inhibitor I4, serpin	Molecular Function: serine-type endopeptidase inhibitor activity (GO:0004867)
GLEAN_05792	10C74ADB8BB0D6C1	190	HMMPIR	PIRSF002161	Ribosomal protein, L5p/L5a/L11e/organellar L5 types	2	186	1.9e-68	T	14-Apr-2010	IPR002132	Ribosomal protein L5	Molecular Function: structural constituent of ribosome (GO:0003735), Cellular Component: intracellular (GO:0005622), Cellular Component: ribosome (GO:0005840), Biological Process: translation (GO:0006412)
GLEAN_05792	10C74ADB8BB0D6C1	190	HMMPanther	PTHR11994:SF2	60S RIBOSOMAL PROTEIN L11	11	170	4.4e-120	T	14-Apr-2010	NULL	NULL
GLEAN_05792	10C74ADB8BB0D6C1	190	HMMPanther	PTHR11994	60S RIBOSOMAL PROTEIN L11-RELATED	11	170	4.4e-120	T	14-Apr-2010	IPR002132	Ribosomal protein L5	Molecular Function: structural constituent of ribosome (GO:0003735), Cellular Component: intracellular (GO:0005622), Cellular Component: ribosome (GO:0005840), Biological Process: translation (GO:0006412)
GLEAN_05792	10C74ADB8BB0D6C1	190	superfamily	SSF55282	Ribosomal protein L5	20	185	1.9e-61	T	14-Apr-2010	IPR002132	Ribosomal protein L5	Molecular Function: structural constituent of ribosome (GO:0003735), Cellular Component: intracellular (GO:0005622), Cellular Component: ribosome (GO:0005840), Biological Process: translation (GO:0006412)
GLEAN_05792	10C74ADB8BB0D6C1	190	HMMPfam	PF00673	Ribosomal_L5_C	78	177	1.3e-22	T	14-Apr-2010	NULL	NULL
GLEAN_05792	10C74ADB8BB0D6C1	190	HMMPfam	PF00281	Ribosomal_L5	21	74	5.8e-19	T	14-Apr-2010	NULL	NULL
GLEAN_05792	10C74ADB8BB0D6C1	190	PatternScan	PS00358	RIBOSOMAL_L5	51	67	NA	T	14-Apr-2010	IPR020929	Ribosomal protein L5, conserved site	Molecular Function: structural constituent of ribosome (GO:0003735), Cellular Component: intracellular (GO:0005622), Cellular Component: ribosome (GO:0005840), Biological Process: translation (GO:0006412)
GLEAN_06106	58C4DB477B463822	134	BlastProDom	PD003823	Q4GXB0_9COLE_Q4GXB0;	12	123	1e-57	T	14-Apr-2010	IPR001515	Ribosomal protein L32e	Molecular Function: structural constituent of ribosome (GO:0003735), Cellular Component: intracellular (GO:0005622), Cellular Component: ribosome (GO:0005840), Biological Process: translation (GO:0006412)
GLEAN_06106	58C4DB477B463822	134	HMMPanther	PTHR23413:SF1	60S RIBOSOMAL PROTEIN L32	19	134	4.6e-71	T	14-Apr-2010	IPR001515	Ribosomal protein L32e	Molecular Function: structural constituent of ribosome (GO:0003735), Cellular Component: intracellular (GO:0005622), Cellular Component: ribosome (GO:0005840), Biological Process: translation (GO:0006412)
GLEAN_06106	58C4DB477B463822	134	HMMPanther	PTHR23413	60S RIBOSOMAL PROTEIN L32 AND DNA-DIRECTED RNA POLYMERASE II, SUBUNIT N	19	134	4.6e-71	T	14-Apr-2010	NULL	NULL
GLEAN_06106	58C4DB477B463822	134	superfamily	SSF52042	Ribosomal protein L32e	2	133	1.2e-59	T	14-Apr-2010	IPR001515	Ribosomal protein L32e	Molecular Function: structural constituent of ribosome (GO:0003735), Cellular Component: intracellular (GO:0005622), Cellular Component: ribosome (GO:0005840), Biological Process: translation (GO:0006412)
GLEAN_06106	58C4DB477B463822	134	PatternScan	PS00580	RIBOSOMAL_L32E	19	39	NA	T	14-Apr-2010	IPR018263	Ribosomal protein L32e, conserved site	Molecular Function: structural constituent of ribosome (GO:0003735), Cellular Component: intracellular (GO:0005622), Cellular Component: ribosome (GO:0005840), Biological Process: translation (GO:0006412)
GLEAN_06106	58C4DB477B463822	134	HMMPfam	PF01655	Ribosomal_L32e	15	123	8.4e-51	T	14-Apr-2010	IPR001515	Ribosomal protein L32e	Molecular Function: structural constituent of ribosome (GO:0003735), Cellular Component: intracellular (GO:0005622), Cellular Component: ribosome (GO:0005840), Biological Process: translation (GO:0006412)
GLEAN_06139	2A30D3B9BB930939	731	HMMPanther	PTHR20963:SF8	MULTIPLE INOSITOL POLYPHOSPHATE PHOSPHATASE	351	725	1e-101	T	14-Apr-2010	NULL	NULL
GLEAN_06139	2A30D3B9BB930939	731	HMMPanther	PTHR20963	MULTIPLE INOSITOL POLYPHOSPHATE PHOSPHATASE-RELATED	351	725	1e-101	T	14-Apr-2010	NULL	NULL
GLEAN_06139	2A30D3B9BB930939	731	superfamily	SSF53254	Phosphoglycerate mutase-like	273	705	1.2e-83	T	14-Apr-2010	NULL	NULL
GLEAN_06139	2A30D3B9BB930939	731	SignalPHMM	SignalP	signal-peptide	1	41	NA	?	14-Apr-2010	NULL	NULL
GLEAN_06139	2A30D3B9BB930939	731	HMMPfam	PF00328	Acid_phosphat_A	321	667	3.7e-29	T	14-Apr-2010	IPR000560	Histidine phosphatase superfamily, clade-2	Molecular Function: acid phosphatase activity (GO:0003993)
GLEAN_06170	61E661E762BD9106	334	PatternScan	PS00071	GAPDH	147	154	NA	T	14-Apr-2010	IPR020830	Glyceraldehyde 3-phosphate dehydrogenase, active site
GLEAN_06170	61E661E762BD9106	334	HMMTigr	TIGR01534	GAPDH-I: glyceraldehyde-3-phosphate dehydro	3	323	1.7e-192	T	14-Apr-2010	IPR006424	Glyceraldehyde-3-phosphate dehydrogenase, type I	Biological Process: glucose metabolic process (GO:0006006), Molecular Function: glyceraldehyde-3-phosphate dehydrogenase activity (GO:0008943), Molecular Function: NAD or NADH binding (GO:0051287), Biological Process: oxidation reduction (GO:0055114)
GLEAN_06170	61E661E762BD9106	334	superfamily	SSF55347	Glyceraldehyde-3-phosphate dehydrogenase-like, C-terminal domain	149	312	2.9e-84	T	14-Apr-2010	NULL	NULL
GLEAN_06170	61E661E762BD9106	334	superfamily	SSF51735	NAD(P)-binding Rossmann-fold domains	2	171	7.2e-80	T	14-Apr-2010	IPR016040	NAD(P)-binding domain	Molecular Function: catalytic activity (GO:0003824), Molecular Function: binding (GO:0005488), Biological Process: metabolic process (GO:0008152)
GLEAN_06170	61E661E762BD9106	334	FPrintScan	PR00078	G3PDHDRGNASE	108	121	3.3e-49	T	14-Apr-2010	IPR020832	Glyceraldehyde 3-phosphate dehydrogenase, catalytic domain, subgroup
GLEAN_06170	61E661E762BD9106	334	FPrintScan	PR00078	G3PDHDRGNASE	143	161	3.3e-49	T	14-Apr-2010	IPR020832	Glyceraldehyde 3-phosphate dehydrogenase, catalytic domain, subgroup
GLEAN_06170	61E661E762BD9106	334	FPrintScan	PR00078	G3PDHDRGNASE	170	186	3.3e-49	T	14-Apr-2010	IPR020832	Glyceraldehyde 3-phosphate dehydrogenase, catalytic domain, subgroup
GLEAN_06170	61E661E762BD9106	334	FPrintScan	PR00078	G3PDHDRGNASE	227	244	3.3e-49	T	14-Apr-2010	IPR020832	Glyceraldehyde 3-phosphate dehydrogenase, catalytic domain, subgroup
GLEAN_06170	61E661E762BD9106	334	FPrintScan	PR00078	G3PDHDRGNASE	267	282	3.3e-49	T	14-Apr-2010	IPR020832	Glyceraldehyde 3-phosphate dehydrogenase, catalytic domain, subgroup
GLEAN_06170	61E661E762BD9106	334	HMMPIR	PIRSF000149	Glyceraldehyde-3-phosphate dehydrogenase	1	333	4e-178	T	14-Apr-2010	IPR020831	Glyceraldehyde 3-phosphate dehydrogenase family
GLEAN_06170	61E661E762BD9106	334	HMMPanther	PTHR10836	GLYCERALDEHYDE 3-PHOSPHATE DEHYDROGENASE	3	331	2e-269	T	14-Apr-2010	IPR000173	Glyceraldehyde 3-phosphate dehydrogenase subfamily	Molecular Function: glyceraldehyde-3-phosphate dehydrogenase (phosphorylating) activity (GO:0004365), Biological Process: glucose metabolic process (GO:0006006), Molecular Function: NAD or NADH binding (GO:0051287), Biological Process: oxidation reduction (GO:0055114)
GLEAN_06170	61E661E762BD9106	334	HMMPfam	PF02800	Gp_dh_C	154	311	1.5e-71	T	14-Apr-2010	IPR020829	Glyceraldehyde 3-phosphate dehydrogenase, catalytic domain
GLEAN_06170	61E661E762BD9106	334	HMMPfam	PF00044	Gp_dh_N	3	149	4.3e-57	T	14-Apr-2010	IPR020828	Glyceraldehyde 3-phosphate dehydrogenase, NAD(P) binding domain
GLEAN_06189	E8289367385E174A	395	superfamily	SSF46966	Spectrin repeat	17	197	0.00067	T	14-Apr-2010	NULL	NULL
GLEAN_06189	E8289367385E174A	395	HMMPanther	PTHR21684	FAMILY NOT NAMED	163	394	4.6e-23	T	14-Apr-2010	NULL	NULL
GLEAN_06189	E8289367385E174A	395	BlastProDom	PD968187	Q30KS2_CANFA_Q30KS2;	8	379	4e-05	T	14-Apr-2010	NULL	NULL
GLEAN_06550	5FE33FA15EF24C55	302	superfamily	SSF52313	Ribosomal protein S2	8	201	1.9e-78	T	14-Apr-2010	IPR001865	Ribosomal protein S2	Molecular Function: structural constituent of ribosome (GO:0003735), Cellular Component: intracellular (GO:0005622), Cellular Component: ribosome (GO:0005840), Biological Process: translation (GO:0006412)
GLEAN_06550	5FE33FA15EF24C55	302	PatternScan	PS00962	RIBOSOMAL_S2_1	15	26	NA	T	14-Apr-2010	IPR018130	Ribosomal protein S2, conserved site	Molecular Function: structural constituent of ribosome (GO:0003735), Cellular Component: intracellular (GO:0005622), Cellular Component: ribosome (GO:0005840), Biological Process: translation (GO:0006412)
GLEAN_06550	5FE33FA15EF24C55	302	PatternScan	PS00963	RIBOSOMAL_S2_2	119	143	NA	T	14-Apr-2010	IPR018130	Ribosomal protein S2, conserved site	Molecular Function: structural constituent of ribosome (GO:0003735), Cellular Component: intracellular (GO:0005622), Cellular Component: ribosome (GO:0005840), Biological Process: translation (GO:0006412)
GLEAN_06550	5FE33FA15EF24C55	302	FPrintScan	PR00395	RIBOSOMALS2	15	33	2.3e-34	T	14-Apr-2010	IPR001865	Ribosomal protein S2	Molecular Function: structural constituent of ribosome (GO:0003735), Cellular Component: intracellular (GO:0005622), Cellular Component: ribosome (GO:0005840), Biological Process: translation (GO:0006412)
GLEAN_06550	5FE33FA15EF24C55	302	FPrintScan	PR00395	RIBOSOMALS2	45	54	2.3e-34	T	14-Apr-2010	IPR001865	Ribosomal protein S2	Molecular Function: structural constituent of ribosome (GO:0003735), Cellular Component: intracellular (GO:0005622), Cellular Component: ribosome (GO:0005840), Biological Process: translation (GO:0006412)
GLEAN_06550	5FE33FA15EF24C55	302	FPrintScan	PR00395	RIBOSOMALS2	94	111	2.3e-34	T	14-Apr-2010	IPR001865	Ribosomal protein S2	Molecular Function: structural constituent of ribosome (GO:0003735), Cellular Component: intracellular (GO:0005622), Cellular Component: ribosome (GO:0005840), Biological Process: translation (GO:0006412)
GLEAN_06550	5FE33FA15EF24C55	302	FPrintScan	PR00395	RIBOSOMALS2	119	136	2.3e-34	T	14-Apr-2010	IPR001865	Ribosomal protein S2	Molecular Function: structural constituent of ribosome (GO:0003735), Cellular Component: intracellular (GO:0005622), Cellular Component: ribosome (GO:0005840), Biological Process: translation (GO:0006412)
GLEAN_06550	5FE33FA15EF24C55	302	FPrintScan	PR00395	RIBOSOMALS2	136	147	2.3e-34	T	14-Apr-2010	IPR001865	Ribosomal protein S2	Molecular Function: structural constituent of ribosome (GO:0003735), Cellular Component: intracellular (GO:0005622), Cellular Component: ribosome (GO:0005840), Biological Process: translation (GO:0006412)
GLEAN_06550	5FE33FA15EF24C55	302	FPrintScan	PR00395	RIBOSOMALS2	157	171	2.3e-34	T	14-Apr-2010	IPR001865	Ribosomal protein S2	Molecular Function: structural constituent of ribosome (GO:0003735), Cellular Component: intracellular (GO:0005622), Cellular Component: ribosome (GO:0005840), Biological Process: translation (GO:0006412)
GLEAN_06550	5FE33FA15EF24C55	302	HMMPfam	PF00318	Ribosomal_S2	18	113	5e-21	T	14-Apr-2010	IPR001865	Ribosomal protein S2	Molecular Function: structural constituent of ribosome (GO:0003735), Cellular Component: intracellular (GO:0005622), Cellular Component: ribosome (GO:0005840), Biological Process: translation (GO:0006412)
GLEAN_06550	5FE33FA15EF24C55	302	HMMPfam	PF00318	Ribosomal_S2	117	184	3.3e-21	T	14-Apr-2010	IPR001865	Ribosomal protein S2	Molecular Function: structural constituent of ribosome (GO:0003735), Cellular Component: intracellular (GO:0005622), Cellular Component: ribosome (GO:0005840), Biological Process: translation (GO:0006412)
GLEAN_06550	5FE33FA15EF24C55	302	HMMTigr	TIGR01012	Sa_S2_E_A: ribosomal protein S2	10	206	3e-128	T	14-Apr-2010	IPR005707	Ribosomal protein S2, eukaryotic/archaeal	Molecular Function: structural constituent of ribosome (GO:0003735), Biological Process: translation (GO:0006412), Cellular Component: small ribosomal subunit (GO:0015935)
GLEAN_06550	5FE33FA15EF24C55	302	HMMPanther	PTHR11489	RIBOSOMAL PROTEIN S2	1	302	2.3e-169	T	14-Apr-2010	IPR005707	Ribosomal protein S2, eukaryotic/archaeal	Molecular Function: structural constituent of ribosome (GO:0003735), Biological Process: translation (GO:0006412), Cellular Component: small ribosomal subunit (GO:0015935)
GLEAN_06555	07DBACA8FB944125	506	SignalPHMM	SignalP	signal-peptide	1	18	NA	?	14-Apr-2010	NULL	NULL
GLEAN_06555	07DBACA8FB944125	506	HMMPanther	PTHR10342:SF10	HEPARAN N-SULFATASE	6	399	7.2e-181	T	14-Apr-2010	NULL	NULL
GLEAN_06555	07DBACA8FB944125	506	HMMPanther	PTHR10342:SF10	HEPARAN N-SULFATASE	432	500	7.2e-181	T	14-Apr-2010	NULL	NULL
GLEAN_06555	07DBACA8FB944125	506	HMMPanther	PTHR10342	SULFATASE	6	399	7.2e-181	T	14-Apr-2010	NULL	NULL
GLEAN_06555	07DBACA8FB944125	506	HMMPanther	PTHR10342	SULFATASE	432	500	7.2e-181	T	14-Apr-2010	NULL	NULL
GLEAN_06555	07DBACA8FB944125	506	PatternScan	PS00523	SULFATASE_1	69	81	NA	T	14-Apr-2010	IPR000917	Sulfatase	Biological Process: metabolic process (GO:0008152), Molecular Function: sulfuric ester hydrolase activity (GO:0008484)
GLEAN_06555	07DBACA8FB944125	506	HMMPfam	PF00884	Sulfatase	25	451	7.2e-67	T	14-Apr-2010	IPR000917	Sulfatase	Biological Process: metabolic process (GO:0008152), Molecular Function: sulfuric ester hydrolase activity (GO:0008484)
GLEAN_06555	07DBACA8FB944125	506	superfamily	SSF53649	Alkaline phosphatase-like	22	476	9.4e-102	T	14-Apr-2010	IPR017850	Alkaline-phosphatase-like, core domain	Molecular Function: catalytic activity (GO:0003824), Biological Process: metabolic process (GO:0008152)
GLEAN_06769	AAD537D384B991E4	698	SignalPHMM	SignalP	signal-peptide	1	17	NA	?	14-Apr-2010	NULL	NULL
GLEAN_06769	AAD537D384B991E4	698	superfamily	SSF48056	Di-copper centre-containing domain	154	438	9.3e-87	T	14-Apr-2010	IPR008922	Di-copper centre-containing
GLEAN_06769	AAD537D384B991E4	698	superfamily	SSF81296	E set domains	440	685	3.1e-80	T	14-Apr-2010	IPR014756	Immunoglobulin E-set
GLEAN_06769	AAD537D384B991E4	698	superfamily	SSF48050	Hemocyanin, N-terminal domain	24	153	2.5e-46	T	14-Apr-2010	IPR005204	Hemocyanin, N-terminal
GLEAN_06769	AAD537D384B991E4	698	HMMPfam	PF03723	Hemocyanin_C	441	683	4.9e-80	T	14-Apr-2010	IPR005203	Hemocyanin, C-terminal
GLEAN_06769	AAD537D384B991E4	698	HMMPfam	PF00372	Hemocyanin_M	154	432	7.8e-71	T	14-Apr-2010	IPR000896	Hemocyanin, copper-containing	Molecular Function: oxygen transporter activity (GO:0005344), Biological Process: transport (GO:0006810)
GLEAN_06769	AAD537D384B991E4	698	HMMPfam	PF03722	Hemocyanin_N	26	147	8.7e-47	T	14-Apr-2010	IPR005204	Hemocyanin, N-terminal
GLEAN_06769	AAD537D384B991E4	698	HMMPanther	PTHR11511:SF6	HEXAMERIN 2 BETA	205	698	1.2e-155	T	14-Apr-2010	NULL	NULL
GLEAN_06769	AAD537D384B991E4	698	HMMPanther	PTHR11511	INSECT HEMOCYANIN-RELATED	205	698	1.2e-155	T	14-Apr-2010	IPR013788	Arthropod hemocyanin/insect LSP	Molecular Function: oxygen transporter activity (GO:0005344), Biological Process: transport (GO:0006810)
GLEAN_06769	AAD537D384B991E4	698	PatternScan	PS00210	HEMOCYANIN_2	413	421	NA	T	14-Apr-2010	IPR000896	Hemocyanin, copper-containing	Molecular Function: oxygen transporter activity (GO:0005344), Biological Process: transport (GO:0006810)
GLEAN_06769	AAD537D384B991E4	698	FPrintScan	PR00187	HAEMOCYANIN	208	221	6.6e-21	T	14-Apr-2010	IPR000896	Hemocyanin, copper-containing	Molecular Function: oxygen transporter activity (GO:0005344), Biological Process: transport (GO:0006810)
GLEAN_06769	AAD537D384B991E4	698	FPrintScan	PR00187	HAEMOCYANIN	222	239	6.6e-21	T	14-Apr-2010	IPR000896	Hemocyanin, copper-containing	Molecular Function: oxygen transporter activity (GO:0005344), Biological Process: transport (GO:0006810)
GLEAN_06769	AAD537D384B991E4	698	FPrintScan	PR00187	HAEMOCYANIN	255	267	6.6e-21	T	14-Apr-2010	IPR000896	Hemocyanin, copper-containing	Molecular Function: oxygen transporter activity (GO:0005344), Biological Process: transport (GO:0006810)
GLEAN_06769	AAD537D384B991E4	698	FPrintScan	PR00187	HAEMOCYANIN	416	431	6.6e-21	T	14-Apr-2010	IPR000896	Hemocyanin, copper-containing	Molecular Function: oxygen transporter activity (GO:0005344), Biological Process: transport (GO:0006810)
GLEAN_07063	E94C2B0D068CEA85	595	SignalPHMM	SignalP	signal-peptide	1	21	NA	?	14-Apr-2010	NULL	NULL
GLEAN_07186	3C1CC7ECDC2A3AA1	392	SignalPHMM	SignalP	signal-peptide	1	15	NA	?	14-Apr-2010	NULL	NULL
GLEAN_07186	3C1CC7ECDC2A3AA1	392	HMMPanther	PTHR11005	LYSOSOMAL ACID LIPASE-RELATED	82	392	7.8e-71	T	14-Apr-2010	NULL	NULL
GLEAN_07186	3C1CC7ECDC2A3AA1	392	HMMPfam	PF04083	Abhydro_lipase	25	87	8.1e-20	T	14-Apr-2010	IPR006693	AB-hydrolase-associated lipase region	Biological Process: lipid metabolic process (GO:0006629)
GLEAN_07186	3C1CC7ECDC2A3AA1	392	HMMPfam	PF00561	Abhydrolase_1	102	234	2.4e-09	T	14-Apr-2010	IPR000073	Alpha/beta hydrolase fold-1
GLEAN_07186	3C1CC7ECDC2A3AA1	392	superfamily	SSF53474	alpha/beta-Hydrolases	18	380	4.3e-68	T	14-Apr-2010	NULL	NULL
GLEAN_07253	99F1E0E51BE3005B	861	SignalPHMM	SignalP	signal-peptide	1	22	NA	?	14-Apr-2010	NULL	NULL
GLEAN_07253	99F1E0E51BE3005B	861	FPrintScan	PR01838	NCAMFAMILY	123	150	4.5e-11	T	14-Apr-2010	IPR009138	Neural cell adhesion	Biological Process: cell adhesion (GO:0007155), Cellular Component: membrane (GO:0016020)
GLEAN_07253	99F1E0E51BE3005B	861	FPrintScan	PR01838	NCAMFAMILY	198	226	4.5e-11	T	14-Apr-2010	IPR009138	Neural cell adhesion	Biological Process: cell adhesion (GO:0007155), Cellular Component: membrane (GO:0016020)
GLEAN_07253	99F1E0E51BE3005B	861	FPrintScan	PR01838	NCAMFAMILY	288	317	4.5e-11	T	14-Apr-2010	IPR009138	Neural cell adhesion	Biological Process: cell adhesion (GO:0007155), Cellular Component: membrane (GO:0016020)
GLEAN_07253	99F1E0E51BE3005B	861	superfamily	SSF48726	Immunoglobulin	210	310	1.5e-22	T	14-Apr-2010	NULL	NULL
GLEAN_07253	99F1E0E51BE3005B	861	superfamily	SSF48726	Immunoglobulin	126	219	2.7e-19	T	14-Apr-2010	NULL	NULL
GLEAN_07253	99F1E0E51BE3005B	861	superfamily	SSF48726	Immunoglobulin	309	412	1.8e-16	T	14-Apr-2010	NULL	NULL
GLEAN_07253	99F1E0E51BE3005B	861	superfamily	SSF49265	Fibronectin type III	512	610	1e-13	T	14-Apr-2010	IPR008957	Fibronectin, type III-like fold
GLEAN_07253	99F1E0E51BE3005B	861	superfamily	SSF48726	Immunoglobulin	411	519	1.3e-13	T	14-Apr-2010	NULL	NULL
GLEAN_07253	99F1E0E51BE3005B	861	superfamily	SSF49265	Fibronectin type III	630	736	1.2e-12	T	14-Apr-2010	IPR008957	Fibronectin, type III-like fold
GLEAN_07253	99F1E0E51BE3005B	861	superfamily	SSF48726	Immunoglobulin	26	126	8.2e-09	T	14-Apr-2010	NULL	NULL
GLEAN_07253	99F1E0E51BE3005B	861	ProfileScan	PS50835	IG_LIKE	26	123	10.353	T	14-Apr-2010	IPR007110	Immunoglobulin-like
GLEAN_07253	99F1E0E51BE3005B	861	ProfileScan	PS50835	IG_LIKE	142	212	9.736	T	14-Apr-2010	IPR007110	Immunoglobulin-like
GLEAN_07253	99F1E0E51BE3005B	861	ProfileScan	PS50835	IG_LIKE	218	306	12.894	T	14-Apr-2010	IPR007110	Immunoglobulin-like
GLEAN_07253	99F1E0E51BE3005B	861	ProfileScan	PS50835	IG_LIKE	311	411	8.357	T	14-Apr-2010	IPR007110	Immunoglobulin-like
GLEAN_07253	99F1E0E51BE3005B	861	ProfileScan	PS50835	IG_LIKE	416	509	7.431	T	14-Apr-2010	IPR007110	Immunoglobulin-like
GLEAN_07253	99F1E0E51BE3005B	861	ProfileScan	PS50853	FN3	514	607	15.520	T	14-Apr-2010	IPR003961	Fibronectin, type III
GLEAN_07253	99F1E0E51BE3005B	861	ProfileScan	PS50853	FN3	628	727	16.458	T	14-Apr-2010	IPR003961	Fibronectin, type III
GLEAN_07253	99F1E0E51BE3005B	861	HMMPfam	PF07679	I-set	130	201	3.4e-13	T	14-Apr-2010	NULL	NULL
GLEAN_07253	99F1E0E51BE3005B	861	HMMPfam	PF07679	I-set	220	307	2e-16	T	14-Apr-2010	NULL	NULL
GLEAN_07253	99F1E0E51BE3005B	861	HMMPfam	PF07679	I-set	318	407	1.8e-07	T	14-Apr-2010	NULL	NULL
GLEAN_07253	99F1E0E51BE3005B	861	HMMPfam	PF07686	V-set	31	114	1.6e-05	T	14-Apr-2010	IPR013106	Immunoglobulin V-set
GLEAN_07253	99F1E0E51BE3005B	861	HMMPfam	PF00041	fn3	519	601	1.2e-09	T	14-Apr-2010	IPR003961	Fibronectin, type III
GLEAN_07253	99F1E0E51BE3005B	861	HMMPfam	PF00041	fn3	633	719	6.6e-11	T	14-Apr-2010	IPR003961	Fibronectin, type III
GLEAN_07253	99F1E0E51BE3005B	861	HMMPanther	PTHR10489:SF32	FASCICLIN II (FAS II)	30	727	4.5e-211	T	14-Apr-2010	NULL	NULL
GLEAN_07253	99F1E0E51BE3005B	861	HMMPanther	PTHR10489	CELL ADHESION MOLECULE	30	727	4.5e-211	T	14-Apr-2010	NULL	NULL
GLEAN_07253	99F1E0E51BE3005B	861	TMHMM	tmhmm	transmembrane_regions	745	767	NA	?	14-Apr-2010	NULL	NULL
GLEAN_07253	99F1E0E51BE3005B	861	HMMSmart	SM00409	IG	34	123	1.2e-07	T	14-Apr-2010	IPR003599	Immunoglobulin subtype
GLEAN_07253	99F1E0E51BE3005B	861	HMMSmart	SM00408	IGc2	140	203	0.00032	T	14-Apr-2010	IPR003598	Immunoglobulin subtype 2
GLEAN_07253	99F1E0E51BE3005B	861	HMMSmart	SM00408	IGc2	230	297	1.9e-08	T	14-Apr-2010	IPR003598	Immunoglobulin subtype 2
GLEAN_07253	99F1E0E51BE3005B	861	HMMSmart	SM00408	IGc2	322	402	2e-05	T	14-Apr-2010	IPR003598	Immunoglobulin subtype 2
GLEAN_07253	99F1E0E51BE3005B	861	HMMSmart	SM00060	FN3	514	598	6.2e-06	T	14-Apr-2010	IPR003961	Fibronectin, type III
GLEAN_07253	99F1E0E51BE3005B	861	HMMSmart	SM00060	FN3	629	718	2.2e-06	T	14-Apr-2010	IPR003961	Fibronectin, type III
GLEAN_07349	C2BFC4CA09A92331	543	SignalPHMM	SignalP	signal-peptide	1	19	NA	?	14-Apr-2010	NULL	NULL
GLEAN_07349	C2BFC4CA09A92331	543	superfamily	SSF53649	Alkaline phosphatase-like	21	527	1e-118	T	14-Apr-2010	IPR017850	Alkaline-phosphatase-like, core domain	Molecular Function: catalytic activity (GO:0003824), Biological Process: metabolic process (GO:0008152)
GLEAN_07349	C2BFC4CA09A92331	543	HMMPfam	PF00884	Sulfatase	23	415	1.2e-72	T	14-Apr-2010	IPR000917	Sulfatase	Biological Process: metabolic process (GO:0008152), Molecular Function: sulfuric ester hydrolase activity (GO:0008484)
GLEAN_07349	C2BFC4CA09A92331	543	PatternScan	PS00523	SULFATASE_1	68	80	NA	T	14-Apr-2010	IPR000917	Sulfatase	Biological Process: metabolic process (GO:0008152), Molecular Function: sulfuric ester hydrolase activity (GO:0008484)
GLEAN_07349	C2BFC4CA09A92331	543	HMMPanther	PTHR10342:SF19	ARYLSULFATASE B	7	409	1.2e-236	T	14-Apr-2010	NULL	NULL
GLEAN_07349	C2BFC4CA09A92331	543	HMMPanther	PTHR10342:SF19	ARYLSULFATASE B	461	537	1.2e-236	T	14-Apr-2010	NULL	NULL
GLEAN_07349	C2BFC4CA09A92331	543	HMMPanther	PTHR10342	SULFATASE	7	409	1.2e-236	T	14-Apr-2010	NULL	NULL
GLEAN_07349	C2BFC4CA09A92331	543	HMMPanther	PTHR10342	SULFATASE	461	537	1.2e-236	T	14-Apr-2010	NULL	NULL
GLEAN_07793	EEFFBF01D706EF42	872	HMMPanther	PTHR19375:SF7	HYPOXIA UPREGULATED 1 (HYOU1)-RELATED	82	577	0	T	14-Apr-2010	NULL	NULL
GLEAN_07793	EEFFBF01D706EF42	872	HMMPanther	PTHR19375:SF7	HYPOXIA UPREGULATED 1 (HYOU1)-RELATED	594	836	0	T	14-Apr-2010	NULL	NULL
GLEAN_07793	EEFFBF01D706EF42	872	HMMPanther	PTHR19375	HEAT SHOCK PROTEIN 70KDA	82	577	0	T	14-Apr-2010	IPR001023	Heat shock protein Hsp70	Molecular Function: ATP binding (GO:0005524)
GLEAN_07793	EEFFBF01D706EF42	872	HMMPanther	PTHR19375	HEAT SHOCK PROTEIN 70KDA	594	836	0	T	14-Apr-2010	IPR001023	Heat shock protein Hsp70	Molecular Function: ATP binding (GO:0005524)
GLEAN_07793	EEFFBF01D706EF42	872	SignalPHMM	SignalP	signal-peptide	1	20	NA	?	14-Apr-2010	NULL	NULL
GLEAN_07793	EEFFBF01D706EF42	872	BlastProDom	PD936484	Q806D4_9VIRU_Q806D4;	635	825	0.005	T	14-Apr-2010	NULL	NULL
GLEAN_07793	EEFFBF01D706EF42	872	TMHMM	tmhmm	transmembrane_regions	5	25	NA	?	14-Apr-2010	NULL	NULL
GLEAN_07793	EEFFBF01D706EF42	872	superfamily	SSF53067	Actin-like ATPase domain	23	206	3.5e-44	T	14-Apr-2010	NULL	NULL
GLEAN_07793	EEFFBF01D706EF42	872	superfamily	SSF53067	Actin-like ATPase domain	212	415	1.7e-39	T	14-Apr-2010	NULL	NULL
GLEAN_07793	EEFFBF01D706EF42	872	superfamily	SSF100934	Heat shock protein 70kD (HSP70), C-terminal subdomain	649	733	8.7e-17	T	14-Apr-2010	NULL	NULL
GLEAN_07793	EEFFBF01D706EF42	872	FPrintScan	PR00301	HEATSHOCK70	22	35	1.1e-20	T	14-Apr-2010	IPR001023	Heat shock protein Hsp70	Molecular Function: ATP binding (GO:0005524)
GLEAN_07793	EEFFBF01D706EF42	872	FPrintScan	PR00301	HEATSHOCK70	51	63	1.1e-20	T	14-Apr-2010	IPR001023	Heat shock protein Hsp70	Molecular Function: ATP binding (GO:0005524)
GLEAN_07793	EEFFBF01D706EF42	872	FPrintScan	PR00301	HEATSHOCK70	160	180	1.1e-20	T	14-Apr-2010	IPR001023	Heat shock protein Hsp70	Molecular Function: ATP binding (GO:0005524)
GLEAN_07793	EEFFBF01D706EF42	872	FPrintScan	PR00301	HEATSHOCK70	366	382	1.1e-20	T	14-Apr-2010	IPR001023	Heat shock protein Hsp70	Molecular Function: ATP binding (GO:0005524)
GLEAN_07793	EEFFBF01D706EF42	872	FPrintScan	PR00301	HEATSHOCK70	397	417	1.1e-20	T	14-Apr-2010	IPR001023	Heat shock protein Hsp70	Molecular Function: ATP binding (GO:0005524)
GLEAN_07793	EEFFBF01D706EF42	872	FPrintScan	PR00301	HEATSHOCK70	521	537	1.1e-20	T	14-Apr-2010	IPR001023	Heat shock protein Hsp70	Molecular Function: ATP binding (GO:0005524)
GLEAN_07793	EEFFBF01D706EF42	872	HMMPfam	PF00012	HSP70	24	723	1.5e-86	T	14-Apr-2010	IPR013126	Heat shock protein 70
GLEAN_07868	04B8BD7C7BC4F521	618	HMMPanther	PTHR22957:SF34	TBC1 DOMAIN FAMILY MEMBER 15, 17	266	581	5e-147	T	14-Apr-2010	NULL	NULL
GLEAN_07868	04B8BD7C7BC4F521	618	HMMPanther	PTHR22957	TBC1 DOMAIN FAMILY MEMBER GTPASE-ACTIVATING PROTEIN	266	581	5e-147	T	14-Apr-2010	NULL	NULL
GLEAN_07868	04B8BD7C7BC4F521	618	HMMSmart	SM00164	TBC	294	532	1.6e-55	T	14-Apr-2010	IPR000195	RabGAP/TBC	Molecular Function: Rab GTPase activator activity (GO:0005097), Cellular Component: intracellular (GO:0005622), Biological Process: regulation of Rab GTPase activity (GO:0032313)
GLEAN_07868	04B8BD7C7BC4F521	618	superfamily	SSF47923	Ypt/Rab-GAP domain of gyp1p	264	439	3.9e-48	T	14-Apr-2010	IPR000195	RabGAP/TBC	Molecular Function: Rab GTPase activator activity (GO:0005097), Cellular Component: intracellular (GO:0005622), Biological Process: regulation of Rab GTPase activity (GO:0032313)
GLEAN_07868	04B8BD7C7BC4F521	618	superfamily	SSF47923	Ypt/Rab-GAP domain of gyp1p	442	566	7.4e-37	T	14-Apr-2010	IPR000195	RabGAP/TBC	Molecular Function: Rab GTPase activator activity (GO:0005097), Cellular Component: intracellular (GO:0005622), Biological Process: regulation of Rab GTPase activity (GO:0032313)
GLEAN_07868	04B8BD7C7BC4F521	618	HMMPfam	PF00566	TBC	301	529	6.4e-47	T	14-Apr-2010	IPR000195	RabGAP/TBC	Molecular Function: Rab GTPase activator activity (GO:0005097), Cellular Component: intracellular (GO:0005622), Biological Process: regulation of Rab GTPase activity (GO:0032313)
GLEAN_07868	04B8BD7C7BC4F521	618	HMMPfam	PF12068	DUF3548	12	184	3.6e-08	T	14-Apr-2010	IPR021935	Protein of unknown function DUF3548
GLEAN_07868	04B8BD7C7BC4F521	618	ProfileScan	PS50086	TBC_RABGAP	297	507	37.364	T	14-Apr-2010	IPR000195	RabGAP/TBC	Molecular Function: Rab GTPase activator activity (GO:0005097), Cellular Component: intracellular (GO:0005622), Biological Process: regulation of Rab GTPase activity (GO:0032313)
GLEAN_07894	EC6867A8560157A0	923	HMMPfam	PF00435	Spectrin	306	414	4.4e-14	T	14-Apr-2010	IPR002017	Spectrin repeat
GLEAN_07894	EC6867A8560157A0	923	HMMPfam	PF00435	Spectrin	425	530	2.5e-25	T	14-Apr-2010	IPR002017	Spectrin repeat
GLEAN_07894	EC6867A8560157A0	923	HMMPfam	PF00435	Spectrin	543	650	1.2e-11	T	14-Apr-2010	IPR002017	Spectrin repeat
GLEAN_07894	EC6867A8560157A0	923	HMMPfam	PF00435	Spectrin	662	763	6.5e-11	T	14-Apr-2010	IPR002017	Spectrin repeat
GLEAN_07894	EC6867A8560157A0	923	HMMPfam	PF00307	CH	38	139	1.6e-17	T	14-Apr-2010	IPR001715	Calponin-like actin-binding
GLEAN_07894	EC6867A8560157A0	923	HMMPfam	PF00307	CH	152	255	1.3e-22	T	14-Apr-2010	IPR001715	Calponin-like actin-binding
GLEAN_07894	EC6867A8560157A0	923	HMMPfam	PF08726	efhand_Ca_insen	853	919	1.4e-25	T	14-Apr-2010	IPR014837	EF-hand, Ca insensitive
GLEAN_07894	EC6867A8560157A0	923	PatternScan	PS00018	EF_HAND_1	790	802	NA	T	14-Apr-2010	IPR018247	EF-Hand 1, calcium-binding site
GLEAN_07894	EC6867A8560157A0	923	PatternScan	PS00019	ACTININ_1	38	47	NA	T	14-Apr-2010	IPR001589	Actinin-type, actin-binding, conserved site	Molecular Function: actin binding (GO:0003779)
GLEAN_07894	EC6867A8560157A0	923	PatternScan	PS00020	ACTININ_2	112	136	NA	T	14-Apr-2010	IPR001589	Actinin-type, actin-binding, conserved site	Molecular Function: actin binding (GO:0003779)
GLEAN_07894	EC6867A8560157A0	923	HMMPanther	PTHR11915:SF47	ALPHA-ACTININ	10	256	0	T	14-Apr-2010	NULL	NULL
GLEAN_07894	EC6867A8560157A0	923	HMMPanther	PTHR11915:SF47	ALPHA-ACTININ	283	923	0	T	14-Apr-2010	NULL	NULL
GLEAN_07894	EC6867A8560157A0	923	HMMPanther	PTHR11915	SPECTRIN-LIKE CELL STRUCTURE PROTEIN	10	256	0	T	14-Apr-2010	NULL	NULL
GLEAN_07894	EC6867A8560157A0	923	HMMPanther	PTHR11915	SPECTRIN-LIKE CELL STRUCTURE PROTEIN	283	923	0	T	14-Apr-2010	NULL	NULL
GLEAN_07894	EC6867A8560157A0	923	superfamily	SSF47576	Calponin-homology domain, CH-domain	22	257	4.3e-85	T	14-Apr-2010	IPR016146	Calponin-homology
GLEAN_07894	EC6867A8560157A0	923	superfamily	SSF46966	Spectrin repeat	296	420	5.4e-35	T	14-Apr-2010	NULL	NULL
GLEAN_07894	EC6867A8560157A0	923	superfamily	SSF46966	Spectrin repeat	531	656	1.2e-27	T	14-Apr-2010	NULL	NULL
GLEAN_07894	EC6867A8560157A0	923	superfamily	SSF46966	Spectrin repeat	421	531	6.3e-25	T	14-Apr-2010	NULL	NULL
GLEAN_07894	EC6867A8560157A0	923	superfamily	SSF46966	Spectrin repeat	657	770	3.1e-24	T	14-Apr-2010	NULL	NULL
GLEAN_07894	EC6867A8560157A0	923	superfamily	SSF47473	EF-hand	762	895	1.6e-20	T	14-Apr-2010	NULL	NULL
GLEAN_07894	EC6867A8560157A0	923	superfamily	SSF47576	Calponin-homology domain, CH-domain	264	287	0.0021	T	14-Apr-2010	IPR016146	Calponin-homology
GLEAN_07894	EC6867A8560157A0	923	ProfileScan	PS50021	CH	36	140	17.703	T	14-Apr-2010	IPR001715	Calponin-like actin-binding
GLEAN_07894	EC6867A8560157A0	923	ProfileScan	PS50021	CH	149	252	17.333	T	14-Apr-2010	IPR001715	Calponin-like actin-binding
GLEAN_07894	EC6867A8560157A0	923	ProfileScan	PS50222	EF_HAND_2	777	812	13.788	T	14-Apr-2010	IPR018249	EF-HAND 2
GLEAN_07894	EC6867A8560157A0	923	ProfileScan	PS50222	EF_HAND_2	818	853	9.353	T	14-Apr-2010	IPR018249	EF-HAND 2
GLEAN_07894	EC6867A8560157A0	923	HMMSmart	SM00033	CH	38	138	5.4e-26	T	14-Apr-2010	IPR001715	Calponin-like actin-binding
GLEAN_07894	EC6867A8560157A0	923	HMMSmart	SM00033	CH	151	250	7.2e-24	T	14-Apr-2010	IPR001715	Calponin-like actin-binding
GLEAN_07894	EC6867A8560157A0	923	HMMSmart	SM00150	SPEC	308	414	0.52	T	14-Apr-2010	IPR018159	Spectrin/alpha-actinin
GLEAN_07894	EC6867A8560157A0	923	HMMSmart	SM00150	SPEC	428	529	6.6e-22	T	14-Apr-2010	IPR018159	Spectrin/alpha-actinin
GLEAN_07894	EC6867A8560157A0	923	HMMSmart	SM00150	SPEC	543	650	3.7e-05	T	14-Apr-2010	IPR018159	Spectrin/alpha-actinin
GLEAN_07894	EC6867A8560157A0	923	HMMSmart	SM00150	SPEC	664	763	0.3	T	14-Apr-2010	IPR018159	Spectrin/alpha-actinin
GLEAN_07894	EC6867A8560157A0	923	HMMSmart	SM00054	EFh	781	809	0.00012	T	14-Apr-2010	IPR002048	Calcium-binding EF-hand	Molecular Function: calcium ion binding (GO:0005509)
GLEAN_07894	EC6867A8560157A0	923	HMMSmart	SM00054	EFh	822	850	0.38	T	14-Apr-2010	IPR002048	Calcium-binding EF-hand	Molecular Function: calcium ion binding (GO:0005509)
GLEAN_07948	E26BABDF44C9CA3F	382	HMMPfam	PF00560	LRR_1	192	208	0.15	T	14-Apr-2010	IPR001611	Leucine-rich repeat	Molecular Function: protein binding (GO:0005515)
GLEAN_07948	E26BABDF44C9CA3F	382	HMMPfam	PF00560	LRR_1	214	235	0.99	T	14-Apr-2010	IPR001611	Leucine-rich repeat	Molecular Function: protein binding (GO:0005515)
GLEAN_07948	E26BABDF44C9CA3F	382	HMMPanther	PTHR23154:SF124	LEUCINE-RICH TRANSMEMBRANE PROTEIN	103	300	2.6e-21	T	14-Apr-2010	NULL	NULL
GLEAN_07948	E26BABDF44C9CA3F	382	HMMPanther	PTHR23154	LEUCINE-RICH TRANSMEMBRANE PROTEINS	103	300	2.6e-21	T	14-Apr-2010	NULL	NULL
GLEAN_07948	E26BABDF44C9CA3F	382	HMMSmart	SM00369	LRR_TYP	212	235	0.072	T	14-Apr-2010	IPR003591	Leucine-rich repeat, typical subtype
GLEAN_07948	E26BABDF44C9CA3F	382	superfamily	SSF52058	L domain-like	26	300	4.9e-28	T	14-Apr-2010	NULL	NULL
GLEAN_08043	C1C1FBB97BF34B72	1320	HMMPanther	PTHR10529:SF5	NIDOGEN	484	596	6.1e-111	T	14-Apr-2010	NULL	NULL
GLEAN_08043	C1C1FBB97BF34B72	1320	HMMPanther	PTHR10529:SF5	NIDOGEN	720	1306	6.1e-111	T	14-Apr-2010	NULL	NULL
GLEAN_08043	C1C1FBB97BF34B72	1320	HMMPanther	PTHR10529	LOW DENSITY LIPOPROTEIN RECEPTOR	484	596	6.1e-111	T	14-Apr-2010	NULL	NULL
GLEAN_08043	C1C1FBB97BF34B72	1320	HMMPanther	PTHR10529	LOW DENSITY LIPOPROTEIN RECEPTOR	720	1306	6.1e-111	T	14-Apr-2010	NULL	NULL
GLEAN_08043	C1C1FBB97BF34B72	1320	SignalPHMM	SignalP	signal-peptide	1	19	NA	?	14-Apr-2010	NULL	NULL
GLEAN_08043	C1C1FBB97BF34B72	1320	HMMSmart	SM00539	NIDO	94	246	1.2e-46	T	14-Apr-2010	IPR003886	Nidogen, extracellular domain	Biological Process: cell-matrix adhesion (GO:0007160)
GLEAN_08043	C1C1FBB97BF34B72	1320	HMMSmart	SM00181	EGF	529	570	0.7	T	14-Apr-2010	IPR006210	EGF-like
GLEAN_08043	C1C1FBB97BF34B72	1320	HMMSmart	SM00179	EGF_CA	571	611	4.8e-12	T	14-Apr-2010	IPR001881	EGF-like calcium-binding	Molecular Function: calcium ion binding (GO:0005509)
GLEAN_08043	C1C1FBB97BF34B72	1320	HMMSmart	SM00181	EGF	615	650	0.037	T	14-Apr-2010	IPR006210	EGF-like
GLEAN_08043	C1C1FBB97BF34B72	1320	HMMSmart	SM00181	EGF	656	694	0.0044	T	14-Apr-2010	IPR006210	EGF-like
GLEAN_08043	C1C1FBB97BF34B72	1320	HMMSmart	SM00181	EGF	753	791	0.055	T	14-Apr-2010	IPR006210	EGF-like
GLEAN_08043	C1C1FBB97BF34B72	1320	HMMSmart	SM00181	EGF	796	834	14	T	14-Apr-2010	IPR006210	EGF-like
GLEAN_08043	C1C1FBB97BF34B72	1320	HMMSmart	SM00181	EGF	838	876	1	T	14-Apr-2010	IPR006210	EGF-like
GLEAN_08043	C1C1FBB97BF34B72	1320	HMMSmart	SM00181	EGF	880	918	7.6	T	14-Apr-2010	IPR006210	EGF-like
GLEAN_08043	C1C1FBB97BF34B72	1320	HMMSmart	SM00181	EGF	923	961	27	T	14-Apr-2010	IPR006210	EGF-like
GLEAN_08043	C1C1FBB97BF34B72	1320	HMMSmart	SM00181	EGF	965	1003	0.031	T	14-Apr-2010	IPR006210	EGF-like
GLEAN_08043	C1C1FBB97BF34B72	1320	HMMSmart	SM00135	LY	1035	1077	0.00025	T	14-Apr-2010	IPR000033	Low-density lipoprotein receptor, class B (YWTD) repeat	Cellular Component: membrane (GO:0016020)
GLEAN_08043	C1C1FBB97BF34B72	1320	HMMSmart	SM00135	LY	1078	1120	3.4e-11	T	14-Apr-2010	IPR000033	Low-density lipoprotein receptor, class B (YWTD) repeat	Cellular Component: membrane (GO:0016020)
GLEAN_08043	C1C1FBB97BF34B72	1320	HMMSmart	SM00135	LY	1121	1165	5.4e-11	T	14-Apr-2010	IPR000033	Low-density lipoprotein receptor, class B (YWTD) repeat	Cellular Component: membrane (GO:0016020)
GLEAN_08043	C1C1FBB97BF34B72	1320	HMMSmart	SM00135	LY	1167	1209	0.0072	T	14-Apr-2010	IPR000033	Low-density lipoprotein receptor, class B (YWTD) repeat	Cellular Component: membrane (GO:0016020)
GLEAN_08043	C1C1FBB97BF34B72	1320	HMMSmart	SM00135	LY	1210	1249	0.066	T	14-Apr-2010	IPR000033	Low-density lipoprotein receptor, class B (YWTD) repeat	Cellular Component: membrane (GO:0016020)
GLEAN_08043	C1C1FBB97BF34B72	1320	PatternScan	PS00010	ASX_HYDROXYL	278	289	NA	T	14-Apr-2010	IPR000152	EGF-type aspartate/asparagine hydroxylation site
GLEAN_08043	C1C1FBB97BF34B72	1320	PatternScan	PS00010	ASX_HYDROXYL	588	599	NA	T	14-Apr-2010	IPR000152	EGF-type aspartate/asparagine hydroxylation site
GLEAN_08043	C1C1FBB97BF34B72	1320	PatternScan	PS01186	EGF_2	597	610	NA	T	14-Apr-2010	IPR013032	EGF-like region, conserved site
GLEAN_08043	C1C1FBB97BF34B72	1320	PatternScan	PS01186	EGF_2	636	649	NA	T	14-Apr-2010	IPR013032	EGF-like region, conserved site
GLEAN_08043	C1C1FBB97BF34B72	1320	PatternScan	PS01186	EGF_2	680	693	NA	T	14-Apr-2010	IPR013032	EGF-like region, conserved site
GLEAN_08043	C1C1FBB97BF34B72	1320	PatternScan	PS01186	EGF_2	718	733	NA	?	14-Apr-2010	IPR013032	EGF-like region, conserved site
GLEAN_08043	C1C1FBB97BF34B72	1320	PatternScan	PS01186	EGF_2	777	790	NA	T	14-Apr-2010	IPR013032	EGF-like region, conserved site
GLEAN_08043	C1C1FBB97BF34B72	1320	PatternScan	PS01186	EGF_2	820	833	NA	T	14-Apr-2010	IPR013032	EGF-like region, conserved site
GLEAN_08043	C1C1FBB97BF34B72	1320	PatternScan	PS01186	EGF_2	861	875	NA	?	14-Apr-2010	IPR013032	EGF-like region, conserved site
GLEAN_08043	C1C1FBB97BF34B72	1320	PatternScan	PS01186	EGF_2	903	917	NA	T	14-Apr-2010	IPR013032	EGF-like region, conserved site
GLEAN_08043	C1C1FBB97BF34B72	1320	PatternScan	PS01186	EGF_2	947	960	NA	T	14-Apr-2010	IPR013032	EGF-like region, conserved site
GLEAN_08043	C1C1FBB97BF34B72	1320	PatternScan	PS01186	EGF_2	989	1002	NA	T	14-Apr-2010	IPR013032	EGF-like region, conserved site
GLEAN_08043	C1C1FBB97BF34B72	1320	PatternScan	PS01187	EGF_CA	571	597	NA	T	14-Apr-2010	IPR018097	EGF-like calcium-binding, conserved site	Molecular Function: calcium ion binding (GO:0005509)
GLEAN_08043	C1C1FBB97BF34B72	1320	superfamily	SSF54511	GFP-like	304	525	2.8e-63	T	14-Apr-2010	IPR009017	Green fluorescent protein-like	Biological Process: bioluminescence (GO:0008218), Biological Process: protein-chromophore linkage (GO:0018298)
GLEAN_08043	C1C1FBB97BF34B72	1320	superfamily	SSF63825	YWTD domain	1010	1288	8.1e-63	T	14-Apr-2010	NULL	NULL
GLEAN_08043	C1C1FBB97BF34B72	1320	superfamily	SSF57196	EGF/Laminin	574	612	7.9e-12	T	14-Apr-2010	NULL	NULL
GLEAN_08043	C1C1FBB97BF34B72	1320	superfamily	SSF57196	EGF/Laminin	529	572	1.1e-07	T	14-Apr-2010	NULL	NULL
GLEAN_08043	C1C1FBB97BF34B72	1320	superfamily	SSF57196	EGF/Laminin	264	303	1.7e-07	T	14-Apr-2010	NULL	NULL
GLEAN_08043	C1C1FBB97BF34B72	1320	superfamily	SSF57567	Serine proterase inhibitors	845	882	1.7e-07	T	14-Apr-2010	IPR002919	Protease inhibitor I8, cysteine-rich trypsin inhibitor-like
GLEAN_08043	C1C1FBB97BF34B72	1320	superfamily	SSF57196	EGF/Laminin	965	1005	7.2e-07	T	14-Apr-2010	NULL	NULL
GLEAN_08043	C1C1FBB97BF34B72	1320	superfamily	SSF57196	EGF/Laminin	611	651	2.1e-06	T	14-Apr-2010	NULL	NULL
GLEAN_08043	C1C1FBB97BF34B72	1320	superfamily	SSF57196	EGF/Laminin	656	696	2.4e-05	T	14-Apr-2010	NULL	NULL
GLEAN_08043	C1C1FBB97BF34B72	1320	superfamily	SSF57184	Growth factor receptor domain	903	1305	2.6e-05	T	14-Apr-2010	IPR009030	Growth factor, receptor
GLEAN_08043	C1C1FBB97BF34B72	1320	superfamily	SSF57196	EGF/Laminin	747	797	0.0011	T	14-Apr-2010	NULL	NULL
GLEAN_08043	C1C1FBB97BF34B72	1320	superfamily	SSF57196	EGF/Laminin	717	747	0.0033	T	14-Apr-2010	NULL	NULL
GLEAN_08043	C1C1FBB97BF34B72	1320	superfamily	SSF57196	EGF/Laminin	796	836	0.0033	T	14-Apr-2010	NULL	NULL
GLEAN_08043	C1C1FBB97BF34B72	1320	ProfileScan	PS50026	EGF_3	261	301	7.525	T	14-Apr-2010	IPR000742	EGF-like, type 3
GLEAN_08043	C1C1FBB97BF34B72	1320	ProfileScan	PS50026	EGF_3	526	564	12.148	T	14-Apr-2010	IPR000742	EGF-like, type 3
GLEAN_08043	C1C1FBB97BF34B72	1320	ProfileScan	PS50026	EGF_3	571	611	17.775	T	14-Apr-2010	IPR000742	EGF-like, type 3
GLEAN_08043	C1C1FBB97BF34B72	1320	ProfileScan	PS50026	EGF_3	612	650	10.642	T	14-Apr-2010	IPR000742	EGF-like, type 3
GLEAN_08043	C1C1FBB97BF34B72	1320	ProfileScan	PS50026	EGF_3	653	694	12.179	T	14-Apr-2010	IPR000742	EGF-like, type 3
GLEAN_08043	C1C1FBB97BF34B72	1320	ProfileScan	PS50026	EGF_3	750	791	12.781	T	14-Apr-2010	IPR000742	EGF-like, type 3
GLEAN_08043	C1C1FBB97BF34B72	1320	ProfileScan	PS50026	EGF_3	793	834	9.681	T	14-Apr-2010	IPR000742	EGF-like, type 3
GLEAN_08043	C1C1FBB97BF34B72	1320	ProfileScan	PS50026	EGF_3	877	918	8.232	T	14-Apr-2010	IPR000742	EGF-like, type 3
GLEAN_08043	C1C1FBB97BF34B72	1320	ProfileScan	PS50026	EGF_3	920	961	9.767	T	14-Apr-2010	IPR000742	EGF-like, type 3
GLEAN_08043	C1C1FBB97BF34B72	1320	ProfileScan	PS50026	EGF_3	962	1003	9.628	T	14-Apr-2010	IPR000742	EGF-like, type 3
GLEAN_08043	C1C1FBB97BF34B72	1320	ProfileScan	PS50993	NIDOGEN_G2	305	531	61.213	T	14-Apr-2010	IPR006605	G2 nidogen/fibulin G2F
GLEAN_08043	C1C1FBB97BF34B72	1320	ProfileScan	PS51120	LDLRB	1055	1097	14.310	T	14-Apr-2010	IPR000033	Low-density lipoprotein receptor, class B (YWTD) repeat	Cellular Component: membrane (GO:0016020)
GLEAN_08043	C1C1FBB97BF34B72	1320	ProfileScan	PS51120	LDLRB	1098	1140	13.683	T	14-Apr-2010	IPR000033	Low-density lipoprotein receptor, class B (YWTD) repeat	Cellular Component: membrane (GO:0016020)
GLEAN_08043	C1C1FBB97BF34B72	1320	ProfileScan	PS51120	LDLRB	1141	1186	12.964	T	14-Apr-2010	IPR000033	Low-density lipoprotein receptor, class B (YWTD) repeat	Cellular Component: membrane (GO:0016020)
GLEAN_08043	C1C1FBB97BF34B72	1320	ProfileScan	PS51120	LDLRB	1187	1228	7.534	T	14-Apr-2010	IPR000033	Low-density lipoprotein receptor, class B (YWTD) repeat	Cellular Component: membrane (GO:0016020)
GLEAN_08043	C1C1FBB97BF34B72	1320	ProfileScan	PS51120	LDLRB	1229	1245	5.005	T	14-Apr-2010	IPR000033	Low-density lipoprotein receptor, class B (YWTD) repeat	Cellular Component: membrane (GO:0016020)
GLEAN_08043	C1C1FBB97BF34B72	1320	ProfileScan	PS51220	NIDO	94	244	32.508	T	14-Apr-2010	IPR003886	Nidogen, extracellular domain	Biological Process: cell-matrix adhesion (GO:0007160)
GLEAN_08043	C1C1FBB97BF34B72	1320	TMHMM	tmhmm	transmembrane_regions	10	30	NA	?	14-Apr-2010	NULL	NULL
GLEAN_08043	C1C1FBB97BF34B72	1320	HMMPfam	PF07474	G2F	303	489	2.5e-47	T	14-Apr-2010	IPR006605	G2 nidogen/fibulin G2F
GLEAN_08043	C1C1FBB97BF34B72	1320	HMMPfam	PF00058	Ldl_recept_b	1055	1096	0.00013	T	14-Apr-2010	IPR000033	Low-density lipoprotein receptor, class B (YWTD) repeat	Cellular Component: membrane (GO:0016020)
GLEAN_08043	C1C1FBB97BF34B72	1320	HMMPfam	PF00058	Ldl_recept_b	1098	1139	4.2e-10	T	14-Apr-2010	IPR000033	Low-density lipoprotein receptor, class B (YWTD) repeat	Cellular Component: membrane (GO:0016020)
GLEAN_08043	C1C1FBB97BF34B72	1320	HMMPfam	PF00058	Ldl_recept_b	1141	1184	3.2e-06	T	14-Apr-2010	IPR000033	Low-density lipoprotein receptor, class B (YWTD) repeat	Cellular Component: membrane (GO:0016020)
GLEAN_08043	C1C1FBB97BF34B72	1320	HMMPfam	PF06119	NIDO	158	243	3.7e-24	T	14-Apr-2010	IPR003886	Nidogen, extracellular domain	Biological Process: cell-matrix adhesion (GO:0007160)
GLEAN_08043	C1C1FBB97BF34B72	1320	HMMPfam	PF07645	EGF_CA	571	609	2.3e-10	T	14-Apr-2010	IPR013091	EGF calcium-binding
GLEAN_08246	0F853AF4B9D0ABA0	849	HMMPanther	PTHR11468	GLYCOGEN PHOSPHORYLASE	55	844	0	T	14-Apr-2010	IPR000811	Glycosyl transferase, family 35	Molecular Function: phosphorylase activity (GO:0004645), Biological Process: carbohydrate metabolic process (GO:0005975)
GLEAN_08246	0F853AF4B9D0ABA0	849	PatternScan	PS00102	PHOSPHORYLASE	673	685	NA	T	14-Apr-2010	IPR000811	Glycosyl transferase, family 35	Molecular Function: phosphorylase activity (GO:0004645), Biological Process: carbohydrate metabolic process (GO:0005975)
GLEAN_08246	0F853AF4B9D0ABA0	849	HMMPfam	PF00343	Phosphorylase	112	830	0	T	14-Apr-2010	IPR000811	Glycosyl transferase, family 35	Molecular Function: phosphorylase activity (GO:0004645), Biological Process: carbohydrate metabolic process (GO:0005975)
GLEAN_08246	0F853AF4B9D0ABA0	849	superfamily	SSF53756	UDP-Glycosyltransferase/glycogen phosphorylase	7	832	0	T	14-Apr-2010	NULL	NULL
GLEAN_08246	0F853AF4B9D0ABA0	849	HMMPIR	PIRSF000460	Glucan phosphorylase	11	843	0	T	14-Apr-2010	IPR000811	Glycosyl transferase, family 35	Molecular Function: phosphorylase activity (GO:0004645), Biological Process: carbohydrate metabolic process (GO:0005975)
GLEAN_08246	0F853AF4B9D0ABA0	849	HMMTigr	TIGR02093	P_ylase: glycogen/starch/alpha-glucan phosp	24	828	0	T	14-Apr-2010	IPR011833	Glycogen/starch/alpha-glucan phosphorylase	Molecular Function: phosphorylase activity (GO:0004645), Biological Process: carbohydrate metabolic process (GO:0005975), Molecular Function: pyridoxal phosphate binding (GO:0030170)
GLEAN_08261	6927D52C6BF79560	241	HMMPanther	PTHR11760:SF9	40S RIBOSOMAL PROTEIN S3	75	234	1.5e-103	T	14-Apr-2010	NULL	NULL
GLEAN_08261	6927D52C6BF79560	241	HMMPanther	PTHR11760	30S/40S RIBOSOMAL PROTEIN S3	75	234	1.5e-103	T	14-Apr-2010	NULL	NULL
GLEAN_08261	6927D52C6BF79560	241	ProfileScan	PS50823	KH_TYPE_2	21	92	10.346	T	14-Apr-2010	IPR004044	K Homology, type 2	Molecular Function: RNA binding (GO:0003723)
GLEAN_08261	6927D52C6BF79560	241	superfamily	SSF54821	Ribosomal protein S3 C-terminal domain	92	193	9e-30	T	14-Apr-2010	IPR001351	Ribosomal protein S3, C-terminal	Molecular Function: structural constituent of ribosome (GO:0003735), Cellular Component: intracellular (GO:0005622), Cellular Component: ribosome (GO:0005840), Biological Process: translation (GO:0006412)
GLEAN_08261	6927D52C6BF79560	241	superfamily	SSF54814	Prokaryotic type KH domain (KH-domain type II)	6	91	6e-16	T	14-Apr-2010	IPR009019	K Homology, prokaryotic type	Molecular Function: RNA binding (GO:0003723)
GLEAN_08261	6927D52C6BF79560	241	HMMSmart	SM00322	KH	42	106	0.95	T	14-Apr-2010	IPR004087	K Homology	Molecular Function: RNA binding (GO:0003723)
GLEAN_08261	6927D52C6BF79560	241	PatternScan	PS00548	RIBOSOMAL_S3	147	183	NA	T	14-Apr-2010	IPR018280	Ribosomal protein S3, conserved site	Molecular Function: RNA binding (GO:0003723), Molecular Function: structural constituent of ribosome (GO:0003735), Cellular Component: intracellular (GO:0005622), Cellular Component: ribosome (GO:0005840), Biological Process: translation (GO:0006412)
GLEAN_08261	6927D52C6BF79560	241	HMMPfam	PF00189	Ribosomal_S3_C	106	188	1.2e-15	T	14-Apr-2010	IPR001351	Ribosomal protein S3, C-terminal	Molecular Function: structural constituent of ribosome (GO:0003735), Cellular Component: intracellular (GO:0005622), Cellular Component: ribosome (GO:0005840), Biological Process: translation (GO:0006412)
GLEAN_08261	6927D52C6BF79560	241	HMMPfam	PF07650	KH_2	45	100	5.2e-05	T	14-Apr-2010	IPR004044	K Homology, type 2	Molecular Function: RNA binding (GO:0003723)
GLEAN_08261	6927D52C6BF79560	241	HMMTigr	TIGR01008	rpsC_E_A: ribosomal protein S3	7	212	7.8e-98	T	14-Apr-2010	IPR005703	Ribosomal protein S3, eukaryotic/archaeal	Molecular Function: structural constituent of ribosome (GO:0003735), Biological Process: translation (GO:0006412), Cellular Component: small ribosomal subunit (GO:0015935)
GLEAN_08275	6DA4182051C6D7C7	365	FPrintScan	PR00019	LEURICHRPT	169	182	4.3e-05	T	14-Apr-2010	IPR020474	Toll-like receptor, leucine rich repeat-containing
GLEAN_08275	6DA4182051C6D7C7	365	FPrintScan	PR00019	LEURICHRPT	190	203	4.3e-05	T	14-Apr-2010	IPR020474	Toll-like receptor, leucine rich repeat-containing
GLEAN_08275	6DA4182051C6D7C7	365	HMMPanther	PTHR23154:SF128	SLIT PROTEIN	77	304	2.8e-46	T	14-Apr-2010	NULL	NULL
GLEAN_08275	6DA4182051C6D7C7	365	HMMPanther	PTHR23154	LEUCINE-RICH TRANSMEMBRANE PROTEINS	77	304	2.8e-46	T	14-Apr-2010	NULL	NULL
GLEAN_08275	6DA4182051C6D7C7	365	HMMPfam	PF00560	LRR_1	97	119	0.24	T	14-Apr-2010	IPR001611	Leucine-rich repeat	Molecular Function: protein binding (GO:0005515)
GLEAN_08275	6DA4182051C6D7C7	365	HMMPfam	PF00560	LRR_1	171	190	0.59	T	14-Apr-2010	IPR001611	Leucine-rich repeat	Molecular Function: protein binding (GO:0005515)
GLEAN_08275	6DA4182051C6D7C7	365	HMMPfam	PF00560	LRR_1	192	214	0.019	T	14-Apr-2010	IPR001611	Leucine-rich repeat	Molecular Function: protein binding (GO:0005515)
GLEAN_08275	6DA4182051C6D7C7	365	HMMPfam	PF00560	LRR_1	217	238	0.99	T	14-Apr-2010	IPR001611	Leucine-rich repeat	Molecular Function: protein binding (GO:0005515)
GLEAN_08275	6DA4182051C6D7C7	365	HMMPfam	PF00560	LRR_1	240	268	0.69	T	14-Apr-2010	IPR001611	Leucine-rich repeat	Molecular Function: protein binding (GO:0005515)
GLEAN_08275	6DA4182051C6D7C7	365	SignalPHMM	SignalP	signal-peptide	1	19	NA	?	14-Apr-2010	NULL	NULL
GLEAN_08275	6DA4182051C6D7C7	365	superfamily	SSF52058	L domain-like	37	325	2.7e-44	T	14-Apr-2010	NULL	NULL
GLEAN_08354	F7DF2236ACEA06D7	614	HMMPanther	PTHR15184:SF7	V-TYPE ATP SYNTHASE ALPHA CHAIN	4	480	7.7e-277	T	14-Apr-2010	NULL	NULL
GLEAN_08354	F7DF2236ACEA06D7	614	HMMPanther	PTHR15184	ATP SYNTHASE	4	480	7.7e-277	T	14-Apr-2010	NULL	NULL
GLEAN_08354	F7DF2236ACEA06D7	614	superfamily	SSF52540	P-loop containing nucleoside triphosphate hydrolases	161	459	6.4e-79	T	14-Apr-2010	NULL	NULL
GLEAN_08354	F7DF2236ACEA06D7	614	superfamily	SSF47917	C-terminal domain of alpha and beta subunits of F1 ATP synthase	463	569	4.4e-25	T	14-Apr-2010	IPR000793	ATPase, F1/V1/A1 complex, alpha/beta subunit, C-terminal	Biological Process: ATP synthesis coupled proton transport (GO:0015986), Molecular Function: hydrolase activity, acting on acid anhydrides, catalyzing transmembrane movement of substances (GO:0016820), Cellular Component: proton-transporting two-sector ATPase complex, catalytic domain (GO:0033178)
GLEAN_08354	F7DF2236ACEA06D7	614	superfamily	SSF50615	N-terminal domain of alpha and beta subunits of F1 ATP synthase	9	84	3.1e-19	T	14-Apr-2010	IPR018118	ATPase, F1/A1 complex, alpha/beta subunit, N-terminal	Biological Process: proton transport (GO:0015992), Cellular Component: proton-transporting two-sector ATPase complex (GO:0016469), Biological Process: ATP metabolic process (GO:0046034), Molecular Function: hydrogen ion transporting ATP synthase activity, rotational mechanism (GO:0046933), Molecular Function: proton-transporting ATPase activity, rotational mechanism (GO:0046961)
GLEAN_08354	F7DF2236ACEA06D7	614	HMMTigr	TIGR01042	V-ATPase_V1_A: V-type ATPase, A subunit	15	606	0	T	14-Apr-2010	IPR005725	ATPase, V1 complex, subunit A	Biological Process: ATP synthesis coupled proton transport (GO:0015986), Cellular Component: proton-transporting V-type ATPase, V1 domain (GO:0033180), Molecular Function: hydrogen ion transporting ATP synthase activity, rotational mechanism (GO:0046933), Molecular Function: proton-transporting ATPase activity, rotational mechanism (GO:0046961)
GLEAN_08354	F7DF2236ACEA06D7	614	HMMPfam	PF00006	ATP-synt_ab	226	452	6.9e-113	T	14-Apr-2010	IPR000194	ATPase, F1/V1/A1 complex, alpha/beta subunit, nucleotide-binding domain	Biological Process: ATP synthesis coupled proton transport (GO:0015986), Molecular Function: hydrolase activity, acting on acid anhydrides, catalyzing transmembrane movement of substances (GO:0016820), Cellular Component: proton-transporting two-sector ATPase complex, catalytic domain (GO:0033178)
GLEAN_08354	F7DF2236ACEA06D7	614	HMMPfam	PF00306	ATP-synt_ab_C	472	613	6.2e-28	T	14-Apr-2010	IPR000793	ATPase, F1/V1/A1 complex, alpha/beta subunit, C-terminal	Biological Process: ATP synthesis coupled proton transport (GO:0015986), Molecular Function: hydrolase activity, acting on acid anhydrides, catalyzing transmembrane movement of substances (GO:0016820), Cellular Component: proton-transporting two-sector ATPase complex, catalytic domain (GO:0033178)
GLEAN_08354	F7DF2236ACEA06D7	614	HMMPfam	PF02874	ATP-synt_ab_N	20	81	3.4e-14	T	14-Apr-2010	IPR004100	ATPase, F1/V1/A1 complex, alpha/beta subunit, N-terminal	Biological Process: proton transport (GO:0015992), Cellular Component: proton-transporting two-sector ATPase complex (GO:0016469), Biological Process: ATP metabolic process (GO:0046034), Molecular Function: hydrogen ion transporting ATP synthase activity, rotational mechanism (GO:0046933), Molecular Function: proton-transporting ATPase activity, rotational mechanism (GO:0046961)
GLEAN_08354	F7DF2236ACEA06D7	614	PatternScan	PS00152	ATPASE_ALPHA_BETA	443	452	NA	T	14-Apr-2010	IPR020003	ATPase, F1/V1/A1 complex, alpha/beta subunit, nucleotide-binding domain, active site	Biological Process: ATP synthesis coupled proton transport (GO:0015986), Molecular Function: hydrolase activity, acting on acid anhydrides, catalyzing transmembrane movement of substances (GO:0016820), Cellular Component: proton-transporting two-sector ATPase complex, catalytic domain (GO:0033178)
GLEAN_08357	EF6F72AAAA4D5CB5	553	HMMPfam	PF00128	Alpha-amylase	33	386	3.6e-87	T	14-Apr-2010	IPR006047	Glycosyl hydrolase, family 13, catalytic domain	Molecular Function: catalytic activity (GO:0003824), Biological Process: carbohydrate metabolic process (GO:0005975), Molecular Function: cation binding (GO:0043169)
GLEAN_08357	EF6F72AAAA4D5CB5	553	superfamily	SSF51445	(Trans)glycosidases	6	471	5.2e-123	T	14-Apr-2010	IPR017853	Glycoside hydrolase, catalytic core
GLEAN_08357	EF6F72AAAA4D5CB5	553	HMMSmart	SM00642	Aamy	18	412	5.7e-124	T	14-Apr-2010	IPR006589	Glycosyl hydrolase, family 13, subfamily, catalytic domain	Molecular Function: catalytic activity (GO:0003824), Biological Process: carbohydrate metabolic process (GO:0005975), Molecular Function: cation binding (GO:0043169)
GLEAN_08357	EF6F72AAAA4D5CB5	553	HMMPanther	PTHR10357:SF11	ALPHA-AMYLASE	10	551	9.3e-205	T	14-Apr-2010	NULL	NULL
GLEAN_08357	EF6F72AAAA4D5CB5	553	HMMPanther	PTHR10357	AMYLASE	10	551	9.3e-205	T	14-Apr-2010	NULL	NULL
GLEAN_08358	F9ED60D47C754140	575	HMMSmart	SM00642	Aamy	40	434	1.5e-126	T	14-Apr-2010	IPR006589	Glycosyl hydrolase, family 13, subfamily, catalytic domain	Molecular Function: catalytic activity (GO:0003824), Biological Process: carbohydrate metabolic process (GO:0005975), Molecular Function: cation binding (GO:0043169)
GLEAN_08358	F9ED60D47C754140	575	SignalPHMM	SignalP	signal-peptide	1	20	NA	?	14-Apr-2010	NULL	NULL
GLEAN_08358	F9ED60D47C754140	575	superfamily	SSF51445	(Trans)glycosidases	28	493	8.2e-123	T	14-Apr-2010	IPR017853	Glycoside hydrolase, catalytic core
GLEAN_08358	F9ED60D47C754140	575	HMMPanther	PTHR10357:SF11	ALPHA-AMYLASE	32	573	2e-205	T	14-Apr-2010	NULL	NULL
GLEAN_08358	F9ED60D47C754140	575	HMMPanther	PTHR10357	AMYLASE	32	573	2e-205	T	14-Apr-2010	NULL	NULL
GLEAN_08358	F9ED60D47C754140	575	TMHMM	tmhmm	transmembrane_regions	5	23	NA	?	14-Apr-2010	NULL	NULL
GLEAN_08358	F9ED60D47C754140	575	HMMPfam	PF00128	Alpha-amylase	55	408	8.1e-88	T	14-Apr-2010	IPR006047	Glycosyl hydrolase, family 13, catalytic domain	Molecular Function: catalytic activity (GO:0003824), Biological Process: carbohydrate metabolic process (GO:0005975), Molecular Function: cation binding (GO:0043169)
GLEAN_08407	BDBF53BECE8F76FE	1428	ProfileScan	PS50856	AMOP	643	794	35.251	T	14-Apr-2010	IPR005533	AMOP
GLEAN_08407	BDBF53BECE8F76FE	1428	ProfileScan	PS50923	SUSHI	1109	1169	8.375	T	14-Apr-2010	IPR000436	Sushi/SCR/CCP
GLEAN_08407	BDBF53BECE8F76FE	1428	ProfileScan	PS51220	NIDO	245	404	28.390	T	14-Apr-2010	IPR003886	Nidogen, extracellular domain	Biological Process: cell-matrix adhesion (GO:0007160)
GLEAN_08407	BDBF53BECE8F76FE	1428	ProfileScan	PS51233	VWFD	808	1004	18.968	T	14-Apr-2010	IPR001846	von Willebrand factor, type D
GLEAN_08407	BDBF53BECE8F76FE	1428	HMMSmart	SM00539	NIDO	240	406	8.5e-34	T	14-Apr-2010	IPR003886	Nidogen, extracellular domain	Biological Process: cell-matrix adhesion (GO:0007160)
GLEAN_08407	BDBF53BECE8F76FE	1428	HMMSmart	SM00723	AMOP	643	794	6.5e-57	T	14-Apr-2010	IPR005533	AMOP
GLEAN_08407	BDBF53BECE8F76FE	1428	HMMSmart	SM00216	VWD	798	986	8e-09	T	14-Apr-2010	IPR001846	von Willebrand factor, type D
GLEAN_08407	BDBF53BECE8F76FE	1428	HMMSmart	SM00032	CCP	1111	1167	0.00021	T	14-Apr-2010	IPR000436	Sushi/SCR/CCP
GLEAN_08407	BDBF53BECE8F76FE	1428	TMHMM	tmhmm	transmembrane_regions	1184	1204	NA	?	14-Apr-2010	NULL	NULL
GLEAN_08407	BDBF53BECE8F76FE	1428	TMHMM	tmhmm	transmembrane_regions	1347	1369	NA	?	14-Apr-2010	NULL	NULL
GLEAN_08407	BDBF53BECE8F76FE	1428	SignalPHMM	SignalP	signal-peptide	1	18	NA	?	14-Apr-2010	NULL	NULL
GLEAN_08407	BDBF53BECE8F76FE	1428	superfamily	SSF57535	Complement control module/SCR domain	1109	1169	7.5e-10	T	14-Apr-2010	IPR016060	Complement control module
GLEAN_08407	BDBF53BECE8F76FE	1428	HMMPanther	PTHR13802:SF1	SUSHI DOMAIN CONTAINING PROTEIN	391	1196	0	T	14-Apr-2010	NULL	NULL
GLEAN_08407	BDBF53BECE8F76FE	1428	HMMPanther	PTHR13802	MUCIN 4-RELATED	391	1196	0	T	14-Apr-2010	NULL	NULL
GLEAN_08407	BDBF53BECE8F76FE	1428	HMMPfam	PF03782	AMOP	647	794	8.3e-47	T	14-Apr-2010	IPR005533	AMOP
GLEAN_08407	BDBF53BECE8F76FE	1428	HMMPfam	PF06119	NIDO	313	403	4.9e-20	T	14-Apr-2010	IPR003886	Nidogen, extracellular domain	Biological Process: cell-matrix adhesion (GO:0007160)
GLEAN_08407	BDBF53BECE8F76FE	1428	HMMPfam	PF00094	VWD	811	986	6.6e-11	T	14-Apr-2010	IPR001846	von Willebrand factor, type D
GLEAN_08407	BDBF53BECE8F76FE	1428	HMMPfam	PF00084	Sushi	1115	1160	0.00013	T	14-Apr-2010	IPR000436	Sushi/SCR/CCP
GLEAN_08584	017B2F028E8B5FC1	477	SignalPHMM	SignalP	signal-peptide	1	18	NA	?	14-Apr-2010	NULL	NULL
GLEAN_08584	017B2F028E8B5FC1	477	HMMPanther	PTHR12053:SF2	PLASMA GLUTAMATE CARBOXYPEPTIDASE-RELATED	19	469	2.1e-208	T	14-Apr-2010	NULL	NULL
GLEAN_08584	017B2F028E8B5FC1	477	HMMPanther	PTHR12053	PROTEASE FAMILY M28 PLASMA GLUTAMATE CARBOXYPEPTIDASE-RELATED	19	469	2.1e-208	T	14-Apr-2010	NULL	NULL
GLEAN_08584	017B2F028E8B5FC1	477	HMMPfam	PF04389	Peptidase_M28	282	443	1.1e-21	T	14-Apr-2010	IPR007484	Peptidase M28	Biological Process: proteolysis (GO:0006508), Molecular Function: peptidase activity (GO:0008233)
GLEAN_08584	017B2F028E8B5FC1	477	HMMPfam	PF02225	PA	153	241	5.9e-05	T	14-Apr-2010	IPR003137	Protease-associated PA
GLEAN_08584	017B2F028E8B5FC1	477	superfamily	SSF53187	Zn-dependent exopeptidases	216	466	1.1e-59	T	14-Apr-2010	NULL	NULL
GLEAN_08684	EA890392D0774E77	265	FPrintScan	PR00081	GDHRDH	9	26	5.7e-20	T	14-Apr-2010	IPR002347	Glucose/ribitol dehydrogenase	Biological Process: metabolic process (GO:0008152), Molecular Function: oxidoreductase activity (GO:0016491), Biological Process: oxidation reduction (GO:0055114)
GLEAN_08684	EA890392D0774E77	265	FPrintScan	PR00081	GDHRDH	86	97	5.7e-20	T	14-Apr-2010	IPR002347	Glucose/ribitol dehydrogenase	Biological Process: metabolic process (GO:0008152), Molecular Function: oxidoreductase activity (GO:0016491), Biological Process: oxidation reduction (GO:0055114)
GLEAN_08684	EA890392D0774E77	265	FPrintScan	PR00081	GDHRDH	128	144	5.7e-20	T	14-Apr-2010	IPR002347	Glucose/ribitol dehydrogenase	Biological Process: metabolic process (GO:0008152), Molecular Function: oxidoreductase activity (GO:0016491), Biological Process: oxidation reduction (GO:0055114)
GLEAN_08684	EA890392D0774E77	265	FPrintScan	PR00081	GDHRDH	154	173	5.7e-20	T	14-Apr-2010	IPR002347	Glucose/ribitol dehydrogenase	Biological Process: metabolic process (GO:0008152), Molecular Function: oxidoreductase activity (GO:0016491), Biological Process: oxidation reduction (GO:0055114)
GLEAN_08684	EA890392D0774E77	265	FPrintScan	PR00081	GDHRDH	177	194	5.7e-20	T	14-Apr-2010	IPR002347	Glucose/ribitol dehydrogenase	Biological Process: metabolic process (GO:0008152), Molecular Function: oxidoreductase activity (GO:0016491), Biological Process: oxidation reduction (GO:0055114)
GLEAN_08684	EA890392D0774E77	265	FPrintScan	PR00080	SDRFAMILY	86	97	7.5e-08	T	14-Apr-2010	IPR002198	Short-chain dehydrogenase/reductase SDR	Biological Process: metabolic process (GO:0008152), Molecular Function: oxidoreductase activity (GO:0016491)
GLEAN_08684	EA890392D0774E77	265	FPrintScan	PR00080	SDRFAMILY	134	142	7.5e-08	T	14-Apr-2010	IPR002198	Short-chain dehydrogenase/reductase SDR	Biological Process: metabolic process (GO:0008152), Molecular Function: oxidoreductase activity (GO:0016491)
GLEAN_08684	EA890392D0774E77	265	FPrintScan	PR00080	SDRFAMILY	154	173	7.5e-08	T	14-Apr-2010	IPR002198	Short-chain dehydrogenase/reductase SDR	Biological Process: metabolic process (GO:0008152), Molecular Function: oxidoreductase activity (GO:0016491)
GLEAN_08684	EA890392D0774E77	265	HMMPfam	PF00106	adh_short	8	166	7.7e-26	T	14-Apr-2010	IPR002198	Short-chain dehydrogenase/reductase SDR	Biological Process: metabolic process (GO:0008152), Molecular Function: oxidoreductase activity (GO:0016491)
GLEAN_08684	EA890392D0774E77	265	superfamily	SSF51735	NAD(P)-binding Rossmann-fold domains	3	264	1.8e-52	T	14-Apr-2010	IPR016040	NAD(P)-binding domain	Molecular Function: catalytic activity (GO:0003824), Molecular Function: binding (GO:0005488), Biological Process: metabolic process (GO:0008152)
GLEAN_08684	EA890392D0774E77	265	HMMPanther	PTHR19410:SF33	15-HYDROXYPROSTAGLANDIN DEHYDROGENASE	3	248	1.1e-71	T	14-Apr-2010	NULL	NULL
GLEAN_08684	EA890392D0774E77	265	HMMPanther	PTHR19410	SHORT-CHAIN DEHYDROGENASES/REDUCTASE FAMILY MEMBER	3	248	1.1e-71	T	14-Apr-2010	IPR002198	Short-chain dehydrogenase/reductase SDR	Biological Process: metabolic process (GO:0008152), Molecular Function: oxidoreductase activity (GO:0016491)
GLEAN_08728	B67CB4C1EA8F754D	551	PatternScan	PS00152	ATPASE_ALPHA_BETA	404	413	NA	T	14-Apr-2010	IPR020003	ATPase, F1/V1/A1 complex, alpha/beta subunit, nucleotide-binding domain, active site	Biological Process: ATP synthesis coupled proton transport (GO:0015986), Molecular Function: hydrolase activity, acting on acid anhydrides, catalyzing transmembrane movement of substances (GO:0016820), Cellular Component: proton-transporting two-sector ATPase complex, catalytic domain (GO:0033178)
GLEAN_08728	B67CB4C1EA8F754D	551	HMMPfam	PF00006	ATP-synt_ab	189	413	6.4e-73	T	14-Apr-2010	IPR000194	ATPase, F1/V1/A1 complex, alpha/beta subunit, nucleotide-binding domain	Biological Process: ATP synthesis coupled proton transport (GO:0015986), Molecular Function: hydrolase activity, acting on acid anhydrides, catalyzing transmembrane movement of substances (GO:0016820), Cellular Component: proton-transporting two-sector ATPase complex, catalytic domain (GO:0033178)
GLEAN_08728	B67CB4C1EA8F754D	551	HMMPfam	PF00306	ATP-synt_ab_C	425	519	5e-26	T	14-Apr-2010	IPR000793	ATPase, F1/V1/A1 complex, alpha/beta subunit, C-terminal	Biological Process: ATP synthesis coupled proton transport (GO:0015986), Molecular Function: hydrolase activity, acting on acid anhydrides, catalyzing transmembrane movement of substances (GO:0016820), Cellular Component: proton-transporting two-sector ATPase complex, catalytic domain (GO:0033178)
GLEAN_08728	B67CB4C1EA8F754D	551	HMMPfam	PF02874	ATP-synt_ab_N	68	133	2.2e-19	T	14-Apr-2010	IPR004100	ATPase, F1/V1/A1 complex, alpha/beta subunit, N-terminal	Biological Process: proton transport (GO:0015992), Cellular Component: proton-transporting two-sector ATPase complex (GO:0016469), Biological Process: ATP metabolic process (GO:0046034), Molecular Function: hydrogen ion transporting ATP synthase activity, rotational mechanism (GO:0046933), Molecular Function: proton-transporting ATPase activity, rotational mechanism (GO:0046961)
GLEAN_08728	B67CB4C1EA8F754D	551	superfamily	SSF52540	P-loop containing nucleoside triphosphate hydrolases	136	420	5.9e-109	T	14-Apr-2010	NULL	NULL
GLEAN_08728	B67CB4C1EA8F754D	551	superfamily	SSF47917	C-terminal domain of alpha and beta subunits of F1 ATP synthase	421	549	3.1e-48	T	14-Apr-2010	IPR000793	ATPase, F1/V1/A1 complex, alpha/beta subunit, C-terminal	Biological Process: ATP synthesis coupled proton transport (GO:0015986), Molecular Function: hydrolase activity, acting on acid anhydrides, catalyzing transmembrane movement of substances (GO:0016820), Cellular Component: proton-transporting two-sector ATPase complex, catalytic domain (GO:0033178)
GLEAN_08728	B67CB4C1EA8F754D	551	superfamily	SSF50615	N-terminal domain of alpha and beta subunits of F1 ATP synthase	50	135	2.8e-31	T	14-Apr-2010	IPR018118	ATPase, F1/A1 complex, alpha/beta subunit, N-terminal	Biological Process: proton transport (GO:0015992), Cellular Component: proton-transporting two-sector ATPase complex (GO:0016469), Biological Process: ATP metabolic process (GO:0046034), Molecular Function: hydrogen ion transporting ATP synthase activity, rotational mechanism (GO:0046933), Molecular Function: proton-transporting ATPase activity, rotational mechanism (GO:0046961)
GLEAN_08728	B67CB4C1EA8F754D	551	HMMPanther	PTHR15184:SF3	ATP SYNTHASE ALPHA SUBUNIT MITOCHONDRIAL	243	549	1.3e-203	T	14-Apr-2010	IPR017458	ATPase, F1 complex, alpha subunit, C-terminal	Biological Process: ATP synthesis coupled proton transport (GO:0015986), Cellular Component: proton-transporting ATP synthase complex, catalytic core F(1) (GO:0045261), Molecular Function: hydrogen ion transporting ATP synthase activity, rotational mechanism (GO:0046933), Molecular Function: proton-transporting ATPase activity, rotational mechanism (GO:0046961)
GLEAN_08728	B67CB4C1EA8F754D	551	HMMPanther	PTHR15184	ATP SYNTHASE	243	549	1.3e-203	T	14-Apr-2010	NULL	NULL
GLEAN_08728	B67CB4C1EA8F754D	551	HMMTigr	TIGR00962	atpA: ATP synthase F1, alpha subunit	43	551	0	T	14-Apr-2010	IPR005294	ATPase, F1 complex, alpha subunit	Biological Process: ATP synthesis coupled proton transport (GO:0015986), Cellular Component: proton-transporting ATP synthase complex, catalytic core F(1) (GO:0045261), Molecular Function: hydrogen ion transporting ATP synthase activity, rotational mechanism (GO:0046933), Molecular Function: proton-transporting ATPase activity, rotational mechanism (GO:0046961)
GLEAN_08728	B67CB4C1EA8F754D	551	SignalPHMM	SignalP	signal-peptide	1	13	NA	?	14-Apr-2010	NULL	NULL
GLEAN_08729	191FF544D8224A56	398	HMMPanther	PTHR18919:SF10	3-KETOACYL-COA THIOLASE, MITOCHONDRIAL (BETA- KETOTHIOLASE) (ACETYL-COA ACYLTRANSFERASE) (MITOCHONDRIAL 3-OXOACYL- COA THIOLASE)	70	398	3.3e-219	T	14-Apr-2010	NULL	NULL
GLEAN_08729	191FF544D8224A56	398	HMMPanther	PTHR18919	ACETYL-COA C-ACYLTRANSFERASE	70	398	3.3e-219	T	14-Apr-2010	IPR002155	Thiolase	Biological Process: metabolic process (GO:0008152), Molecular Function: transferase activity, transferring acyl groups other than amino-acyl groups (GO:0016747)
GLEAN_08729	191FF544D8224A56	398	HMMTigr	TIGR01930	AcCoA-C-Actrans: acetyl-CoA C-acetyltransfe	10	396	8e-168	T	14-Apr-2010	IPR002155	Thiolase	Biological Process: metabolic process (GO:0008152), Molecular Function: transferase activity, transferring acyl groups other than amino-acyl groups (GO:0016747)
GLEAN_08729	191FF544D8224A56	398	superfamily	SSF53901	Thiolase-like	7	274	4.3e-67	T	14-Apr-2010	IPR016039	Thiolase-like	Molecular Function: catalytic activity (GO:0003824), Biological Process: metabolic process (GO:0008152)
GLEAN_08729	191FF544D8224A56	398	superfamily	SSF53901	Thiolase-like	275	398	6.4e-42	T	14-Apr-2010	IPR016039	Thiolase-like	Molecular Function: catalytic activity (GO:0003824), Biological Process: metabolic process (GO:0008152)
GLEAN_08729	191FF544D8224A56	398	PatternScan	PS00098	THIOLASE_1	90	108	NA	T	14-Apr-2010	IPR020615	Thiolase, acyl-enzyme intermediate active site	Biological Process: metabolic process (GO:0008152), Molecular Function: transferase activity, transferring acyl groups other than amino-acyl groups (GO:0016747)
GLEAN_08729	191FF544D8224A56	398	PatternScan	PS00099	THIOLASE_3	379	392	NA	T	14-Apr-2010	IPR020610	Thiolase, active site	Biological Process: metabolic process (GO:0008152), Molecular Function: transferase activity, transferring acyl groups other than amino-acyl groups (GO:0016747)
GLEAN_08729	191FF544D8224A56	398	PatternScan	PS00737	THIOLASE_2	344	360	NA	T	14-Apr-2010	IPR020613	Thiolase, conserved site	Biological Process: metabolic process (GO:0008152), Molecular Function: transferase activity, transferring acyl groups other than amino-acyl groups (GO:0016747)
GLEAN_08729	191FF544D8224A56	398	HMMPIR	PIRSF000429	Acetyl-CoA acetyltransferase	5	398	7.9e-142	T	14-Apr-2010	IPR002155	Thiolase	Biological Process: metabolic process (GO:0008152), Molecular Function: transferase activity, transferring acyl groups other than amino-acyl groups (GO:0016747)
GLEAN_08729	191FF544D8224A56	398	HMMPfam	PF00108	Thiolase_N	6	268	2.6e-82	T	14-Apr-2010	IPR020616	Thiolase, N-terminal	Biological Process: metabolic process (GO:0008152), Molecular Function: transferase activity, transferring acyl groups other than amino-acyl groups (GO:0016747)
GLEAN_08729	191FF544D8224A56	398	HMMPfam	PF02803	Thiolase_C	275	396	1.1e-51	T	14-Apr-2010	IPR020617	Thiolase, C-terminal	Biological Process: metabolic process (GO:0008152), Molecular Function: transferase activity, transferring acyl groups other than amino-acyl groups (GO:0016747)
GLEAN_08778	27B034AB4DBE3BC3	540	HMMPanther	PTHR22600	BETA-HEXOSAMINIDASE	135	532	8.5e-158	T	14-Apr-2010	IPR001540	Glycoside hydrolase, family 20	Molecular Function: beta-N-acetylhexosaminidase activity (GO:0004563), Biological Process: carbohydrate metabolic process (GO:0005975)
GLEAN_08778	27B034AB4DBE3BC3	540	HMMPfam	PF00728	Glyco_hydro_20	188	503	4.5e-93	T	14-Apr-2010	IPR015883	Glycoside hydrolase, family 20, catalytic core	Molecular Function: hydrolase activity, hydrolyzing O-glycosyl compounds (GO:0004553)
GLEAN_08778	27B034AB4DBE3BC3	540	HMMPfam	PF02838	Glyco_hydro_20b	114	186	3.7e-17	T	14-Apr-2010	IPR015882	Beta-N-acetylhexosaminidase, subunit a/b	Molecular Function: beta-N-acetylhexosaminidase activity (GO:0004563), Biological Process: carbohydrate metabolic process (GO:0005975)
GLEAN_08778	27B034AB4DBE3BC3	540	ProfileScan	PS51257	PROKAR_LIPOPROTEIN	1	15	5.000	T	14-Apr-2010	NULL	NULL
GLEAN_08778	27B034AB4DBE3BC3	540	FPrintScan	PR00738	GLHYDRLASE20	145	165	1.4e-68	T	14-Apr-2010	IPR001540	Glycoside hydrolase, family 20	Molecular Function: beta-N-acetylhexosaminidase activity (GO:0004563), Biological Process: carbohydrate metabolic process (GO:0005975)
GLEAN_08778	27B034AB4DBE3BC3	540	FPrintScan	PR00738	GLHYDRLASE20	182	199	1.4e-68	T	14-Apr-2010	IPR001540	Glycoside hydrolase, family 20	Molecular Function: beta-N-acetylhexosaminidase activity (GO:0004563), Biological Process: carbohydrate metabolic process (GO:0005975)
GLEAN_08778	27B034AB4DBE3BC3	540	FPrintScan	PR00738	GLHYDRLASE20	211	232	1.4e-68	T	14-Apr-2010	IPR001540	Glycoside hydrolase, family 20	Molecular Function: beta-N-acetylhexosaminidase activity (GO:0004563), Biological Process: carbohydrate metabolic process (GO:0005975)
GLEAN_08778	27B034AB4DBE3BC3	540	FPrintScan	PR00738	GLHYDRLASE20	266	283	1.4e-68	T	14-Apr-2010	IPR001540	Glycoside hydrolase, family 20	Molecular Function: beta-N-acetylhexosaminidase activity (GO:0004563), Biological Process: carbohydrate metabolic process (GO:0005975)
GLEAN_08778	27B034AB4DBE3BC3	540	FPrintScan	PR00738	GLHYDRLASE20	311	329	1.4e-68	T	14-Apr-2010	IPR001540	Glycoside hydrolase, family 20	Molecular Function: beta-N-acetylhexosaminidase activity (GO:0004563), Biological Process: carbohydrate metabolic process (GO:0005975)
GLEAN_08778	27B034AB4DBE3BC3	540	FPrintScan	PR00738	GLHYDRLASE20	333	346	1.4e-68	T	14-Apr-2010	IPR001540	Glycoside hydrolase, family 20	Molecular Function: beta-N-acetylhexosaminidase activity (GO:0004563), Biological Process: carbohydrate metabolic process (GO:0005975)
GLEAN_08778	27B034AB4DBE3BC3	540	FPrintScan	PR00738	GLHYDRLASE20	468	484	1.4e-68	T	14-Apr-2010	IPR001540	Glycoside hydrolase, family 20	Molecular Function: beta-N-acetylhexosaminidase activity (GO:0004563), Biological Process: carbohydrate metabolic process (GO:0005975)
GLEAN_08778	27B034AB4DBE3BC3	540	FPrintScan	PR00738	GLHYDRLASE20	485	502	1.4e-68	T	14-Apr-2010	IPR001540	Glycoside hydrolase, family 20	Molecular Function: beta-N-acetylhexosaminidase activity (GO:0004563), Biological Process: carbohydrate metabolic process (GO:0005975)
GLEAN_08778	27B034AB4DBE3BC3	540	SignalPHMM	SignalP	signal-peptide	1	17	NA	?	14-Apr-2010	NULL	NULL
GLEAN_08778	27B034AB4DBE3BC3	540	superfamily	SSF51445	(Trans)glycosidases	188	518	1.1e-113	T	14-Apr-2010	IPR017853	Glycoside hydrolase, catalytic core
GLEAN_08778	27B034AB4DBE3BC3	540	superfamily	SSF55545	beta-N-acetylhexosaminidase-like domain	30	187	4e-24	T	14-Apr-2010	NULL	NULL
GLEAN_09010	8A1B4E7AF7290BEC	291	PatternScan	PS00153	ATPASE_GAMMA	277	290	NA	T	14-Apr-2010	IPR000131	ATPase, F1 complex, gamma subunit	Biological Process: ATP synthesis coupled proton transport (GO:0015986), Cellular Component: proton-transporting ATP synthase complex, catalytic core F(1) (GO:0045261), Molecular Function: hydrogen ion transporting ATP synthase activity, rotational mechanism (GO:0046933), Molecular Function: proton-transporting ATPase activity, rotational mechanism (GO:0046961)
GLEAN_09010	8A1B4E7AF7290BEC	291	HMMTigr	TIGR01146	ATPsyn_F1gamma: ATP synthase F1, gamma subu	22	291	4.3e-102	T	14-Apr-2010	IPR000131	ATPase, F1 complex, gamma subunit	Biological Process: ATP synthesis coupled proton transport (GO:0015986), Cellular Component: proton-transporting ATP synthase complex, catalytic core F(1) (GO:0045261), Molecular Function: hydrogen ion transporting ATP synthase activity, rotational mechanism (GO:0046933), Molecular Function: proton-transporting ATPase activity, rotational mechanism (GO:0046961)
GLEAN_09010	8A1B4E7AF7290BEC	291	superfamily	SSF52943	ATP synthase (F1-ATPase), gamma subunit	23	291	1.3e-77	T	14-Apr-2010	IPR000131	ATPase, F1 complex, gamma subunit	Biological Process: ATP synthesis coupled proton transport (GO:0015986), Cellular Component: proton-transporting ATP synthase complex, catalytic core F(1) (GO:0045261), Molecular Function: hydrogen ion transporting ATP synthase activity, rotational mechanism (GO:0046933), Molecular Function: proton-transporting ATPase activity, rotational mechanism (GO:0046961)
GLEAN_09010	8A1B4E7AF7290BEC	291	HMMPanther	PTHR11693:SF5	ATP SYNTHASE GAMMA SUBUNIT 1	14	291	4e-182	T	14-Apr-2010	NULL	NULL
GLEAN_09010	8A1B4E7AF7290BEC	291	HMMPanther	PTHR11693	ATP SYNTHASE GAMMA CHAIN	14	291	4e-182	T	14-Apr-2010	IPR000131	ATPase, F1 complex, gamma subunit	Biological Process: ATP synthesis coupled proton transport (GO:0015986), Cellular Component: proton-transporting ATP synthase complex, catalytic core F(1) (GO:0045261), Molecular Function: hydrogen ion transporting ATP synthase activity, rotational mechanism (GO:0046933), Molecular Function: proton-transporting ATPase activity, rotational mechanism (GO:0046961)
GLEAN_09010	8A1B4E7AF7290BEC	291	HMMPfam	PF00231	ATP-synt	23	291	1.9e-71	T	14-Apr-2010	IPR000131	ATPase, F1 complex, gamma subunit	Biological Process: ATP synthesis coupled proton transport (GO:0015986), Cellular Component: proton-transporting ATP synthase complex, catalytic core F(1) (GO:0045261), Molecular Function: hydrogen ion transporting ATP synthase activity, rotational mechanism (GO:0046933), Molecular Function: proton-transporting ATPase activity, rotational mechanism (GO:0046961)
GLEAN_09010	8A1B4E7AF7290BEC	291	FPrintScan	PR00126	ATPASEGAMMA	85	104	2.7e-28	T	14-Apr-2010	IPR000131	ATPase, F1 complex, gamma subunit	Biological Process: ATP synthesis coupled proton transport (GO:0015986), Cellular Component: proton-transporting ATP synthase complex, catalytic core F(1) (GO:0045261), Molecular Function: hydrogen ion transporting ATP synthase activity, rotational mechanism (GO:0046933), Molecular Function: proton-transporting ATPase activity, rotational mechanism (GO:0046961)
GLEAN_09010	8A1B4E7AF7290BEC	291	FPrintScan	PR00126	ATPASEGAMMA	175	192	2.7e-28	T	14-Apr-2010	IPR000131	ATPase, F1 complex, gamma subunit	Biological Process: ATP synthesis coupled proton transport (GO:0015986), Cellular Component: proton-transporting ATP synthase complex, catalytic core F(1) (GO:0045261), Molecular Function: hydrogen ion transporting ATP synthase activity, rotational mechanism (GO:0046933), Molecular Function: proton-transporting ATPase activity, rotational mechanism (GO:0046961)
GLEAN_09010	8A1B4E7AF7290BEC	291	FPrintScan	PR00126	ATPASEGAMMA	238	257	2.7e-28	T	14-Apr-2010	IPR000131	ATPase, F1 complex, gamma subunit	Biological Process: ATP synthesis coupled proton transport (GO:0015986), Cellular Component: proton-transporting ATP synthase complex, catalytic core F(1) (GO:0045261), Molecular Function: hydrogen ion transporting ATP synthase activity, rotational mechanism (GO:0046933), Molecular Function: proton-transporting ATPase activity, rotational mechanism (GO:0046961)
GLEAN_09010	8A1B4E7AF7290BEC	291	FPrintScan	PR00126	ATPASEGAMMA	269	290	2.7e-28	T	14-Apr-2010	IPR000131	ATPase, F1 complex, gamma subunit	Biological Process: ATP synthesis coupled proton transport (GO:0015986), Cellular Component: proton-transporting ATP synthase complex, catalytic core F(1) (GO:0045261), Molecular Function: hydrogen ion transporting ATP synthase activity, rotational mechanism (GO:0046933), Molecular Function: proton-transporting ATPase activity, rotational mechanism (GO:0046961)
GLEAN_09325	917691B8397FF385	419	HMMPfam	PF01557	FAA_hydrolase	124	408	1.8e-46	T	14-Apr-2010	IPR002529	Fumarylacetoacetase, C-terminal-like	Molecular Function: catalytic activity (GO:0003824), Biological Process: metabolic process (GO:0008152)
GLEAN_09325	917691B8397FF385	419	HMMPfam	PF09298	DUF1969	16	118	5.9e-32	T	14-Apr-2010	IPR015377	Fumarylacetoacetase, N-terminal	Molecular Function: fumarylacetoacetase activity (GO:0004334), Biological Process: aromatic amino acid family metabolic process (GO:0009072)
GLEAN_09325	917691B8397FF385	419	superfamily	SSF56529	FAH	119	417	3e-90	T	14-Apr-2010	IPR011234	Fumarylacetoacetase, C-terminal-related	Molecular Function: catalytic activity (GO:0003824), Biological Process: metabolic process (GO:0008152)
GLEAN_09325	917691B8397FF385	419	superfamily	SSF63433	Fumarylacetoacetate hydrolase, FAH, N-terminal domain	2	118	1.7e-37	T	14-Apr-2010	IPR015377	Fumarylacetoacetase, N-terminal	Molecular Function: fumarylacetoacetase activity (GO:0004334), Biological Process: aromatic amino acid family metabolic process (GO:0009072)
GLEAN_09325	917691B8397FF385	419	HMMTigr	TIGR01266	fum_ac_acetase: fumarylacetoacetase	3	417	6e-264	T	14-Apr-2010	IPR005959	Fumarylacetoacetase	Molecular Function: fumarylacetoacetase activity (GO:0004334), Biological Process: aromatic amino acid family metabolic process (GO:0009072)
GLEAN_09325	917691B8397FF385	419	HMMPanther	PTHR11820:SF1	FUMARYLACETOACETATE HYDROLASE	12	418	1.3e-243	T	14-Apr-2010	IPR005959	Fumarylacetoacetase	Molecular Function: fumarylacetoacetase activity (GO:0004334), Biological Process: aromatic amino acid family metabolic process (GO:0009072)
GLEAN_09325	917691B8397FF385	419	HMMPanther	PTHR11820	FUMARYLACETOACETATE HYDROLASE	12	418	1.3e-243	T	14-Apr-2010	NULL	NULL
GLEAN_09485	FFDC2F3911E4D845	140	HMMPfam	PF00238	Ribosomal_L14	21	139	3.6e-35	T	14-Apr-2010	IPR000218	Ribosomal protein L14b/L23e	Molecular Function: structural constituent of ribosome (GO:0003735), Cellular Component: intracellular (GO:0005622), Cellular Component: ribosome (GO:0005840), Biological Process: translation (GO:0006412)
GLEAN_09485	FFDC2F3911E4D845	140	superfamily	SSF50193	Ribosomal protein L14	9	140	3.2e-48	T	14-Apr-2010	IPR000218	Ribosomal protein L14b/L23e	Molecular Function: structural constituent of ribosome (GO:0003735), Cellular Component: intracellular (GO:0005622), Cellular Component: ribosome (GO:0005840), Biological Process: translation (GO:0006412)
GLEAN_09485	FFDC2F3911E4D845	140	HMMPanther	PTHR11761:SF4	60S RIBOSOMAL PROTEIN L23	1	140	1.2e-105	T	14-Apr-2010	NULL	NULL
GLEAN_09485	FFDC2F3911E4D845	140	HMMPanther	PTHR11761	50S/60S RIBOSOMAL PROTEIN L14/L23	1	140	1.2e-105	T	14-Apr-2010	IPR000218	Ribosomal protein L14b/L23e	Molecular Function: structural constituent of ribosome (GO:0003735), Cellular Component: intracellular (GO:0005622), Cellular Component: ribosome (GO:0005840), Biological Process: translation (GO:0006412)
GLEAN_09485	FFDC2F3911E4D845	140	PatternScan	PS00049	RIBOSOMAL_L14	79	105	NA	T	14-Apr-2010	IPR019972	Ribosomal protein L14 conserved site
GLEAN_09596	A9AD60C799818D04	121	BlastProDom	PD007270	Q7Q8A5_ANOGA_Q7Q8A5;	35	116	2e-36	T	14-Apr-2010	IPR002124	Cytochrome c oxidase, subunit Vb	Molecular Function: cytochrome-c oxidase activity (GO:0004129), Cellular Component: mitochondrial envelope (GO:0005740)
GLEAN_09596	A9AD60C799818D04	121	superfamily	SSF57802	Rubredoxin-like	25	120	2.4e-31	T	14-Apr-2010	NULL	NULL
GLEAN_09596	A9AD60C799818D04	121	HMMPanther	PTHR10122	CYTOCHROME C OXIDASE	29	121	6.4e-37	T	14-Apr-2010	IPR002124	Cytochrome c oxidase, subunit Vb	Molecular Function: cytochrome-c oxidase activity (GO:0004129), Cellular Component: mitochondrial envelope (GO:0005740)
GLEAN_09596	A9AD60C799818D04	121	HMMPfam	PF01215	COX5B	34	117	1.5e-16	T	14-Apr-2010	IPR002124	Cytochrome c oxidase, subunit Vb	Molecular Function: cytochrome-c oxidase activity (GO:0004129), Cellular Component: mitochondrial envelope (GO:0005740)
GLEAN_09596	A9AD60C799818D04	121	ProfileScan	PS51359	COX5B_2	25	121	23.489	T	14-Apr-2010	IPR002124	Cytochrome c oxidase, subunit Vb	Molecular Function: cytochrome-c oxidase activity (GO:0004129), Cellular Component: mitochondrial envelope (GO:0005740)
GLEAN_09602	0FC1604319D70BBC	260	superfamily	SSF50494	Trypsin-like serine proteases	31	256	1e-63	T	14-Apr-2010	IPR009003	Serine/cysteine peptidase, trypsin-like	Molecular Function: catalytic activity (GO:0003824)
GLEAN_09602	0FC1604319D70BBC	260	HMMSmart	SM00020	Tryp_SPc	41	251	1.8e-60	T	14-Apr-2010	IPR001254	Peptidase S1/S6, chymotrypsin/Hap	Molecular Function: serine-type endopeptidase activity (GO:0004252), Biological Process: proteolysis (GO:0006508)
GLEAN_09602	0FC1604319D70BBC	260	HMMPfam	PF00089	Trypsin	42	251	1.8e-44	T	14-Apr-2010	IPR001254	Peptidase S1/S6, chymotrypsin/Hap	Molecular Function: serine-type endopeptidase activity (GO:0004252), Biological Process: proteolysis (GO:0006508)
GLEAN_09602	0FC1604319D70BBC	260	FPrintScan	PR00722	CHYMOTRYPSIN	110	124	1.8e-06	T	14-Apr-2010	IPR001314	Peptidase S1A, chymotrypsin	Molecular Function: serine-type endopeptidase activity (GO:0004252), Biological Process: proteolysis (GO:0006508)
GLEAN_09602	0FC1604319D70BBC	260	FPrintScan	PR00722	CHYMOTRYPSIN	203	215	1.8e-06	T	14-Apr-2010	IPR001314	Peptidase S1A, chymotrypsin	Molecular Function: serine-type endopeptidase activity (GO:0004252), Biological Process: proteolysis (GO:0006508)
GLEAN_09602	0FC1604319D70BBC	260	ProfileScan	PS50240	TRYPSIN_DOM	42	256	23.758	T	14-Apr-2010	IPR001254	Peptidase S1/S6, chymotrypsin/Hap	Molecular Function: serine-type endopeptidase activity (GO:0004252), Biological Process: proteolysis (GO:0006508)
GLEAN_09602	0FC1604319D70BBC	260	PatternScan	PS00135	TRYPSIN_SER	204	215	NA	T	14-Apr-2010	IPR018114	Peptidase S1/S6, chymotrypsin/Hap, active site	Molecular Function: serine-type endopeptidase activity (GO:0004252), Biological Process: proteolysis (GO:0006508)
GLEAN_09602	0FC1604319D70BBC	260	SignalPHMM	SignalP	signal-peptide	1	16	NA	?	14-Apr-2010	NULL	NULL
GLEAN_09602	0FC1604319D70BBC	260	HMMPanther	PTHR19355:SF72	SERINE PROTEASE-RELATED, INSECT	41	253	1e-74	T	14-Apr-2010	NULL	NULL
GLEAN_09602	0FC1604319D70BBC	260	HMMPanther	PTHR19355	SERINE PROTEASE-RELATED	41	253	1e-74	T	14-Apr-2010	NULL	NULL
GLEAN_09636	FB85F28D87176309	385	FPrintScan	PR00740	GLHYDRLASE27	39	54	1.3e-49	T	14-Apr-2010	IPR002241	Glycoside hydrolase, family 27	Molecular Function: hydrolase activity, hydrolyzing O-glycosyl compounds (GO:0004553), Biological Process: carbohydrate metabolic process (GO:0005975)
GLEAN_09636	FB85F28D87176309	385	FPrintScan	PR00740	GLHYDRLASE27	80	101	1.3e-49	T	14-Apr-2010	IPR002241	Glycoside hydrolase, family 27	Molecular Function: hydrolase activity, hydrolyzing O-glycosyl compounds (GO:0004553), Biological Process: carbohydrate metabolic process (GO:0005975)
GLEAN_09636	FB85F28D87176309	385	FPrintScan	PR00740	GLHYDRLASE27	114	131	1.3e-49	T	14-Apr-2010	IPR002241	Glycoside hydrolase, family 27	Molecular Function: hydrolase activity, hydrolyzing O-glycosyl compounds (GO:0004553), Biological Process: carbohydrate metabolic process (GO:0005975)
GLEAN_09636	FB85F28D87176309	385	FPrintScan	PR00740	GLHYDRLASE27	141	159	1.3e-49	T	14-Apr-2010	IPR002241	Glycoside hydrolase, family 27	Molecular Function: hydrolase activity, hydrolyzing O-glycosyl compounds (GO:0004553), Biological Process: carbohydrate metabolic process (GO:0005975)
GLEAN_09636	FB85F28D87176309	385	FPrintScan	PR00740	GLHYDRLASE27	216	235	1.3e-49	T	14-Apr-2010	IPR002241	Glycoside hydrolase, family 27	Molecular Function: hydrolase activity, hydrolyzing O-glycosyl compounds (GO:0004553), Biological Process: carbohydrate metabolic process (GO:0005975)
GLEAN_09636	FB85F28D87176309	385	FPrintScan	PR00740	GLHYDRLASE27	237	258	1.3e-49	T	14-Apr-2010	IPR002241	Glycoside hydrolase, family 27	Molecular Function: hydrolase activity, hydrolyzing O-glycosyl compounds (GO:0004553), Biological Process: carbohydrate metabolic process (GO:0005975)
GLEAN_09636	FB85F28D87176309	385	HMMPfam	PF02065	Melibiase	25	105	2.2e-14	T	14-Apr-2010	IPR000111	Glycoside hydrolase, clan GH-D	Molecular Function: hydrolase activity, hydrolyzing O-glycosyl compounds (GO:0004553), Biological Process: carbohydrate metabolic process (GO:0005975)
GLEAN_09636	FB85F28D87176309	385	superfamily	SSF51445	(Trans)glycosidases	1	282	3.2e-99	T	14-Apr-2010	IPR017853	Glycoside hydrolase, catalytic core
GLEAN_09636	FB85F28D87176309	385	superfamily	SSF51011	Glycosyl hydrolase domain	283	382	5.3e-15	T	14-Apr-2010	NULL	NULL
GLEAN_09636	FB85F28D87176309	385	HMMPanther	PTHR11452	ALPHA-GALACTOSIDASE/ALPHA-N-ACETYLGALACTOSAMINIDASE	1	383	2.4e-163	T	14-Apr-2010	NULL	NULL
GLEAN_09636	FB85F28D87176309	385	PatternScan	PS00512	ALPHA_GALACTOSIDASE	44	60	NA	T	14-Apr-2010	IPR000111	Glycoside hydrolase, clan GH-D	Molecular Function: hydrolase activity, hydrolyzing O-glycosyl compounds (GO:0004553), Biological Process: carbohydrate metabolic process (GO:0005975)
GLEAN_10002	FB29ED4D0CC1BE2D	165	HMMPanther	PTHR11661:SF2	60S RIBOSOMAL PROTEIN L12	1	165	1.2e-119	T	14-Apr-2010	NULL	NULL
GLEAN_10002	FB29ED4D0CC1BE2D	165	HMMPanther	PTHR11661	60S RIBOSOMAL PROTEIN L12	1	165	1.2e-119	T	14-Apr-2010	IPR000911	Ribosomal protein L11	Molecular Function: structural constituent of ribosome (GO:0003735), Cellular Component: ribosome (GO:0005840), Biological Process: translation (GO:0006412)
GLEAN_10002	FB29ED4D0CC1BE2D	165	HMMPfam	PF03946	Ribosomal_L11_N	13	69	8.8e-17	T	14-Apr-2010	IPR020784	Ribosomal protein L11, N-terminal domain
GLEAN_10002	FB29ED4D0CC1BE2D	165	HMMPfam	PF00298	Ribosomal_L11	74	143	3.8e-13	T	14-Apr-2010	IPR020783	Ribosomal protein L11, C-terminal domain	Molecular Function: structural constituent of ribosome (GO:0003735), Cellular Component: ribosome (GO:0005840), Biological Process: translation (GO:0006412)
GLEAN_10002	FB29ED4D0CC1BE2D	165	superfamily	SSF46906	Ribosomal protein L11, C-terminal domain	73	144	3.8e-20	T	14-Apr-2010	IPR020783	Ribosomal protein L11, C-terminal domain	Molecular Function: structural constituent of ribosome (GO:0003735), Cellular Component: ribosome (GO:0005840), Biological Process: translation (GO:0006412)
GLEAN_10002	FB29ED4D0CC1BE2D	165	superfamily	SSF54747	Ribosomal protein L11, N-terminal domain	12	74	2.1e-07	T	14-Apr-2010	IPR020784	Ribosomal protein L11, N-terminal domain
GLEAN_10002	FB29ED4D0CC1BE2D	165	PatternScan	PS00359	RIBOSOMAL_L11	130	145	NA	T	14-Apr-2010	IPR020785	Ribosomal protein L11, conserved site	Molecular Function: structural constituent of ribosome (GO:0003735), Cellular Component: ribosome (GO:0005840), Biological Process: translation (GO:0006412)
GLEAN_10002	FB29ED4D0CC1BE2D	165	HMMSmart	SM00649	RL11	13	144	1.3e-57	T	14-Apr-2010	IPR000911	Ribosomal protein L11	Molecular Function: structural constituent of ribosome (GO:0003735), Cellular Component: ribosome (GO:0005840), Biological Process: translation (GO:0006412)
GLEAN_10489	47C879C786F6DE5C	717	HMMPfam	PF07732	Cu-oxidase_3	154	264	3.4e-36	T	14-Apr-2010	IPR011707	Multicopper oxidase, type 3	Molecular Function: copper ion binding (GO:0005507), Molecular Function: oxidoreductase activity (GO:0016491), Biological Process: oxidation reduction (GO:0055114)
GLEAN_10489	47C879C786F6DE5C	717	HMMPfam	PF07731	Cu-oxidase_2	535	688	2.5e-30	T	14-Apr-2010	IPR011706	Multicopper oxidase, type 2	Molecular Function: copper ion binding (GO:0005507), Molecular Function: oxidoreductase activity (GO:0016491), Biological Process: oxidation reduction (GO:0055114)
GLEAN_10489	47C879C786F6DE5C	717	HMMPfam	PF00394	Cu-oxidase	281	431	1.6e-28	T	14-Apr-2010	IPR001117	Multicopper oxidase, type 1	Molecular Function: oxidoreductase activity (GO:0016491), Biological Process: oxidation reduction (GO:0055114)
GLEAN_10489	47C879C786F6DE5C	717	HMMPanther	PTHR11709:SF8	MULTICOPPER OXIDASE	195	440	2.2e-274	T	14-Apr-2010	NULL	NULL
GLEAN_10489	47C879C786F6DE5C	717	HMMPanther	PTHR11709:SF8	MULTICOPPER OXIDASE	456	713	2.2e-274	T	14-Apr-2010	NULL	NULL
GLEAN_10489	47C879C786F6DE5C	717	HMMPanther	PTHR11709	MULTI-COPPER OXIDASE	195	440	2.2e-274	T	14-Apr-2010	NULL	NULL
GLEAN_10489	47C879C786F6DE5C	717	HMMPanther	PTHR11709	MULTI-COPPER OXIDASE	456	713	2.2e-274	T	14-Apr-2010	NULL	NULL
GLEAN_10489	47C879C786F6DE5C	717	SignalPHMM	SignalP	signal-peptide	1	24	NA	?	14-Apr-2010	NULL	NULL
GLEAN_10489	47C879C786F6DE5C	717	superfamily	SSF49503	Cupredoxins	273	448	2.6e-40	T	14-Apr-2010	IPR008972	Cupredoxin
GLEAN_10489	47C879C786F6DE5C	717	superfamily	SSF49503	Cupredoxins	115	261	1.3e-38	T	14-Apr-2010	IPR008972	Cupredoxin
GLEAN_10489	47C879C786F6DE5C	717	superfamily	SSF49503	Cupredoxins	488	703	2.6e-29	T	14-Apr-2010	IPR008972	Cupredoxin
GLEAN_10489	47C879C786F6DE5C	717	PatternScan	PS00079	MULTICOPPER_OXIDASE1	665	685	NA	T	14-Apr-2010	IPR002355	Multicopper oxidase, copper-binding site	Molecular Function: copper ion binding (GO:0005507), Biological Process: oxidation reduction (GO:0055114)
GLEAN_10489	47C879C786F6DE5C	717	PatternScan	PS00080	MULTICOPPER_OXIDASE2	670	681	NA	T	14-Apr-2010	IPR002355	Multicopper oxidase, copper-binding site	Molecular Function: copper ion binding (GO:0005507), Biological Process: oxidation reduction (GO:0055114)
GLEAN_10540	DF47170C73612D0F	1635	HMMPanther	PTHR10574:SF48	LAMININ GAMMA-1 CHAIN, INSECT	36	337	0	T	14-Apr-2010	NULL	NULL
GLEAN_10540	DF47170C73612D0F	1635	HMMPanther	PTHR10574:SF48	LAMININ GAMMA-1 CHAIN, INSECT	358	1057	0	T	14-Apr-2010	NULL	NULL
GLEAN_10540	DF47170C73612D0F	1635	HMMPanther	PTHR10574:SF48	LAMININ GAMMA-1 CHAIN, INSECT	1597	1618	0	T	14-Apr-2010	NULL	NULL
GLEAN_10540	DF47170C73612D0F	1635	HMMPanther	PTHR10574	LAMININ	36	337	0	T	14-Apr-2010	NULL	NULL
GLEAN_10540	DF47170C73612D0F	1635	HMMPanther	PTHR10574	LAMININ	358	1057	0	T	14-Apr-2010	NULL	NULL
GLEAN_10540	DF47170C73612D0F	1635	HMMPanther	PTHR10574	LAMININ	1597	1618	0	T	14-Apr-2010	NULL	NULL
GLEAN_10540	DF47170C73612D0F	1635	FPrintScan	PR00011	EGFLAMININ	918	936	1.4e-22	T	14-Apr-2010	IPR002049	EGF-like, laminin
GLEAN_10540	DF47170C73612D0F	1635	FPrintScan	PR00011	EGFLAMININ	967	985	1.4e-22	T	14-Apr-2010	IPR002049	EGF-like, laminin
GLEAN_10540	DF47170C73612D0F	1635	FPrintScan	PR00011	EGFLAMININ	986	1014	1.4e-22	T	14-Apr-2010	IPR002049	EGF-like, laminin
GLEAN_10540	DF47170C73612D0F	1635	FPrintScan	PR00011	EGFLAMININ	1014	1032	1.4e-22	T	14-Apr-2010	IPR002049	EGF-like, laminin
GLEAN_10540	DF47170C73612D0F	1635	HMMSmart	SM00136	LamNT	40	276	9.5e-117	T	14-Apr-2010	IPR008211	Laminin, N-terminal	Cellular Component: proteinaceous extracellular matrix (GO:0005578)
GLEAN_10540	DF47170C73612D0F	1635	HMMSmart	SM00180	EGF_Lam	278	335	0.00051	T	14-Apr-2010	IPR002049	EGF-like, laminin
GLEAN_10540	DF47170C73612D0F	1635	HMMSmart	SM00180	EGF_Lam	358	410	1.4e-06	T	14-Apr-2010	IPR002049	EGF-like, laminin
GLEAN_10540	DF47170C73612D0F	1635	HMMSmart	SM00180	EGF_Lam	413	457	1e-11	T	14-Apr-2010	IPR002049	EGF-like, laminin
GLEAN_10540	DF47170C73612D0F	1635	HMMSmart	SM00180	EGF_Lam	460	510	1.7e-11	T	14-Apr-2010	IPR002049	EGF-like, laminin
GLEAN_10540	DF47170C73612D0F	1635	HMMSmart	SM00180	EGF_Lam	744	790	3.2e-10	T	14-Apr-2010	IPR002049	EGF-like, laminin
GLEAN_10540	DF47170C73612D0F	1635	HMMSmart	SM00180	EGF_Lam	847	899	1.5e-12	T	14-Apr-2010	IPR002049	EGF-like, laminin
GLEAN_10540	DF47170C73612D0F	1635	HMMSmart	SM00180	EGF_Lam	902	952	6.8e-15	T	14-Apr-2010	IPR002049	EGF-like, laminin
GLEAN_10540	DF47170C73612D0F	1635	HMMSmart	SM00180	EGF_Lam	955	1000	1.5e-11	T	14-Apr-2010	IPR002049	EGF-like, laminin
GLEAN_10540	DF47170C73612D0F	1635	HMMSmart	SM00180	EGF_Lam	1003	1046	5.5e-12	T	14-Apr-2010	IPR002049	EGF-like, laminin
GLEAN_10540	DF47170C73612D0F	1635	BlastProDom	PD936484	Q806D4_9VIRU_Q806D4;	1056	1623	2e-10	T	14-Apr-2010	NULL	NULL
GLEAN_10540	DF47170C73612D0F	1635	PatternScan	PS00022	EGF_1	301	312	NA	?	14-Apr-2010	IPR013032	EGF-like region, conserved site
GLEAN_10540	DF47170C73612D0F	1635	PatternScan	PS00022	EGF_1	431	442	NA	?	14-Apr-2010	IPR013032	EGF-like region, conserved site
GLEAN_10540	DF47170C73612D0F	1635	PatternScan	PS00022	EGF_1	481	492	NA	?	14-Apr-2010	IPR013032	EGF-like region, conserved site
GLEAN_10540	DF47170C73612D0F	1635	PatternScan	PS00022	EGF_1	710	721	NA	?	14-Apr-2010	IPR013032	EGF-like region, conserved site
GLEAN_10540	DF47170C73612D0F	1635	PatternScan	PS00022	EGF_1	760	771	NA	?	14-Apr-2010	IPR013032	EGF-like region, conserved site
GLEAN_10540	DF47170C73612D0F	1635	PatternScan	PS00022	EGF_1	925	936	NA	?	14-Apr-2010	IPR013032	EGF-like region, conserved site
GLEAN_10540	DF47170C73612D0F	1635	PatternScan	PS00022	EGF_1	974	985	NA	?	14-Apr-2010	IPR013032	EGF-like region, conserved site
GLEAN_10540	DF47170C73612D0F	1635	PatternScan	PS00022	EGF_1	1021	1032	NA	?	14-Apr-2010	IPR013032	EGF-like region, conserved site
GLEAN_10540	DF47170C73612D0F	1635	PatternScan	PS01186	EGF_2	710	724	NA	?	14-Apr-2010	IPR013032	EGF-like region, conserved site
GLEAN_10540	DF47170C73612D0F	1635	PatternScan	PS01248	EGF_LAM_1	301	335	NA	?	14-Apr-2010	IPR002049	EGF-like, laminin
GLEAN_10540	DF47170C73612D0F	1635	PatternScan	PS01248	EGF_LAM_1	383	415	NA	?	14-Apr-2010	IPR002049	EGF-like, laminin
GLEAN_10540	DF47170C73612D0F	1635	PatternScan	PS01248	EGF_LAM_1	431	462	NA	?	14-Apr-2010	IPR002049	EGF-like, laminin
GLEAN_10540	DF47170C73612D0F	1635	PatternScan	PS01248	EGF_LAM_1	481	515	NA	T	14-Apr-2010	IPR002049	EGF-like, laminin
GLEAN_10540	DF47170C73612D0F	1635	PatternScan	PS01248	EGF_LAM_1	710	744	NA	?	14-Apr-2010	IPR002049	EGF-like, laminin
GLEAN_10540	DF47170C73612D0F	1635	PatternScan	PS01248	EGF_LAM_1	760	795	NA	T	14-Apr-2010	IPR002049	EGF-like, laminin
GLEAN_10540	DF47170C73612D0F	1635	PatternScan	PS01248	EGF_LAM_1	811	847	NA	?	14-Apr-2010	IPR002049	EGF-like, laminin
GLEAN_10540	DF47170C73612D0F	1635	PatternScan	PS01248	EGF_LAM_1	868	904	NA	?	14-Apr-2010	IPR002049	EGF-like, laminin
GLEAN_10540	DF47170C73612D0F	1635	PatternScan	PS01248	EGF_LAM_1	925	957	NA	T	14-Apr-2010	IPR002049	EGF-like, laminin
GLEAN_10540	DF47170C73612D0F	1635	PatternScan	PS01248	EGF_LAM_1	974	1005	NA	T	14-Apr-2010	IPR002049	EGF-like, laminin
GLEAN_10540	DF47170C73612D0F	1635	PatternScan	PS01248	EGF_LAM_1	1021	1052	NA	T	14-Apr-2010	IPR002049	EGF-like, laminin
GLEAN_10540	DF47170C73612D0F	1635	ProfileScan	PS50027	EGF_LAM_2	278	337	10.959	T	14-Apr-2010	IPR002049	EGF-like, laminin
GLEAN_10540	DF47170C73612D0F	1635	ProfileScan	PS50027	EGF_LAM_2	358	412	7.913	T	14-Apr-2010	IPR002049	EGF-like, laminin
GLEAN_10540	DF47170C73612D0F	1635	ProfileScan	PS50027	EGF_LAM_2	413	459	18.195	T	14-Apr-2010	IPR002049	EGF-like, laminin
GLEAN_10540	DF47170C73612D0F	1635	ProfileScan	PS50027	EGF_LAM_2	460	512	17.643	T	14-Apr-2010	IPR002049	EGF-like, laminin
GLEAN_10540	DF47170C73612D0F	1635	ProfileScan	PS50027	EGF_LAM_2	744	792	16.881	T	14-Apr-2010	IPR002049	EGF-like, laminin
GLEAN_10540	DF47170C73612D0F	1635	ProfileScan	PS50027	EGF_LAM_2	793	846	7.170	T	14-Apr-2010	IPR002049	EGF-like, laminin
GLEAN_10540	DF47170C73612D0F	1635	ProfileScan	PS50027	EGF_LAM_2	847	901	15.130	T	14-Apr-2010	IPR002049	EGF-like, laminin
GLEAN_10540	DF47170C73612D0F	1635	ProfileScan	PS50027	EGF_LAM_2	902	954	19.262	T	14-Apr-2010	IPR002049	EGF-like, laminin
GLEAN_10540	DF47170C73612D0F	1635	ProfileScan	PS50027	EGF_LAM_2	955	1002	20.404	T	14-Apr-2010	IPR002049	EGF-like, laminin
GLEAN_10540	DF47170C73612D0F	1635	ProfileScan	PS50027	EGF_LAM_2	1003	1048	14.958	T	14-Apr-2010	IPR002049	EGF-like, laminin
GLEAN_10540	DF47170C73612D0F	1635	ProfileScan	PS51115	LAMININ_IVA	539	709	28.995	T	14-Apr-2010	IPR000034	Laminin B type IV	Biological Process: cell adhesion (GO:0007155), Cellular Component: extracellular matrix (GO:0031012)
GLEAN_10540	DF47170C73612D0F	1635	ProfileScan	PS51117	LAMININ_NTER	42	277	46.623	T	14-Apr-2010	IPR008211	Laminin, N-terminal	Cellular Component: proteinaceous extracellular matrix (GO:0005578)
GLEAN_10540	DF47170C73612D0F	1635	SignalPHMM	SignalP	signal-peptide	1	20	NA	?	14-Apr-2010	NULL	NULL
GLEAN_10540	DF47170C73612D0F	1635	superfamily	SSF57196	EGF/Laminin	744	795	2.3e-14	T	14-Apr-2010	NULL	NULL
GLEAN_10540	DF47170C73612D0F	1635	superfamily	SSF57196	EGF/Laminin	460	515	1.7e-12	T	14-Apr-2010	NULL	NULL
GLEAN_10540	DF47170C73612D0F	1635	superfamily	SSF57196	EGF/Laminin	278	335	2.2e-12	T	14-Apr-2010	NULL	NULL
GLEAN_10540	DF47170C73612D0F	1635	superfamily	SSF57196	EGF/Laminin	852	904	3.1e-11	T	14-Apr-2010	NULL	NULL
GLEAN_10540	DF47170C73612D0F	1635	superfamily	SSF57196	EGF/Laminin	902	954	3.4e-11	T	14-Apr-2010	NULL	NULL
GLEAN_10540	DF47170C73612D0F	1635	superfamily	SSF57196	EGF/Laminin	955	1000	1.7e-10	T	14-Apr-2010	NULL	NULL
GLEAN_10540	DF47170C73612D0F	1635	superfamily	SSF57196	EGF/Laminin	358	415	1.7e-09	T	14-Apr-2010	NULL	NULL
GLEAN_10540	DF47170C73612D0F	1635	superfamily	SSF57196	EGF/Laminin	1003	1051	5.8e-08	T	14-Apr-2010	NULL	NULL
GLEAN_10540	DF47170C73612D0F	1635	superfamily	SSF57196	EGF/Laminin	413	457	9.3e-08	T	14-Apr-2010	NULL	NULL
GLEAN_10540	DF47170C73612D0F	1635	superfamily	SSF57196	EGF/Laminin	799	849	1.5e-07	T	14-Apr-2010	NULL	NULL
GLEAN_10540	DF47170C73612D0F	1635	superfamily	SSF57196	EGF/Laminin	690	741	5.3e-06	T	14-Apr-2010	NULL	NULL
GLEAN_10540	DF47170C73612D0F	1635	HMMPfam	PF00055	Laminin_N	46	276	2.8e-83	T	14-Apr-2010	IPR008211	Laminin, N-terminal	Cellular Component: proteinaceous extracellular matrix (GO:0005578)
GLEAN_10540	DF47170C73612D0F	1635	HMMPfam	PF00053	Laminin_EGF	278	324	1.4e-05	T	14-Apr-2010	IPR002049	EGF-like, laminin
GLEAN_10540	DF47170C73612D0F	1635	HMMPfam	PF00053	Laminin_EGF	358	406	0.00034	T	14-Apr-2010	IPR002049	EGF-like, laminin
GLEAN_10540	DF47170C73612D0F	1635	HMMPfam	PF00053	Laminin_EGF	413	460	2e-10	T	14-Apr-2010	IPR002049	EGF-like, laminin
GLEAN_10540	DF47170C73612D0F	1635	HMMPfam	PF00053	Laminin_EGF	460	510	1.3e-11	T	14-Apr-2010	IPR002049	EGF-like, laminin
GLEAN_10540	DF47170C73612D0F	1635	HMMPfam	PF00053	Laminin_EGF	709	733	0.0045	T	14-Apr-2010	IPR002049	EGF-like, laminin
GLEAN_10540	DF47170C73612D0F	1635	HMMPfam	PF00053	Laminin_EGF	744	790	2.7e-10	T	14-Apr-2010	IPR002049	EGF-like, laminin
GLEAN_10540	DF47170C73612D0F	1635	HMMPfam	PF00053	Laminin_EGF	793	844	0.018	T	14-Apr-2010	IPR002049	EGF-like, laminin
GLEAN_10540	DF47170C73612D0F	1635	HMMPfam	PF00053	Laminin_EGF	847	894	1.9e-09	T	14-Apr-2010	IPR002049	EGF-like, laminin
GLEAN_10540	DF47170C73612D0F	1635	HMMPfam	PF00053	Laminin_EGF	902	952	3.5e-11	T	14-Apr-2010	IPR002049	EGF-like, laminin
GLEAN_10540	DF47170C73612D0F	1635	HMMPfam	PF00053	Laminin_EGF	955	1000	3.8e-10	T	14-Apr-2010	IPR002049	EGF-like, laminin
GLEAN_10540	DF47170C73612D0F	1635	HMMPfam	PF00053	Laminin_EGF	1003	1044	3.3e-07	T	14-Apr-2010	IPR002049	EGF-like, laminin
GLEAN_10540	DF47170C73612D0F	1635	HMMPfam	PF00052	Laminin_B	576	708	1.8e-27	T	14-Apr-2010	IPR000034	Laminin B type IV	Biological Process: cell adhesion (GO:0007155), Cellular Component: extracellular matrix (GO:0031012)
GLEAN_10839	3F3287CA5409F71B	1788	SignalPHMM	SignalP	signal-peptide	1	16	NA	?	14-Apr-2010	NULL	NULL
GLEAN_10839	3F3287CA5409F71B	1788	ProfileScan	PS51211	VITELLOGENIN	22	800	36.658	T	14-Apr-2010	IPR001747	Lipid transport protein, N-terminal	Molecular Function: lipid transporter activity (GO:0005319), Biological Process: lipid transport (GO:0006869)
GLEAN_10839	3F3287CA5409F71B	1788	ProfileScan	PS51233	VWFD	1458	1695	19.101	T	14-Apr-2010	IPR001846	von Willebrand factor, type D
GLEAN_10839	3F3287CA5409F71B	1788	ProfileScan	PS51257	PROKAR_LIPOPROTEIN	1	15	5.000	T	14-Apr-2010	NULL	NULL
GLEAN_10839	3F3287CA5409F71B	1788	HMMPanther	PTHR23345	VITELLOGENIN-RELATED	3	203	1.2e-22	T	14-Apr-2010	NULL	NULL
GLEAN_10839	3F3287CA5409F71B	1788	HMMPanther	PTHR23345	VITELLOGENIN-RELATED	303	578	1.2e-22	T	14-Apr-2010	NULL	NULL
GLEAN_10839	3F3287CA5409F71B	1788	HMMPanther	PTHR23345	VITELLOGENIN-RELATED	597	963	1.2e-22	T	14-Apr-2010	NULL	NULL
GLEAN_10839	3F3287CA5409F71B	1788	superfamily	SSF48431	Lipovitellin-phosvitin complex, superhelical domain	395	764	2.7e-68	T	14-Apr-2010	NULL	NULL
GLEAN_10839	3F3287CA5409F71B	1788	superfamily	SSF56968	Lipovitellin-phosvitin complex; beta-sheet shell regions	21	324	1.1e-59	T	14-Apr-2010	IPR015819	Lipid transport protein, beta-sheet shell	Molecular Function: lipid transporter activity (GO:0005319), Biological Process: lipid transport (GO:0006869)
GLEAN_10839	3F3287CA5409F71B	1788	superfamily	SSF56968	Lipovitellin-phosvitin complex; beta-sheet shell regions	763	1070	3.2e-32	T	14-Apr-2010	IPR015819	Lipid transport protein, beta-sheet shell	Molecular Function: lipid transporter activity (GO:0005319), Biological Process: lipid transport (GO:0006869)
GLEAN_10839	3F3287CA5409F71B	1788	HMMSmart	SM00638	LPD_N	22	732	2.4e-237	T	14-Apr-2010	IPR001747	Lipid transport protein, N-terminal	Molecular Function: lipid transporter activity (GO:0005319), Biological Process: lipid transport (GO:0006869)
GLEAN_10839	3F3287CA5409F71B	1788	HMMSmart	SM00216	VWD	1448	1640	0.0023	T	14-Apr-2010	IPR001846	von Willebrand factor, type D
GLEAN_10839	3F3287CA5409F71B	1788	HMMPfam	PF01347	Vitellogenin_N	22	732	1.8e-189	T	14-Apr-2010	IPR001747	Lipid transport protein, N-terminal	Molecular Function: lipid transporter activity (GO:0005319), Biological Process: lipid transport (GO:0006869)
GLEAN_10839	3F3287CA5409F71B	1788	HMMPfam	PF09172	DUF1943	766	1057	5e-27	T	14-Apr-2010	IPR015255	Vitellinogen, open beta-sheet	Molecular Function: lipid transporter activity (GO:0005319), Biological Process: lipid transport (GO:0006869)
GLEAN_10839	3F3287CA5409F71B	1788	HMMPfam	PF00094	VWD	1460	1641	1.7e-10	T	14-Apr-2010	IPR001846	von Willebrand factor, type D
GLEAN_10864	5443044CD52BADD5	431	HMMPfam	PF06585	JHBP	1	223	2.1e-36	T	14-Apr-2010	IPR010562	Haemolymph juvenile hormone binding
GLEAN_10864	5443044CD52BADD5	431	SignalPHMM	SignalP	signal-peptide	1	18	NA	?	14-Apr-2010	NULL	NULL
GLEAN_10864	5443044CD52BADD5	431	HMMPanther	PTHR21285	UNCHARACTERIZED	6	422	4.3e-66	T	14-Apr-2010	NULL	NULL
GLEAN_10956	ECF4B7A485241F91	854	SignalPHMM	SignalP	signal-peptide	1	19	NA	?	14-Apr-2010	NULL	NULL
GLEAN_10956	ECF4B7A485241F91	854	HMMPfam	PF00078	RVT_1	522	673	2.6e-12	T	14-Apr-2010	IPR000477	RNA-directed DNA polymerase (reverse transcriptase)	Molecular Function: RNA binding (GO:0003723), Molecular Function: RNA-directed DNA polymerase activity (GO:0003964), Biological Process: RNA-dependent DNA replication (GO:0006278)
GLEAN_10956	ECF4B7A485241F91	854	HMMPanther	PTHR21301	REVERSE TRANSCRIPTASE	530	747	1.2e-11	T	14-Apr-2010	NULL	NULL
GLEAN_10956	ECF4B7A485241F91	854	ProfileScan	PS50878	RT_POL	429	698	12.176	T	14-Apr-2010	IPR000477	RNA-directed DNA polymerase (reverse transcriptase)	Molecular Function: RNA binding (GO:0003723), Molecular Function: RNA-directed DNA polymerase activity (GO:0003964), Biological Process: RNA-dependent DNA replication (GO:0006278)
GLEAN_10958	70F741BD55A9560A	175	SignalPHMM	SignalP	signal-peptide	1	18	NA	?	14-Apr-2010	NULL	NULL
GLEAN_11019	ED445260C8E4C6C0	653	HMMPanther	PTHR19269:SF11	TROPOMYOSIN INVERTEBRATE	1	45	5.6e-115	T	14-Apr-2010	NULL	NULL
GLEAN_11019	ED445260C8E4C6C0	653	HMMPanther	PTHR19269:SF11	TROPOMYOSIN INVERTEBRATE	323	413	5.6e-115	T	14-Apr-2010	NULL	NULL
GLEAN_11019	ED445260C8E4C6C0	653	HMMPanther	PTHR19269:SF11	TROPOMYOSIN INVERTEBRATE	465	562	5.6e-115	T	14-Apr-2010	NULL	NULL
GLEAN_11019	ED445260C8E4C6C0	653	HMMPanther	PTHR19269:SF11	TROPOMYOSIN INVERTEBRATE	605	652	5.6e-115	T	14-Apr-2010	NULL	NULL
GLEAN_11019	ED445260C8E4C6C0	653	HMMPanther	PTHR19269	TROPOMYOSIN	1	45	5.6e-115	T	14-Apr-2010	NULL	NULL
GLEAN_11019	ED445260C8E4C6C0	653	HMMPanther	PTHR19269	TROPOMYOSIN	323	413	5.6e-115	T	14-Apr-2010	NULL	NULL
GLEAN_11019	ED445260C8E4C6C0	653	HMMPanther	PTHR19269	TROPOMYOSIN	465	562	5.6e-115	T	14-Apr-2010	NULL	NULL
GLEAN_11019	ED445260C8E4C6C0	653	HMMPanther	PTHR19269	TROPOMYOSIN	605	652	5.6e-115	T	14-Apr-2010	NULL	NULL
GLEAN_11019	ED445260C8E4C6C0	653	PatternScan	PS00105	AA_TRANSFER_CLASS_1	282	295	NA	?	14-Apr-2010	IPR004838	Aminotransferases, class-I, pyridoxal-phosphate-binding site	Molecular Function: catalytic activity (GO:0003824), Biological Process: biosynthetic process (GO:0009058), Molecular Function: pyridoxal phosphate binding (GO:0030170)
GLEAN_11019	ED445260C8E4C6C0	653	HMMPfam	PF00261	Tropomyosin	325	446	4.8e-38	T	14-Apr-2010	IPR000533	Tropomyosin
GLEAN_11019	ED445260C8E4C6C0	653	HMMPfam	PF00261	Tropomyosin	453	568	1.9e-45	T	14-Apr-2010	IPR000533	Tropomyosin
GLEAN_11019	ED445260C8E4C6C0	653	HMMPfam	PF00261	Tropomyosin	573	651	1.8e-21	T	14-Apr-2010	IPR000533	Tropomyosin
GLEAN_11019	ED445260C8E4C6C0	653	FPrintScan	PR00194	TROPOMYOSIN	361	378	3.9e-41	T	14-Apr-2010	IPR000533	Tropomyosin
GLEAN_11019	ED445260C8E4C6C0	653	FPrintScan	PR00194	TROPOMYOSIN	448	468	3.9e-41	T	14-Apr-2010	IPR000533	Tropomyosin
GLEAN_11019	ED445260C8E4C6C0	653	FPrintScan	PR00194	TROPOMYOSIN	473	501	3.9e-41	T	14-Apr-2010	IPR000533	Tropomyosin
GLEAN_11019	ED445260C8E4C6C0	653	FPrintScan	PR00194	TROPOMYOSIN	503	526	3.9e-41	T	14-Apr-2010	IPR000533	Tropomyosin
GLEAN_11019	ED445260C8E4C6C0	653	FPrintScan	PR00194	TROPOMYOSIN	559	584	3.9e-41	T	14-Apr-2010	IPR000533	Tropomyosin
GLEAN_11024	35F6AE61591D3AC6	602	HMMSmart	SM00387	HATPase_c	95	254	0.00073	T	14-Apr-2010	IPR003594	ATPase-like, ATP-binding domain	Molecular Function: ATP binding (GO:0005524)
GLEAN_11024	35F6AE61591D3AC6	602	FPrintScan	PR00775	HEATSHOCK90	73	93	2.8e-57	T	14-Apr-2010	IPR020575	Heat shock protein Hsp90, N-terminal
GLEAN_11024	35F6AE61591D3AC6	602	FPrintScan	PR00775	HEATSHOCK90	94	116	2.8e-57	T	14-Apr-2010	IPR020575	Heat shock protein Hsp90, N-terminal
GLEAN_11024	35F6AE61591D3AC6	602	FPrintScan	PR00775	HEATSHOCK90	144	161	2.8e-57	T	14-Apr-2010	IPR020575	Heat shock protein Hsp90, N-terminal
GLEAN_11024	35F6AE61591D3AC6	602	FPrintScan	PR00775	HEATSHOCK90	162	179	2.8e-57	T	14-Apr-2010	IPR020575	Heat shock protein Hsp90, N-terminal
GLEAN_11024	35F6AE61591D3AC6	602	FPrintScan	PR00775	HEATSHOCK90	192	214	2.8e-57	T	14-Apr-2010	IPR020575	Heat shock protein Hsp90, N-terminal
GLEAN_11024	35F6AE61591D3AC6	602	FPrintScan	PR00775	HEATSHOCK90	242	259	2.8e-57	T	14-Apr-2010	IPR020575	Heat shock protein Hsp90, N-terminal
GLEAN_11024	35F6AE61591D3AC6	602	FPrintScan	PR00775	HEATSHOCK90	260	278	2.8e-57	T	14-Apr-2010	IPR020575	Heat shock protein Hsp90, N-terminal
GLEAN_11024	35F6AE61591D3AC6	602	HMMPfam	PF00183	HSP90	285	403	6.6e-28	T	14-Apr-2010	IPR020576	Heat shock protein Hsp90, C-terminal
GLEAN_11024	35F6AE61591D3AC6	602	HMMPfam	PF00183	HSP90	405	599	1.8e-22	T	14-Apr-2010	IPR020576	Heat shock protein Hsp90, C-terminal
GLEAN_11024	35F6AE61591D3AC6	602	HMMPfam	PF02518	HATPase_c	100	250	5.4e-09	T	14-Apr-2010	IPR003594	ATPase-like, ATP-binding domain	Molecular Function: ATP binding (GO:0005524)
GLEAN_11024	35F6AE61591D3AC6	602	HMMPIR	PIRSF002583	Heat shock protein, HSP90/HTPG types	71	602	2e-185	T	14-Apr-2010	IPR001404	Chaperone protein htpG	Molecular Function: ATP binding (GO:0005524), Biological Process: protein folding (GO:0006457), Biological Process: response to stress (GO:0006950), Molecular Function: unfolded protein binding (GO:0051082)
GLEAN_11024	35F6AE61591D3AC6	602	superfamily	SSF55874	ATPase domain of HSP90 chaperone/DNA topoisomerase II/histidine kinase	75	299	1.8e-62	T	14-Apr-2010	IPR003594	ATPase-like, ATP-binding domain	Molecular Function: ATP binding (GO:0005524)
GLEAN_11024	35F6AE61591D3AC6	602	superfamily	SSF54211	Ribosomal protein S5 domain 2-like	287	454	2.4e-46	T	14-Apr-2010	IPR020568	Ribosomal protein S5 domain 2-type fold
GLEAN_11024	35F6AE61591D3AC6	602	superfamily	SSF110942	HSP90 C-terminal domain (C-terminal part of Pfam 00183)	479	597	1.4e-27	T	14-Apr-2010	NULL	NULL
GLEAN_11024	35F6AE61591D3AC6	602	HMMPanther	PTHR11528:SF24	TUMOR NECROSIS FACTOR TYPE 1 RECEPTOR ASSOCIATED PROTEIN (TRAP-1)	31	602	1.3e-273	T	14-Apr-2010	NULL	NULL
GLEAN_11024	35F6AE61591D3AC6	602	HMMPanther	PTHR11528	HEAT SHOCK PROTEIN 90	31	602	1.3e-273	T	14-Apr-2010	IPR001404	Chaperone protein htpG	Molecular Function: ATP binding (GO:0005524), Biological Process: protein folding (GO:0006457), Biological Process: response to stress (GO:0006950), Molecular Function: unfolded protein binding (GO:0051082)
GLEAN_11039	39A93641009BF056	567	HMMPfam	PF00149	Metallophos	145	408	1.8e-19	T	14-Apr-2010	IPR004843	Metallophosphoesterase	Molecular Function: hydrolase activity (GO:0016787)
GLEAN_11039	39A93641009BF056	567	superfamily	SSF56300	Metallo-dependent phosphatases	142	460	2.6e-28	T	14-Apr-2010	NULL	NULL
GLEAN_11039	39A93641009BF056	567	superfamily	SSF47862	Saposin	30	112	3.6e-11	T	14-Apr-2010	IPR011001	Saposin-like
GLEAN_11039	39A93641009BF056	567	HMMSmart	SM00741	SapB	32	112	0.67	T	14-Apr-2010	IPR008139	Saposin B
GLEAN_11039	39A93641009BF056	567	SignalPHMM	SignalP	signal-peptide	1	18	NA	?	14-Apr-2010	NULL	NULL
GLEAN_11039	39A93641009BF056	567	ProfileScan	PS50015	SAP_B	30	116	11.312	T	14-Apr-2010	IPR008139	Saposin B
GLEAN_11039	39A93641009BF056	567	HMMPIR	PIRSF000948	Sphingomyelin phosphodiesterase (acid sphingomyelinase)	1	559	1e-127	T	14-Apr-2010	IPR011160	Sphingomyelin phosphodiesterase	Molecular Function: sphingomyelin phosphodiesterase activity (GO:0004767), Biological Process: sphingomyelin catabolic process (GO:0006685)
GLEAN_11039	39A93641009BF056	567	HMMPanther	PTHR10340:SF13	SPHINGOMYELIN PHOSPHODIESTERASE 1, 2	34	567	6.5e-195	T	14-Apr-2010	NULL	NULL
GLEAN_11039	39A93641009BF056	567	HMMPanther	PTHR10340	SPHINGOMYELIN PHOSPHODIESTERASE	34	567	6.5e-195	T	14-Apr-2010	NULL	NULL
GLEAN_11159	9921EFD62FE8538F	360	superfamily	SSF52518	Thiamin diphosphate-binding fold (THDP-binding)	29	236	1.2e-70	T	14-Apr-2010	NULL	NULL
GLEAN_11159	9921EFD62FE8538F	360	superfamily	SSF52922	TK C-terminal domain-like	220	358	8.6e-42	T	14-Apr-2010	IPR009014	Transketolase, C-terminal/Pyruvate-ferredoxin oxidoreductase, domain II	Molecular Function: catalytic activity (GO:0003824), Biological Process: metabolic process (GO:0008152)
GLEAN_11159	9921EFD62FE8538F	360	HMMPfam	PF02779	Transket_pyr	31	207	8.3e-49	T	14-Apr-2010	IPR005475	Transketolase-like, pyrimidine-binding domain
GLEAN_11159	9921EFD62FE8538F	360	HMMPfam	PF02780	Transketolase_C	226	348	2.1e-38	T	14-Apr-2010	IPR005476	Transketolase, C-terminal	Molecular Function: catalytic activity (GO:0003824), Biological Process: metabolic process (GO:0008152)
GLEAN_11159	9921EFD62FE8538F	360	HMMPanther	PTHR11624:SF11	PYRUVATE DEHYDROGENASE E1 COMPONENT, BETA SUBUNIT	66	360	3.2e-199	T	14-Apr-2010	NULL	NULL
GLEAN_11159	9921EFD62FE8538F	360	HMMPanther	PTHR11624	DEHYDROGENASE RELATED	66	360	3.2e-199	T	14-Apr-2010	NULL	NULL
GLEAN_11207	24E10CD0DAE58585	377	HMMPanther	PTHR11941	ENOYL-COA HYDRATASE-RELATED	36	371	1e-91	T	14-Apr-2010	NULL	NULL
GLEAN_11207	24E10CD0DAE58585	377	HMMPfam	PF00378	ECH	44	209	6.3e-26	T	14-Apr-2010	IPR001753	Crotonase, core	Molecular Function: catalytic activity (GO:0003824), Biological Process: metabolic process (GO:0008152)
GLEAN_11207	24E10CD0DAE58585	377	superfamily	SSF52096	ClpP/crotonase	27	355	3.3e-67	T	14-Apr-2010	NULL	NULL
GLEAN_11254	E6F3CAF2199F8995	496	HMMTigr	TIGR01780	SSADH: succinate-semialdehyde dehydrogenase	39	489	1.2e-269	T	14-Apr-2010	IPR010102	Succinic semialdehyde dehydrogenase	Molecular Function: oxidoreductase activity, acting on the aldehyde or oxo group of donors, NAD or NADP as acceptor (GO:0016620), Biological Process: oxidation reduction (GO:0055114)
GLEAN_11254	E6F3CAF2199F8995	496	PatternScan	PS00687	ALDEHYDE_DEHYDR_GLU	266	273	NA	T	14-Apr-2010	IPR016160	Aldehyde dehydrogenase, conserved site	Biological Process: metabolic process (GO:0008152), Molecular Function: oxidoreductase activity (GO:0016491), Biological Process: oxidation reduction (GO:0055114)
GLEAN_11254	E6F3CAF2199F8995	496	HMMPfam	PF00171	Aldedh	28	490	4.2e-163	T	14-Apr-2010	IPR015590	Aldehyde dehydrogenase	Biological Process: metabolic process (GO:0008152), Molecular Function: oxidoreductase activity (GO:0016491), Biological Process: oxidation reduction (GO:0055114)
GLEAN_11254	E6F3CAF2199F8995	496	HMMPanther	PTHR11699:SF49	SUCCINATE SEMIALDEHYDE DEHYDROGENASE	64	494	1.4e-263	T	14-Apr-2010	NULL	NULL
GLEAN_11254	E6F3CAF2199F8995	496	HMMPanther	PTHR11699	ALDEHYDE DEHYDROGENASE-RELATED	64	494	1.4e-263	T	14-Apr-2010	IPR015590	Aldehyde dehydrogenase	Biological Process: metabolic process (GO:0008152), Molecular Function: oxidoreductase activity (GO:0016491), Biological Process: oxidation reduction (GO:0055114)
GLEAN_11254	E6F3CAF2199F8995	496	superfamily	SSF53720	ALDH-like	1	495	1.4e-173	T	14-Apr-2010	IPR016161	Aldehyde/histidinol dehydrogenase	Biological Process: metabolic process (GO:0008152), Molecular Function: oxidoreductase activity (GO:0016491), Biological Process: oxidation reduction (GO:0055114)
GLEAN_11300	86CADDDC14CA8A21	575	superfamily	SSF82153	FAS1 domain	240	384	5.2e-28	T	14-Apr-2010	IPR000782	FAS1 domain
GLEAN_11300	86CADDDC14CA8A21	575	superfamily	SSF82153	FAS1 domain	385	552	1.1e-24	T	14-Apr-2010	IPR000782	FAS1 domain
GLEAN_11300	86CADDDC14CA8A21	575	superfamily	SSF82153	FAS1 domain	85	232	1e-17	T	14-Apr-2010	IPR000782	FAS1 domain
GLEAN_11300	86CADDDC14CA8A21	575	superfamily	SSF82153	FAS1 domain	5	61	0.0062	T	14-Apr-2010	IPR000782	FAS1 domain
GLEAN_11300	86CADDDC14CA8A21	575	ProfileScan	PS50213	FAS1	79	228	12.219	T	14-Apr-2010	IPR000782	FAS1 domain
GLEAN_11300	86CADDDC14CA8A21	575	ProfileScan	PS50213	FAS1	231	380	16.947	T	14-Apr-2010	IPR000782	FAS1 domain
GLEAN_11300	86CADDDC14CA8A21	575	ProfileScan	PS50213	FAS1	384	544	14.078	T	14-Apr-2010	IPR000782	FAS1 domain
GLEAN_11300	86CADDDC14CA8A21	575	HMMSmart	SM00554	FAS1	115	231	9.7e-12	T	14-Apr-2010	IPR000782	FAS1 domain
GLEAN_11300	86CADDDC14CA8A21	575	HMMSmart	SM00554	FAS1	273	383	1e-20	T	14-Apr-2010	IPR000782	FAS1 domain
GLEAN_11300	86CADDDC14CA8A21	575	HMMSmart	SM00554	FAS1	421	547	1e-08	T	14-Apr-2010	IPR000782	FAS1 domain
GLEAN_11300	86CADDDC14CA8A21	575	HMMPanther	PTHR10900:SF5	FASCICLIN I (FAS I)	1	574	3.2e-148	T	14-Apr-2010	NULL	NULL
GLEAN_11300	86CADDDC14CA8A21	575	HMMPanther	PTHR10900	PERIOSTIN-RELATED	1	574	3.2e-148	T	14-Apr-2010	NULL	NULL
GLEAN_11300	86CADDDC14CA8A21	575	HMMPfam	PF02469	Fasciclin	109	229	2.1e-06	T	14-Apr-2010	IPR000782	FAS1 domain
GLEAN_11300	86CADDDC14CA8A21	575	HMMPfam	PF02469	Fasciclin	247	380	1.6e-22	T	14-Apr-2010	IPR000782	FAS1 domain
GLEAN_11300	86CADDDC14CA8A21	575	HMMPfam	PF02469	Fasciclin	401	543	1.1e-13	T	14-Apr-2010	IPR000782	FAS1 domain
GLEAN_11877	DCFC029DE2760FCD	298	HMMPfam	PF07165	DUF1397	47	257	6e-58	T	14-Apr-2010	IPR009832	Protein of unknown function DUF1397
GLEAN_11877	DCFC029DE2760FCD	298	SignalPHMM	SignalP	signal-peptide	1	19	NA	?	14-Apr-2010	NULL	NULL
GLEAN_11877	DCFC029DE2760FCD	298	HMMPanther	PTHR20997	UNCHARACTERIZED	6	257	1.5e-43	T	14-Apr-2010	NULL	NULL
GLEAN_11905	659405C4F1A3B4C6	613	SignalPHMM	SignalP	signal-peptide	1	25	NA	?	14-Apr-2010	NULL	NULL
GLEAN_11905	659405C4F1A3B4C6	613	TMHMM	tmhmm	transmembrane_regions	592	612	NA	?	14-Apr-2010	NULL	NULL
GLEAN_11905	659405C4F1A3B4C6	613	HMMPanther	PTHR22255	UNCHARACTERIZED	108	605	4.6e-133	T	14-Apr-2010	NULL	NULL
GLEAN_12185	5B9518011A0215AB	782	HMMPIR	PIRSF002583	Heat shock protein, HSP90/HTPG types	73	768	0	T	14-Apr-2010	IPR001404	Chaperone protein htpG	Molecular Function: ATP binding (GO:0005524), Biological Process: protein folding (GO:0006457), Biological Process: response to stress (GO:0006950), Molecular Function: unfolded protein binding (GO:0051082)
GLEAN_12185	5B9518011A0215AB	782	SignalPHMM	SignalP	signal-peptide	1	20	NA	?	14-Apr-2010	NULL	NULL
GLEAN_12185	5B9518011A0215AB	782	superfamily	SSF54211	Ribosomal protein S5 domain 2-like	339	592	1.6e-94	T	14-Apr-2010	IPR020568	Ribosomal protein S5 domain 2-type fold
GLEAN_12185	5B9518011A0215AB	782	superfamily	SSF55874	ATPase domain of HSP90 chaperone/DNA topoisomerase II/histidine kinase	77	351	2.2e-68	T	14-Apr-2010	IPR003594	ATPase-like, ATP-binding domain	Molecular Function: ATP binding (GO:0005524)
GLEAN_12185	5B9518011A0215AB	782	superfamily	SSF110942	HSP90 C-terminal domain (C-terminal part of Pfam 00183)	615	743	2.5e-29	T	14-Apr-2010	NULL	NULL
GLEAN_12185	5B9518011A0215AB	782	HMMPfam	PF00183	HSP90	257	777	1.4e-201	T	14-Apr-2010	IPR020576	Heat shock protein Hsp90, C-terminal
GLEAN_12185	5B9518011A0215AB	782	HMMPfam	PF02518	HATPase_c	101	252	1.4e-10	T	14-Apr-2010	IPR003594	ATPase-like, ATP-binding domain	Molecular Function: ATP binding (GO:0005524)
GLEAN_12185	5B9518011A0215AB	782	HMMSmart	SM00387	HATPase_c	97	255	2e-06	T	14-Apr-2010	IPR003594	ATPase-like, ATP-binding domain	Molecular Function: ATP binding (GO:0005524)
GLEAN_12185	5B9518011A0215AB	782	HMMPanther	PTHR11528:SF21	ENDOPLASMIN	28	780	0	T	14-Apr-2010	IPR015566	Molecular chaperone, heat shock protein, endoplasmin
GLEAN_12185	5B9518011A0215AB	782	HMMPanther	PTHR11528	HEAT SHOCK PROTEIN 90	28	780	0	T	14-Apr-2010	IPR001404	Chaperone protein htpG	Molecular Function: ATP binding (GO:0005524), Biological Process: protein folding (GO:0006457), Biological Process: response to stress (GO:0006950), Molecular Function: unfolded protein binding (GO:0051082)
GLEAN_12185	5B9518011A0215AB	782	FPrintScan	PR00775	HEATSHOCK90	75	95	2e-68	T	14-Apr-2010	IPR020575	Heat shock protein Hsp90, N-terminal
GLEAN_12185	5B9518011A0215AB	782	FPrintScan	PR00775	HEATSHOCK90	96	118	2e-68	T	14-Apr-2010	IPR020575	Heat shock protein Hsp90, N-terminal
GLEAN_12185	5B9518011A0215AB	782	FPrintScan	PR00775	HEATSHOCK90	145	162	2e-68	T	14-Apr-2010	IPR020575	Heat shock protein Hsp90, N-terminal
GLEAN_12185	5B9518011A0215AB	782	FPrintScan	PR00775	HEATSHOCK90	163	180	2e-68	T	14-Apr-2010	IPR020575	Heat shock protein Hsp90, N-terminal
GLEAN_12185	5B9518011A0215AB	782	FPrintScan	PR00775	HEATSHOCK90	192	214	2e-68	T	14-Apr-2010	IPR020575	Heat shock protein Hsp90, N-terminal
GLEAN_12185	5B9518011A0215AB	782	FPrintScan	PR00775	HEATSHOCK90	243	260	2e-68	T	14-Apr-2010	IPR020575	Heat shock protein Hsp90, N-terminal
GLEAN_12185	5B9518011A0215AB	782	FPrintScan	PR00775	HEATSHOCK90	261	279	2e-68	T	14-Apr-2010	IPR020575	Heat shock protein Hsp90, N-terminal
GLEAN_12185	5B9518011A0215AB	782	PatternScan	PS00298	HSP90	95	104	NA	T	14-Apr-2010	IPR019805	Heat shock protein Hsp90, conserved site	Molecular Function: ATP binding (GO:0005524), Biological Process: protein folding (GO:0006457), Biological Process: response to stress (GO:0006950), Molecular Function: unfolded protein binding (GO:0051082)
GLEAN_12423	7B9CE77F92999009	275	FPrintScan	PR00014	FNTYPEIII	36	45	9.5e-05	T	14-Apr-2010	IPR003962	Fibronectin, type III subdomain
GLEAN_12423	7B9CE77F92999009	275	FPrintScan	PR00014	FNTYPEIII	49	59	9.5e-05	T	14-Apr-2010	IPR003962	Fibronectin, type III subdomain
GLEAN_12423	7B9CE77F92999009	275	FPrintScan	PR00014	FNTYPEIII	78	96	9.5e-05	T	14-Apr-2010	IPR003962	Fibronectin, type III subdomain
GLEAN_12423	7B9CE77F92999009	275	FPrintScan	PR00014	FNTYPEIII	96	110	9.5e-05	T	14-Apr-2010	IPR003962	Fibronectin, type III subdomain
GLEAN_12423	7B9CE77F92999009	275	HMMPfam	PF00041	fn3	24	109	8.4e-14	T	14-Apr-2010	IPR003961	Fibronectin, type III
GLEAN_12423	7B9CE77F92999009	275	HMMSmart	SM00060	FN3	22	109	2.1e-09	T	14-Apr-2010	IPR003961	Fibronectin, type III
GLEAN_12423	7B9CE77F92999009	275	superfamily	SSF49265	Fibronectin type III	21	117	2.7e-18	T	14-Apr-2010	IPR008957	Fibronectin, type III-like fold
GLEAN_12423	7B9CE77F92999009	275	ProfileScan	PS50853	FN3	22	118	17.290	T	14-Apr-2010	IPR003961	Fibronectin, type III
GLEAN_12423	7B9CE77F92999009	275	ProfileScan	PS50853	FN3	176	268	9.270	T	14-Apr-2010	IPR003961	Fibronectin, type III
GLEAN_12423	7B9CE77F92999009	275	SignalPHMM	SignalP	signal-peptide	1	18	NA	?	14-Apr-2010	NULL	NULL
GLEAN_12423	7B9CE77F92999009	275	HMMPanther	PTHR10489:SF39	IMMUNOGLOBULIN DOMAIN SUPERFAMILY (SENSORY GUIDANCE PROTEIN)	26	122	2.9e-25	T	14-Apr-2010	NULL	NULL
GLEAN_12423	7B9CE77F92999009	275	HMMPanther	PTHR10489:SF39	IMMUNOGLOBULIN DOMAIN SUPERFAMILY (SENSORY GUIDANCE PROTEIN)	178	263	2.9e-25	T	14-Apr-2010	NULL	NULL
GLEAN_12423	7B9CE77F92999009	275	HMMPanther	PTHR10489	CELL ADHESION MOLECULE	26	122	2.9e-25	T	14-Apr-2010	NULL	NULL
GLEAN_12423	7B9CE77F92999009	275	HMMPanther	PTHR10489	CELL ADHESION MOLECULE	178	263	2.9e-25	T	14-Apr-2010	NULL	NULL
GLEAN_12702	702F951BEEB7FC6B	380	HMMTigr	TIGR01263	4HPPD: 4-hydroxyphenylpyruvate dioxygenase	17	380	4.7e-199	T	14-Apr-2010	IPR005956	4-hydroxyphenylpyruvate dioxygenase	Molecular Function: 4-hydroxyphenylpyruvate dioxygenase activity (GO:0003868), Biological Process: aromatic amino acid family metabolic process (GO:0009072)
GLEAN_12702	702F951BEEB7FC6B	380	HMMPIR	PIRSF009283	4-hydroxyphenylpyruvate dioxygenase	8	380	3.7e-187	T	14-Apr-2010	IPR005956	4-hydroxyphenylpyruvate dioxygenase	Molecular Function: 4-hydroxyphenylpyruvate dioxygenase activity (GO:0003868), Biological Process: aromatic amino acid family metabolic process (GO:0009072)
GLEAN_12702	702F951BEEB7FC6B	380	HMMPanther	PTHR11959	4-HYDROXYPHENYLPYRUVATE DIOXYGENASE	3	380	2.2e-183	T	14-Apr-2010	IPR005956	4-hydroxyphenylpyruvate dioxygenase	Molecular Function: 4-hydroxyphenylpyruvate dioxygenase activity (GO:0003868), Biological Process: aromatic amino acid family metabolic process (GO:0009072)
GLEAN_12702	702F951BEEB7FC6B	380	HMMPfam	PF00903	Glyoxalase	19	124	6.2e-05	T	14-Apr-2010	IPR004360	Glyoxalase/bleomycin resistance protein/dioxygenase
GLEAN_12702	702F951BEEB7FC6B	380	HMMPfam	PF00903	Glyoxalase	180	334	5.3e-16	T	14-Apr-2010	IPR004360	Glyoxalase/bleomycin resistance protein/dioxygenase
GLEAN_12702	702F951BEEB7FC6B	380	superfamily	SSF54593	Glyoxalase/Bleomycin resistance protein/Dihydroxybiphenyl dioxygenase	5	367	3.9e-110	T	14-Apr-2010	NULL	NULL
GLEAN_12795	FE40FB003E7963F5	572	HMMPanther	PTHR10974:SF9	SUBFAMILY NOT NAMED	87	473	1.6e-127	T	14-Apr-2010	NULL	NULL
GLEAN_12795	FE40FB003E7963F5	572	HMMPanther	PTHR10974	UNCHARACTERIZED	87	473	1.6e-127	T	14-Apr-2010	IPR004245	Protein of unknown function DUF229
GLEAN_12795	FE40FB003E7963F5	572	SignalPHMM	SignalP	signal-peptide	1	18	NA	?	14-Apr-2010	NULL	NULL
GLEAN_12795	FE40FB003E7963F5	572	HMMPfam	PF02995	DUF229	44	478	1.5e-119	T	14-Apr-2010	IPR004245	Protein of unknown function DUF229
GLEAN_12795	FE40FB003E7963F5	572	superfamily	SSF53649	Alkaline phosphatase-like	155	431	1.2e-14	T	14-Apr-2010	IPR017850	Alkaline-phosphatase-like, core domain	Molecular Function: catalytic activity (GO:0003824), Biological Process: metabolic process (GO:0008152)
GLEAN_12980	FCBDAE6AAEDFCF56	360	FPrintScan	PR00753	ACCSYNTHASE	122	143	3.5e-05	T	14-Apr-2010	IPR001176	1-aminocyclopropane-1-carboxylate synthase	Biological Process: biosynthetic process (GO:0009058), Molecular Function: 1-aminocyclopropane-1-carboxylate synthase activity (GO:0016847)
GLEAN_12980	FCBDAE6AAEDFCF56	360	FPrintScan	PR00753	ACCSYNTHASE	174	198	3.5e-05	T	14-Apr-2010	IPR001176	1-aminocyclopropane-1-carboxylate synthase	Biological Process: biosynthetic process (GO:0009058), Molecular Function: 1-aminocyclopropane-1-carboxylate synthase activity (GO:0016847)
GLEAN_12980	FCBDAE6AAEDFCF56	360	FPrintScan	PR00753	ACCSYNTHASE	210	233	3.5e-05	T	14-Apr-2010	IPR001176	1-aminocyclopropane-1-carboxylate synthase	Biological Process: biosynthetic process (GO:0009058), Molecular Function: 1-aminocyclopropane-1-carboxylate synthase activity (GO:0016847)
GLEAN_12980	FCBDAE6AAEDFCF56	360	TMHMM	tmhmm	transmembrane_regions	85	105	NA	?	14-Apr-2010	NULL	NULL
GLEAN_12980	FCBDAE6AAEDFCF56	360	SignalPHMM	SignalP	signal-peptide	1	14	NA	?	14-Apr-2010	NULL	NULL
GLEAN_12980	FCBDAE6AAEDFCF56	360	superfamily	SSF53383	PLP-dependent transferases	1	308	7.3e-41	T	14-Apr-2010	IPR015424	Pyridoxal phosphate-dependent transferase, major domain
GLEAN_12980	FCBDAE6AAEDFCF56	360	HMMPfam	PF00155	Aminotran_1_2	43	332	3.6e-26	T	14-Apr-2010	IPR004839	Aminotransferase, class I/II	Biological Process: biosynthetic process (GO:0009058), Molecular Function: transferase activity, transferring nitrogenous groups (GO:0016769), Molecular Function: pyridoxal phosphate binding (GO:0030170)
GLEAN_12980	FCBDAE6AAEDFCF56	360	HMMPanther	PTHR11751:SF29	ALANINE AMINOTRANSFERASE	30	86	8.2e-130	T	14-Apr-2010	NULL	NULL
GLEAN_12980	FCBDAE6AAEDFCF56	360	HMMPanther	PTHR11751:SF29	ALANINE AMINOTRANSFERASE	108	331	8.2e-130	T	14-Apr-2010	NULL	NULL
GLEAN_12980	FCBDAE6AAEDFCF56	360	HMMPanther	PTHR11751	SUBGROUP I AMINOTRANSFERASE RELATED	30	86	8.2e-130	T	14-Apr-2010	NULL	NULL
GLEAN_12980	FCBDAE6AAEDFCF56	360	HMMPanther	PTHR11751	SUBGROUP I AMINOTRANSFERASE RELATED	108	331	8.2e-130	T	14-Apr-2010	NULL	NULL
GLEAN_13056	B3621D0310E7BC7F	497	PatternScan	PS00163	FUMARATE_LYASES	351	360	NA	T	14-Apr-2010	IPR020557	Fumarate lyase, conserved site	Molecular Function: catalytic activity (GO:0003824)
GLEAN_13056	B3621D0310E7BC7F	497	HMMPanther	PTHR11444:SF1	ASPARTATE AMMONIA LYASE	28	496	7.9e-319	T	14-Apr-2010	NULL	NULL
GLEAN_13056	B3621D0310E7BC7F	497	HMMPanther	PTHR11444	ASPARTATEAMMONIA/ARGININOSUCCINATE/ADENYLOSUCCINATE LYASE	28	496	7.9e-319	T	14-Apr-2010	NULL	NULL
GLEAN_13056	B3621D0310E7BC7F	497	FPrintScan	PR00149	FUMRATELYASE	168	186	1.2e-36	T	14-Apr-2010	IPR000362	Fumarate lyase	Molecular Function: catalytic activity (GO:0003824)
GLEAN_13056	B3621D0310E7BC7F	497	FPrintScan	PR00149	FUMRATELYASE	214	232	1.2e-36	T	14-Apr-2010	IPR000362	Fumarate lyase	Molecular Function: catalytic activity (GO:0003824)
GLEAN_13056	B3621D0310E7BC7F	497	FPrintScan	PR00149	FUMRATELYASE	305	332	1.2e-36	T	14-Apr-2010	IPR000362	Fumarate lyase	Molecular Function: catalytic activity (GO:0003824)
GLEAN_13056	B3621D0310E7BC7F	497	FPrintScan	PR00149	FUMRATELYASE	351	367	1.2e-36	T	14-Apr-2010	IPR000362	Fumarate lyase	Molecular Function: catalytic activity (GO:0003824)
GLEAN_13056	B3621D0310E7BC7F	497	FPrintScan	PR00145	ARGSUCLYASE	167	189	1.6e-06	T	14-Apr-2010	IPR003031	Delta crystallin
GLEAN_13056	B3621D0310E7BC7F	497	FPrintScan	PR00145	ARGSUCLYASE	209	229	1.6e-06	T	14-Apr-2010	IPR003031	Delta crystallin
GLEAN_13056	B3621D0310E7BC7F	497	FPrintScan	PR00145	ARGSUCLYASE	351	367	1.6e-06	T	14-Apr-2010	IPR003031	Delta crystallin
GLEAN_13056	B3621D0310E7BC7F	497	HMMTigr	TIGR00979	fumC_II: fumarate hydratase, class II	36	495	0	T	14-Apr-2010	IPR005677	Fumarate hydratase, class II	Molecular Function: fumarate hydratase activity (GO:0004333), Biological Process: fumarate metabolic process (GO:0006106), Cellular Component: tricarboxylic acid cycle enzyme complex (GO:0045239)
GLEAN_13056	B3621D0310E7BC7F	497	superfamily	SSF48557	L-aspartase-like	32	490	3.5e-173	T	14-Apr-2010	IPR008948	L-Aspartase-like	Molecular Function: catalytic activity (GO:0003824)
GLEAN_13056	B3621D0310E7BC7F	497	HMMPfam	PF00206	Lyase_1	44	376	4.5e-118	T	14-Apr-2010	IPR000362	Fumarate lyase	Molecular Function: catalytic activity (GO:0003824)
GLEAN_13056	B3621D0310E7BC7F	497	HMMPfam	PF10415	FumaraseC_C	442	496	1.9e-26	T	14-Apr-2010	IPR018951	Fumarase C, C-terminal	Biological Process: tricarboxylic acid cycle (GO:0006099), Molecular Function: lyase activity (GO:0016829)
GLEAN_13168	B4003AA8134AD88A	404	HMMPfam	PF00573	Ribosomal_L4	27	265	2.2e-44	T	14-Apr-2010	IPR002136	Ribosomal protein L4/L1e	Molecular Function: structural constituent of ribosome (GO:0003735), Cellular Component: intracellular (GO:0005622), Cellular Component: ribosome (GO:0005840), Biological Process: translation (GO:0006412)
GLEAN_13168	B4003AA8134AD88A	404	PatternScan	PS00939	RIBOSOMAL_L1E	119	145	NA	T	14-Apr-2010	IPR013000	Ribosomal protein L4/L1e, eukaryotic/archaeal, conserved site
GLEAN_13168	B4003AA8134AD88A	404	HMMPanther	PTHR19431	60S RIBOSOMAL PROTEIN L4	7	404	1.1e-221	T	14-Apr-2010	NULL	NULL
GLEAN_13168	B4003AA8134AD88A	404	superfamily	SSF52166	Ribosomal protein L4	8	266	8.8e-82	T	14-Apr-2010	IPR002136	Ribosomal protein L4/L1e	Molecular Function: structural constituent of ribosome (GO:0003735), Cellular Component: intracellular (GO:0005622), Cellular Component: ribosome (GO:0005840), Biological Process: translation (GO:0006412)
GLEAN_13193	D9A4CD79A4E43647	439	HMMPfam	PF00135	COesterase	2	147	7.8e-65	T	14-Apr-2010	IPR002018	Carboxylesterase, type B
GLEAN_13193	D9A4CD79A4E43647	439	HMMPfam	PF00135	COesterase	156	388	1.5e-30	T	14-Apr-2010	IPR002018	Carboxylesterase, type B
GLEAN_13193	D9A4CD79A4E43647	439	HMMPanther	PTHR11559:SF25	JUVENILE HORMONE ESTERASE	3	430	5.2e-103	T	14-Apr-2010	NULL	NULL
GLEAN_13193	D9A4CD79A4E43647	439	HMMPanther	PTHR11559	CARBOXYLESTERASE	3	430	5.2e-103	T	14-Apr-2010	IPR002018	Carboxylesterase, type B
GLEAN_13193	D9A4CD79A4E43647	439	superfamily	SSF53474	alpha/beta-Hydrolases	1	397	1e-87	T	14-Apr-2010	NULL	NULL
GLEAN_13193	D9A4CD79A4E43647	439	PatternScan	PS00941	CARBOXYLESTERASE_B_2	56	66	NA	T	14-Apr-2010	IPR019819	Carboxylesterase type B, conserved site
GLEAN_13214	4DB4D176D9635C71	466	HMMPfam	PF00285	Citrate_synt	73	451	5.9e-106	T	14-Apr-2010	IPR002020	Citrate synthase-like	Biological Process: cellular carbohydrate metabolic process (GO:0044262), Molecular Function: transferase activity, transferring acyl groups, acyl groups converted into alkyl on transfer (GO:0046912)
GLEAN_13214	4DB4D176D9635C71	466	HMMTigr	TIGR01793	cit_synth_euk: citrate (Si)-synthase, eukar	32	459	0	T	14-Apr-2010	IPR010109	Citrate synthase, eukaryotic	Molecular Function: citrate (Si)-synthase activity (GO:0004108), Biological Process: cellular carbohydrate metabolic process (GO:0044262)
GLEAN_13214	4DB4D176D9635C71	466	superfamily	SSF48256	Citrate synthase	32	466	7.6e-148	T	14-Apr-2010	IPR016141	Citrate synthase-like, core	Biological Process: cellular carbohydrate metabolic process (GO:0044262), Molecular Function: transferase activity, transferring acyl groups, acyl groups converted into alkyl on transfer (GO:0046912)
GLEAN_13214	4DB4D176D9635C71	466	PatternScan	PS00480	CITRATE_SYNTHASE	346	358	NA	T	14-Apr-2010	IPR019810	Citrate synthase active site	Biological Process: tricarboxylic acid cycle (GO:0006099), Molecular Function: transferase activity, transferring acyl groups, acyl groups converted into alkyl on transfer (GO:0046912)
GLEAN_13214	4DB4D176D9635C71	466	HMMPanther	PTHR11739	CITRATE SYNTHASE	1	463	1.4e-221	T	14-Apr-2010	IPR002020	Citrate synthase-like	Biological Process: cellular carbohydrate metabolic process (GO:0044262), Molecular Function: transferase activity, transferring acyl groups, acyl groups converted into alkyl on transfer (GO:0046912)
GLEAN_13214	4DB4D176D9635C71	466	FPrintScan	PR00143	CITRTSNTHASE	207	220	3.8e-54	T	14-Apr-2010	IPR002020	Citrate synthase-like	Biological Process: cellular carbohydrate metabolic process (GO:0044262), Molecular Function: transferase activity, transferring acyl groups, acyl groups converted into alkyl on transfer (GO:0046912)
GLEAN_13214	4DB4D176D9635C71	466	FPrintScan	PR00143	CITRTSNTHASE	256	271	3.8e-54	T	14-Apr-2010	IPR002020	Citrate synthase-like	Biological Process: cellular carbohydrate metabolic process (GO:0044262), Molecular Function: transferase activity, transferring acyl groups, acyl groups converted into alkyl on transfer (GO:0046912)
GLEAN_13214	4DB4D176D9635C71	466	FPrintScan	PR00143	CITRTSNTHASE	279	307	3.8e-54	T	14-Apr-2010	IPR002020	Citrate synthase-like	Biological Process: cellular carbohydrate metabolic process (GO:0044262), Molecular Function: transferase activity, transferring acyl groups, acyl groups converted into alkyl on transfer (GO:0046912)
GLEAN_13214	4DB4D176D9635C71	466	FPrintScan	PR00143	CITRTSNTHASE	339	359	3.8e-54	T	14-Apr-2010	IPR002020	Citrate synthase-like	Biological Process: cellular carbohydrate metabolic process (GO:0044262), Molecular Function: transferase activity, transferring acyl groups, acyl groups converted into alkyl on transfer (GO:0046912)
GLEAN_13214	4DB4D176D9635C71	466	FPrintScan	PR00143	CITRTSNTHASE	400	416	3.8e-54	T	14-Apr-2010	IPR002020	Citrate synthase-like	Biological Process: cellular carbohydrate metabolic process (GO:0044262), Molecular Function: transferase activity, transferring acyl groups, acyl groups converted into alkyl on transfer (GO:0046912)
GLEAN_13214	4DB4D176D9635C71	466	FPrintScan	PR00143	CITRTSNTHASE	421	435	3.8e-54	T	14-Apr-2010	IPR002020	Citrate synthase-like	Biological Process: cellular carbohydrate metabolic process (GO:0044262), Molecular Function: transferase activity, transferring acyl groups, acyl groups converted into alkyl on transfer (GO:0046912)
GLEAN_13390	95D218CBE4324AFC	756	HMMPfam	PF03171	2OG-FeII_Oxy	670	756	1.5e-05	T	14-Apr-2010	IPR005123	Oxoglutarate/iron-dependent oxygenase	Molecular Function: oxidoreductase activity (GO:0016491)
GLEAN_13390	95D218CBE4324AFC	756	HMMPanther	PTHR10730:SF1	PROCOLLAGEN-LYSINE,2-OXOGLUTARATE 5-DIOXYGENASE	49	756	0	T	14-Apr-2010	NULL	NULL
GLEAN_13390	95D218CBE4324AFC	756	HMMPanther	PTHR10730	PROCOLLAGEN/CELL ADHESION MOLECULE RELATED	49	756	0	T	14-Apr-2010	NULL	NULL
GLEAN_13390	95D218CBE4324AFC	756	SignalPHMM	SignalP	signal-peptide	1	18	NA	?	14-Apr-2010	NULL	NULL
GLEAN_13390	95D218CBE4324AFC	756	HMMSmart	SM00702	P4Hc	581	755	1.9e-25	T	14-Apr-2010	IPR006620	Prolyl 4-hydroxylase, alpha subunit	Molecular Function: iron ion binding (GO:0005506), Molecular Function: oxidoreductase activity, acting on paired donors, with incorporation or reduction of molecular oxygen (GO:0016705), Molecular Function: L-ascorbic acid binding (GO:0031418), Biological Process: oxidation reduction (GO:0055114)
GLEAN_13536	8D500E654D029117	182	HMMTigr	TIGR01038	L22_arch: ribosomal protein L22	4	153	6.5e-83	T	14-Apr-2010	IPR005721	Ribosomal protein L22/L17, eukaryotic/archaeal	Molecular Function: structural constituent of ribosome (GO:0003735), Biological Process: translation (GO:0006412), Cellular Component: large ribosomal subunit (GO:0015934)
GLEAN_13536	8D500E654D029117	182	PatternScan	PS00464	RIBOSOMAL_L22	126	150	NA	T	14-Apr-2010	IPR018260	Ribosomal protein L22/L17, conserved site	Molecular Function: structural constituent of ribosome (GO:0003735), Cellular Component: intracellular (GO:0005622), Cellular Component: ribosome (GO:0005840), Biological Process: translation (GO:0006412)
GLEAN_13536	8D500E654D029117	182	HMMPanther	PTHR11593	60S RIBOSOMAL PROTEIN L17	1	173	4.9e-110	T	14-Apr-2010	IPR005721	Ribosomal protein L22/L17, eukaryotic/archaeal	Molecular Function: structural constituent of ribosome (GO:0003735), Biological Process: translation (GO:0006412), Cellular Component: large ribosomal subunit (GO:0015934)
GLEAN_13536	8D500E654D029117	182	superfamily	SSF54843	Ribosomal protein L22	1	153	4.2e-57	T	14-Apr-2010	IPR001063	Ribosomal protein L22/L17	Molecular Function: structural constituent of ribosome (GO:0003735), Cellular Component: intracellular (GO:0005622), Cellular Component: ribosome (GO:0005840), Biological Process: translation (GO:0006412)
GLEAN_13536	8D500E654D029117	182	HMMPfam	PF00237	Ribosomal_L22	17	152	3.5e-35	T	14-Apr-2010	IPR001063	Ribosomal protein L22/L17	Molecular Function: structural constituent of ribosome (GO:0003735), Cellular Component: intracellular (GO:0005622), Cellular Component: ribosome (GO:0005840), Biological Process: translation (GO:0006412)
GLEAN_13545	30493500CFA99F70	1599	HMMPanther	PTHR11226	UDP-GLUCOSE GLYCOPROTEIN:GLUCOSYLTRANSFERASE	89	1577	0	T	14-Apr-2010	IPR009448	UDP-glucose:Glycoprotein Glucosyltransferase	Molecular Function: UDP-glucose:glycoprotein glucosyltransferase activity (GO:0003980), Biological Process: protein amino acid glycosylation (GO:0006486)
GLEAN_13545	30493500CFA99F70	1599	superfamily	SSF53448	Nucleotide-diphospho-sugar transferases	1305	1580	1.4e-50	T	14-Apr-2010	NULL	NULL
GLEAN_13545	30493500CFA99F70	1599	HMMPfam	PF06427	UDP-g_GGTase	1004	1206	4.7e-71	T	14-Apr-2010	IPR009448	UDP-glucose:Glycoprotein Glucosyltransferase	Molecular Function: UDP-glucose:glycoprotein glucosyltransferase activity (GO:0003980), Biological Process: protein amino acid glycosylation (GO:0006486)
GLEAN_13545	30493500CFA99F70	1599	HMMPfam	PF01501	Glyco_transf_8	1316	1528	2.2e-06	T	14-Apr-2010	IPR002495	Glycosyl transferase, family 8	Molecular Function: transferase activity, transferring glycosyl groups (GO:0016757)
GLEAN_13570	CF41462926E789A3	1437	HMMPanther	PTHR10596:SF113	DE-CADHERIN PRECURSOR (SHOTGUN PROTEIN)	11	189	2.2e-239	T	14-Apr-2010	NULL	NULL
GLEAN_13570	CF41462926E789A3	1437	HMMPanther	PTHR10596:SF113	DE-CADHERIN PRECURSOR (SHOTGUN PROTEIN)	405	880	2.2e-239	T	14-Apr-2010	NULL	NULL
GLEAN_13570	CF41462926E789A3	1437	HMMPanther	PTHR10596:SF113	DE-CADHERIN PRECURSOR (SHOTGUN PROTEIN)	1358	1437	2.2e-239	T	14-Apr-2010	NULL	NULL
GLEAN_13570	CF41462926E789A3	1437	HMMPanther	PTHR10596	CADHERIN	11	189	2.2e-239	T	14-Apr-2010	NULL	NULL
GLEAN_13570	CF41462926E789A3	1437	HMMPanther	PTHR10596	CADHERIN	405	880	2.2e-239	T	14-Apr-2010	NULL	NULL
GLEAN_13570	CF41462926E789A3	1437	HMMPanther	PTHR10596	CADHERIN	1358	1437	2.2e-239	T	14-Apr-2010	NULL	NULL
GLEAN_13570	CF41462926E789A3	1437	ProfileScan	PS50025	LAM_G_DOMAIN	1066	1253	27.619	T	14-Apr-2010	IPR001791	Laminin G
GLEAN_13570	CF41462926E789A3	1437	ProfileScan	PS50268	CADHERIN_2	29	139	25.413	T	14-Apr-2010	IPR002126	Cadherin	Molecular Function: calcium ion binding (GO:0005509), Biological Process: homophilic cell adhesion (GO:0007156), Cellular Component: membrane (GO:0016020)
GLEAN_13570	CF41462926E789A3	1437	ProfileScan	PS50268	CADHERIN_2	140	246	20.854	T	14-Apr-2010	IPR002126	Cadherin	Molecular Function: calcium ion binding (GO:0005509), Biological Process: homophilic cell adhesion (GO:0007156), Cellular Component: membrane (GO:0016020)
GLEAN_13570	CF41462926E789A3	1437	ProfileScan	PS50268	CADHERIN_2	275	358	16.513	T	14-Apr-2010	IPR002126	Cadherin	Molecular Function: calcium ion binding (GO:0005509), Biological Process: homophilic cell adhesion (GO:0007156), Cellular Component: membrane (GO:0016020)
GLEAN_13570	CF41462926E789A3	1437	ProfileScan	PS50268	CADHERIN_2	358	469	23.703	T	14-Apr-2010	IPR002126	Cadherin	Molecular Function: calcium ion binding (GO:0005509), Biological Process: homophilic cell adhesion (GO:0007156), Cellular Component: membrane (GO:0016020)
GLEAN_13570	CF41462926E789A3	1437	ProfileScan	PS50268	CADHERIN_2	479	570	22.213	T	14-Apr-2010	IPR002126	Cadherin	Molecular Function: calcium ion binding (GO:0005509), Biological Process: homophilic cell adhesion (GO:0007156), Cellular Component: membrane (GO:0016020)
GLEAN_13570	CF41462926E789A3	1437	ProfileScan	PS50268	CADHERIN_2	571	681	17.806	T	14-Apr-2010	IPR002126	Cadherin	Molecular Function: calcium ion binding (GO:0005509), Biological Process: homophilic cell adhesion (GO:0007156), Cellular Component: membrane (GO:0016020)
GLEAN_13570	CF41462926E789A3	1437	ProfileScan	PS50268	CADHERIN_2	698	791	17.762	T	14-Apr-2010	IPR002126	Cadherin	Molecular Function: calcium ion binding (GO:0005509), Biological Process: homophilic cell adhesion (GO:0007156), Cellular Component: membrane (GO:0016020)
GLEAN_13570	CF41462926E789A3	1437	TMHMM	tmhmm	transmembrane_regions	1269	1289	NA	?	14-Apr-2010	NULL	NULL
GLEAN_13570	CF41462926E789A3	1437	HMMSmart	SM00112	CA	50	137	1.3e-22	T	14-Apr-2010	IPR002126	Cadherin	Molecular Function: calcium ion binding (GO:0005509), Biological Process: homophilic cell adhesion (GO:0007156), Cellular Component: membrane (GO:0016020)
GLEAN_13570	CF41462926E789A3	1437	HMMSmart	SM00112	CA	161	244	5.6e-11	T	14-Apr-2010	IPR002126	Cadherin	Molecular Function: calcium ion binding (GO:0005509), Biological Process: homophilic cell adhesion (GO:0007156), Cellular Component: membrane (GO:0016020)
GLEAN_13570	CF41462926E789A3	1437	HMMSmart	SM00112	CA	272	356	3.4e-10	T	14-Apr-2010	IPR002126	Cadherin	Molecular Function: calcium ion binding (GO:0005509), Biological Process: homophilic cell adhesion (GO:0007156), Cellular Component: membrane (GO:0016020)
GLEAN_13570	CF41462926E789A3	1437	HMMSmart	SM00112	CA	379	467	7.6e-21	T	14-Apr-2010	IPR002126	Cadherin	Molecular Function: calcium ion binding (GO:0005509), Biological Process: homophilic cell adhesion (GO:0007156), Cellular Component: membrane (GO:0016020)
GLEAN_13570	CF41462926E789A3	1437	HMMSmart	SM00112	CA	492	568	1.9e-17	T	14-Apr-2010	IPR002126	Cadherin	Molecular Function: calcium ion binding (GO:0005509), Biological Process: homophilic cell adhesion (GO:0007156), Cellular Component: membrane (GO:0016020)
GLEAN_13570	CF41462926E789A3	1437	HMMSmart	SM00112	CA	592	679	2.8e-11	T	14-Apr-2010	IPR002126	Cadherin	Molecular Function: calcium ion binding (GO:0005509), Biological Process: homophilic cell adhesion (GO:0007156), Cellular Component: membrane (GO:0016020)
GLEAN_13570	CF41462926E789A3	1437	HMMSmart	SM00112	CA	703	783	8.2e-16	T	14-Apr-2010	IPR002126	Cadherin	Molecular Function: calcium ion binding (GO:0005509), Biological Process: homophilic cell adhesion (GO:0007156), Cellular Component: membrane (GO:0016020)
GLEAN_13570	CF41462926E789A3	1437	HMMSmart	SM00181	EGF	1033	1065	3.1	T	14-Apr-2010	IPR006210	EGF-like
GLEAN_13570	CF41462926E789A3	1437	HMMSmart	SM00282	LamG	1086	1235	1.2e-22	T	14-Apr-2010	IPR001791	Laminin G
GLEAN_13570	CF41462926E789A3	1437	superfamily	SSF49899	Concanavalin A-like lectins/glucanases	1050	1254	7e-45	T	14-Apr-2010	IPR008985	Concanavalin A-like lectin/glucanase
GLEAN_13570	CF41462926E789A3	1437	superfamily	SSF49313	Cadherin-like	127	280	9.4e-24	T	14-Apr-2010	IPR015919	Cadherin-like	Molecular Function: calcium ion binding (GO:0005509), Cellular Component: membrane (GO:0016020)
GLEAN_13570	CF41462926E789A3	1437	superfamily	SSF49313	Cadherin-like	463	562	4.8e-22	T	14-Apr-2010	IPR015919	Cadherin-like	Molecular Function: calcium ion binding (GO:0005509), Cellular Component: membrane (GO:0016020)
GLEAN_13570	CF41462926E789A3	1437	superfamily	SSF49313	Cadherin-like	675	782	3.2e-20	T	14-Apr-2010	IPR015919	Cadherin-like	Molecular Function: calcium ion binding (GO:0005509), Cellular Component: membrane (GO:0016020)
GLEAN_13570	CF41462926E789A3	1437	superfamily	SSF49313	Cadherin-like	22	131	2e-19	T	14-Apr-2010	IPR015919	Cadherin-like	Molecular Function: calcium ion binding (GO:0005509), Cellular Component: membrane (GO:0016020)
GLEAN_13570	CF41462926E789A3	1437	superfamily	SSF49313	Cadherin-like	352	461	2.4e-18	T	14-Apr-2010	IPR015919	Cadherin-like	Molecular Function: calcium ion binding (GO:0005509), Cellular Component: membrane (GO:0016020)
GLEAN_13570	CF41462926E789A3	1437	superfamily	SSF49313	Cadherin-like	564	673	7.4e-12	T	14-Apr-2010	IPR015919	Cadherin-like	Molecular Function: calcium ion binding (GO:0005509), Cellular Component: membrane (GO:0016020)
GLEAN_13570	CF41462926E789A3	1437	superfamily	SSF49313	Cadherin-like	240	350	2.8e-10	T	14-Apr-2010	IPR015919	Cadherin-like	Molecular Function: calcium ion binding (GO:0005509), Cellular Component: membrane (GO:0016020)
GLEAN_13570	CF41462926E789A3	1437	superfamily	SSF49313	Cadherin-like	778	877	1.5e-09	T	14-Apr-2010	IPR015919	Cadherin-like	Molecular Function: calcium ion binding (GO:0005509), Cellular Component: membrane (GO:0016020)
GLEAN_13570	CF41462926E789A3	1437	FPrintScan	PR00205	CADHERIN	77	96	2.3e-28	T	14-Apr-2010	IPR002126	Cadherin	Molecular Function: calcium ion binding (GO:0005509), Biological Process: homophilic cell adhesion (GO:0007156), Cellular Component: membrane (GO:0016020)
GLEAN_13570	CF41462926E789A3	1437	FPrintScan	PR00205	CADHERIN	139	168	2.3e-28	T	14-Apr-2010	IPR002126	Cadherin	Molecular Function: calcium ion binding (GO:0005509), Biological Process: homophilic cell adhesion (GO:0007156), Cellular Component: membrane (GO:0016020)
GLEAN_13570	CF41462926E789A3	1437	FPrintScan	PR00205	CADHERIN	325	337	2.3e-28	T	14-Apr-2010	IPR002126	Cadherin	Molecular Function: calcium ion binding (GO:0005509), Biological Process: homophilic cell adhesion (GO:0007156), Cellular Component: membrane (GO:0016020)
GLEAN_13570	CF41462926E789A3	1437	FPrintScan	PR00205	CADHERIN	337	356	2.3e-28	T	14-Apr-2010	IPR002126	Cadherin	Molecular Function: calcium ion binding (GO:0005509), Biological Process: homophilic cell adhesion (GO:0007156), Cellular Component: membrane (GO:0016020)
GLEAN_13570	CF41462926E789A3	1437	FPrintScan	PR00205	CADHERIN	467	480	2.3e-28	T	14-Apr-2010	IPR002126	Cadherin	Molecular Function: calcium ion binding (GO:0005509), Biological Process: homophilic cell adhesion (GO:0007156), Cellular Component: membrane (GO:0016020)
GLEAN_13570	CF41462926E789A3	1437	FPrintScan	PR00205	CADHERIN	521	547	2.3e-28	T	14-Apr-2010	IPR002126	Cadherin	Molecular Function: calcium ion binding (GO:0005509), Biological Process: homophilic cell adhesion (GO:0007156), Cellular Component: membrane (GO:0016020)
GLEAN_13570	CF41462926E789A3	1437	FPrintScan	PR00205	CADHERIN	663	680	2.3e-28	T	14-Apr-2010	IPR002126	Cadherin	Molecular Function: calcium ion binding (GO:0005509), Biological Process: homophilic cell adhesion (GO:0007156), Cellular Component: membrane (GO:0016020)
GLEAN_13570	CF41462926E789A3	1437	HMMPfam	PF00028	Cadherin	35	130	2.3e-14	T	14-Apr-2010	IPR002126	Cadherin	Molecular Function: calcium ion binding (GO:0005509), Biological Process: homophilic cell adhesion (GO:0007156), Cellular Component: membrane (GO:0016020)
GLEAN_13570	CF41462926E789A3	1437	HMMPfam	PF00028	Cadherin	144	236	9.4e-14	T	14-Apr-2010	IPR002126	Cadherin	Molecular Function: calcium ion binding (GO:0005509), Biological Process: homophilic cell adhesion (GO:0007156), Cellular Component: membrane (GO:0016020)
GLEAN_13570	CF41462926E789A3	1437	HMMPfam	PF00028	Cadherin	364	458	4e-14	T	14-Apr-2010	IPR002126	Cadherin	Molecular Function: calcium ion binding (GO:0005509), Biological Process: homophilic cell adhesion (GO:0007156), Cellular Component: membrane (GO:0016020)
GLEAN_13570	CF41462926E789A3	1437	HMMPfam	PF00028	Cadherin	477	554	1.7e-16	T	14-Apr-2010	IPR002126	Cadherin	Molecular Function: calcium ion binding (GO:0005509), Biological Process: homophilic cell adhesion (GO:0007156), Cellular Component: membrane (GO:0016020)
GLEAN_13570	CF41462926E789A3	1437	HMMPfam	PF00028	Cadherin	696	775	5.9e-09	T	14-Apr-2010	IPR002126	Cadherin	Molecular Function: calcium ion binding (GO:0005509), Biological Process: homophilic cell adhesion (GO:0007156), Cellular Component: membrane (GO:0016020)
GLEAN_13570	CF41462926E789A3	1437	HMMPfam	PF01049	Cadherin_C	1298	1421	2e-40	T	14-Apr-2010	IPR000233	Cadherin, cytoplasmic domain	Molecular Function: calcium ion binding (GO:0005509), Biological Process: homophilic cell adhesion (GO:0007156), Cellular Component: membrane (GO:0016020)
GLEAN_13570	CF41462926E789A3	1437	HMMPfam	PF02210	Laminin_G_2	1097	1234	1.9e-20	T	14-Apr-2010	IPR012680	Laminin G, subdomain 2
GLEAN_13570	CF41462926E789A3	1437	PatternScan	PS00022	EGF_1	1053	1064	NA	T	14-Apr-2010	IPR013032	EGF-like region, conserved site
GLEAN_13570	CF41462926E789A3	1437	PatternScan	PS00232	CADHERIN_1	127	137	NA	T	14-Apr-2010	IPR020894	Cadherin conserved site	Cellular Component: plasma membrane (GO:0005886), Biological Process: cell adhesion (GO:0007155)
GLEAN_13570	CF41462926E789A3	1437	PatternScan	PS00232	CADHERIN_1	457	467	NA	T	14-Apr-2010	IPR020894	Cadherin conserved site	Cellular Component: plasma membrane (GO:0005886), Biological Process: cell adhesion (GO:0007155)
GLEAN_13570	CF41462926E789A3	1437	PatternScan	PS00232	CADHERIN_1	669	679	NA	T	14-Apr-2010	IPR020894	Cadherin conserved site	Cellular Component: plasma membrane (GO:0005886), Biological Process: cell adhesion (GO:0007155)
GLEAN_13570	CF41462926E789A3	1437	PatternScan	PS01186	EGF_2	1053	1064	NA	T	14-Apr-2010	IPR013032	EGF-like region, conserved site
GLEAN_13570	CF41462926E789A3	1437	BlastProDom	PD001127	Q9REH2_BORJA_Q9REH2;	240	497	0.003	T	14-Apr-2010	IPR001809	Outer surface lipoprotein, Borrelia	Cellular Component: cell outer membrane (GO:0009279)
GLEAN_13596	BBF54BD9E6C70588	492	HMMPfam	PF00217	ATP-gua_Ptrans	250	492	2.8e-107	T	14-Apr-2010	IPR022414	ATP:guanido phosphotransferase, catalytic domain	Molecular Function: kinase activity (GO:0016301), Molecular Function: transferase activity, transferring phosphorus-containing groups (GO:0016772)
GLEAN_13596	BBF54BD9E6C70588	492	HMMPfam	PF02807	ATP-gua_PtransN	156	229	6.4e-34	T	14-Apr-2010	IPR022413	ATP:guanido phosphotransferase, N-terminal domain	Molecular Function: kinase activity (GO:0016301), Molecular Function: transferase activity, transferring phosphorus-containing groups (GO:0016772)
GLEAN_13596	BBF54BD9E6C70588	492	HMMPanther	PTHR11547:SF13	ARGININE KINASE	200	492	1.4e-215	T	14-Apr-2010	NULL	NULL
GLEAN_13596	BBF54BD9E6C70588	492	HMMPanther	PTHR11547	ARGININE OR CREATINE KINASE	200	492	1.4e-215	T	14-Apr-2010	IPR000749	ATP:guanido phosphotransferase	Molecular Function: kinase activity (GO:0016301), Molecular Function: transferase activity, transferring phosphorus-containing groups (GO:0016772)
GLEAN_13596	BBF54BD9E6C70588	492	PatternScan	PS00112	GUANIDO_KINASE	407	413	NA	T	14-Apr-2010	IPR022415	ATP:guanido phosphotransferase, catalytic domain, active site	Molecular Function: kinase activity (GO:0016301), Molecular Function: transferase activity, transferring phosphorus-containing groups (GO:0016772)
GLEAN_13596	BBF54BD9E6C70588	492	superfamily	SSF55931	Glutamine synthetase/guanido kinase	232	492	3.9e-111	T	14-Apr-2010	NULL	NULL
GLEAN_13596	BBF54BD9E6C70588	492	superfamily	SSF48034	Guanido kinase N-terminal domain	139	236	7.4e-34	T	14-Apr-2010	IPR022413	ATP:guanido phosphotransferase, N-terminal domain	Molecular Function: kinase activity (GO:0016301), Molecular Function: transferase activity, transferring phosphorus-containing groups (GO:0016772)
GLEAN_13602	BDB9E6E6D07E1940	1791	HMMPfam	PF01347	Vitellogenin_N	22	737	9.3e-193	T	14-Apr-2010	IPR001747	Lipid transport protein, N-terminal	Molecular Function: lipid transporter activity (GO:0005319), Biological Process: lipid transport (GO:0006869)
GLEAN_13602	BDB9E6E6D07E1940	1791	HMMPfam	PF09172	DUF1943	769	1061	3.1e-31	T	14-Apr-2010	IPR015255	Vitellinogen, open beta-sheet	Molecular Function: lipid transporter activity (GO:0005319), Biological Process: lipid transport (GO:0006869)
GLEAN_13602	BDB9E6E6D07E1940	1791	HMMPfam	PF00094	VWD	1462	1644	3.4e-15	T	14-Apr-2010	IPR001846	von Willebrand factor, type D
GLEAN_13602	BDB9E6E6D07E1940	1791	ProfileScan	PS51211	VITELLOGENIN	22	805	38.546	T	14-Apr-2010	IPR001747	Lipid transport protein, N-terminal	Molecular Function: lipid transporter activity (GO:0005319), Biological Process: lipid transport (GO:0006869)
GLEAN_13602	BDB9E6E6D07E1940	1791	ProfileScan	PS51233	VWFD	1460	1697	22.139	T	14-Apr-2010	IPR001846	von Willebrand factor, type D
GLEAN_13602	BDB9E6E6D07E1940	1791	HMMPanther	PTHR23345	VITELLOGENIN-RELATED	3	203	1.1e-19	T	14-Apr-2010	NULL	NULL
GLEAN_13602	BDB9E6E6D07E1940	1791	HMMPanther	PTHR23345	VITELLOGENIN-RELATED	326	575	1.1e-19	T	14-Apr-2010	NULL	NULL
GLEAN_13602	BDB9E6E6D07E1940	1791	HMMPanther	PTHR23345	VITELLOGENIN-RELATED	594	1040	1.1e-19	T	14-Apr-2010	NULL	NULL
GLEAN_13602	BDB9E6E6D07E1940	1791	superfamily	SSF48431	Lipovitellin-phosvitin complex, superhelical domain	400	769	5.6e-67	T	14-Apr-2010	NULL	NULL
GLEAN_13602	BDB9E6E6D07E1940	1791	superfamily	SSF56968	Lipovitellin-phosvitin complex; beta-sheet shell regions	21	325	8e-60	T	14-Apr-2010	IPR015819	Lipid transport protein, beta-sheet shell	Molecular Function: lipid transporter activity (GO:0005319), Biological Process: lipid transport (GO:0006869)
GLEAN_13602	BDB9E6E6D07E1940	1791	superfamily	SSF56968	Lipovitellin-phosvitin complex; beta-sheet shell regions	768	1146	2.8e-38	T	14-Apr-2010	IPR015819	Lipid transport protein, beta-sheet shell	Molecular Function: lipid transporter activity (GO:0005319), Biological Process: lipid transport (GO:0006869)
GLEAN_13602	BDB9E6E6D07E1940	1791	HMMSmart	SM00638	LPD_N	22	737	2e-229	T	14-Apr-2010	IPR001747	Lipid transport protein, N-terminal	Molecular Function: lipid transporter activity (GO:0005319), Biological Process: lipid transport (GO:0006869)
GLEAN_13602	BDB9E6E6D07E1940	1791	HMMSmart	SM00216	VWD	1451	1643	0.0002	T	14-Apr-2010	IPR001846	von Willebrand factor, type D
GLEAN_13602	BDB9E6E6D07E1940	1791	SignalPHMM	SignalP	signal-peptide	1	16	NA	?	14-Apr-2010	NULL	NULL
GLEAN_13632	7C96D9E2B19AB758	1180	HMMPanther	PTHR10489:SF48	CONTACTIN, INSECT	255	1141	0	T	14-Apr-2010	NULL	NULL
GLEAN_13632	7C96D9E2B19AB758	1180	HMMPanther	PTHR10489	CELL ADHESION MOLECULE	255	1141	0	T	14-Apr-2010	NULL	NULL
GLEAN_13632	7C96D9E2B19AB758	1180	TMHMM	tmhmm	transmembrane_regions	34	54	NA	?	14-Apr-2010	NULL	NULL
GLEAN_13632	7C96D9E2B19AB758	1180	ProfileScan	PS50041	C_TYPE_LECTIN_2	133	226	8.858	T	14-Apr-2010	IPR001304	C-type lectin	Molecular Function: binding (GO:0005488)
GLEAN_13632	7C96D9E2B19AB758	1180	ProfileScan	PS50835	IG_LIKE	251	352	11.624	T	14-Apr-2010	IPR007110	Immunoglobulin-like
GLEAN_13632	7C96D9E2B19AB758	1180	ProfileScan	PS50835	IG_LIKE	368	433	8.303	T	14-Apr-2010	IPR007110	Immunoglobulin-like
GLEAN_13632	7C96D9E2B19AB758	1180	ProfileScan	PS50835	IG_LIKE	465	545	12.604	T	14-Apr-2010	IPR007110	Immunoglobulin-like
GLEAN_13632	7C96D9E2B19AB758	1180	ProfileScan	PS50835	IG_LIKE	550	642	12.205	T	14-Apr-2010	IPR007110	Immunoglobulin-like
GLEAN_13632	7C96D9E2B19AB758	1180	ProfileScan	PS50835	IG_LIKE	648	735	12.785	T	14-Apr-2010	IPR007110	Immunoglobulin-like
GLEAN_13632	7C96D9E2B19AB758	1180	ProfileScan	PS50835	IG_LIKE	740	832	10.626	T	14-Apr-2010	IPR007110	Immunoglobulin-like
GLEAN_13632	7C96D9E2B19AB758	1180	ProfileScan	PS50853	FN3	837	937	17.021	T	14-Apr-2010	IPR003961	Fibronectin, type III
GLEAN_13632	7C96D9E2B19AB758	1180	ProfileScan	PS50853	FN3	944	1041	12.779	T	14-Apr-2010	IPR003961	Fibronectin, type III
GLEAN_13632	7C96D9E2B19AB758	1180	ProfileScan	PS50853	FN3	1048	1146	14.047	T	14-Apr-2010	IPR003961	Fibronectin, type III
GLEAN_13632	7C96D9E2B19AB758	1180	HMMPfam	PF07679	I-set	474	546	1.9e-10	T	14-Apr-2010	NULL	NULL
GLEAN_13632	7C96D9E2B19AB758	1180	HMMPfam	PF07679	I-set	550	643	3.6e-08	T	14-Apr-2010	NULL	NULL
GLEAN_13632	7C96D9E2B19AB758	1180	HMMPfam	PF07679	I-set	649	736	2.9e-14	T	14-Apr-2010	NULL	NULL
GLEAN_13632	7C96D9E2B19AB758	1180	HMMPfam	PF07679	I-set	747	830	7.2e-06	T	14-Apr-2010	NULL	NULL
GLEAN_13632	7C96D9E2B19AB758	1180	HMMPfam	PF00041	fn3	840	931	1.7e-07	T	14-Apr-2010	IPR003961	Fibronectin, type III
GLEAN_13632	7C96D9E2B19AB758	1180	HMMPfam	PF00041	fn3	961	1036	1.2e-05	T	14-Apr-2010	IPR003961	Fibronectin, type III
GLEAN_13632	7C96D9E2B19AB758	1180	HMMPfam	PF00041	fn3	1051	1140	1.6e-06	T	14-Apr-2010	IPR003961	Fibronectin, type III
GLEAN_13632	7C96D9E2B19AB758	1180	HMMPfam	PF05473	Herpes_UL45	125	159	6.1e-05	T	14-Apr-2010	IPR008646	Herpesvirus UL45-like
GLEAN_13632	7C96D9E2B19AB758	1180	SignalPHMM	SignalP	signal-peptide	1	54	NA	?	14-Apr-2010	NULL	NULL
GLEAN_13632	7C96D9E2B19AB758	1180	HMMSmart	SM00034	CLECT	126	256	2.1e-09	T	14-Apr-2010	IPR001304	C-type lectin	Molecular Function: binding (GO:0005488)
GLEAN_13632	7C96D9E2B19AB758	1180	HMMSmart	SM00408	IGc2	473	536	2.7e-13	T	14-Apr-2010	IPR003598	Immunoglobulin subtype 2
GLEAN_13632	7C96D9E2B19AB758	1180	HMMSmart	SM00408	IGc2	562	633	0.00097	T	14-Apr-2010	IPR003598	Immunoglobulin subtype 2
GLEAN_13632	7C96D9E2B19AB758	1180	HMMSmart	SM00408	IGc2	662	726	8e-15	T	14-Apr-2010	IPR003598	Immunoglobulin subtype 2
GLEAN_13632	7C96D9E2B19AB758	1180	HMMSmart	SM00409	IG	747	835	0.023	T	14-Apr-2010	IPR003599	Immunoglobulin subtype
GLEAN_13632	7C96D9E2B19AB758	1180	HMMSmart	SM00060	FN3	838	928	1.2e-09	T	14-Apr-2010	IPR003961	Fibronectin, type III
GLEAN_13632	7C96D9E2B19AB758	1180	HMMSmart	SM00060	FN3	938	1033	6.9	T	14-Apr-2010	IPR003961	Fibronectin, type III
GLEAN_13632	7C96D9E2B19AB758	1180	HMMSmart	SM00060	FN3	1049	1137	0.0004	T	14-Apr-2010	IPR003961	Fibronectin, type III
GLEAN_13632	7C96D9E2B19AB758	1180	superfamily	SSF48726	Immunoglobulin	646	736	2.6e-23	T	14-Apr-2010	NULL	NULL
GLEAN_13632	7C96D9E2B19AB758	1180	superfamily	SSF49265	Fibronectin type III	833	935	2.8e-19	T	14-Apr-2010	IPR008957	Fibronectin, type III-like fold
GLEAN_13632	7C96D9E2B19AB758	1180	superfamily	SSF48726	Immunoglobulin	542	645	3.9e-19	T	14-Apr-2010	NULL	NULL
GLEAN_13632	7C96D9E2B19AB758	1180	superfamily	SSF49265	Fibronectin type III	941	1046	7.5e-19	T	14-Apr-2010	IPR008957	Fibronectin, type III-like fold
GLEAN_13632	7C96D9E2B19AB758	1180	superfamily	SSF48726	Immunoglobulin	460	550	3e-18	T	14-Apr-2010	NULL	NULL
GLEAN_13632	7C96D9E2B19AB758	1180	superfamily	SSF56436	C-type lectin-like	125	213	3.9e-17	T	14-Apr-2010	IPR016187	C-type lectin fold	Molecular Function: binding (GO:0005488)
GLEAN_13632	7C96D9E2B19AB758	1180	superfamily	SSF48726	Immunoglobulin	739	840	9.1e-15	T	14-Apr-2010	NULL	NULL
GLEAN_13632	7C96D9E2B19AB758	1180	superfamily	SSF49265	Fibronectin type III	1047	1144	1.1e-14	T	14-Apr-2010	IPR008957	Fibronectin, type III-like fold
GLEAN_13632	7C96D9E2B19AB758	1180	superfamily	SSF48726	Immunoglobulin	248	353	1e-12	T	14-Apr-2010	NULL	NULL
GLEAN_13632	7C96D9E2B19AB758	1180	superfamily	SSF48726	Immunoglobulin	358	450	5.3e-05	T	14-Apr-2010	NULL	NULL
GLEAN_13741	A5F6636512384B6B	1442	SignalPHMM	SignalP	signal-peptide	1	21	NA	?	14-Apr-2010	NULL	NULL
GLEAN_13741	A5F6636512384B6B	1442	HMMPfam	PF01347	Vitellogenin_N	29	627	4.9e-48	T	14-Apr-2010	IPR001747	Lipid transport protein, N-terminal	Molecular Function: lipid transporter activity (GO:0005319), Biological Process: lipid transport (GO:0006869)
GLEAN_13741	A5F6636512384B6B	1442	HMMPanther	PTHR23345	VITELLOGENIN-RELATED	6	690	4.1e-18	T	14-Apr-2010	NULL	NULL
GLEAN_13741	A5F6636512384B6B	1442	HMMSmart	SM00638	LPD_N	28	628	1.2e-09	T	14-Apr-2010	IPR001747	Lipid transport protein, N-terminal	Molecular Function: lipid transporter activity (GO:0005319), Biological Process: lipid transport (GO:0006869)
GLEAN_13741	A5F6636512384B6B	1442	ProfileScan	PS51211	VITELLOGENIN	25	714	21.083	T	14-Apr-2010	IPR001747	Lipid transport protein, N-terminal	Molecular Function: lipid transporter activity (GO:0005319), Biological Process: lipid transport (GO:0006869)
GLEAN_13741	A5F6636512384B6B	1442	superfamily	SSF48431	Lipovitellin-phosvitin complex, superhelical domain	288	660	7e-47	T	14-Apr-2010	NULL	NULL
GLEAN_13741	A5F6636512384B6B	1442	superfamily	SSF56968	Lipovitellin-phosvitin complex; beta-sheet shell regions	24	291	3.2e-22	T	14-Apr-2010	IPR015819	Lipid transport protein, beta-sheet shell	Molecular Function: lipid transporter activity (GO:0005319), Biological Process: lipid transport (GO:0006869)
GLEAN_13741	A5F6636512384B6B	1442	TMHMM	tmhmm	transmembrane_regions	5	23	NA	?	14-Apr-2010	NULL	NULL
GLEAN_13894	D7D15495450C250C	2132	ProfileScan	PS50024	SEA	405	480	10.071	T	14-Apr-2010	IPR000082	SEA
GLEAN_13894	D7D15495450C250C	2132	ProfileScan	PS50068	LDLRA_2	1580	1623	12.212	T	14-Apr-2010	IPR002172	Low density lipoprotein-receptor, class A (cysteine-rich) repeat
GLEAN_13894	D7D15495450C250C	2132	ProfileScan	PS50068	LDLRA_2	1626	1661	12.675	T	14-Apr-2010	IPR002172	Low density lipoprotein-receptor, class A (cysteine-rich) repeat
GLEAN_13894	D7D15495450C250C	2132	ProfileScan	PS50068	LDLRA_2	1664	1701	12.775	T	14-Apr-2010	IPR002172	Low density lipoprotein-receptor, class A (cysteine-rich) repeat
GLEAN_13894	D7D15495450C250C	2132	ProfileScan	PS50068	LDLRA_2	1703	1740	12.700	T	14-Apr-2010	IPR002172	Low density lipoprotein-receptor, class A (cysteine-rich) repeat
GLEAN_13894	D7D15495450C250C	2132	ProfileScan	PS50068	LDLRA_2	1740	1777	12.712	T	14-Apr-2010	IPR002172	Low density lipoprotein-receptor, class A (cysteine-rich) repeat
GLEAN_13894	D7D15495450C250C	2132	ProfileScan	PS50240	TRYPSIN_DOM	1885	2125	25.171	T	14-Apr-2010	IPR001254	Peptidase S1/S6, chymotrypsin/Hap	Molecular Function: serine-type endopeptidase activity (GO:0004252), Biological Process: proteolysis (GO:0006508)
GLEAN_13894	D7D15495450C250C	2132	ProfileScan	PS50287	SRCR_2	1786	1823	10.405	T	14-Apr-2010	IPR001190	Speract/scavenger receptor	Molecular Function: scavenger receptor activity (GO:0005044), Cellular Component: membrane (GO:0016020)
GLEAN_13894	D7D15495450C250C	2132	HMMSmart	SM00181	EGF	520	559	23	T	14-Apr-2010	IPR006210	EGF-like
GLEAN_13894	D7D15495450C250C	2132	HMMSmart	SM00192	LDLa	1580	1624	9e-09	T	14-Apr-2010	IPR002172	Low density lipoprotein-receptor, class A (cysteine-rich) repeat
GLEAN_13894	D7D15495450C250C	2132	HMMSmart	SM00192	LDLa	1626	1662	1.6e-10	T	14-Apr-2010	IPR002172	Low density lipoprotein-receptor, class A (cysteine-rich) repeat
GLEAN_13894	D7D15495450C250C	2132	HMMSmart	SM00192	LDLa	1664	1702	8.2e-11	T	14-Apr-2010	IPR002172	Low density lipoprotein-receptor, class A (cysteine-rich) repeat
GLEAN_13894	D7D15495450C250C	2132	HMMSmart	SM00192	LDLa	1703	1739	6.9e-07	T	14-Apr-2010	IPR002172	Low density lipoprotein-receptor, class A (cysteine-rich) repeat
GLEAN_13894	D7D15495450C250C	2132	HMMSmart	SM00192	LDLa	1740	1778	4.2e-10	T	14-Apr-2010	IPR002172	Low density lipoprotein-receptor, class A (cysteine-rich) repeat
GLEAN_13894	D7D15495450C250C	2132	HMMSmart	SM00020	Tryp_SPc	1884	2120	7e-39	T	14-Apr-2010	IPR001254	Peptidase S1/S6, chymotrypsin/Hap	Molecular Function: serine-type endopeptidase activity (GO:0004252), Biological Process: proteolysis (GO:0006508)
GLEAN_13894	D7D15495450C250C	2132	HMMPfam	PF00057	Ldl_recept_a	1580	1622	4.6e-07	T	14-Apr-2010	IPR002172	Low density lipoprotein-receptor, class A (cysteine-rich) repeat
GLEAN_13894	D7D15495450C250C	2132	HMMPfam	PF00057	Ldl_recept_a	1628	1660	3.6e-09	T	14-Apr-2010	IPR002172	Low density lipoprotein-receptor, class A (cysteine-rich) repeat
GLEAN_13894	D7D15495450C250C	2132	HMMPfam	PF00057	Ldl_recept_a	1665	1700	4.1e-08	T	14-Apr-2010	IPR002172	Low density lipoprotein-receptor, class A (cysteine-rich) repeat
GLEAN_13894	D7D15495450C250C	2132	HMMPfam	PF00057	Ldl_recept_a	1703	1739	2.1e-09	T	14-Apr-2010	IPR002172	Low density lipoprotein-receptor, class A (cysteine-rich) repeat
GLEAN_13894	D7D15495450C250C	2132	HMMPfam	PF00057	Ldl_recept_a	1740	1776	4.5e-08	T	14-Apr-2010	IPR002172	Low density lipoprotein-receptor, class A (cysteine-rich) repeat
GLEAN_13894	D7D15495450C250C	2132	HMMPfam	PF00089	Trypsin	1885	2119	9.2e-36	T	14-Apr-2010	IPR001254	Peptidase S1/S6, chymotrypsin/Hap	Molecular Function: serine-type endopeptidase activity (GO:0004252), Biological Process: proteolysis (GO:0006508)
GLEAN_13894	D7D15495450C250C	2132	HMMPfam	PF01390	SEA	399	492	5.5e-10	T	14-Apr-2010	IPR000082	SEA
GLEAN_13894	D7D15495450C250C	2132	superfamily	SSF50494	Trypsin-like serine proteases	1872	2125	2.3e-60	T	14-Apr-2010	IPR009003	Serine/cysteine peptidase, trypsin-like	Molecular Function: catalytic activity (GO:0003824)
GLEAN_13894	D7D15495450C250C	2132	superfamily	SSF57424	LDL receptor-like module	1656	1703	2.1e-12	T	14-Apr-2010	IPR002172	Low density lipoprotein-receptor, class A (cysteine-rich) repeat
GLEAN_13894	D7D15495450C250C	2132	superfamily	SSF56487	SRCR-like	1773	1878	7.5e-12	T	14-Apr-2010	IPR017448	Speract/scavenger receptor related	Molecular Function: scavenger receptor activity (GO:0005044), Cellular Component: membrane (GO:0016020)
GLEAN_13894	D7D15495450C250C	2132	superfamily	SSF57424	LDL receptor-like module	1701	1739	2.6e-10	T	14-Apr-2010	IPR002172	Low density lipoprotein-receptor, class A (cysteine-rich) repeat
GLEAN_13894	D7D15495450C250C	2132	superfamily	SSF57424	LDL receptor-like module	1741	1779	1.6e-09	T	14-Apr-2010	IPR002172	Low density lipoprotein-receptor, class A (cysteine-rich) repeat
GLEAN_13894	D7D15495450C250C	2132	superfamily	SSF57424	LDL receptor-like module	1572	1622	2.2e-08	T	14-Apr-2010	IPR002172	Low density lipoprotein-receptor, class A (cysteine-rich) repeat
GLEAN_13894	D7D15495450C250C	2132	superfamily	SSF82671	SEA domain	385	517	2.5e-08	T	14-Apr-2010	NULL	NULL
GLEAN_13894	D7D15495450C250C	2132	superfamily	SSF57424	LDL receptor-like module	1628	1660	7.2e-08	T	14-Apr-2010	IPR002172	Low density lipoprotein-receptor, class A (cysteine-rich) repeat
GLEAN_13894	D7D15495450C250C	2132	superfamily	SSF57196	EGF/Laminin	519	576	1.9e-07	T	14-Apr-2010	NULL	NULL
GLEAN_13894	D7D15495450C250C	2132	FPrintScan	PR00261	LDLRECEPTOR	1598	1619	1.7e-32	T	14-Apr-2010	IPR002172	Low density lipoprotein-receptor, class A (cysteine-rich) repeat
GLEAN_13894	D7D15495450C250C	2132	FPrintScan	PR00261	LDLRECEPTOR	1636	1657	1.7e-32	T	14-Apr-2010	IPR002172	Low density lipoprotein-receptor, class A (cysteine-rich) repeat
GLEAN_13894	D7D15495450C250C	2132	FPrintScan	PR00261	LDLRECEPTOR	1676	1697	1.7e-32	T	14-Apr-2010	IPR002172	Low density lipoprotein-receptor, class A (cysteine-rich) repeat
GLEAN_13894	D7D15495450C250C	2132	FPrintScan	PR00261	LDLRECEPTOR	1715	1736	1.7e-32	T	14-Apr-2010	IPR002172	Low density lipoprotein-receptor, class A (cysteine-rich) repeat
GLEAN_13894	D7D15495450C250C	2132	FPrintScan	PR00261	LDLRECEPTOR	1752	1773	1.7e-32	T	14-Apr-2010	IPR002172	Low density lipoprotein-receptor, class A (cysteine-rich) repeat
GLEAN_13894	D7D15495450C250C	2132	PatternScan	PS01209	LDLRA_1	1600	1622	NA	T	14-Apr-2010	IPR002172	Low density lipoprotein-receptor, class A (cysteine-rich) repeat
GLEAN_13894	D7D15495450C250C	2132	PatternScan	PS01209	LDLRA_1	1638	1660	NA	T	14-Apr-2010	IPR002172	Low density lipoprotein-receptor, class A (cysteine-rich) repeat
GLEAN_13894	D7D15495450C250C	2132	PatternScan	PS01209	LDLRA_1	1678	1700	NA	T	14-Apr-2010	IPR002172	Low density lipoprotein-receptor, class A (cysteine-rich) repeat
GLEAN_13894	D7D15495450C250C	2132	PatternScan	PS01209	LDLRA_1	1717	1741	NA	?	14-Apr-2010	IPR002172	Low density lipoprotein-receptor, class A (cysteine-rich) repeat
GLEAN_13894	D7D15495450C250C	2132	PatternScan	PS01209	LDLRA_1	1754	1776	NA	T	14-Apr-2010	IPR002172	Low density lipoprotein-receptor, class A (cysteine-rich) repeat
GLEAN_13894	D7D15495450C250C	2132	HMMPanther	PTHR10529:SF2	LOW-DENSITY LIPOPROTEIN RECEPTOR (LDL)	1581	1776	1.3e-62	T	14-Apr-2010	NULL	NULL
GLEAN_13894	D7D15495450C250C	2132	HMMPanther	PTHR10529	LOW DENSITY LIPOPROTEIN RECEPTOR	1581	1776	1.3e-62	T	14-Apr-2010	NULL	NULL
GLEAN_13894	D7D15495450C250C	2132	TMHMM	tmhmm	transmembrane_regions	297	317	NA	?	14-Apr-2010	NULL	NULL
GLEAN_13931	2936E584F687499B	158	HMMPfam	PF02823	ATP-synt_DE_N	29	109	1.6e-20	T	14-Apr-2010	IPR020546	ATPase, F1 complex, delta/epsilon subunit, N-terminal	Biological Process: ATP synthesis coupled proton transport (GO:0015986), Cellular Component: proton-transporting ATP synthase complex, catalytic core F(1) (GO:0045261), Molecular Function: hydrogen ion transporting ATP synthase activity, rotational mechanism (GO:0046933), Molecular Function: proton-transporting ATPase activity, rotational mechanism (GO:0046961)
GLEAN_13931	2936E584F687499B	158	HMMPanther	PTHR13822:SF1	ATP SYNTHASE DELTA CHAIN, MITOCHONDRIAL	4	158	5.1e-71	T	14-Apr-2010	NULL	NULL
GLEAN_13931	2936E584F687499B	158	HMMPanther	PTHR13822	ATP SYNTHASE DELTA/EPSILON CHAIN	4	158	5.1e-71	T	14-Apr-2010	IPR001469	ATPase, F1 complex, delta/epsilon subunit	Biological Process: ATP synthesis coupled proton transport (GO:0015986), Cellular Component: proton-transporting ATP synthase complex, catalytic core F(1) (GO:0045261), Molecular Function: hydrogen ion transporting ATP synthase activity, rotational mechanism (GO:0046933), Molecular Function: proton-transporting ATPase activity, rotational mechanism (GO:0046961)
GLEAN_13931	2936E584F687499B	158	superfamily	SSF51344	Epsilon subunit of F1F0-ATP synthase N-terminal domain	27	112	2.1e-21	T	14-Apr-2010	IPR020546	ATPase, F1 complex, delta/epsilon subunit, N-terminal	Biological Process: ATP synthesis coupled proton transport (GO:0015986), Cellular Component: proton-transporting ATP synthase complex, catalytic core F(1) (GO:0045261), Molecular Function: hydrogen ion transporting ATP synthase activity, rotational mechanism (GO:0046933), Molecular Function: proton-transporting ATPase activity, rotational mechanism (GO:0046961)
GLEAN_13931	2936E584F687499B	158	superfamily	SSF46604	Epsilon subunit of F1F0-ATP synthase C-terminal domain	113	157	3.2e-08	T	14-Apr-2010	IPR020547	ATPase, F1 complex, delta/epsilon subunit, C-terminal	Biological Process: ATP synthesis coupled proton transport (GO:0015986), Cellular Component: proton-transporting ATP synthase complex, catalytic core F(1) (GO:0045261), Molecular Function: hydrogen ion transporting ATP synthase activity, rotational mechanism (GO:0046933), Molecular Function: proton-transporting ATPase activity, rotational mechanism (GO:0046961)
GLEAN_13931	2936E584F687499B	158	BlastProDom	PD000944	Q5MGP7_LONON_Q5MGP7;	33	115	2e-32	T	14-Apr-2010	IPR020546	ATPase, F1 complex, delta/epsilon subunit, N-terminal	Biological Process: ATP synthesis coupled proton transport (GO:0015986), Cellular Component: proton-transporting ATP synthase complex, catalytic core F(1) (GO:0045261), Molecular Function: hydrogen ion transporting ATP synthase activity, rotational mechanism (GO:0046933), Molecular Function: proton-transporting ATPase activity, rotational mechanism (GO:0046961)
GLEAN_13931	2936E584F687499B	158	HMMTigr	TIGR01216	ATP_synt_epsi: ATP synthase F1, epsilon sub	27	158	1.1e-17	T	14-Apr-2010	IPR001469	ATPase, F1 complex, delta/epsilon subunit	Biological Process: ATP synthesis coupled proton transport (GO:0015986), Cellular Component: proton-transporting ATP synthase complex, catalytic core F(1) (GO:0045261), Molecular Function: hydrogen ion transporting ATP synthase activity, rotational mechanism (GO:0046933), Molecular Function: proton-transporting ATPase activity, rotational mechanism (GO:0046961)
GLEAN_14154	AE880DC26C48CDC0	824	ProfileScan	PS50234	VWFA	303	513	19.252	T	14-Apr-2010	IPR002035	von Willebrand factor, type A
GLEAN_14154	AE880DC26C48CDC0	824	HMMPfam	PF08487	VIT	50	165	4.5e-37	T	14-Apr-2010	IPR013694	Vault protein inter-alpha-trypsin
GLEAN_14154	AE880DC26C48CDC0	824	HMMPfam	PF00092	VWA	304	502	1.6e-15	T	14-Apr-2010	IPR002035	von Willebrand factor, type A
GLEAN_14154	AE880DC26C48CDC0	824	HMMPanther	PTHR10338:SF8	INTER-ALPHA-TRYPSIN INHIBITOR HEAVY CHAIN	35	296	3e-53	T	14-Apr-2010	NULL	NULL
GLEAN_14154	AE880DC26C48CDC0	824	HMMPanther	PTHR10338	VON WILLEBRAND FACTOR, TYPE A DOMAIN CONTAINING	35	296	3e-53	T	14-Apr-2010	NULL	NULL
GLEAN_14154	AE880DC26C48CDC0	824	SignalPHMM	SignalP	signal-peptide	1	20	NA	?	14-Apr-2010	NULL	NULL
GLEAN_14154	AE880DC26C48CDC0	824	superfamily	SSF53300	vWA-like	297	522	1.1e-24	T	14-Apr-2010	NULL	NULL
GLEAN_14154	AE880DC26C48CDC0	824	HMMSmart	SM00327	VWA	301	504	5.8e-17	T	14-Apr-2010	IPR002035	von Willebrand factor, type A
GLEAN_14183	9A4BA71AFAC1F0A4	220	HMMPfam	PF01294	Ribosomal_L13e	7	186	3.1e-81	T	14-Apr-2010	IPR001380	Ribosomal protein L13e	Molecular Function: structural constituent of ribosome (GO:0003735), Cellular Component: intracellular (GO:0005622), Cellular Component: ribosome (GO:0005840), Biological Process: translation (GO:0006412)
GLEAN_14183	9A4BA71AFAC1F0A4	220	PatternScan	PS01104	RIBOSOMAL_L13E	71	85	NA	T	14-Apr-2010	IPR018256	Ribosomal protein L13e, conserved site	Molecular Function: structural constituent of ribosome (GO:0003735), Cellular Component: intracellular (GO:0005622), Cellular Component: ribosome (GO:0005840), Biological Process: translation (GO:0006412)
GLEAN_14183	9A4BA71AFAC1F0A4	220	HMMPanther	PTHR11722	60S RIBOSOMAL PROTEIN L13	2	212	1.3e-102	T	14-Apr-2010	IPR001380	Ribosomal protein L13e	Molecular Function: structural constituent of ribosome (GO:0003735), Cellular Component: intracellular (GO:0005622), Cellular Component: ribosome (GO:0005840), Biological Process: translation (GO:0006412)
GLEAN_14574	F1920E5DA72D1461	249	HMMPanther	PTHR11599:SF15	PROTEASOME SUBUNIT ALPHA TYPE 7	4	248	9.9e-169	T	14-Apr-2010	NULL	NULL
GLEAN_14574	F1920E5DA72D1461	249	HMMPanther	PTHR11599	PROTEASOME SUBUNIT ALPHA/BETA	4	248	9.9e-169	T	14-Apr-2010	NULL	NULL
GLEAN_14574	F1920E5DA72D1461	249	HMMPfam	PF00227	Proteasome	28	213	1.2e-59	T	14-Apr-2010	IPR001353	Proteasome, subunit alpha/beta	Molecular Function: threonine-type endopeptidase activity (GO:0004298), Cellular Component: proteasome core complex (GO:0005839), Biological Process: proteolysis involved in cellular protein catabolic process (GO:0051603)
GLEAN_14574	F1920E5DA72D1461	249	HMMPfam	PF10584	Proteasome_A_N	5	27	6.6e-14	T	14-Apr-2010	IPR000426	Proteasome, alpha-subunit, conserved site	Molecular Function: endopeptidase activity (GO:0004175), Biological Process: ubiquitin-dependent protein catabolic process (GO:0006511), Cellular Component: proteasome core complex, alpha-subunit complex (GO:0019773)
GLEAN_14574	F1920E5DA72D1461	249	superfamily	SSF56235	N-terminal nucleophile aminohydrolases (Ntn hydrolases)	3	238	8.5e-79	T	14-Apr-2010	NULL	NULL
GLEAN_14574	F1920E5DA72D1461	249	PatternScan	PS00388	PROTEASOME_A	5	27	NA	T	14-Apr-2010	IPR000426	Proteasome, alpha-subunit, conserved site	Molecular Function: endopeptidase activity (GO:0004175), Biological Process: ubiquitin-dependent protein catabolic process (GO:0006511), Cellular Component: proteasome core complex, alpha-subunit complex (GO:0019773)
GLEAN_14606	826B0F368E942F43	721	HMMPIR	PIRSF002583	Heat shock protein, HSP90/HTPG types	9	709	0	T	14-Apr-2010	IPR001404	Chaperone protein htpG	Molecular Function: ATP binding (GO:0005524), Biological Process: protein folding (GO:0006457), Biological Process: response to stress (GO:0006950), Molecular Function: unfolded protein binding (GO:0051082)
GLEAN_14606	826B0F368E942F43	721	HMMPanther	PTHR11528	HEAT SHOCK PROTEIN 90	1	721	0	T	14-Apr-2010	IPR001404	Chaperone protein htpG	Molecular Function: ATP binding (GO:0005524), Biological Process: protein folding (GO:0006457), Biological Process: response to stress (GO:0006950), Molecular Function: unfolded protein binding (GO:0051082)
GLEAN_14606	826B0F368E942F43	721	HMMPfam	PF00183	HSP90	189	721	1.2e-265	T	14-Apr-2010	IPR020576	Heat shock protein Hsp90, C-terminal
GLEAN_14606	826B0F368E942F43	721	HMMPfam	PF02518	HATPase_c	35	184	2.1e-11	T	14-Apr-2010	IPR003594	ATPase-like, ATP-binding domain	Molecular Function: ATP binding (GO:0005524)
GLEAN_14606	826B0F368E942F43	721	FPrintScan	PR00775	HEATSHOCK90	11	31	4.8e-85	T	14-Apr-2010	IPR020575	Heat shock protein Hsp90, N-terminal
GLEAN_14606	826B0F368E942F43	721	FPrintScan	PR00775	HEATSHOCK90	32	54	4.8e-85	T	14-Apr-2010	IPR020575	Heat shock protein Hsp90, N-terminal
GLEAN_14606	826B0F368E942F43	721	FPrintScan	PR00775	HEATSHOCK90	81	98	4.8e-85	T	14-Apr-2010	IPR020575	Heat shock protein Hsp90, N-terminal
GLEAN_14606	826B0F368E942F43	721	FPrintScan	PR00775	HEATSHOCK90	99	116	4.8e-85	T	14-Apr-2010	IPR020575	Heat shock protein Hsp90, N-terminal
GLEAN_14606	826B0F368E942F43	721	FPrintScan	PR00775	HEATSHOCK90	124	146	4.8e-85	T	14-Apr-2010	IPR020575	Heat shock protein Hsp90, N-terminal
GLEAN_14606	826B0F368E942F43	721	FPrintScan	PR00775	HEATSHOCK90	175	192	4.8e-85	T	14-Apr-2010	IPR020575	Heat shock protein Hsp90, N-terminal
GLEAN_14606	826B0F368E942F43	721	FPrintScan	PR00775	HEATSHOCK90	193	211	4.8e-85	T	14-Apr-2010	IPR020575	Heat shock protein Hsp90, N-terminal
GLEAN_14606	826B0F368E942F43	721	HMMSmart	SM00387	HATPase_c	33	187	2.7e-08	T	14-Apr-2010	IPR003594	ATPase-like, ATP-binding domain	Molecular Function: ATP binding (GO:0005524)
GLEAN_14606	826B0F368E942F43	721	PatternScan	PS00298	HSP90	31	40	NA	T	14-Apr-2010	IPR019805	Heat shock protein Hsp90, conserved site	Molecular Function: ATP binding (GO:0005524), Biological Process: protein folding (GO:0006457), Biological Process: response to stress (GO:0006950), Molecular Function: unfolded protein binding (GO:0051082)
GLEAN_14606	826B0F368E942F43	721	superfamily	SSF54211	Ribosomal protein S5 domain 2-like	281	536	8.1e-112	T	14-Apr-2010	IPR020568	Ribosomal protein S5 domain 2-type fold
GLEAN_14606	826B0F368E942F43	721	superfamily	SSF55874	ATPase domain of HSP90 chaperone/DNA topoisomerase II/histidine kinase	13	293	1.1e-73	T	14-Apr-2010	IPR003594	ATPase-like, ATP-binding domain	Molecular Function: ATP binding (GO:0005524)
GLEAN_14606	826B0F368E942F43	721	superfamily	SSF110942	HSP90 C-terminal domain (C-terminal part of Pfam 00183)	559	681	4.6e-43	T	14-Apr-2010	NULL	NULL
GLEAN_14664	093F1EB8CE95A3B5	1475	HMMPfam	PF07678	A2M_comp	977	1216	3.5e-60	T	14-Apr-2010	IPR011626	A-macroglobulin complement component	Cellular Component: extracellular space (GO:0005615)
GLEAN_14664	093F1EB8CE95A3B5	1475	HMMPfam	PF07677	A2M_recep	1326	1416	8.5e-24	T	14-Apr-2010	IPR009048	Alpha-macroglobulin, receptor-binding	Molecular Function: protein binding (GO:0005515), Cellular Component: extracellular region (GO:0005576)
GLEAN_14664	093F1EB8CE95A3B5	1475	HMMPfam	PF00207	A2M	707	798	1.2e-20	T	14-Apr-2010	IPR001599	Alpha-2-macroglobulin	Molecular Function: endopeptidase inhibitor activity (GO:0004866)
GLEAN_14664	093F1EB8CE95A3B5	1475	HMMPfam	PF01835	A2M_N	118	212	6.7e-18	T	14-Apr-2010	IPR002890	Alpha-2-macroglobulin, N-terminal	Molecular Function: endopeptidase inhibitor activity (GO:0004866)
GLEAN_14664	093F1EB8CE95A3B5	1475	HMMPfam	PF07703	A2M_N_2	441	572	9.5e-19	T	14-Apr-2010	IPR011625	Alpha-2-macroglobulin, N-terminal 2
GLEAN_14664	093F1EB8CE95A3B5	1475	HMMPfam	PF10569	Thiol-ester_cl	928	957	2.2e-13	T	14-Apr-2010	IPR019565	Alpha-2-macroglobulin, thiol-ester bond-forming
GLEAN_14664	093F1EB8CE95A3B5	1475	PatternScan	PS00477	ALPHA_2_MACROGLOBULIN	936	944	NA	T	14-Apr-2010	IPR019742	Alpha-2-macroglobulin, conserved site
GLEAN_14664	093F1EB8CE95A3B5	1475	superfamily	SSF48239	Terpenoid cyclases/Protein prenyltransferases	923	1222	7.1e-74	T	14-Apr-2010	IPR008930	Terpenoid cylases/protein prenyltransferase alpha-alpha toroid
GLEAN_14664	093F1EB8CE95A3B5	1475	superfamily	SSF49410	Alpha-macroglobulin receptor domain	1288	1434	1e-32	T	14-Apr-2010	IPR009048	Alpha-macroglobulin, receptor-binding	Molecular Function: protein binding (GO:0005515), Cellular Component: extracellular region (GO:0005576)
GLEAN_14664	093F1EB8CE95A3B5	1475	SignalPHMM	SignalP	signal-peptide	1	16	NA	?	14-Apr-2010	NULL	NULL
GLEAN_14664	093F1EB8CE95A3B5	1475	HMMPanther	PTHR11412:SF33	UNCHARACTERIZED	698	1436	1.5e-263	T	14-Apr-2010	NULL	NULL
GLEAN_14664	093F1EB8CE95A3B5	1475	HMMPanther	PTHR11412	MACROGLOBULIN/COMPLEMENT	698	1436	1.5e-263	T	14-Apr-2010	NULL	NULL
GLEAN_14757	872491EA3F0142CD	208	HMMPanther	PTHR10394:SF1	40S RIBOSOMAL PROTEIN S8	2	208	4.4e-143	T	14-Apr-2010	NULL	NULL
GLEAN_14757	872491EA3F0142CD	208	HMMPanther	PTHR10394	40S RIBOSOMAL PROTEIN S8	2	208	4.4e-143	T	14-Apr-2010	NULL	NULL
GLEAN_14757	872491EA3F0142CD	208	HMMPfam	PF01201	Ribosomal_S8e	1	190	3.5e-51	T	14-Apr-2010	IPR022309	Ribosomal protein S8e/ribosomal biogenesis NSA2=
GLEAN_14757	872491EA3F0142CD	208	PatternScan	PS01193	RIBOSOMAL_S8E	11	30	NA	T	14-Apr-2010	IPR018283	Ribosomal protein S8e, conserved site	Molecular Function: structural constituent of ribosome (GO:0003735), Cellular Component: intracellular (GO:0005622), Cellular Component: ribosome (GO:0005840), Biological Process: translation (GO:0006412)
GLEAN_14757	872491EA3F0142CD	208	HMMTigr	TIGR00307	S8e: ribosomal protein S8.e	1	192	5.2e-69	T	14-Apr-2010	IPR001047	Ribosomal protein S8e	Molecular Function: structural constituent of ribosome (GO:0003735), Cellular Component: intracellular (GO:0005622), Cellular Component: ribosome (GO:0005840), Biological Process: translation (GO:0006412)
GLEAN_14907	6BE8E02467C6CCEC	683	HMMPanther	PTHR11511:SF4	PROPHENOLOXIDASE	190	679	1.6e-314	T	14-Apr-2010	NULL	NULL
GLEAN_14907	6BE8E02467C6CCEC	683	HMMPanther	PTHR11511	INSECT HEMOCYANIN-RELATED	190	679	1.6e-314	T	14-Apr-2010	IPR013788	Arthropod hemocyanin/insect LSP	Molecular Function: oxygen transporter activity (GO:0005344), Biological Process: transport (GO:0006810)
GLEAN_14907	6BE8E02467C6CCEC	683	PatternScan	PS00209	HEMOCYANIN_1	196	215	NA	T	14-Apr-2010	IPR000896	Hemocyanin, copper-containing	Molecular Function: oxygen transporter activity (GO:0005344), Biological Process: transport (GO:0006810)
GLEAN_14907	6BE8E02467C6CCEC	683	PatternScan	PS00210	HEMOCYANIN_2	392	400	NA	T	14-Apr-2010	IPR000896	Hemocyanin, copper-containing	Molecular Function: oxygen transporter activity (GO:0005344), Biological Process: transport (GO:0006810)
GLEAN_14907	6BE8E02467C6CCEC	683	PatternScan	PS00498	TYROSINASE_2	396	407	NA	T	14-Apr-2010	IPR002227	Tyrosinase	Biological Process: metabolic process (GO:0008152), Molecular Function: oxidoreductase activity (GO:0016491)
GLEAN_14907	6BE8E02467C6CCEC	683	FPrintScan	PR00187	HAEMOCYANIN	193	206	6.7e-23	T	14-Apr-2010	IPR000896	Hemocyanin, copper-containing	Molecular Function: oxygen transporter activity (GO:0005344), Biological Process: transport (GO:0006810)
GLEAN_14907	6BE8E02467C6CCEC	683	FPrintScan	PR00187	HAEMOCYANIN	207	224	6.7e-23	T	14-Apr-2010	IPR000896	Hemocyanin, copper-containing	Molecular Function: oxygen transporter activity (GO:0005344), Biological Process: transport (GO:0006810)
GLEAN_14907	6BE8E02467C6CCEC	683	FPrintScan	PR00187	HAEMOCYANIN	226	237	6.7e-23	T	14-Apr-2010	IPR000896	Hemocyanin, copper-containing	Molecular Function: oxygen transporter activity (GO:0005344), Biological Process: transport (GO:0006810)
GLEAN_14907	6BE8E02467C6CCEC	683	FPrintScan	PR00187	HAEMOCYANIN	395	410	6.7e-23	T	14-Apr-2010	IPR000896	Hemocyanin, copper-containing	Molecular Function: oxygen transporter activity (GO:0005344), Biological Process: transport (GO:0006810)
GLEAN_14907	6BE8E02467C6CCEC	683	HMMPfam	PF03723	Hemocyanin_C	418	672	2.4e-92	T	14-Apr-2010	IPR005203	Hemocyanin, C-terminal
GLEAN_14907	6BE8E02467C6CCEC	683	HMMPfam	PF00372	Hemocyanin_M	149	412	6.5e-65	T	14-Apr-2010	IPR000896	Hemocyanin, copper-containing	Molecular Function: oxygen transporter activity (GO:0005344), Biological Process: transport (GO:0006810)
GLEAN_14907	6BE8E02467C6CCEC	683	HMMPfam	PF03722	Hemocyanin_N	37	140	1.4e-19	T	14-Apr-2010	IPR005204	Hemocyanin, N-terminal
GLEAN_14907	6BE8E02467C6CCEC	683	superfamily	SSF48056	Di-copper centre-containing domain	144	417	1.1e-102	T	14-Apr-2010	IPR008922	Di-copper centre-containing
GLEAN_14907	6BE8E02467C6CCEC	683	superfamily	SSF81296	E set domains	419	674	2e-94	T	14-Apr-2010	IPR014756	Immunoglobulin E-set
GLEAN_14907	6BE8E02467C6CCEC	683	superfamily	SSF48050	Hemocyanin, N-terminal domain	1	143	1.9e-36	T	14-Apr-2010	IPR005204	Hemocyanin, N-terminal
GLEAN_14929	5219D9A5027C16C0	196	HMMPfam	PF00578	AhpC-TSA	7	138	3.8e-39	T	14-Apr-2010	IPR000866	Alkyl hydroperoxide reductase/ Thiol specific antioxidant/ Mal allergen	Molecular Function: antioxidant activity (GO:0016209), Molecular Function: oxidoreductase activity (GO:0016491)
GLEAN_14929	5219D9A5027C16C0	196	HMMPfam	PF10417	1-cysPrx_C	159	193	4.6e-14	T	14-Apr-2010	IPR019479	Peroxiredoxin, C-terminal
GLEAN_14929	5219D9A5027C16C0	196	ProfileScan	PS51352	THIOREDOXIN_2	4	162	17.419	T	14-Apr-2010	IPR017936	Thioredoxin-like	Biological Process: cell redox homeostasis (GO:0045454)
GLEAN_14929	5219D9A5027C16C0	196	superfamily	SSF52833	Thioredoxin-like	1	196	2.6e-66	T	14-Apr-2010	IPR012336	Thioredoxin-like fold
GLEAN_14929	5219D9A5027C16C0	196	HMMPanther	PTHR10681:SF8	PEROXIREDOXINS, PRX-1, PRX-2, PRX-3	4	195	6.9e-131	T	14-Apr-2010	NULL	NULL
GLEAN_14929	5219D9A5027C16C0	196	HMMPanther	PTHR10681	PEROXIREDOXIN	4	195	6.9e-131	T	14-Apr-2010	NULL	NULL
GLEAN_14998	A9C830F1A5101330	364	PatternScan	PS00158	ALDOLASE_CLASS_I	222	232	NA	T	14-Apr-2010	IPR000741	Fructose-bisphosphate aldolase, class-I	Molecular Function: fructose-bisphosphate aldolase activity (GO:0004332), Biological Process: glycolysis (GO:0006096)
GLEAN_14998	A9C830F1A5101330	364	superfamily	SSF51569	Aldolase	2	364	1.7e-169	T	14-Apr-2010	NULL	NULL
GLEAN_14998	A9C830F1A5101330	364	HMMPanther	PTHR11627	FRUCTOSE-BISPHOSPHATE ALDOLASE	1	364	4.5e-270	T	14-Apr-2010	IPR000741	Fructose-bisphosphate aldolase, class-I	Molecular Function: fructose-bisphosphate aldolase activity (GO:0004332), Biological Process: glycolysis (GO:0006096)
GLEAN_14998	A9C830F1A5101330	364	HMMPfam	PF00274	Glycolytic	15	364	4.7e-174	T	14-Apr-2010	IPR000741	Fructose-bisphosphate aldolase, class-I	Molecular Function: fructose-bisphosphate aldolase activity (GO:0004332), Biological Process: glycolysis (GO:0006096)
GLEAN_15013	8364D0339BC6F406	112	HMMPfam	PF00428	Ribosomal_60s	18	111	6.5e-27	T	14-Apr-2010	IPR001813	Ribosomal protein 60S	Molecular Function: structural constituent of ribosome (GO:0003735), Cellular Component: intracellular (GO:0005622), Cellular Component: ribosome (GO:0005840), Biological Process: translational elongation (GO:0006414)
GLEAN_15013	8364D0339BC6F406	112	HMMPanther	PTHR21141:SF5	60S ACIDIC RIBOSOMAL PROTEIN P2	1	110	1.1e-59	T	14-Apr-2010	NULL	NULL
GLEAN_15013	8364D0339BC6F406	112	HMMPanther	PTHR21141	60S ACIDIC RIBOSOMAL PROTEIN FAMILY MEMBER	1	110	1.1e-59	T	14-Apr-2010	NULL	NULL
GLEAN_15013	8364D0339BC6F406	112	SignalPHMM	SignalP	signal-peptide	1	21	NA	?	14-Apr-2010	NULL	NULL
GLEAN_15029	097B34996E7A323F	3775	HMMPfam	PF01347	Vitellogenin_N	32	582	2.9e-77	T	14-Apr-2010	IPR001747	Lipid transport protein, N-terminal	Molecular Function: lipid transporter activity (GO:0005319), Biological Process: lipid transport (GO:0006869)
GLEAN_15029	097B34996E7A323F	3775	HMMPfam	PF09172	DUF1943	614	919	4.4e-57	T	14-Apr-2010	IPR015255	Vitellinogen, open beta-sheet	Molecular Function: lipid transporter activity (GO:0005319), Biological Process: lipid transport (GO:0006869)
GLEAN_15029	097B34996E7A323F	3775	HMMPfam	PF06448	DUF1081	942	1047	7.3e-15	T	14-Apr-2010	IPR009454	Lipid transport, open beta-sheet	Molecular Function: lipid transporter activity (GO:0005319), Biological Process: lipid transport (GO:0006869)
GLEAN_15029	097B34996E7A323F	3775	HMMPfam	PF00094	VWD	2793	2919	4.8e-12	T	14-Apr-2010	IPR001846	von Willebrand factor, type D
GLEAN_15029	097B34996E7A323F	3775	superfamily	SSF48431	Lipovitellin-phosvitin complex, superhelical domain	280	623	4.5e-48	T	14-Apr-2010	NULL	NULL
GLEAN_15029	097B34996E7A323F	3775	superfamily	SSF56968	Lipovitellin-phosvitin complex; beta-sheet shell regions	31	288	1.1e-45	T	14-Apr-2010	IPR015819	Lipid transport protein, beta-sheet shell	Molecular Function: lipid transporter activity (GO:0005319), Biological Process: lipid transport (GO:0006869)
GLEAN_15029	097B34996E7A323F	3775	superfamily	SSF56968	Lipovitellin-phosvitin complex; beta-sheet shell regions	613	1007	1.9e-42	T	14-Apr-2010	IPR015819	Lipid transport protein, beta-sheet shell	Molecular Function: lipid transporter activity (GO:0005319), Biological Process: lipid transport (GO:0006869)
GLEAN_15029	097B34996E7A323F	3775	superfamily	SSF57667	C2H2 and C2HC zinc fingers	3596	3642	4.1e-16	T	14-Apr-2010	NULL	NULL
GLEAN_15029	097B34996E7A323F	3775	superfamily	SSF57667	C2H2 and C2HC zinc fingers	3632	3670	2.1e-10	T	14-Apr-2010	NULL	NULL
GLEAN_15029	097B34996E7A323F	3775	superfamily	SSF57667	C2H2 and C2HC zinc fingers	3672	3700	7.5e-08	T	14-Apr-2010	NULL	NULL
GLEAN_15029	097B34996E7A323F	3775	superfamily	SSF57667	C2H2 and C2HC zinc fingers	3546	3577	1e-07	T	14-Apr-2010	NULL	NULL
GLEAN_15029	097B34996E7A323F	3775	HMMSmart	SM00638	LPD_N	32	582	2.8e-29	T	14-Apr-2010	IPR001747	Lipid transport protein, N-terminal	Molecular Function: lipid transporter activity (GO:0005319), Biological Process: lipid transport (GO:0006869)
GLEAN_15029	097B34996E7A323F	3775	HMMSmart	SM00216	VWD	2775	2919	4.3e-09	T	14-Apr-2010	IPR001846	von Willebrand factor, type D
GLEAN_15029	097B34996E7A323F	3775	HMMSmart	SM00327	VWA	3041	3250	1.8	T	14-Apr-2010	IPR002035	von Willebrand factor, type A
GLEAN_15029	097B34996E7A323F	3775	HMMSmart	SM00355	ZnF_C2H2	3547	3572	4.7	T	14-Apr-2010	IPR015880	Zinc finger, C2H2-like	Cellular Component: intracellular (GO:0005622), Molecular Function: zinc ion binding (GO:0008270)
GLEAN_15029	097B34996E7A323F	3775	HMMSmart	SM00355	ZnF_C2H2	3581	3608	6.1	T	14-Apr-2010	IPR015880	Zinc finger, C2H2-like	Cellular Component: intracellular (GO:0005622), Molecular Function: zinc ion binding (GO:0008270)
GLEAN_15029	097B34996E7A323F	3775	HMMSmart	SM00355	ZnF_C2H2	3614	3638	0.0011	T	14-Apr-2010	IPR015880	Zinc finger, C2H2-like	Cellular Component: intracellular (GO:0005622), Molecular Function: zinc ion binding (GO:0008270)
GLEAN_15029	097B34996E7A323F	3775	HMMSmart	SM00355	ZnF_C2H2	3644	3668	0.12	T	14-Apr-2010	IPR015880	Zinc finger, C2H2-like	Cellular Component: intracellular (GO:0005622), Molecular Function: zinc ion binding (GO:0008270)
GLEAN_15029	097B34996E7A323F	3775	HMMSmart	SM00355	ZnF_C2H2	3674	3698	0.0019	T	14-Apr-2010	IPR015880	Zinc finger, C2H2-like	Cellular Component: intracellular (GO:0005622), Molecular Function: zinc ion binding (GO:0008270)
GLEAN_15029	097B34996E7A323F	3775	HMMPanther	PTHR19818:SF13	ZINC FINGER PROTEIN GLIS3	3549	3708	3.3e-112	T	14-Apr-2010	NULL	NULL
GLEAN_15029	097B34996E7A323F	3775	HMMPanther	PTHR19818	ZINC FINGER PROTEIN ZIC AND GLI	3549	3708	3.3e-112	T	14-Apr-2010	NULL	NULL
GLEAN_15029	097B34996E7A323F	3775	ProfileScan	PS50157	ZINC_FINGER_C2H2_2	3586	3613	10.388	T	14-Apr-2010	IPR007087	Zinc finger, C2H2-type	Cellular Component: intracellular (GO:0005622), Molecular Function: zinc ion binding (GO:0008270)
GLEAN_15029	097B34996E7A323F	3775	ProfileScan	PS50157	ZINC_FINGER_C2H2_2	3614	3643	15.022	T	14-Apr-2010	IPR007087	Zinc finger, C2H2-type	Cellular Component: intracellular (GO:0005622), Molecular Function: zinc ion binding (GO:0008270)
GLEAN_15029	097B34996E7A323F	3775	ProfileScan	PS50157	ZINC_FINGER_C2H2_2	3644	3673	13.069	T	14-Apr-2010	IPR007087	Zinc finger, C2H2-type	Cellular Component: intracellular (GO:0005622), Molecular Function: zinc ion binding (GO:0008270)
GLEAN_15029	097B34996E7A323F	3775	ProfileScan	PS50157	ZINC_FINGER_C2H2_2	3674	3703	11.946	T	14-Apr-2010	IPR007087	Zinc finger, C2H2-type	Cellular Component: intracellular (GO:0005622), Molecular Function: zinc ion binding (GO:0008270)
GLEAN_15029	097B34996E7A323F	3775	ProfileScan	PS51211	VITELLOGENIN	32	650	25.100	T	14-Apr-2010	IPR001747	Lipid transport protein, N-terminal	Molecular Function: lipid transporter activity (GO:0005319), Biological Process: lipid transport (GO:0006869)
GLEAN_15029	097B34996E7A323F	3775	ProfileScan	PS51233	VWFD	2792	2971	26.686	T	14-Apr-2010	IPR001846	von Willebrand factor, type D
GLEAN_15029	097B34996E7A323F	3775	SignalPHMM	SignalP	signal-peptide	1	26	NA	?	14-Apr-2010	NULL	NULL
GLEAN_15029	097B34996E7A323F	3775	PatternScan	PS00028	ZINC_FINGER_C2H2_1	3549	3572	NA	T	14-Apr-2010	IPR007087	Zinc finger, C2H2-type	Cellular Component: intracellular (GO:0005622), Molecular Function: zinc ion binding (GO:0008270)
GLEAN_15029	097B34996E7A323F	3775	PatternScan	PS00028	ZINC_FINGER_C2H2_1	3616	3638	NA	T	14-Apr-2010	IPR007087	Zinc finger, C2H2-type	Cellular Component: intracellular (GO:0005622), Molecular Function: zinc ion binding (GO:0008270)
GLEAN_15029	097B34996E7A323F	3775	PatternScan	PS00028	ZINC_FINGER_C2H2_1	3646	3668	NA	T	14-Apr-2010	IPR007087	Zinc finger, C2H2-type	Cellular Component: intracellular (GO:0005622), Molecular Function: zinc ion binding (GO:0008270)
GLEAN_15029	097B34996E7A323F	3775	PatternScan	PS00028	ZINC_FINGER_C2H2_1	3676	3698	NA	T	14-Apr-2010	IPR007087	Zinc finger, C2H2-type	Cellular Component: intracellular (GO:0005622), Molecular Function: zinc ion binding (GO:0008270)
GLEAN_15046	9658E62F8DD06786	477	PatternScan	PS00143	INSULINASE	76	99	NA	T	14-Apr-2010	IPR001431	Peptidase M16, zinc-binding site	Molecular Function: metalloendopeptidase activity (GO:0004222), Biological Process: proteolysis (GO:0006508)
GLEAN_15046	9658E62F8DD06786	477	HMMPfam	PF00675	Peptidase_M16	56	202	2.1e-54	T	14-Apr-2010	IPR011765	Peptidase M16, N-terminal	Molecular Function: metalloendopeptidase activity (GO:0004222), Biological Process: proteolysis (GO:0006508)
GLEAN_15046	9658E62F8DD06786	477	HMMPfam	PF05193	Peptidase_M16_C	209	391	1.3e-36	T	14-Apr-2010	IPR007863	Peptidase M16, C-terminal	Molecular Function: metalloendopeptidase activity (GO:0004222), Biological Process: proteolysis (GO:0006508), Molecular Function: zinc ion binding (GO:0008270)
GLEAN_15046	9658E62F8DD06786	477	superfamily	SSF63411	LuxS/MPP-like metallohydrolase	44	255	9.3e-62	T	14-Apr-2010	IPR011249	Metalloenzyme, LuxS/M16 peptidase-like, metal-binding	Molecular Function: catalytic activity (GO:0003824), Molecular Function: metal ion binding (GO:0046872)
GLEAN_15046	9658E62F8DD06786	477	superfamily	SSF63411	LuxS/MPP-like metallohydrolase	264	476	6.5e-61	T	14-Apr-2010	IPR011249	Metalloenzyme, LuxS/M16 peptidase-like, metal-binding	Molecular Function: catalytic activity (GO:0003824), Molecular Function: metal ion binding (GO:0046872)
GLEAN_15046	9658E62F8DD06786	477	HMMPanther	PTHR11851:SF58	MITOCHONDRIAL PROCESSING PEPTIDASE BETA SUBUNIT	71	477	2.6e-247	T	14-Apr-2010	NULL	NULL
GLEAN_15046	9658E62F8DD06786	477	HMMPanther	PTHR11851	METALLOPROTEASE	71	477	2.6e-247	T	14-Apr-2010	NULL	NULL
GLEAN_15161	1BF2773D2AFCF21E	250	HMMPfam	PF00106	adh_short	11	179	1.6e-24	T	14-Apr-2010	IPR002198	Short-chain dehydrogenase/reductase SDR	Biological Process: metabolic process (GO:0008152), Molecular Function: oxidoreductase activity (GO:0016491)
GLEAN_15161	1BF2773D2AFCF21E	250	FPrintScan	PR00081	GDHRDH	12	29	3e-28	T	14-Apr-2010	IPR002347	Glucose/ribitol dehydrogenase	Biological Process: metabolic process (GO:0008152), Molecular Function: oxidoreductase activity (GO:0016491), Biological Process: oxidation reduction (GO:0055114)
GLEAN_15161	1BF2773D2AFCF21E	250	FPrintScan	PR00081	GDHRDH	86	97	3e-28	T	14-Apr-2010	IPR002347	Glucose/ribitol dehydrogenase	Biological Process: metabolic process (GO:0008152), Molecular Function: oxidoreductase activity (GO:0016491), Biological Process: oxidation reduction (GO:0055114)
GLEAN_15161	1BF2773D2AFCF21E	250	FPrintScan	PR00081	GDHRDH	134	150	3e-28	T	14-Apr-2010	IPR002347	Glucose/ribitol dehydrogenase	Biological Process: metabolic process (GO:0008152), Molecular Function: oxidoreductase activity (GO:0016491), Biological Process: oxidation reduction (GO:0055114)
GLEAN_15161	1BF2773D2AFCF21E	250	FPrintScan	PR00081	GDHRDH	161	180	3e-28	T	14-Apr-2010	IPR002347	Glucose/ribitol dehydrogenase	Biological Process: metabolic process (GO:0008152), Molecular Function: oxidoreductase activity (GO:0016491), Biological Process: oxidation reduction (GO:0055114)
GLEAN_15161	1BF2773D2AFCF21E	250	FPrintScan	PR00081	GDHRDH	184	201	3e-28	T	14-Apr-2010	IPR002347	Glucose/ribitol dehydrogenase	Biological Process: metabolic process (GO:0008152), Molecular Function: oxidoreductase activity (GO:0016491), Biological Process: oxidation reduction (GO:0055114)
GLEAN_15161	1BF2773D2AFCF21E	250	FPrintScan	PR00081	GDHRDH	216	236	3e-28	T	14-Apr-2010	IPR002347	Glucose/ribitol dehydrogenase	Biological Process: metabolic process (GO:0008152), Molecular Function: oxidoreductase activity (GO:0016491), Biological Process: oxidation reduction (GO:0055114)
GLEAN_15161	1BF2773D2AFCF21E	250	FPrintScan	PR00080	SDRFAMILY	86	97	2.6e-10	T	14-Apr-2010	IPR002198	Short-chain dehydrogenase/reductase SDR	Biological Process: metabolic process (GO:0008152), Molecular Function: oxidoreductase activity (GO:0016491)
GLEAN_15161	1BF2773D2AFCF21E	250	FPrintScan	PR00080	SDRFAMILY	140	148	2.6e-10	T	14-Apr-2010	IPR002198	Short-chain dehydrogenase/reductase SDR	Biological Process: metabolic process (GO:0008152), Molecular Function: oxidoreductase activity (GO:0016491)
GLEAN_15161	1BF2773D2AFCF21E	250	FPrintScan	PR00080	SDRFAMILY	161	180	2.6e-10	T	14-Apr-2010	IPR002198	Short-chain dehydrogenase/reductase SDR	Biological Process: metabolic process (GO:0008152), Molecular Function: oxidoreductase activity (GO:0016491)
GLEAN_15161	1BF2773D2AFCF21E	250	superfamily	SSF51735	NAD(P)-binding Rossmann-fold domains	9	235	1.5e-61	T	14-Apr-2010	IPR016040	NAD(P)-binding domain	Molecular Function: catalytic activity (GO:0003824), Molecular Function: binding (GO:0005488), Biological Process: metabolic process (GO:0008152)
GLEAN_15161	1BF2773D2AFCF21E	250	HMMPanther	PTHR19410:SF42	SHORT-CHAIN DEHYDROGENASE-RELATED	5	250	7.7e-100	T	14-Apr-2010	NULL	NULL
GLEAN_15161	1BF2773D2AFCF21E	250	HMMPanther	PTHR19410	SHORT-CHAIN DEHYDROGENASES/REDUCTASE FAMILY MEMBER	5	250	7.7e-100	T	14-Apr-2010	IPR002198	Short-chain dehydrogenase/reductase SDR	Biological Process: metabolic process (GO:0008152), Molecular Function: oxidoreductase activity (GO:0016491)
GLEAN_15161	1BF2773D2AFCF21E	250	PatternScan	PS00061	ADH_SHORT	148	176	NA	T	14-Apr-2010	IPR020904	Short-chain dehydrogenase/reductase, conserved site	Molecular Function: oxidoreductase activity (GO:0016491)
GLEAN_15170	BEDDACCA474606E9	310	superfamily	SSF51735	NAD(P)-binding Rossmann-fold domains	3	187	5.8e-46	T	14-Apr-2010	IPR016040	NAD(P)-binding domain	Molecular Function: catalytic activity (GO:0003824), Molecular Function: binding (GO:0005488), Biological Process: metabolic process (GO:0008152)
GLEAN_15170	BEDDACCA474606E9	310	superfamily	SSF48179	6-phosphogluconate dehydrogenase C-terminal domain-like	188	239	2.8e-12	T	14-Apr-2010	IPR008927	6-phosphogluconate dehydrogenase, C-terminal-like	Molecular Function: oxidoreductase activity (GO:0016491)
GLEAN_15170	BEDDACCA474606E9	310	HMMPanther	PTHR23309	3-HYDROXYACYL-COA DEHYROGENASE	48	307	4.7e-72	T	14-Apr-2010	NULL	NULL
GLEAN_15170	BEDDACCA474606E9	310	PatternScan	PS00067	3HCDH	185	209	NA	T	14-Apr-2010	IPR006180	3-hydroxyacyl-CoA dehydrogenase, conserved site	Biological Process: fatty acid metabolic process (GO:0006631), Molecular Function: oxidoreductase activity (GO:0016491)
GLEAN_15170	BEDDACCA474606E9	310	SignalPHMM	SignalP	signal-peptide	1	18	NA	?	14-Apr-2010	NULL	NULL
GLEAN_15170	BEDDACCA474606E9	310	HMMPfam	PF02737	3HCDH_N	4	184	2.6e-51	T	14-Apr-2010	IPR006176	3-hydroxyacyl-CoA dehydrogenase, NAD binding	Biological Process: fatty acid metabolic process (GO:0006631), Molecular Function: oxidoreductase activity (GO:0016491)
GLEAN_15170	BEDDACCA474606E9	310	HMMPfam	PF00725	3HCDH	188	257	4.8e-16	T	14-Apr-2010	IPR006108	3-hydroxyacyl-CoA dehydrogenase, C-terminal	Biological Process: fatty acid metabolic process (GO:0006631), Molecular Function: oxidoreductase activity (GO:0016491)
GLEAN_15240	8FD84B8C5D5A34E9	664	superfamily	SSF55486	Metalloproteases ("zincins"), catalytic domain	22	563	5.7e-39	T	14-Apr-2010	NULL	NULL
GLEAN_15240	8FD84B8C5D5A34E9	664	SignalPHMM	SignalP	signal-peptide	1	22	NA	?	14-Apr-2010	NULL	NULL
GLEAN_15240	8FD84B8C5D5A34E9	664	FPrintScan	PR00791	PEPDIPTASEA	213	240	9.2e-05	T	14-Apr-2010	IPR001548	Peptidase M2, peptidyl-dipeptidase A	Biological Process: proteolysis (GO:0006508), Molecular Function: metallopeptidase activity (GO:0008237), Molecular Function: peptidyl-dipeptidase activity (GO:0008241), Cellular Component: membrane (GO:0016020)
GLEAN_15240	8FD84B8C5D5A34E9	664	FPrintScan	PR00791	PEPDIPTASEA	412	437	9.2e-05	T	14-Apr-2010	IPR001548	Peptidase M2, peptidyl-dipeptidase A	Biological Process: proteolysis (GO:0006508), Molecular Function: metallopeptidase activity (GO:0008237), Molecular Function: peptidyl-dipeptidase activity (GO:0008241), Cellular Component: membrane (GO:0016020)
GLEAN_15240	8FD84B8C5D5A34E9	664	TMHMM	tmhmm	transmembrane_regions	627	647	NA	?	14-Apr-2010	NULL	NULL
GLEAN_15240	8FD84B8C5D5A34E9	664	HMMPfam	PF01401	Peptidase_M2	129	560	2.5e-30	T	14-Apr-2010	IPR001548	Peptidase M2, peptidyl-dipeptidase A	Biological Process: proteolysis (GO:0006508), Molecular Function: metallopeptidase activity (GO:0008237), Molecular Function: peptidyl-dipeptidase activity (GO:0008241), Cellular Component: membrane (GO:0016020)
GLEAN_15240	8FD84B8C5D5A34E9	664	HMMPanther	PTHR10514	ANGIOTENSIN-CONVERTING ENZYME (DIPEPTIDYL CARBOXYPEPTIDASE)	1	585	2.7e-28	T	14-Apr-2010	IPR001548	Peptidase M2, peptidyl-dipeptidase A	Biological Process: proteolysis (GO:0006508), Molecular Function: metallopeptidase activity (GO:0008237), Molecular Function: peptidyl-dipeptidase activity (GO:0008241), Cellular Component: membrane (GO:0016020)
GLEAN_15262	2D3372C62859CAE5	535	TMHMM	tmhmm	transmembrane_regions	314	332	NA	?	14-Apr-2010	NULL	NULL
GLEAN_15262	2D3372C62859CAE5	535	TMHMM	tmhmm	transmembrane_regions	371	391	NA	?	14-Apr-2010	NULL	NULL
GLEAN_15262	2D3372C62859CAE5	535	superfamily	SSF53850	Periplasmic binding protein-like II	192	530	4.2e-11	T	14-Apr-2010	NULL	NULL
GLEAN_15262	2D3372C62859CAE5	535	HMMPfam	PF00497	SBP_bac_3	220	283	8e-06	T	14-Apr-2010	IPR001638	Extracellular solute-binding protein, family 3	Molecular Function: transporter activity (GO:0005215), Biological Process: transport (GO:0006810), Cellular Component: outer membrane-bounded periplasmic space (GO:0030288)
GLEAN_15262	2D3372C62859CAE5	535	SignalPHMM	SignalP	signal-peptide	1	18	NA	?	14-Apr-2010	NULL	NULL
GLEAN_15266	C2F3E4A795CD3470	539	superfamily	SSF53474	alpha/beta-Hydrolases	15	530	6e-116	T	14-Apr-2010	NULL	NULL
GLEAN_15266	C2F3E4A795CD3470	539	HMMPanther	PTHR11559:SF27	ALPHA-ESTERASE-RELATED	3	532	8.6e-131	T	14-Apr-2010	NULL	NULL
GLEAN_15266	C2F3E4A795CD3470	539	HMMPanther	PTHR11559	CARBOXYLESTERASE	3	532	8.6e-131	T	14-Apr-2010	IPR002018	Carboxylesterase, type B
GLEAN_15266	C2F3E4A795CD3470	539	HMMPfam	PF00135	COesterase	4	499	5.1e-127	T	14-Apr-2010	IPR002018	Carboxylesterase, type B
GLEAN_15266	C2F3E4A795CD3470	539	SignalPHMM	SignalP	signal-peptide	1	15	NA	?	14-Apr-2010	NULL	NULL
GLEAN_15322	7E397BF004452D13	518	HMMPanther	PTHR15184:SF8	ATP SYNTHASE BETA SUBUNIT	30	427	5.4e-285	T	14-Apr-2010	IPR005722	ATPase, F1 complex, beta subunit	Molecular Function: hydrogen-exporting ATPase activity, phosphorylative mechanism (GO:0008553), Biological Process: ATP synthesis coupled proton transport (GO:0015986), Cellular Component: proton-transporting ATP synthase complex, catalytic core F(1) (GO:0045261), Molecular Function: hydrogen ion transporting ATP synthase activity, rotational mechanism (GO:0046933)
GLEAN_15322	7E397BF004452D13	518	HMMPanther	PTHR15184	ATP SYNTHASE	30	427	5.4e-285	T	14-Apr-2010	NULL	NULL
GLEAN_15322	7E397BF004452D13	518	HMMSmart	SM00382	AAA	188	458	1.4e-06	T	14-Apr-2010	IPR003593	ATPase, AAA+ type, core	Molecular Function: nucleotide binding (GO:0000166), Molecular Function: nucleoside-triphosphatase activity (GO:0017111)
GLEAN_15322	7E397BF004452D13	518	PatternScan	PS00152	ATPASE_ALPHA_BETA	386	395	NA	T	14-Apr-2010	IPR020003	ATPase, F1/V1/A1 complex, alpha/beta subunit, nucleotide-binding domain, active site	Biological Process: ATP synthesis coupled proton transport (GO:0015986), Molecular Function: hydrolase activity, acting on acid anhydrides, catalyzing transmembrane movement of substances (GO:0016820), Cellular Component: proton-transporting two-sector ATPase complex, catalytic domain (GO:0033178)
GLEAN_15322	7E397BF004452D13	518	superfamily	SSF52540	P-loop containing nucleoside triphosphate hydrolases	122	399	5.6e-97	T	14-Apr-2010	NULL	NULL
GLEAN_15322	7E397BF004452D13	518	superfamily	SSF47917	C-terminal domain of alpha and beta subunits of F1 ATP synthase	398	515	4.3e-55	T	14-Apr-2010	IPR000793	ATPase, F1/V1/A1 complex, alpha/beta subunit, C-terminal	Biological Process: ATP synthesis coupled proton transport (GO:0015986), Molecular Function: hydrolase activity, acting on acid anhydrides, catalyzing transmembrane movement of substances (GO:0016820), Cellular Component: proton-transporting two-sector ATPase complex, catalytic domain (GO:0033178)
GLEAN_15322	7E397BF004452D13	518	superfamily	SSF50615	N-terminal domain of alpha and beta subunits of F1 ATP synthase	41	121	1.1e-29	T	14-Apr-2010	IPR018118	ATPase, F1/A1 complex, alpha/beta subunit, N-terminal	Biological Process: proton transport (GO:0015992), Cellular Component: proton-transporting two-sector ATPase complex (GO:0016469), Biological Process: ATP metabolic process (GO:0046034), Molecular Function: hydrogen ion transporting ATP synthase activity, rotational mechanism (GO:0046933), Molecular Function: proton-transporting ATPase activity, rotational mechanism (GO:0046961)
GLEAN_15322	7E397BF004452D13	518	HMMPfam	PF00006	ATP-synt_ab	175	395	1.2e-63	T	14-Apr-2010	IPR000194	ATPase, F1/V1/A1 complex, alpha/beta subunit, nucleotide-binding domain	Biological Process: ATP synthesis coupled proton transport (GO:0015986), Molecular Function: hydrolase activity, acting on acid anhydrides, catalyzing transmembrane movement of substances (GO:0016820), Cellular Component: proton-transporting two-sector ATPase complex, catalytic domain (GO:0033178)
GLEAN_15322	7E397BF004452D13	518	HMMPfam	PF00306	ATP-synt_ab_C	409	512	1.7e-25	T	14-Apr-2010	IPR000793	ATPase, F1/V1/A1 complex, alpha/beta subunit, C-terminal	Biological Process: ATP synthesis coupled proton transport (GO:0015986), Molecular Function: hydrolase activity, acting on acid anhydrides, catalyzing transmembrane movement of substances (GO:0016820), Cellular Component: proton-transporting two-sector ATPase complex, catalytic domain (GO:0033178)
GLEAN_15322	7E397BF004452D13	518	HMMPfam	PF02874	ATP-synt_ab_N	53	119	1.2e-22	T	14-Apr-2010	IPR004100	ATPase, F1/V1/A1 complex, alpha/beta subunit, N-terminal	Biological Process: proton transport (GO:0015992), Cellular Component: proton-transporting two-sector ATPase complex (GO:0016469), Biological Process: ATP metabolic process (GO:0046034), Molecular Function: hydrogen ion transporting ATP synthase activity, rotational mechanism (GO:0046933), Molecular Function: proton-transporting ATPase activity, rotational mechanism (GO:0046961)
GLEAN_15322	7E397BF004452D13	518	HMMTigr	TIGR01039	atpD: ATP synthase F1, beta subunit	49	513	2.4e-298	T	14-Apr-2010	IPR005722	ATPase, F1 complex, beta subunit	Molecular Function: hydrogen-exporting ATPase activity, phosphorylative mechanism (GO:0008553), Biological Process: ATP synthesis coupled proton transport (GO:0015986), Cellular Component: proton-transporting ATP synthase complex, catalytic core F(1) (GO:0045261), Molecular Function: hydrogen ion transporting ATP synthase activity, rotational mechanism (GO:0046933)
GLEAN_15373	690D0BF672FC35A5	194	SignalPHMM	SignalP	signal-peptide	1	19	NA	?	14-Apr-2010	NULL	NULL
GLEAN_15373	690D0BF672FC35A5	194	BlastProDom	PD013253	Q7QBJ3_ANOGA_Q7QBJ3;	6	166	1e-09	T	14-Apr-2010	NULL	NULL
GLEAN_15373	690D0BF672FC35A5	194	HMMPfam	PF07464	ApoLp-III	1	183	3.9e-11	T	14-Apr-2010	NULL	NULL
GLEAN_15385	188342F5D37479EF	568	HMMTigr	TIGR01236	D1pyr5carbox1: 1-pyrroline-5-carboxylate de	36	567	3.3e-313	T	14-Apr-2010	IPR005931	Delta-1-pyrroline-5-carboxylate dehydrogenase 1	Molecular Function: 1-pyrroline-5-carboxylate dehydrogenase activity (GO:0003842), Cellular Component: mitochondrial matrix (GO:0005759), Biological Process: proline biosynthetic process (GO:0006561), Biological Process: oxidation reduction (GO:0055114)
GLEAN_15385	188342F5D37479EF	568	HMMPanther	PTHR11699:SF52	ALDEHYDE DEHYDROGENASE PROTEIN 6	110	566	0	T	14-Apr-2010	NULL	NULL
GLEAN_15385	188342F5D37479EF	568	HMMPanther	PTHR11699	ALDEHYDE DEHYDROGENASE-RELATED	110	566	0	T	14-Apr-2010	IPR015590	Aldehyde dehydrogenase	Biological Process: metabolic process (GO:0008152), Molecular Function: oxidoreductase activity (GO:0016491), Biological Process: oxidation reduction (GO:0055114)
GLEAN_15385	188342F5D37479EF	568	superfamily	SSF53720	ALDH-like	30	555	2.4e-127	T	14-Apr-2010	IPR016161	Aldehyde/histidinol dehydrogenase	Biological Process: metabolic process (GO:0008152), Molecular Function: oxidoreductase activity (GO:0016491), Biological Process: oxidation reduction (GO:0055114)
GLEAN_15385	188342F5D37479EF	568	HMMPfam	PF00171	Aldedh	84	546	5.4e-115	T	14-Apr-2010	IPR015590	Aldehyde dehydrogenase	Biological Process: metabolic process (GO:0008152), Molecular Function: oxidoreductase activity (GO:0016491), Biological Process: oxidation reduction (GO:0055114)
GLEAN_15385	188342F5D37479EF	568	PatternScan	PS00070	ALDEHYDE_DEHYDR_CYS	346	357	NA	T	14-Apr-2010	IPR016160	Aldehyde dehydrogenase, conserved site	Biological Process: metabolic process (GO:0008152), Molecular Function: oxidoreductase activity (GO:0016491), Biological Process: oxidation reduction (GO:0055114)
GLEAN_15428	44C0E99D1943EC75	439	HMMPanther	PTHR10909:SF10	ACYL-COA DEHYDROGENASE	132	436	3.6e-215	T	14-Apr-2010	NULL	NULL
GLEAN_15428	44C0E99D1943EC75	439	HMMPanther	PTHR10909	ELECTRON TRANSPORT OXIDOREDUCTASE	132	436	3.6e-215	T	14-Apr-2010	NULL	NULL
GLEAN_15428	44C0E99D1943EC75	439	superfamily	SSF56645	Acyl-CoA dehydrogenase NM domain-like	59	284	1.3e-86	T	14-Apr-2010	IPR009100	Acyl-CoA dehydrogenase/oxidase	Biological Process: metabolic process (GO:0008152), Molecular Function: oxidoreductase activity, acting on the CH-CH group of donors (GO:0016627), Biological Process: oxidation reduction (GO:0055114)
GLEAN_15428	44C0E99D1943EC75	439	superfamily	SSF47203	Acyl-CoA dehydrogenase C-terminal domain-like	285	438	4.3e-54	T	14-Apr-2010	IPR009075	Acyl-CoA dehydrogenase/oxidase C-terminal	Molecular Function: oxidoreductase activity, acting on the CH-CH group of donors (GO:0016627), Biological Process: oxidation reduction (GO:0055114)
GLEAN_15428	44C0E99D1943EC75	439	HMMPfam	PF00441	Acyl-CoA_dh_1	285	432	3.6e-51	T	14-Apr-2010	IPR006090	Acyl-CoA oxidase/dehydrogenase, type 1	Molecular Function: oxidoreductase activity, acting on the CH-CH group of donors (GO:0016627), Biological Process: oxidation reduction (GO:0055114)
GLEAN_15428	44C0E99D1943EC75	439	HMMPfam	PF02771	Acyl-CoA_dh_N	62	174	1.3e-35	T	14-Apr-2010	IPR006092	Acyl-CoA dehydrogenase, N-terminal	Molecular Function: acyl-CoA dehydrogenase activity (GO:0003995), Biological Process: oxidation reduction (GO:0055114)
GLEAN_15428	44C0E99D1943EC75	439	HMMPfam	PF02770	Acyl-CoA_dh_M	178	229	1.6e-19	T	14-Apr-2010	IPR006091	Acyl-CoA oxidase/dehydrogenase, central domain	Molecular Function: acyl-CoA dehydrogenase activity (GO:0003995), Biological Process: oxidation reduction (GO:0055114)
GLEAN_15428	44C0E99D1943EC75	439	PatternScan	PS00072	ACYL_COA_DH_1	180	192	NA	T	14-Apr-2010	IPR006089	Acyl-CoA dehydrogenase, conserved site	Molecular Function: acyl-CoA dehydrogenase activity (GO:0003995), Biological Process: oxidation reduction (GO:0055114)
GLEAN_15428	44C0E99D1943EC75	439	PatternScan	PS00073	ACYL_COA_DH_2	392	411	NA	T	14-Apr-2010	IPR006089	Acyl-CoA dehydrogenase, conserved site	Molecular Function: acyl-CoA dehydrogenase activity (GO:0003995), Biological Process: oxidation reduction (GO:0055114)
GLEAN_15539	9161F25A8148A927	267	PatternScan	PS01191	RIBOSOMAL_S3AE	62	74	NA	T	14-Apr-2010	IPR018281	Ribosomal protein S3Ae, conserved site	Molecular Function: structural constituent of ribosome (GO:0003735), Cellular Component: intracellular (GO:0005622), Cellular Component: ribosome (GO:0005840), Biological Process: translation (GO:0006412)
GLEAN_15539	9161F25A8148A927	267	HMMPanther	PTHR11830	40S RIBOSOMAL PROTEIN S3A	89	267	8.6e-106	T	14-Apr-2010	IPR001593	Ribosomal protein S3Ae	Molecular Function: structural constituent of ribosome (GO:0003735), Cellular Component: intracellular (GO:0005622), Cellular Component: ribosome (GO:0005840), Biological Process: translation (GO:0006412)
GLEAN_15539	9161F25A8148A927	267	HMMPfam	PF01015	Ribosomal_S3Ae	13	225	2.8e-83	T	14-Apr-2010	IPR001593	Ribosomal protein S3Ae	Molecular Function: structural constituent of ribosome (GO:0003735), Cellular Component: intracellular (GO:0005622), Cellular Component: ribosome (GO:0005840), Biological Process: translation (GO:0006412)
GLEAN_15655	95F1B7B64263C73D	346	HMMPanther	PTHR12611	PUR-TRANSCRIPTIONAL ACTIVATOR	40	340	1.8e-115	T	14-Apr-2010	IPR006628	PUR-alpha/beta/gamma, DNA/RNA-binding
GLEAN_15655	95F1B7B64263C73D	346	HMMSmart	SM00712	PUR	90	152	1.2e-29	T	14-Apr-2010	IPR006628	PUR-alpha/beta/gamma, DNA/RNA-binding
GLEAN_15655	95F1B7B64263C73D	346	HMMSmart	SM00712	PUR	167	230	7.8e-30	T	14-Apr-2010	IPR006628	PUR-alpha/beta/gamma, DNA/RNA-binding
GLEAN_15655	95F1B7B64263C73D	346	HMMSmart	SM00712	PUR	240	301	5.3e-28	T	14-Apr-2010	IPR006628	PUR-alpha/beta/gamma, DNA/RNA-binding
GLEAN_15655	95F1B7B64263C73D	346	HMMPfam	PF04845	PurA	88	299	1.8e-99	T	14-Apr-2010	IPR006628	PUR-alpha/beta/gamma, DNA/RNA-binding
GLEAN_16225	29D071B70E686D37	424	HMMPfam	PF01259	SAICAR_synt	15	253	2.1e-69	T	14-Apr-2010	IPR001636	SAICAR synthetase	Molecular Function: phosphoribosylaminoimidazolesuccinocarboxamide synthase activity (GO:0004639), Biological Process: purine nucleotide biosynthetic process (GO:0006164)
GLEAN_16225	29D071B70E686D37	424	HMMPfam	PF00731	AIRC	268	407	1.6e-31	T	14-Apr-2010	IPR000031	1-(5-Phosphoribosyl)-5-amino-4-imidazole-carboxylate (AIR) carboxylase	Molecular Function: phosphoribosylaminoimidazole carboxylase activity (GO:0004638), Biological Process: 'de novo' IMP biosynthetic process (GO:0006189)
GLEAN_16225	29D071B70E686D37	424	HMMPanther	PTHR11609:SF2	PURINE BIOSYNTHESIS PROTEIN 6, PUR6	36	423	2.3e-238	T	14-Apr-2010	NULL	NULL
GLEAN_16225	29D071B70E686D37	424	HMMPanther	PTHR11609	PURINE BIOSYNTHESIS PROTEIN 6/7, PUR6/7	36	423	2.3e-238	T	14-Apr-2010	IPR001636	SAICAR synthetase	Molecular Function: phosphoribosylaminoimidazolesuccinocarboxamide synthase activity (GO:0004639), Biological Process: purine nucleotide biosynthetic process (GO:0006164)
GLEAN_16225	29D071B70E686D37	424	superfamily	SSF56104	SAICAR synthase-like	22	257	3.7e-74	T	14-Apr-2010	NULL	NULL
GLEAN_16225	29D071B70E686D37	424	superfamily	SSF52255	N5-CAIR mutase (phosphoribosylaminoimidazole carboxylase, PurE)	267	422	6.2e-33	T	14-Apr-2010	IPR000031	1-(5-Phosphoribosyl)-5-amino-4-imidazole-carboxylate (AIR) carboxylase	Molecular Function: phosphoribosylaminoimidazole carboxylase activity (GO:0004638), Biological Process: 'de novo' IMP biosynthetic process (GO:0006189)
GLEAN_16225	29D071B70E686D37	424	PatternScan	PS01057	SAICAR_SYNTHETASE_1	96	110	NA	T	14-Apr-2010	IPR018236	SAICAR synthetase, conserved site	Molecular Function: phosphoribosylaminoimidazolesuccinocarboxamide synthase activity (GO:0004639), Biological Process: purine nucleotide biosynthetic process (GO:0006164)
GLEAN_16225	29D071B70E686D37	424	PatternScan	PS01058	SAICAR_SYNTHETASE_2	190	198	NA	T	14-Apr-2010	IPR018236	SAICAR synthetase, conserved site	Molecular Function: phosphoribosylaminoimidazolesuccinocarboxamide synthase activity (GO:0004639), Biological Process: purine nucleotide biosynthetic process (GO:0006164)
[truncated: 59 more rows]
