# Supplementary material for: Diversity in Protein Glycosylation among Insect Species
Source: PLoS One. 2011 Feb 23;6(2):e16682. doi: 10.1371/journal.pone.0016682 (PMC3044136; doi:10.1371/journal.pone.0016682)
Supplement: Output File S2 — InterProScan output file for Bombyx mori. (OUT) [file pone.0016682.s012.out]

BGIBMGA000353-PA	7A6AA77FF5145ADD	375	HMMPfam	PF00722	Glyco_hydro_16	138	273	1e-20	T	14-Apr-2010	IPR000757	Glycoside hydrolase, family 16	Molecular Function: hydrolase activity, hydrolyzing O-glycosyl compounds (GO:0004553), Biological Process: carbohydrate metabolic process (GO:0005975)
BGIBMGA000353-PA	7A6AA77FF5145ADD	375	superfamily	SSF49899	Concanavalin A-like lectins/glucanases	133	373	2.6e-62	T	14-Apr-2010	IPR008985	Concanavalin A-like lectin/glucanase
BGIBMGA000353-PA	7A6AA77FF5145ADD	375	HMMPanther	PTHR10963:SF4	GRAM-NEGATIVE BACTERIA BINDING PROTEIN 1	18	375	1e-145	T	14-Apr-2010	NULL	NULL
BGIBMGA000353-PA	7A6AA77FF5145ADD	375	HMMPanther	PTHR10963	SECRETED GLUCOSIDASE-RELATED	18	375	1e-145	T	14-Apr-2010	NULL	NULL
BGIBMGA000353-PA	7A6AA77FF5145ADD	375	SignalPHMM	SignalP	signal-peptide	1	17	NA	?	14-Apr-2010	NULL	NULL
BGIBMGA001043-PA	E642B6F86F59BC3B	138	HMMPanther	PTHR11721	60S RIBOSOMAL PROTEIN L27A	13	138	2.2e-81	T	14-Apr-2010	NULL	NULL
BGIBMGA001043-PA	E642B6F86F59BC3B	138	superfamily	SSF52080	Ribosomal proteins L15p and L18e	13	137	3.9e-30	T	14-Apr-2010	IPR021131	Ribosomal protein L18e/L15
BGIBMGA001043-PA	E642B6F86F59BC3B	138	PatternScan	PS00475	RIBOSOMAL_L15	100	131	NA	T	14-Apr-2010	IPR001196	Ribosomal protein L15, conserved site	Molecular Function: structural constituent of ribosome (GO:0003735), Cellular Component: intracellular (GO:0005622), Cellular Component: ribosome (GO:0005840), Biological Process: translation (GO:0006412)
BGIBMGA001043-PA	E642B6F86F59BC3B	138	HMMPfam	PF00828	Ribosomal_L18e	13	136	8e-37	T	14-Apr-2010	IPR021131	Ribosomal protein L18e/L15
BGIBMGA001201-PA	5836B572EC7BC5DA	184	HMMPfam	PF00307	CH	19	119	2.5e-15	T	14-Apr-2010	IPR001715	Calponin-like actin-binding
BGIBMGA001201-PA	5836B572EC7BC5DA	184	HMMPfam	PF00402	Calponin	157	178	2e-06	T	14-Apr-2010	IPR000557	Calponin repeat
BGIBMGA001201-PA	5836B572EC7BC5DA	184	FPrintScan	PR00888	SM22CALPONIN	15	28	5.3e-35	T	14-Apr-2010	IPR003096	SM22/calponin
BGIBMGA001201-PA	5836B572EC7BC5DA	184	FPrintScan	PR00888	SM22CALPONIN	41	56	5.3e-35	T	14-Apr-2010	IPR003096	SM22/calponin
BGIBMGA001201-PA	5836B572EC7BC5DA	184	FPrintScan	PR00888	SM22CALPONIN	74	90	5.3e-35	T	14-Apr-2010	IPR003096	SM22/calponin
BGIBMGA001201-PA	5836B572EC7BC5DA	184	FPrintScan	PR00888	SM22CALPONIN	90	105	5.3e-35	T	14-Apr-2010	IPR003096	SM22/calponin
BGIBMGA001201-PA	5836B572EC7BC5DA	184	FPrintScan	PR00888	SM22CALPONIN	111	125	5.3e-35	T	14-Apr-2010	IPR003096	SM22/calponin
BGIBMGA001201-PA	5836B572EC7BC5DA	184	FPrintScan	PR00888	SM22CALPONIN	145	158	5.3e-35	T	14-Apr-2010	IPR003096	SM22/calponin
BGIBMGA001201-PA	5836B572EC7BC5DA	184	FPrintScan	PR00888	SM22CALPONIN	158	173	5.3e-35	T	14-Apr-2010	IPR003096	SM22/calponin
BGIBMGA001201-PA	5836B572EC7BC5DA	184	superfamily	SSF47576	Calponin-homology domain, CH-domain	10	146	1.5e-44	T	14-Apr-2010	IPR016146	Calponin-homology
BGIBMGA001201-PA	5836B572EC7BC5DA	184	HMMSmart	SM00033	CH	19	118	5.4e-28	T	14-Apr-2010	IPR001715	Calponin-like actin-binding
BGIBMGA001201-PA	5836B572EC7BC5DA	184	PatternScan	PS01052	CALPONIN_1	157	175	NA	T	14-Apr-2010	IPR000557	Calponin repeat
BGIBMGA001201-PA	5836B572EC7BC5DA	184	HMMPanther	PTHR18959:SF3	CALPONIN-RELATED	3	180	2.3e-99	T	14-Apr-2010	NULL	NULL
BGIBMGA001201-PA	5836B572EC7BC5DA	184	HMMPanther	PTHR18959	CALPONIN/TRANSGELIN	3	180	2.3e-99	T	14-Apr-2010	NULL	NULL
BGIBMGA001201-PA	5836B572EC7BC5DA	184	ProfileScan	PS50021	CH	17	122	16.078	T	14-Apr-2010	IPR001715	Calponin-like actin-binding
BGIBMGA001201-PA	5836B572EC7BC5DA	184	ProfileScan	PS51122	CALPONIN_2	157	181	11.259	T	14-Apr-2010	IPR000557	Calponin repeat
BGIBMGA001280-PA	43E639734DE1C464	145	HMMTigr	TIGR00055	uppS: di-trans,poly-cis-decaprenylcistransf	4	108	5e-40	T	14-Apr-2010	IPR001441	Di-trans-poly-cis-decaprenylcistransferase-like	Molecular Function: transferase activity, transferring alkyl or aryl (other than methyl) groups (GO:0016765)
BGIBMGA001280-PA	43E639734DE1C464	145	HMMPfam	PF01255	Prenyltransf	3	109	1e-36	T	14-Apr-2010	IPR001441	Di-trans-poly-cis-decaprenylcistransferase-like	Molecular Function: transferase activity, transferring alkyl or aryl (other than methyl) groups (GO:0016765)
BGIBMGA001280-PA	43E639734DE1C464	145	superfamily	SSF64005	Undecaprenyl diphosphate synthase	3	109	9.2e-34	T	14-Apr-2010	IPR001441	Di-trans-poly-cis-decaprenylcistransferase-like	Molecular Function: transferase activity, transferring alkyl or aryl (other than methyl) groups (GO:0016765)
BGIBMGA001280-PA	43E639734DE1C464	145	HMMPanther	PTHR10291	DEHYDRODOLICHYL DIPHOSPHATE SYNTHASE	1	109	1.5e-48	T	14-Apr-2010	IPR001441	Di-trans-poly-cis-decaprenylcistransferase-like	Molecular Function: transferase activity, transferring alkyl or aryl (other than methyl) groups (GO:0016765)
BGIBMGA001280-PA	43E639734DE1C464	145	PatternScan	PS01066	UPP_SYNTHETASE	60	77	NA	T	14-Apr-2010	IPR018520	Di-trans-poly-cis-decaprenylcistransferase-like, conserved site	Molecular Function: transferase activity, transferring alkyl or aryl (other than methyl) groups (GO:0016765)
BGIBMGA001320-PA	75B22286C422DAEF	271	SignalPHMM	SignalP	signal-peptide	1	18	NA	?	14-Apr-2010	NULL	NULL
BGIBMGA001320-PA	75B22286C422DAEF	271	ProfileScan	PS50240	TRYPSIN_DOM	24	255	22.914	T	14-Apr-2010	IPR001254	Peptidase S1/S6, chymotrypsin/Hap	Molecular Function: serine-type endopeptidase activity (GO:0004252), Biological Process: proteolysis (GO:0006508)
BGIBMGA001320-PA	75B22286C422DAEF	271	HMMPfam	PF00089	Trypsin	25	250	2e-34	T	14-Apr-2010	IPR001254	Peptidase S1/S6, chymotrypsin/Hap	Molecular Function: serine-type endopeptidase activity (GO:0004252), Biological Process: proteolysis (GO:0006508)
BGIBMGA001320-PA	75B22286C422DAEF	271	HMMPanther	PTHR19355:SF91	SERINE PROTEASE-RELATED, INSECT	16	252	6e-46	T	14-Apr-2010	NULL	NULL
BGIBMGA001320-PA	75B22286C422DAEF	271	HMMPanther	PTHR19355	SERINE PROTEASE-RELATED	16	252	6e-46	T	14-Apr-2010	NULL	NULL
BGIBMGA001320-PA	75B22286C422DAEF	271	FPrintScan	PR00722	CHYMOTRYPSIN	56	71	3.3e-07	T	14-Apr-2010	IPR001314	Peptidase S1A, chymotrypsin	Molecular Function: serine-type endopeptidase activity (GO:0004252), Biological Process: proteolysis (GO:0006508)
BGIBMGA001320-PA	75B22286C422DAEF	271	FPrintScan	PR00722	CHYMOTRYPSIN	111	125	3.3e-07	T	14-Apr-2010	IPR001314	Peptidase S1A, chymotrypsin	Molecular Function: serine-type endopeptidase activity (GO:0004252), Biological Process: proteolysis (GO:0006508)
BGIBMGA001320-PA	75B22286C422DAEF	271	FPrintScan	PR00722	CHYMOTRYPSIN	204	216	3.3e-07	T	14-Apr-2010	IPR001314	Peptidase S1A, chymotrypsin	Molecular Function: serine-type endopeptidase activity (GO:0004252), Biological Process: proteolysis (GO:0006508)
BGIBMGA001320-PA	75B22286C422DAEF	271	superfamily	SSF50494	Trypsin-like serine proteases	13	255	4.6e-61	T	14-Apr-2010	IPR009003	Serine/cysteine peptidase, trypsin-like	Molecular Function: catalytic activity (GO:0003824)
BGIBMGA001320-PA	75B22286C422DAEF	271	HMMSmart	SM00020	Tryp_SPc	23	250	6.1e-40	T	14-Apr-2010	IPR001254	Peptidase S1/S6, chymotrypsin/Hap	Molecular Function: serine-type endopeptidase activity (GO:0004252), Biological Process: proteolysis (GO:0006508)
BGIBMGA001584-PA	73D6FBD6E0A4D33F	136	HMMPanther	PTHR19269:SF11	TROPOMYOSIN INVERTEBRATE	1	133	4.2e-59	T	14-Apr-2010	NULL	NULL
BGIBMGA001584-PA	73D6FBD6E0A4D33F	136	HMMPanther	PTHR19269	TROPOMYOSIN	1	133	4.2e-59	T	14-Apr-2010	NULL	NULL
BGIBMGA001584-PA	73D6FBD6E0A4D33F	136	HMMPfam	PF00261	Tropomyosin	16	133	8.8e-39	T	14-Apr-2010	IPR000533	Tropomyosin
BGIBMGA001584-PA	73D6FBD6E0A4D33F	136	FPrintScan	PR00194	TROPOMYOSIN	52	69	6.2e-23	T	14-Apr-2010	IPR000533	Tropomyosin
BGIBMGA001584-PA	73D6FBD6E0A4D33F	136	FPrintScan	PR00194	TROPOMYOSIN	88	108	6.2e-23	T	14-Apr-2010	IPR000533	Tropomyosin
BGIBMGA001584-PA	73D6FBD6E0A4D33F	136	FPrintScan	PR00194	TROPOMYOSIN	113	136	6.2e-23	T	14-Apr-2010	IPR000533	Tropomyosin
BGIBMGA001841-PA	29E5151F181B4DC2	559	superfamily	SSF53474	alpha/beta-Hydrolases	16	532	8.5e-90	T	14-Apr-2010	NULL	NULL
BGIBMGA001841-PA	29E5151F181B4DC2	559	TMHMM	tmhmm	transmembrane_regions	537	557	NA	?	14-Apr-2010	NULL	NULL
BGIBMGA001841-PA	29E5151F181B4DC2	559	HMMPanther	PTHR11559:SF27	ALPHA-ESTERASE-RELATED	1	527	3.3e-102	T	14-Apr-2010	NULL	NULL
BGIBMGA001841-PA	29E5151F181B4DC2	559	HMMPanther	PTHR11559	CARBOXYLESTERASE	1	527	3.3e-102	T	14-Apr-2010	IPR002018	Carboxylesterase, type B
BGIBMGA001841-PA	29E5151F181B4DC2	559	HMMPfam	PF00135	COesterase	3	494	9.7e-101	T	14-Apr-2010	IPR002018	Carboxylesterase, type B
BGIBMGA001841-PA	29E5151F181B4DC2	559	SignalPHMM	SignalP	signal-peptide	1	14	NA	?	14-Apr-2010	NULL	NULL
BGIBMGA001853-PA	1936E1B198B95B3F	553	superfamily	SSF52540	P-loop containing nucleoside triphosphate hydrolases	136	420	5.4e-108	T	14-Apr-2010	NULL	NULL
BGIBMGA001853-PA	1936E1B198B95B3F	553	superfamily	SSF47917	C-terminal domain of alpha and beta subunits of F1 ATP synthase	421	549	1.9e-47	T	14-Apr-2010	IPR000793	ATPase, F1/V1/A1 complex, alpha/beta subunit, C-terminal	Biological Process: ATP synthesis coupled proton transport (GO:0015986), Molecular Function: hydrolase activity, acting on acid anhydrides, catalyzing transmembrane movement of substances (GO:0016820), Cellular Component: proton-transporting two-sector ATPase complex, catalytic domain (GO:0033178)
BGIBMGA001853-PA	1936E1B198B95B3F	553	superfamily	SSF50615	N-terminal domain of alpha and beta subunits of F1 ATP synthase	50	135	5.6e-31	T	14-Apr-2010	IPR018118	ATPase, F1/A1 complex, alpha/beta subunit, N-terminal	Biological Process: proton transport (GO:0015992), Cellular Component: proton-transporting two-sector ATPase complex (GO:0016469), Biological Process: ATP metabolic process (GO:0046034), Molecular Function: hydrogen ion transporting ATP synthase activity, rotational mechanism (GO:0046933), Molecular Function: proton-transporting ATPase activity, rotational mechanism (GO:0046961)
BGIBMGA001853-PA	1936E1B198B95B3F	553	PatternScan	PS00152	ATPASE_ALPHA_BETA	404	413	NA	T	14-Apr-2010	IPR020003	ATPase, F1/V1/A1 complex, alpha/beta subunit, nucleotide-binding domain, active site	Biological Process: ATP synthesis coupled proton transport (GO:0015986), Molecular Function: hydrolase activity, acting on acid anhydrides, catalyzing transmembrane movement of substances (GO:0016820), Cellular Component: proton-transporting two-sector ATPase complex, catalytic domain (GO:0033178)
BGIBMGA001853-PA	1936E1B198B95B3F	553	HMMPanther	PTHR15184	ATP SYNTHASE	243	547	3.8e-203	T	14-Apr-2010	NULL	NULL
BGIBMGA001853-PA	1936E1B198B95B3F	553	HMMTigr	TIGR00962	atpA: ATP synthase F1, alpha subunit	43	551	0	T	14-Apr-2010	IPR005294	ATPase, F1 complex, alpha subunit	Biological Process: ATP synthesis coupled proton transport (GO:0015986), Cellular Component: proton-transporting ATP synthase complex, catalytic core F(1) (GO:0045261), Molecular Function: hydrogen ion transporting ATP synthase activity, rotational mechanism (GO:0046933), Molecular Function: proton-transporting ATPase activity, rotational mechanism (GO:0046961)
BGIBMGA001853-PA	1936E1B198B95B3F	553	HMMPfam	PF00006	ATP-synt_ab	189	413	8.4e-72	T	14-Apr-2010	IPR000194	ATPase, F1/V1/A1 complex, alpha/beta subunit, nucleotide-binding domain	Biological Process: ATP synthesis coupled proton transport (GO:0015986), Molecular Function: hydrolase activity, acting on acid anhydrides, catalyzing transmembrane movement of substances (GO:0016820), Cellular Component: proton-transporting two-sector ATPase complex, catalytic domain (GO:0033178)
BGIBMGA001853-PA	1936E1B198B95B3F	553	HMMPfam	PF00306	ATP-synt_ab_C	425	516	5.1e-26	T	14-Apr-2010	IPR000793	ATPase, F1/V1/A1 complex, alpha/beta subunit, C-terminal	Biological Process: ATP synthesis coupled proton transport (GO:0015986), Molecular Function: hydrolase activity, acting on acid anhydrides, catalyzing transmembrane movement of substances (GO:0016820), Cellular Component: proton-transporting two-sector ATPase complex, catalytic domain (GO:0033178)
BGIBMGA001853-PA	1936E1B198B95B3F	553	HMMPfam	PF02874	ATP-synt_ab_N	67	133	2.4e-19	T	14-Apr-2010	IPR004100	ATPase, F1/V1/A1 complex, alpha/beta subunit, N-terminal	Biological Process: proton transport (GO:0015992), Cellular Component: proton-transporting two-sector ATPase complex (GO:0016469), Biological Process: ATP metabolic process (GO:0046034), Molecular Function: hydrogen ion transporting ATP synthase activity, rotational mechanism (GO:0046933), Molecular Function: proton-transporting ATPase activity, rotational mechanism (GO:0046961)
BGIBMGA002103-PA	D3F0E122AC8F8A8B	450	PatternScan	PS00227	TUBULIN	142	148	NA	T	14-Apr-2010	IPR017975	Tubulin, conserved site	Molecular Function: GTP binding (GO:0005525), Cellular Component: microtubule (GO:0005874), Biological Process: microtubule-based process (GO:0007017)
BGIBMGA002103-PA	D3F0E122AC8F8A8B	450	HMMPanther	PTHR11588:SF10	TUBULIN ALPHA CHAIN	130	450	1.9e-249	T	14-Apr-2010	IPR002452	Alpha tubulin	Molecular Function: structural molecule activity (GO:0005198), Molecular Function: GTP binding (GO:0005525), Cellular Component: microtubule (GO:0005874), Biological Process: microtubule-based movement (GO:0007018)
BGIBMGA002103-PA	D3F0E122AC8F8A8B	450	HMMPanther	PTHR11588	TUBULIN	130	450	1.9e-249	T	14-Apr-2010	IPR000217	Tubulin	Molecular Function: GTP binding (GO:0005525), Cellular Component: microtubule (GO:0005874), Biological Process: microtubule-based process (GO:0007017)
BGIBMGA002103-PA	D3F0E122AC8F8A8B	450	superfamily	SSF52490	Tubulin nucleotide-binding domain-like	1	245	4.2e-106	T	14-Apr-2010	IPR019746	Tubulin/FtsZ, N-terminal
BGIBMGA002103-PA	D3F0E122AC8F8A8B	450	superfamily	SSF55307	Tubulin C-terminal domain-like	246	440	8e-86	T	14-Apr-2010	IPR008280	Tubulin/FtsZ, C-terminal	Molecular Function: GTPase activity (GO:0003924), Molecular Function: GTP binding (GO:0005525), Cellular Component: protein complex (GO:0043234), Biological Process: protein polymerization (GO:0051258)
BGIBMGA002103-PA	D3F0E122AC8F8A8B	450	HMMPfam	PF00091	Tubulin	3	225	6.8e-69	T	14-Apr-2010	IPR003008	Tubulin/FtsZ, GTPase domain	Cellular Component: protein complex (GO:0043234), Biological Process: protein polymerization (GO:0051258)
BGIBMGA002103-PA	D3F0E122AC8F8A8B	450	HMMPfam	PF03953	Tubulin_C	263	393	2.2e-51	T	14-Apr-2010	IPR018316	Tubulin/FtsZ, 2-layer sandwich domain	Molecular Function: GTPase activity (GO:0003924), Molecular Function: GTP binding (GO:0005525), Cellular Component: protein complex (GO:0043234), Biological Process: protein polymerization (GO:0051258)
BGIBMGA002103-PA	D3F0E122AC8F8A8B	450	FPrintScan	PR01162	ALPHATUBULIN	18	33	7.9e-120	T	14-Apr-2010	IPR002452	Alpha tubulin	Molecular Function: structural molecule activity (GO:0005198), Molecular Function: GTP binding (GO:0005525), Cellular Component: microtubule (GO:0005874), Biological Process: microtubule-based movement (GO:0007018)
BGIBMGA002103-PA	D3F0E122AC8F8A8B	450	FPrintScan	PR01162	ALPHATUBULIN	45	58	7.9e-120	T	14-Apr-2010	IPR002452	Alpha tubulin	Molecular Function: structural molecule activity (GO:0005198), Molecular Function: GTP binding (GO:0005525), Cellular Component: microtubule (GO:0005874), Biological Process: microtubule-based movement (GO:0007018)
BGIBMGA002103-PA	D3F0E122AC8F8A8B	450	FPrintScan	PR01162	ALPHATUBULIN	88	101	7.9e-120	T	14-Apr-2010	IPR002452	Alpha tubulin	Molecular Function: structural molecule activity (GO:0005198), Molecular Function: GTP binding (GO:0005525), Cellular Component: microtubule (GO:0005874), Biological Process: microtubule-based movement (GO:0007018)
BGIBMGA002103-PA	D3F0E122AC8F8A8B	450	FPrintScan	PR01162	ALPHATUBULIN	120	128	7.9e-120	T	14-Apr-2010	IPR002452	Alpha tubulin	Molecular Function: structural molecule activity (GO:0005198), Molecular Function: GTP binding (GO:0005525), Cellular Component: microtubule (GO:0005874), Biological Process: microtubule-based movement (GO:0007018)
BGIBMGA002103-PA	D3F0E122AC8F8A8B	450	FPrintScan	PR01162	ALPHATUBULIN	148	160	7.9e-120	T	14-Apr-2010	IPR002452	Alpha tubulin	Molecular Function: structural molecule activity (GO:0005198), Molecular Function: GTP binding (GO:0005525), Cellular Component: microtubule (GO:0005874), Biological Process: microtubule-based movement (GO:0007018)
BGIBMGA002103-PA	D3F0E122AC8F8A8B	450	FPrintScan	PR01162	ALPHATUBULIN	161	172	7.9e-120	T	14-Apr-2010	IPR002452	Alpha tubulin	Molecular Function: structural molecule activity (GO:0005198), Molecular Function: GTP binding (GO:0005525), Cellular Component: microtubule (GO:0005874), Biological Process: microtubule-based movement (GO:0007018)
BGIBMGA002103-PA	D3F0E122AC8F8A8B	450	FPrintScan	PR01162	ALPHATUBULIN	214	226	7.9e-120	T	14-Apr-2010	IPR002452	Alpha tubulin	Molecular Function: structural molecule activity (GO:0005198), Molecular Function: GTP binding (GO:0005525), Cellular Component: microtubule (GO:0005874), Biological Process: microtubule-based movement (GO:0007018)
BGIBMGA002103-PA	D3F0E122AC8F8A8B	450	FPrintScan	PR01162	ALPHATUBULIN	274	289	7.9e-120	T	14-Apr-2010	IPR002452	Alpha tubulin	Molecular Function: structural molecule activity (GO:0005198), Molecular Function: GTP binding (GO:0005525), Cellular Component: microtubule (GO:0005874), Biological Process: microtubule-based movement (GO:0007018)
BGIBMGA002103-PA	D3F0E122AC8F8A8B	450	FPrintScan	PR01162	ALPHATUBULIN	321	342	7.9e-120	T	14-Apr-2010	IPR002452	Alpha tubulin	Molecular Function: structural molecule activity (GO:0005198), Molecular Function: GTP binding (GO:0005525), Cellular Component: microtubule (GO:0005874), Biological Process: microtubule-based movement (GO:0007018)
BGIBMGA002103-PA	D3F0E122AC8F8A8B	450	FPrintScan	PR01162	ALPHATUBULIN	347	360	7.9e-120	T	14-Apr-2010	IPR002452	Alpha tubulin	Molecular Function: structural molecule activity (GO:0005198), Molecular Function: GTP binding (GO:0005525), Cellular Component: microtubule (GO:0005874), Biological Process: microtubule-based movement (GO:0007018)
BGIBMGA002103-PA	D3F0E122AC8F8A8B	450	FPrintScan	PR01162	ALPHATUBULIN	360	379	7.9e-120	T	14-Apr-2010	IPR002452	Alpha tubulin	Molecular Function: structural molecule activity (GO:0005198), Molecular Function: GTP binding (GO:0005525), Cellular Component: microtubule (GO:0005874), Biological Process: microtubule-based movement (GO:0007018)
BGIBMGA002103-PA	D3F0E122AC8F8A8B	450	FPrintScan	PR01162	ALPHATUBULIN	385	401	7.9e-120	T	14-Apr-2010	IPR002452	Alpha tubulin	Molecular Function: structural molecule activity (GO:0005198), Molecular Function: GTP binding (GO:0005525), Cellular Component: microtubule (GO:0005874), Biological Process: microtubule-based movement (GO:0007018)
BGIBMGA002103-PA	D3F0E122AC8F8A8B	450	FPrintScan	PR01162	ALPHATUBULIN	422	438	7.9e-120	T	14-Apr-2010	IPR002452	Alpha tubulin	Molecular Function: structural molecule activity (GO:0005198), Molecular Function: GTP binding (GO:0005525), Cellular Component: microtubule (GO:0005874), Biological Process: microtubule-based movement (GO:0007018)
BGIBMGA002103-PA	D3F0E122AC8F8A8B	450	FPrintScan	PR01161	TUBULIN	10	30	5.2e-91	T	14-Apr-2010	IPR000217	Tubulin	Molecular Function: GTP binding (GO:0005525), Cellular Component: microtubule (GO:0005874), Biological Process: microtubule-based process (GO:0007017)
BGIBMGA002103-PA	D3F0E122AC8F8A8B	450	FPrintScan	PR01161	TUBULIN	53	72	5.2e-91	T	14-Apr-2010	IPR000217	Tubulin	Molecular Function: GTP binding (GO:0005525), Cellular Component: microtubule (GO:0005874), Biological Process: microtubule-based process (GO:0007017)
BGIBMGA002103-PA	D3F0E122AC8F8A8B	450	FPrintScan	PR01161	TUBULIN	95	106	5.2e-91	T	14-Apr-2010	IPR000217	Tubulin	Molecular Function: GTP binding (GO:0005525), Cellular Component: microtubule (GO:0005874), Biological Process: microtubule-based process (GO:0007017)
BGIBMGA002103-PA	D3F0E122AC8F8A8B	450	FPrintScan	PR01161	TUBULIN	108	132	5.2e-91	T	14-Apr-2010	IPR000217	Tubulin	Molecular Function: GTP binding (GO:0005525), Cellular Component: microtubule (GO:0005874), Biological Process: microtubule-based process (GO:0007017)
BGIBMGA002103-PA	D3F0E122AC8F8A8B	450	FPrintScan	PR01161	TUBULIN	134	152	5.2e-91	T	14-Apr-2010	IPR000217	Tubulin	Molecular Function: GTP binding (GO:0005525), Cellular Component: microtubule (GO:0005874), Biological Process: microtubule-based process (GO:0007017)
BGIBMGA002103-PA	D3F0E122AC8F8A8B	450	FPrintScan	PR01161	TUBULIN	153	174	5.2e-91	T	14-Apr-2010	IPR000217	Tubulin	Molecular Function: GTP binding (GO:0005525), Cellular Component: microtubule (GO:0005874), Biological Process: microtubule-based process (GO:0007017)
BGIBMGA002103-PA	D3F0E122AC8F8A8B	450	FPrintScan	PR01161	TUBULIN	178	191	5.2e-91	T	14-Apr-2010	IPR000217	Tubulin	Molecular Function: GTP binding (GO:0005525), Cellular Component: microtubule (GO:0005874), Biological Process: microtubule-based process (GO:0007017)
BGIBMGA002103-PA	D3F0E122AC8F8A8B	450	FPrintScan	PR01161	TUBULIN	192	212	5.2e-91	T	14-Apr-2010	IPR000217	Tubulin	Molecular Function: GTP binding (GO:0005525), Cellular Component: microtubule (GO:0005874), Biological Process: microtubule-based process (GO:0007017)
BGIBMGA002103-PA	D3F0E122AC8F8A8B	450	FPrintScan	PR01161	TUBULIN	380	408	5.2e-91	T	14-Apr-2010	IPR000217	Tubulin	Molecular Function: GTP binding (GO:0005525), Cellular Component: microtubule (GO:0005874), Biological Process: microtubule-based process (GO:0007017)
BGIBMGA002186-PA	CDC7CC07463B1F11	195	HMMPfam	PF00578	AhpC-TSA	7	137	2.1e-40	T	14-Apr-2010	IPR000866	Alkyl hydroperoxide reductase/ Thiol specific antioxidant/ Mal allergen	Molecular Function: antioxidant activity (GO:0016209), Molecular Function: oxidoreductase activity (GO:0016491)
BGIBMGA002186-PA	CDC7CC07463B1F11	195	HMMPfam	PF10417	1-cysPrx_C	158	191	1.9e-15	T	14-Apr-2010	IPR019479	Peroxiredoxin, C-terminal
BGIBMGA002186-PA	CDC7CC07463B1F11	195	superfamily	SSF52833	Thioredoxin-like	1	195	1.4e-66	T	14-Apr-2010	IPR012336	Thioredoxin-like fold
BGIBMGA002186-PA	CDC7CC07463B1F11	195	HMMPanther	PTHR10681:SF8	PEROXIREDOXINS, PRX-1, PRX-2, PRX-3	3	194	4.1e-133	T	14-Apr-2010	NULL	NULL
BGIBMGA002186-PA	CDC7CC07463B1F11	195	HMMPanther	PTHR10681	PEROXIREDOXIN	3	194	4.1e-133	T	14-Apr-2010	NULL	NULL
BGIBMGA002186-PA	CDC7CC07463B1F11	195	ProfileScan	PS51352	THIOREDOXIN_2	3	161	17.452	T	14-Apr-2010	IPR017936	Thioredoxin-like	Biological Process: cell redox homeostasis (GO:0045454)
BGIBMGA002241-PA	72EF1F09B3F52CBC	494	superfamily	SSF52540	P-loop containing nucleoside triphosphate hydrolases	102	390	6.8e-91	T	14-Apr-2010	NULL	NULL
BGIBMGA002241-PA	72EF1F09B3F52CBC	494	HMMPanther	PTHR15184:SF11	V-TYPE ATP SYNTHASE BETA CHAIN	9	391	5.1e-265	T	14-Apr-2010	NULL	NULL
BGIBMGA002241-PA	72EF1F09B3F52CBC	494	HMMPanther	PTHR15184	ATP SYNTHASE	9	391	5.1e-265	T	14-Apr-2010	NULL	NULL
BGIBMGA002241-PA	72EF1F09B3F52CBC	494	PatternScan	PS00152	ATPASE_ALPHA_BETA	374	383	NA	T	14-Apr-2010	IPR020003	ATPase, F1/V1/A1 complex, alpha/beta subunit, nucleotide-binding domain, active site	Biological Process: ATP synthesis coupled proton transport (GO:0015986), Molecular Function: hydrolase activity, acting on acid anhydrides, catalyzing transmembrane movement of substances (GO:0016820), Cellular Component: proton-transporting two-sector ATPase complex, catalytic domain (GO:0033178)
BGIBMGA002241-PA	72EF1F09B3F52CBC	494	HMMTigr	TIGR01040	V-ATPase_V1_B: V-type ATPase, B subunit	29	494	0	T	14-Apr-2010	IPR005723	ATPase, V1 complex, subunit B	Biological Process: ATP synthesis coupled proton transport (GO:0015986), Molecular Function: hydrolase activity, acting on acid anhydrides, catalyzing transmembrane movement of substances (GO:0016820), Cellular Component: proton-transporting V-type ATPase, V1 domain (GO:0033180)
BGIBMGA002241-PA	72EF1F09B3F52CBC	494	HMMPfam	PF00006	ATP-synt_ab	155	383	1.7e-61	T	14-Apr-2010	IPR000194	ATPase, F1/V1/A1 complex, alpha/beta subunit, nucleotide-binding domain	Biological Process: ATP synthesis coupled proton transport (GO:0015986), Molecular Function: hydrolase activity, acting on acid anhydrides, catalyzing transmembrane movement of substances (GO:0016820), Cellular Component: proton-transporting two-sector ATPase complex, catalytic domain (GO:0033178)
BGIBMGA002241-PA	72EF1F09B3F52CBC	494	HMMPfam	PF00306	ATP-synt_ab_C	401	485	1.1e-15	T	14-Apr-2010	IPR000793	ATPase, F1/V1/A1 complex, alpha/beta subunit, C-terminal	Biological Process: ATP synthesis coupled proton transport (GO:0015986), Molecular Function: hydrolase activity, acting on acid anhydrides, catalyzing transmembrane movement of substances (GO:0016820), Cellular Component: proton-transporting two-sector ATPase complex, catalytic domain (GO:0033178)
BGIBMGA002241-PA	72EF1F09B3F52CBC	494	HMMPfam	PF02874	ATP-synt_ab_N	33	99	1.7e-11	T	14-Apr-2010	IPR004100	ATPase, F1/V1/A1 complex, alpha/beta subunit, N-terminal	Biological Process: proton transport (GO:0015992), Cellular Component: proton-transporting two-sector ATPase complex (GO:0016469), Biological Process: ATP metabolic process (GO:0046034), Molecular Function: hydrogen ion transporting ATP synthase activity, rotational mechanism (GO:0046933), Molecular Function: proton-transporting ATPase activity, rotational mechanism (GO:0046961)
BGIBMGA002527-PA	A00341083C0AF561	649	HMMPfam	PF01401	Peptidase_M2	29	619	2.3e-212	T	14-Apr-2010	IPR001548	Peptidase M2, peptidyl-dipeptidase A	Biological Process: proteolysis (GO:0006508), Molecular Function: metallopeptidase activity (GO:0008237), Molecular Function: peptidyl-dipeptidase activity (GO:0008241), Cellular Component: membrane (GO:0016020)
BGIBMGA002527-PA	A00341083C0AF561	649	SignalPHMM	SignalP	signal-peptide	1	27	NA	?	14-Apr-2010	NULL	NULL
BGIBMGA002527-PA	A00341083C0AF561	649	FPrintScan	PR00791	PEPDIPTASEA	229	256	2.9e-90	T	14-Apr-2010	IPR001548	Peptidase M2, peptidyl-dipeptidase A	Biological Process: proteolysis (GO:0006508), Molecular Function: metallopeptidase activity (GO:0008237), Molecular Function: peptidyl-dipeptidase activity (GO:0008241), Cellular Component: membrane (GO:0016020)
BGIBMGA002527-PA	A00341083C0AF561	649	FPrintScan	PR00791	PEPDIPTASEA	264	285	2.9e-90	T	14-Apr-2010	IPR001548	Peptidase M2, peptidyl-dipeptidase A	Biological Process: proteolysis (GO:0006508), Molecular Function: metallopeptidase activity (GO:0008237), Molecular Function: peptidyl-dipeptidase activity (GO:0008241), Cellular Component: membrane (GO:0016020)
BGIBMGA002527-PA	A00341083C0AF561	649	FPrintScan	PR00791	PEPDIPTASEA	342	367	2.9e-90	T	14-Apr-2010	IPR001548	Peptidase M2, peptidyl-dipeptidase A	Biological Process: proteolysis (GO:0006508), Molecular Function: metallopeptidase activity (GO:0008237), Molecular Function: peptidyl-dipeptidase activity (GO:0008241), Cellular Component: membrane (GO:0016020)
BGIBMGA002527-PA	A00341083C0AF561	649	FPrintScan	PR00791	PEPDIPTASEA	374	390	2.9e-90	T	14-Apr-2010	IPR001548	Peptidase M2, peptidyl-dipeptidase A	Biological Process: proteolysis (GO:0006508), Molecular Function: metallopeptidase activity (GO:0008237), Molecular Function: peptidyl-dipeptidase activity (GO:0008241), Cellular Component: membrane (GO:0016020)
BGIBMGA002527-PA	A00341083C0AF561	649	FPrintScan	PR00791	PEPDIPTASEA	402	422	2.9e-90	T	14-Apr-2010	IPR001548	Peptidase M2, peptidyl-dipeptidase A	Biological Process: proteolysis (GO:0006508), Molecular Function: metallopeptidase activity (GO:0008237), Molecular Function: peptidyl-dipeptidase activity (GO:0008241), Cellular Component: membrane (GO:0016020)
BGIBMGA002527-PA	A00341083C0AF561	649	FPrintScan	PR00791	PEPDIPTASEA	443	468	2.9e-90	T	14-Apr-2010	IPR001548	Peptidase M2, peptidyl-dipeptidase A	Biological Process: proteolysis (GO:0006508), Molecular Function: metallopeptidase activity (GO:0008237), Molecular Function: peptidyl-dipeptidase activity (GO:0008241), Cellular Component: membrane (GO:0016020)
BGIBMGA002527-PA	A00341083C0AF561	649	FPrintScan	PR00791	PEPDIPTASEA	478	505	2.9e-90	T	14-Apr-2010	IPR001548	Peptidase M2, peptidyl-dipeptidase A	Biological Process: proteolysis (GO:0006508), Molecular Function: metallopeptidase activity (GO:0008237), Molecular Function: peptidyl-dipeptidase activity (GO:0008241), Cellular Component: membrane (GO:0016020)
BGIBMGA002527-PA	A00341083C0AF561	649	FPrintScan	PR00791	PEPDIPTASEA	506	534	2.9e-90	T	14-Apr-2010	IPR001548	Peptidase M2, peptidyl-dipeptidase A	Biological Process: proteolysis (GO:0006508), Molecular Function: metallopeptidase activity (GO:0008237), Molecular Function: peptidyl-dipeptidase activity (GO:0008241), Cellular Component: membrane (GO:0016020)
BGIBMGA002527-PA	A00341083C0AF561	649	superfamily	SSF55486	Metalloproteases ("zincins"), catalytic domain	33	620	1.4e-225	T	14-Apr-2010	NULL	NULL
BGIBMGA002527-PA	A00341083C0AF561	649	HMMPanther	PTHR10514:SF16	ANGIOTENSIN-CONVERTING ENZYME	29	622	8.6e-298	T	14-Apr-2010	NULL	NULL
BGIBMGA002527-PA	A00341083C0AF561	649	HMMPanther	PTHR10514	ANGIOTENSIN-CONVERTING ENZYME (DIPEPTIDYL CARBOXYPEPTIDASE)	29	622	8.6e-298	T	14-Apr-2010	IPR001548	Peptidase M2, peptidyl-dipeptidase A	Biological Process: proteolysis (GO:0006508), Molecular Function: metallopeptidase activity (GO:0008237), Molecular Function: peptidyl-dipeptidase activity (GO:0008241), Cellular Component: membrane (GO:0016020)
BGIBMGA002604-PA	4EE1A5E6023E40D4	443	HMMPfam	PF11901	DUF3421	305	362	3.6e-19	T	14-Apr-2010	NULL	NULL
BGIBMGA002604-PA	4EE1A5E6023E40D4	443	HMMPfam	PF11901	DUF3421	331	434	2.9e-39	T	14-Apr-2010	NULL	NULL
BGIBMGA002604-PA	4EE1A5E6023E40D4	443	HMMPfam	PF12248	Methyltransf_FA	36	136	6.7e-29	T	14-Apr-2010	IPR022041	Farnesoic acid 0-methyl transferase
BGIBMGA002604-PA	4EE1A5E6023E40D4	443	HMMPfam	PF12248	Methyltransf_FA	173	270	2.7e-21	T	14-Apr-2010	IPR022041	Farnesoic acid 0-methyl transferase
BGIBMGA002818-PA	0AD212AE165CB393	462	HMMTigr	TIGR01438	TGR: thioredoxin and glutathione reductase	18	462	1.4e-226	T	14-Apr-2010	IPR006338	Thioredoxin/glutathione reductase selenoprotein	Molecular Function: thioredoxin-disulfide reductase activity (GO:0004791), Molecular Function: oxidoreductase activity, acting on sulfur group of donors, NAD or NADP as acceptor (GO:0016668), Biological Process: cell redox homeostasis (GO:0045454), Molecular Function: FAD binding (GO:0050660), Molecular Function: NADP or NADPH binding (GO:0050661), Biological Process: oxidation reduction (GO:0055…
BGIBMGA002818-PA	0AD212AE165CB393	462	FPrintScan	PR00411	PNDRDTASEI	21	43	1.5e-55	T	14-Apr-2010	NULL	NULL
BGIBMGA002818-PA	0AD212AE165CB393	462	FPrintScan	PR00411	PNDRDTASEI	62	77	1.5e-55	T	14-Apr-2010	NULL	NULL
BGIBMGA002818-PA	0AD212AE165CB393	462	FPrintScan	PR00411	PNDRDTASEI	166	175	1.5e-55	T	14-Apr-2010	NULL	NULL
BGIBMGA002818-PA	0AD212AE165CB393	462	FPrintScan	PR00411	PNDRDTASEI	201	226	1.5e-55	T	14-Apr-2010	NULL	NULL
BGIBMGA002818-PA	0AD212AE165CB393	462	FPrintScan	PR00411	PNDRDTASEI	291	305	1.5e-55	T	14-Apr-2010	NULL	NULL
BGIBMGA002818-PA	0AD212AE165CB393	462	FPrintScan	PR00411	PNDRDTASEI	334	341	1.5e-55	T	14-Apr-2010	NULL	NULL
BGIBMGA002818-PA	0AD212AE165CB393	462	FPrintScan	PR00411	PNDRDTASEI	371	392	1.5e-55	T	14-Apr-2010	NULL	NULL
BGIBMGA002818-PA	0AD212AE165CB393	462	FPrintScan	PR00411	PNDRDTASEI	440	455	1.5e-55	T	14-Apr-2010	NULL	NULL
BGIBMGA002818-PA	0AD212AE165CB393	462	FPrintScan	PR00368	FADPNR	21	43	4.1e-27	T	14-Apr-2010	IPR013027	FAD-dependent pyridine nucleotide-disulphide oxidoreductase
BGIBMGA002818-PA	0AD212AE165CB393	462	FPrintScan	PR00368	FADPNR	166	175	4.1e-27	T	14-Apr-2010	IPR013027	FAD-dependent pyridine nucleotide-disulphide oxidoreductase
BGIBMGA002818-PA	0AD212AE165CB393	462	FPrintScan	PR00368	FADPNR	201	226	4.1e-27	T	14-Apr-2010	IPR013027	FAD-dependent pyridine nucleotide-disulphide oxidoreductase
BGIBMGA002818-PA	0AD212AE165CB393	462	FPrintScan	PR00368	FADPNR	291	305	4.1e-27	T	14-Apr-2010	IPR013027	FAD-dependent pyridine nucleotide-disulphide oxidoreductase
BGIBMGA002818-PA	0AD212AE165CB393	462	FPrintScan	PR00368	FADPNR	334	341	4.1e-27	T	14-Apr-2010	IPR013027	FAD-dependent pyridine nucleotide-disulphide oxidoreductase
BGIBMGA002818-PA	0AD212AE165CB393	462	FPrintScan	PR00945	HGRDTASE	31	49	1.4e-13	T	14-Apr-2010	IPR000815	Mercuric reductase	Molecular Function: oxidoreductase activity (GO:0016491), Molecular Function: FAD binding (GO:0050660), Biological Process: oxidation reduction (GO:0055114)
BGIBMGA002818-PA	0AD212AE165CB393	462	FPrintScan	PR00945	HGRDTASE	167	184	1.4e-13	T	14-Apr-2010	IPR000815	Mercuric reductase	Molecular Function: oxidoreductase activity (GO:0016491), Molecular Function: FAD binding (GO:0050660), Biological Process: oxidation reduction (GO:0055114)
BGIBMGA002818-PA	0AD212AE165CB393	462	FPrintScan	PR00945	HGRDTASE	201	218	1.4e-13	T	14-Apr-2010	IPR000815	Mercuric reductase	Molecular Function: oxidoreductase activity (GO:0016491), Molecular Function: FAD binding (GO:0050660), Biological Process: oxidation reduction (GO:0055114)
BGIBMGA002818-PA	0AD212AE165CB393	462	FPrintScan	PR00945	HGRDTASE	221	236	1.4e-13	T	14-Apr-2010	IPR000815	Mercuric reductase	Molecular Function: oxidoreductase activity (GO:0016491), Molecular Function: FAD binding (GO:0050660), Biological Process: oxidation reduction (GO:0055114)
BGIBMGA002818-PA	0AD212AE165CB393	462	superfamily	SSF51905	FAD/NAD(P)-binding domain	19	335	1.1e-60	T	14-Apr-2010	NULL	NULL
BGIBMGA002818-PA	0AD212AE165CB393	462	superfamily	SSF55424	FAD/NAD-linked reductases, dimerisation (C-terminal) domain	372	462	3.3e-19	T	14-Apr-2010	IPR016156	FAD/NAD-linked reductase, dimerisation	Molecular Function: oxidoreductase activity (GO:0016491), Molecular Function: FAD binding (GO:0050660), Biological Process: oxidation reduction (GO:0055114)
BGIBMGA002818-PA	0AD212AE165CB393	462	PatternScan	PS00076	PYRIDINE_REDOX_1	63	73	NA	T	14-Apr-2010	IPR012999	Pyridine nucleotide-disulphide oxidoreductase, class I, active site
BGIBMGA002818-PA	0AD212AE165CB393	462	HMMPanther	PTHR22912:SF23	THIOREDOXIN REDUCTASE 1, 2	23	462	3e-256	T	14-Apr-2010	IPR006338	Thioredoxin/glutathione reductase selenoprotein	Molecular Function: thioredoxin-disulfide reductase activity (GO:0004791), Molecular Function: oxidoreductase activity, acting on sulfur group of donors, NAD or NADP as acceptor (GO:0016668), Biological Process: cell redox homeostasis (GO:0045454), Molecular Function: FAD binding (GO:0050660), Molecular Function: NADP or NADPH binding (GO:0050661), Biological Process: oxidation reduction (GO:0055…
BGIBMGA002818-PA	0AD212AE165CB393	462	HMMPanther	PTHR22912	DISULFIDE OXIDOREDUCTASE	23	462	3e-256	T	14-Apr-2010	NULL	NULL
BGIBMGA002818-PA	0AD212AE165CB393	462	HMMPfam	PF07992	Pyr_redox_2	21	344	4.4e-49	T	14-Apr-2010	IPR013027	FAD-dependent pyridine nucleotide-disulphide oxidoreductase
BGIBMGA002818-PA	0AD212AE165CB393	462	HMMPfam	PF00070	Pyr_redox	202	271	1.5e-14	T	14-Apr-2010	IPR001327	Pyridine nucleotide-disulphide oxidoreductase, NAD-binding region	Molecular Function: oxidoreductase activity (GO:0016491), Molecular Function: FAD binding (GO:0050660), Biological Process: oxidation reduction (GO:0055114)
BGIBMGA002818-PA	0AD212AE165CB393	462	HMMPfam	PF02852	Pyr_redox_dim	375	462	4.5e-17	T	14-Apr-2010	IPR004099	Pyridine nucleotide-disulphide oxidoreductase, dimerisation	Cellular Component: cytoplasm (GO:0005737), Molecular Function: oxidoreductase activity (GO:0016491), Biological Process: cell redox homeostasis (GO:0045454), Molecular Function: FAD binding (GO:0050660), Biological Process: oxidation reduction (GO:0055114)
BGIBMGA002846-PA	938515761BAB8A48	353	HMMPanther	PTHR13204	PTD012 PROTEIN	27	353	4.4e-106	T	14-Apr-2010	IPR015021	Domain of unknown function DUF1907	Cellular Component: nucleus (GO:0005634), Molecular Function: zinc ion binding (GO:0008270), Molecular Function: hydrolase activity, acting on ester bonds (GO:0016788)
BGIBMGA002846-PA	938515761BAB8A48	353	SignalPHMM	SignalP	signal-peptide	1	18	NA	?	14-Apr-2010	NULL	NULL
BGIBMGA002846-PA	938515761BAB8A48	353	HMMPfam	PF08925	DUF1907	53	341	5.1e-99	T	14-Apr-2010	IPR015021	Domain of unknown function DUF1907	Cellular Component: nucleus (GO:0005634), Molecular Function: zinc ion binding (GO:0008270), Molecular Function: hydrolase activity, acting on ester bonds (GO:0016788)
BGIBMGA003322-PA	1411257E2D543B7C	226	HMMPfam	PF06585	JHBP	2	225	6.7e-13	T	14-Apr-2010	IPR010562	Haemolymph juvenile hormone binding
BGIBMGA003322-PA	1411257E2D543B7C	226	SignalPHMM	SignalP	signal-peptide	1	16	NA	?	14-Apr-2010	NULL	NULL
BGIBMGA003323-PA	24C5C0D97CDD2804	227	SignalPHMM	SignalP	signal-peptide	1	15	NA	?	14-Apr-2010	NULL	NULL
BGIBMGA003788-PA	48B8BADD60B766D8	718	superfamily	SSF56801	Acetyl-CoA synthetase-like	77	716	7.6e-115	T	14-Apr-2010	NULL	NULL
BGIBMGA003788-PA	48B8BADD60B766D8	718	HMMPanther	PTHR11968:SF8	LONG-CHAIN-FATTY-ACID COA LIGASE	58	98	4.3e-228	T	14-Apr-2010	NULL	NULL
BGIBMGA003788-PA	48B8BADD60B766D8	718	HMMPanther	PTHR11968:SF8	LONG-CHAIN-FATTY-ACID COA LIGASE	116	418	4.3e-228	T	14-Apr-2010	NULL	NULL
BGIBMGA003788-PA	48B8BADD60B766D8	718	HMMPanther	PTHR11968:SF8	LONG-CHAIN-FATTY-ACID COA LIGASE	439	625	4.3e-228	T	14-Apr-2010	NULL	NULL
BGIBMGA003788-PA	48B8BADD60B766D8	718	HMMPanther	PTHR11968:SF8	LONG-CHAIN-FATTY-ACID COA LIGASE	644	717	4.3e-228	T	14-Apr-2010	NULL	NULL
BGIBMGA003788-PA	48B8BADD60B766D8	718	HMMPanther	PTHR11968	ATP-DEPENDENT AMP-BINDING ENZYME FAMILY MEMBER	58	98	4.3e-228	T	14-Apr-2010	NULL	NULL
BGIBMGA003788-PA	48B8BADD60B766D8	718	HMMPanther	PTHR11968	ATP-DEPENDENT AMP-BINDING ENZYME FAMILY MEMBER	116	418	4.3e-228	T	14-Apr-2010	NULL	NULL
BGIBMGA003788-PA	48B8BADD60B766D8	718	HMMPanther	PTHR11968	ATP-DEPENDENT AMP-BINDING ENZYME FAMILY MEMBER	439	625	4.3e-228	T	14-Apr-2010	NULL	NULL
BGIBMGA003788-PA	48B8BADD60B766D8	718	HMMPanther	PTHR11968	ATP-DEPENDENT AMP-BINDING ENZYME FAMILY MEMBER	644	717	4.3e-228	T	14-Apr-2010	NULL	NULL
BGIBMGA003788-PA	48B8BADD60B766D8	718	PatternScan	PS00455	AMP_BINDING	280	291	NA	T	14-Apr-2010	IPR020845	AMP-binding, conserved site
BGIBMGA003788-PA	48B8BADD60B766D8	718	FPrintScan	PR00154	AMPBINDING	275	286	8.5e-05	T	14-Apr-2010	IPR020459	AMP-binding
BGIBMGA003788-PA	48B8BADD60B766D8	718	FPrintScan	PR00154	AMPBINDING	287	295	8.5e-05	T	14-Apr-2010	IPR020459	AMP-binding
BGIBMGA003788-PA	48B8BADD60B766D8	718	HMMPfam	PF00501	AMP-binding	126	609	7.5e-102	T	14-Apr-2010	IPR000873	AMP-dependent synthetase/ligase	Molecular Function: catalytic activity (GO:0003824), Biological Process: metabolic process (GO:0008152)
BGIBMGA003788-PA	48B8BADD60B766D8	718	SignalPHMM	SignalP	signal-peptide	1	23	NA	?	14-Apr-2010	NULL	NULL
BGIBMGA004464-PA	BB5503B687A26E24	262	SignalPHMM	SignalP	signal-peptide	1	16	NA	?	14-Apr-2010	NULL	NULL
BGIBMGA004464-PA	BB5503B687A26E24	262	HMMPfam	PF03260	Lipoprotein_11	6	260	6.1e-126	T	14-Apr-2010	IPR004943	Lepidopteran low molecular weight lipoprotein	Cellular Component: extracellular region (GO:0005576)
BGIBMGA005240-PA	95E4C2CF86E67992	500	HMMSmart	SM00642	Aamy	27	400	6.7e-97	T	14-Apr-2010	IPR006589	Glycosyl hydrolase, family 13, subfamily, catalytic domain	Molecular Function: catalytic activity (GO:0003824), Biological Process: carbohydrate metabolic process (GO:0005975), Molecular Function: cation binding (GO:0043169)
BGIBMGA005240-PA	95E4C2CF86E67992	500	HMMSmart	SM00632	Aamy_C	409	497	1.5e-47	T	14-Apr-2010	IPR006048	Alpha-amylase, C-terminal all beta	Molecular Function: catalytic activity (GO:0003824), Biological Process: carbohydrate metabolic process (GO:0005975), Molecular Function: cation binding (GO:0043169)
BGIBMGA005240-PA	95E4C2CF86E67992	500	HMMPanther	PTHR10357:SF26	ALPHA-AMYLASE	21	497	3.8e-190	T	14-Apr-2010	NULL	NULL
BGIBMGA005240-PA	95E4C2CF86E67992	500	HMMPanther	PTHR10357	AMYLASE	21	497	3.8e-190	T	14-Apr-2010	NULL	NULL
BGIBMGA005240-PA	95E4C2CF86E67992	500	FPrintScan	PR00110	ALPHAAMYLASE	74	91	2.8e-36	T	14-Apr-2010	IPR006046	Glycoside hydrolase family 13	Molecular Function: catalytic activity (GO:0003824), Biological Process: carbohydrate metabolic process (GO:0005975), Molecular Function: cation binding (GO:0043169)
BGIBMGA005240-PA	95E4C2CF86E67992	500	FPrintScan	PR00110	ALPHAAMYLASE	106	117	2.8e-36	T	14-Apr-2010	IPR006046	Glycoside hydrolase family 13	Molecular Function: catalytic activity (GO:0003824), Biological Process: carbohydrate metabolic process (GO:0005975), Molecular Function: cation binding (GO:0043169)
BGIBMGA005240-PA	95E4C2CF86E67992	500	FPrintScan	PR00110	ALPHAAMYLASE	203	214	2.8e-36	T	14-Apr-2010	IPR006046	Glycoside hydrolase family 13	Molecular Function: catalytic activity (GO:0003824), Biological Process: carbohydrate metabolic process (GO:0005975), Molecular Function: cation binding (GO:0043169)
BGIBMGA005240-PA	95E4C2CF86E67992	500	FPrintScan	PR00110	ALPHAAMYLASE	242	260	2.8e-36	T	14-Apr-2010	IPR006046	Glycoside hydrolase family 13	Molecular Function: catalytic activity (GO:0003824), Biological Process: carbohydrate metabolic process (GO:0005975), Molecular Function: cation binding (GO:0043169)
BGIBMGA005240-PA	95E4C2CF86E67992	500	FPrintScan	PR00110	ALPHAAMYLASE	301	313	2.8e-36	T	14-Apr-2010	IPR006046	Glycoside hydrolase family 13	Molecular Function: catalytic activity (GO:0003824), Biological Process: carbohydrate metabolic process (GO:0005975), Molecular Function: cation binding (GO:0043169)
BGIBMGA005240-PA	95E4C2CF86E67992	500	HMMPfam	PF00128	Alpha-amylase	52	341	6.3e-24	T	14-Apr-2010	IPR006047	Glycosyl hydrolase, family 13, catalytic domain	Molecular Function: catalytic activity (GO:0003824), Biological Process: carbohydrate metabolic process (GO:0005975), Molecular Function: cation binding (GO:0043169)
BGIBMGA005240-PA	95E4C2CF86E67992	500	HMMPfam	PF02806	Alpha-amylase_C	412	479	1.5e-12	T	14-Apr-2010	IPR006048	Alpha-amylase, C-terminal all beta	Molecular Function: catalytic activity (GO:0003824), Biological Process: carbohydrate metabolic process (GO:0005975), Molecular Function: cation binding (GO:0043169)
BGIBMGA005240-PA	95E4C2CF86E67992	500	superfamily	SSF51445	(Trans)glycosidases	17	404	1.8e-109	T	14-Apr-2010	IPR017853	Glycoside hydrolase, catalytic core
BGIBMGA005240-PA	95E4C2CF86E67992	500	superfamily	SSF51011	Glycosyl hydrolase domain	405	498	5.2e-40	T	14-Apr-2010	NULL	NULL
BGIBMGA005240-PA	95E4C2CF86E67992	500	SignalPHMM	SignalP	signal-peptide	1	16	NA	?	14-Apr-2010	NULL	NULL
BGIBMGA005493-PA	2F7869DD8AF2ADEE	433	PatternScan	PS00164	ENOLASE	341	354	NA	T	14-Apr-2010	IPR020809	Enolase, conserved site	Cellular Component: phosphopyruvate hydratase complex (GO:0000015), Molecular Function: magnesium ion binding (GO:0000287), Molecular Function: phosphopyruvate hydratase activity (GO:0004634), Biological Process: glycolysis (GO:0006096)
BGIBMGA005493-PA	2F7869DD8AF2ADEE	433	HMMPfam	PF00113	Enolase_C	143	432	5.1e-157	T	14-Apr-2010	IPR020810	Enolase, C-terminal	Cellular Component: phosphopyruvate hydratase complex (GO:0000015), Molecular Function: magnesium ion binding (GO:0000287), Molecular Function: phosphopyruvate hydratase activity (GO:0004634), Biological Process: glycolysis (GO:0006096)
BGIBMGA005493-PA	2F7869DD8AF2ADEE	433	HMMPfam	PF03952	Enolase_N	3	134	1.6e-57	T	14-Apr-2010	IPR020811	Enolase, N-terminal	Cellular Component: phosphopyruvate hydratase complex (GO:0000015), Molecular Function: magnesium ion binding (GO:0000287), Molecular Function: phosphopyruvate hydratase activity (GO:0004634), Biological Process: glycolysis (GO:0006096)
BGIBMGA005493-PA	2F7869DD8AF2ADEE	433	HMMTigr	TIGR01060	eno: phosphopyruvate hydratase	3	433	2.9e-229	T	14-Apr-2010	IPR000941	Enolase	Cellular Component: phosphopyruvate hydratase complex (GO:0000015), Molecular Function: magnesium ion binding (GO:0000287), Molecular Function: phosphopyruvate hydratase activity (GO:0004634), Biological Process: glycolysis (GO:0006096)
BGIBMGA005493-PA	2F7869DD8AF2ADEE	433	superfamily	SSF51604	Enolase C-terminal domain-like	141	433	2.8e-128	T	14-Apr-2010	NULL	NULL
BGIBMGA005493-PA	2F7869DD8AF2ADEE	433	superfamily	SSF54826	Enolase N-terminal domain-like	2	142	6.1e-57	T	14-Apr-2010	NULL	NULL
BGIBMGA005493-PA	2F7869DD8AF2ADEE	433	HMMPIR	PIRSF001400	Enolase	1	432	1.9e-271	T	14-Apr-2010	IPR000941	Enolase	Cellular Component: phosphopyruvate hydratase complex (GO:0000015), Molecular Function: magnesium ion binding (GO:0000287), Molecular Function: phosphopyruvate hydratase activity (GO:0004634), Biological Process: glycolysis (GO:0006096)
BGIBMGA005493-PA	2F7869DD8AF2ADEE	433	HMMPanther	PTHR11902	ENOLASE	1	215	2.8e-134	T	14-Apr-2010	NULL	NULL
BGIBMGA005493-PA	2F7869DD8AF2ADEE	433	FPrintScan	PR00148	ENOLASE	35	49	1.2e-53	T	14-Apr-2010	IPR000941	Enolase	Cellular Component: phosphopyruvate hydratase complex (GO:0000015), Molecular Function: magnesium ion binding (GO:0000287), Molecular Function: phosphopyruvate hydratase activity (GO:0004634), Biological Process: glycolysis (GO:0006096)
BGIBMGA005493-PA	2F7869DD8AF2ADEE	433	FPrintScan	PR00148	ENOLASE	107	123	1.2e-53	T	14-Apr-2010	IPR000941	Enolase	Cellular Component: phosphopyruvate hydratase complex (GO:0000015), Molecular Function: magnesium ion binding (GO:0000287), Molecular Function: phosphopyruvate hydratase activity (GO:0004634), Biological Process: glycolysis (GO:0006096)
BGIBMGA005493-PA	2F7869DD8AF2ADEE	433	FPrintScan	PR00148	ENOLASE	164	177	1.2e-53	T	14-Apr-2010	IPR000941	Enolase	Cellular Component: phosphopyruvate hydratase complex (GO:0000015), Molecular Function: magnesium ion binding (GO:0000287), Molecular Function: phosphopyruvate hydratase activity (GO:0004634), Biological Process: glycolysis (GO:0006096)
BGIBMGA005493-PA	2F7869DD8AF2ADEE	433	FPrintScan	PR00148	ENOLASE	318	329	1.2e-53	T	14-Apr-2010	IPR000941	Enolase	Cellular Component: phosphopyruvate hydratase complex (GO:0000015), Molecular Function: magnesium ion binding (GO:0000287), Molecular Function: phosphopyruvate hydratase activity (GO:0004634), Biological Process: glycolysis (GO:0006096)
BGIBMGA005493-PA	2F7869DD8AF2ADEE	433	FPrintScan	PR00148	ENOLASE	341	355	1.2e-53	T	14-Apr-2010	IPR000941	Enolase	Cellular Component: phosphopyruvate hydratase complex (GO:0000015), Molecular Function: magnesium ion binding (GO:0000287), Molecular Function: phosphopyruvate hydratase activity (GO:0004634), Biological Process: glycolysis (GO:0006096)
BGIBMGA005493-PA	2F7869DD8AF2ADEE	433	FPrintScan	PR00148	ENOLASE	370	387	1.2e-53	T	14-Apr-2010	IPR000941	Enolase	Cellular Component: phosphopyruvate hydratase complex (GO:0000015), Molecular Function: magnesium ion binding (GO:0000287), Molecular Function: phosphopyruvate hydratase activity (GO:0004634), Biological Process: glycolysis (GO:0006096)
BGIBMGA005576-PA	4330A7C6F69A48BB	344	superfamily	SSF53067	Actin-like ATPase domain	148	344	1.9e-81	T	14-Apr-2010	NULL	NULL
BGIBMGA005576-PA	4330A7C6F69A48BB	344	superfamily	SSF53067	Actin-like ATPase domain	2	147	2.5e-67	T	14-Apr-2010	NULL	NULL
BGIBMGA005576-PA	4330A7C6F69A48BB	344	HMMPfam	PF00022	Actin	4	180	4.9e-73	T	14-Apr-2010	IPR004000	Actin/actin-like	Molecular Function: protein binding (GO:0005515)
BGIBMGA005576-PA	4330A7C6F69A48BB	344	HMMPfam	PF00022	Actin	181	344	1.2e-71	T	14-Apr-2010	IPR004000	Actin/actin-like	Molecular Function: protein binding (GO:0005515)
BGIBMGA005576-PA	4330A7C6F69A48BB	344	PatternScan	PS00406	ACTINS_1	54	64	NA	T	14-Apr-2010	IPR004001	Actin, conserved site	Molecular Function: ATP binding (GO:0005524)
BGIBMGA005576-PA	4330A7C6F69A48BB	344	PatternScan	PS00432	ACTINS_2	325	333	NA	T	14-Apr-2010	IPR004001	Actin, conserved site	Molecular Function: ATP binding (GO:0005524)
BGIBMGA005576-PA	4330A7C6F69A48BB	344	PatternScan	PS01132	ACTINS_ACT_LIKE	105	117	NA	T	14-Apr-2010	IPR020902	Actin/actin-like conserved site
BGIBMGA005576-PA	4330A7C6F69A48BB	344	HMMPanther	PTHR11937	ACTIN	30	344	2.6e-264	T	14-Apr-2010	IPR004000	Actin/actin-like	Molecular Function: protein binding (GO:0005515)
BGIBMGA005576-PA	4330A7C6F69A48BB	344	HMMSmart	SM00268	ACTIN	6	344	8.6e-204	T	14-Apr-2010	IPR004000	Actin/actin-like	Molecular Function: protein binding (GO:0005515)
BGIBMGA005576-PA	4330A7C6F69A48BB	344	FPrintScan	PR00190	ACTIN	27	36	2.3e-47	T	14-Apr-2010	IPR004000	Actin/actin-like	Molecular Function: protein binding (GO:0005515)
BGIBMGA005576-PA	4330A7C6F69A48BB	344	FPrintScan	PR00190	ACTIN	50	61	2.3e-47	T	14-Apr-2010	IPR004000	Actin/actin-like	Molecular Function: protein binding (GO:0005515)
BGIBMGA005576-PA	4330A7C6F69A48BB	344	FPrintScan	PR00190	ACTIN	62	84	2.3e-47	T	14-Apr-2010	IPR004000	Actin/actin-like	Molecular Function: protein binding (GO:0005515)
BGIBMGA005576-PA	4330A7C6F69A48BB	344	FPrintScan	PR00190	ACTIN	116	129	2.3e-47	T	14-Apr-2010	IPR004000	Actin/actin-like	Molecular Function: protein binding (GO:0005515)
BGIBMGA005576-PA	4330A7C6F69A48BB	344	FPrintScan	PR00190	ACTIN	141	160	2.3e-47	T	14-Apr-2010	IPR004000	Actin/actin-like	Molecular Function: protein binding (GO:0005515)
BGIBMGA005664-PA	892A09B8EF40356A	579	HMMPanther	PTHR23403:SF1	ALPHA,ALPHA-TREHALASE	18	574	1.8e-217	T	14-Apr-2010	NULL	NULL
BGIBMGA005664-PA	892A09B8EF40356A	579	HMMPanther	PTHR23403	TREHALASE	18	574	1.8e-217	T	14-Apr-2010	IPR001661	Glycoside hydrolase, family 37	Molecular Function: alpha,alpha-trehalase activity (GO:0004555), Biological Process: trehalose metabolic process (GO:0005991)
BGIBMGA005664-PA	892A09B8EF40356A	579	PatternScan	PS00927	TREHALASE_1	158	171	NA	T	14-Apr-2010	IPR018232	Glycoside hydrolase, family 37, conserved site	Molecular Function: alpha,alpha-trehalase activity (GO:0004555), Biological Process: trehalose metabolic process (GO:0005991)
BGIBMGA005664-PA	892A09B8EF40356A	579	PatternScan	PS00928	TREHALASE_2	460	469	NA	T	14-Apr-2010	IPR018232	Glycoside hydrolase, family 37, conserved site	Molecular Function: alpha,alpha-trehalase activity (GO:0004555), Biological Process: trehalose metabolic process (GO:0005991)
BGIBMGA005664-PA	892A09B8EF40356A	579	HMMPfam	PF01204	Trehalase	41	550	8.4e-190	T	14-Apr-2010	IPR001661	Glycoside hydrolase, family 37	Molecular Function: alpha,alpha-trehalase activity (GO:0004555), Biological Process: trehalose metabolic process (GO:0005991)
BGIBMGA005664-PA	892A09B8EF40356A	579	FPrintScan	PR00744	GLHYDRLASE37	200	218	1.6e-49	T	14-Apr-2010	IPR001661	Glycoside hydrolase, family 37	Molecular Function: alpha,alpha-trehalase activity (GO:0004555), Biological Process: trehalose metabolic process (GO:0005991)
BGIBMGA005664-PA	892A09B8EF40356A	579	FPrintScan	PR00744	GLHYDRLASE37	268	285	1.6e-49	T	14-Apr-2010	IPR001661	Glycoside hydrolase, family 37	Molecular Function: alpha,alpha-trehalase activity (GO:0004555), Biological Process: trehalose metabolic process (GO:0005991)
BGIBMGA005664-PA	892A09B8EF40356A	579	FPrintScan	PR00744	GLHYDRLASE37	303	320	1.6e-49	T	14-Apr-2010	IPR001661	Glycoside hydrolase, family 37	Molecular Function: alpha,alpha-trehalase activity (GO:0004555), Biological Process: trehalose metabolic process (GO:0005991)
BGIBMGA005664-PA	892A09B8EF40356A	579	FPrintScan	PR00744	GLHYDRLASE37	340	357	1.6e-49	T	14-Apr-2010	IPR001661	Glycoside hydrolase, family 37	Molecular Function: alpha,alpha-trehalase activity (GO:0004555), Biological Process: trehalose metabolic process (GO:0005991)
BGIBMGA005664-PA	892A09B8EF40356A	579	FPrintScan	PR00744	GLHYDRLASE37	383	399	1.6e-49	T	14-Apr-2010	IPR001661	Glycoside hydrolase, family 37	Molecular Function: alpha,alpha-trehalase activity (GO:0004555), Biological Process: trehalose metabolic process (GO:0005991)
BGIBMGA005664-PA	892A09B8EF40356A	579	FPrintScan	PR00744	GLHYDRLASE37	453	469	1.6e-49	T	14-Apr-2010	IPR001661	Glycoside hydrolase, family 37	Molecular Function: alpha,alpha-trehalase activity (GO:0004555), Biological Process: trehalose metabolic process (GO:0005991)
BGIBMGA005664-PA	892A09B8EF40356A	579	FPrintScan	PR00744	GLHYDRLASE37	533	546	1.6e-49	T	14-Apr-2010	IPR001661	Glycoside hydrolase, family 37	Molecular Function: alpha,alpha-trehalase activity (GO:0004555), Biological Process: trehalose metabolic process (GO:0005991)
BGIBMGA005664-PA	892A09B8EF40356A	579	SignalPHMM	SignalP	signal-peptide	1	15	NA	?	14-Apr-2010	NULL	NULL
BGIBMGA005664-PA	892A09B8EF40356A	579	superfamily	SSF48208	Six-hairpin glycosidases	105	550	1.1e-51	T	14-Apr-2010	IPR008928	Six-hairpin glycosidase-like	Molecular Function: catalytic activity (GO:0003824)
BGIBMGA005696-PA	D74E3FB45FE0DDA8	488	PatternScan	PS00609	GLYCOSYL_HYDROL_F32	53	66	NA	T	14-Apr-2010	IPR018053	Glycoside hydrolase, family 32, active site	Molecular Function: hydrolase activity, hydrolyzing O-glycosyl compounds (GO:0004553), Biological Process: carbohydrate metabolic process (GO:0005975)
BGIBMGA005696-PA	D74E3FB45FE0DDA8	488	HMMSmart	SM00640	Glyco_32	53	451	1.3e-114	T	14-Apr-2010	IPR001362	Glycoside hydrolase, family 32	Molecular Function: hydrolase activity, hydrolyzing O-glycosyl compounds (GO:0004553), Biological Process: carbohydrate metabolic process (GO:0005975)
BGIBMGA005696-PA	D74E3FB45FE0DDA8	488	SignalPHMM	SignalP	signal-peptide	1	21	NA	?	14-Apr-2010	NULL	NULL
BGIBMGA005696-PA	D74E3FB45FE0DDA8	488	HMMPfam	PF00251	Glyco_hydro_32N	53	347	1.4e-95	T	14-Apr-2010	IPR013148	Glycosyl hydrolases family 32, N-terminal
BGIBMGA005696-PA	D74E3FB45FE0DDA8	488	superfamily	SSF75005	Arabinanase/levansucrase/invertase	48	349	1.3e-94	T	14-Apr-2010	NULL	NULL
BGIBMGA005696-PA	D74E3FB45FE0DDA8	488	superfamily	SSF49899	Concanavalin A-like lectins/glucanases	350	487	1.3e-11	T	14-Apr-2010	IPR008985	Concanavalin A-like lectin/glucanase
BGIBMGA005696-PA	D74E3FB45FE0DDA8	488	HMMTigr	TIGR01322	scrB_fam: sucrose-6-phosphate hydrolase	37	462	7.1e-127	T	14-Apr-2010	IPR006232	Sucrose-6-phosphate hydrolase	Molecular Function: beta-fructofuranosidase activity (GO:0004564), Cellular Component: cytoplasm (GO:0005737), Biological Process: carbohydrate metabolic process (GO:0005975)
BGIBMGA007183-PA	8FE6C023A8F8F6E7	237	HMMPfam	PF00089	Trypsin	11	194	3.9e-16	T	14-Apr-2010	IPR001254	Peptidase S1/S6, chymotrypsin/Hap	Molecular Function: serine-type endopeptidase activity (GO:0004252), Biological Process: proteolysis (GO:0006508)
BGIBMGA007183-PA	8FE6C023A8F8F6E7	237	HMMSmart	SM00020	Tryp_SPc	8	194	5e-06	T	14-Apr-2010	IPR001254	Peptidase S1/S6, chymotrypsin/Hap	Molecular Function: serine-type endopeptidase activity (GO:0004252), Biological Process: proteolysis (GO:0006508)
BGIBMGA007183-PA	8FE6C023A8F8F6E7	237	HMMPanther	PTHR19355	SERINE PROTEASE-RELATED	14	196	5.2e-16	T	14-Apr-2010	NULL	NULL
BGIBMGA007183-PA	8FE6C023A8F8F6E7	237	superfamily	SSF50494	Trypsin-like serine proteases	5	202	1.1e-29	T	14-Apr-2010	IPR009003	Serine/cysteine peptidase, trypsin-like	Molecular Function: catalytic activity (GO:0003824)
BGIBMGA007183-PA	8FE6C023A8F8F6E7	237	ProfileScan	PS50240	TRYPSIN_DOM	1	199	14.058	T	14-Apr-2010	IPR001254	Peptidase S1/S6, chymotrypsin/Hap	Molecular Function: serine-type endopeptidase activity (GO:0004252), Biological Process: proteolysis (GO:0006508)
BGIBMGA007512-PA	C61CA3D7B0CE306B	1238	superfamily	SSF53448	Nucleotide-diphospho-sugar transferases	954	1229	6.3e-50	T	14-Apr-2010	NULL	NULL
BGIBMGA007512-PA	C61CA3D7B0CE306B	1238	HMMPfam	PF06427	UDP-g_GGTase	682	806	3.5e-34	T	14-Apr-2010	IPR009448	UDP-glucose:Glycoprotein Glucosyltransferase	Molecular Function: UDP-glucose:glycoprotein glucosyltransferase activity (GO:0003980), Biological Process: protein amino acid glycosylation (GO:0006486)
BGIBMGA007512-PA	C61CA3D7B0CE306B	1238	HMMPfam	PF06427	UDP-g_GGTase	807	851	1.9e-12	T	14-Apr-2010	IPR009448	UDP-glucose:Glycoprotein Glucosyltransferase	Molecular Function: UDP-glucose:glycoprotein glucosyltransferase activity (GO:0003980), Biological Process: protein amino acid glycosylation (GO:0006486)
BGIBMGA007512-PA	C61CA3D7B0CE306B	1238	HMMPfam	PF01501	Glyco_transf_8	965	1177	1e-07	T	14-Apr-2010	IPR002495	Glycosyl transferase, family 8	Molecular Function: transferase activity, transferring glycosyl groups (GO:0016757)
BGIBMGA007512-PA	C61CA3D7B0CE306B	1238	HMMPanther	PTHR11226	UDP-GLUCOSE GLYCOPROTEIN:GLUCOSYLTRANSFERASE	10	1226	0	T	14-Apr-2010	IPR009448	UDP-glucose:Glycoprotein Glucosyltransferase	Molecular Function: UDP-glucose:glycoprotein glucosyltransferase activity (GO:0003980), Biological Process: protein amino acid glycosylation (GO:0006486)
BGIBMGA007720-PA	C161600635AC60B3	348	HMMSmart	SM00093	SERPIN	11	347	4.3e-87	T	14-Apr-2010	IPR000215	Protease inhibitor I4, serpin	Molecular Function: serine-type endopeptidase inhibitor activity (GO:0004867)
BGIBMGA007720-PA	C161600635AC60B3	348	superfamily	SSF56574	Serpins	3	332	1.4e-93	T	14-Apr-2010	IPR000215	Protease inhibitor I4, serpin	Molecular Function: serine-type endopeptidase inhibitor activity (GO:0004867)
BGIBMGA007720-PA	C161600635AC60B3	348	HMMPanther	PTHR11461	SERINE PROTEASE INHIBITOR, SERPIN	61	332	7.2e-103	T	14-Apr-2010	IPR000215	Protease inhibitor I4, serpin	Molecular Function: serine-type endopeptidase inhibitor activity (GO:0004867)
BGIBMGA007720-PA	C161600635AC60B3	348	HMMPfam	PF00079	Serpin	9	332	1.4e-96	T	14-Apr-2010	IPR000215	Protease inhibitor I4, serpin	Molecular Function: serine-type endopeptidase inhibitor activity (GO:0004867)
BGIBMGA007728-PA	2162AC2F4C0CA03F	465	PatternScan	PS00759	ARGE_DAPE_CPG2_2	132	171	NA	T	14-Apr-2010	IPR001261	ArgE/DapE/ACY1/CPG2/YscS, conserved site	Biological Process: proteolysis (GO:0006508), Molecular Function: metallopeptidase activity (GO:0008237)
BGIBMGA007728-PA	2162AC2F4C0CA03F	465	HMMPanther	PTHR11014:SF15	GLUTAMATE CARBOXYPEPTIDASE	16	263	3.6e-198	T	14-Apr-2010	NULL	NULL
BGIBMGA007728-PA	2162AC2F4C0CA03F	465	HMMPanther	PTHR11014:SF15	GLUTAMATE CARBOXYPEPTIDASE	307	464	3.6e-198	T	14-Apr-2010	NULL	NULL
BGIBMGA007728-PA	2162AC2F4C0CA03F	465	HMMPanther	PTHR11014	PEPTIDASE M20 FAMILY MEMBER	16	263	3.6e-198	T	14-Apr-2010	NULL	NULL
BGIBMGA007728-PA	2162AC2F4C0CA03F	465	HMMPanther	PTHR11014	PEPTIDASE M20 FAMILY MEMBER	307	464	3.6e-198	T	14-Apr-2010	NULL	NULL
BGIBMGA007728-PA	2162AC2F4C0CA03F	465	HMMPfam	PF01546	Peptidase_M20	97	464	2.5e-27	T	14-Apr-2010	IPR002933	Peptidase M20	Biological Process: metabolic process (GO:0008152), Molecular Function: hydrolase activity (GO:0016787)
BGIBMGA007728-PA	2162AC2F4C0CA03F	465	HMMPfam	PF07687	M20_dimer	212	372	1.5e-13	T	14-Apr-2010	IPR011650	Peptidase M20, dimerisation	Molecular Function: protein binding (GO:0005515), Molecular Function: hydrolase activity (GO:0016787)
BGIBMGA007728-PA	2162AC2F4C0CA03F	465	superfamily	SSF53187	Zn-dependent exopeptidases	16	464	7.5e-62	T	14-Apr-2010	NULL	NULL
BGIBMGA007728-PA	2162AC2F4C0CA03F	465	superfamily	SSF55031	Bacterial exopeptidase dimerisation domain	218	368	4.6e-08	T	14-Apr-2010	IPR011650	Peptidase M20, dimerisation	Molecular Function: protein binding (GO:0005515), Molecular Function: hydrolase activity (GO:0016787)
BGIBMGA008063-PA	9E8AD161D7430F8A	1794	HMMPfam	PF01433	Peptidase_M1	26	425	1.8e-111	T	14-Apr-2010	IPR014782	Peptidase M1, membrane alanine aminopeptidase, N-terminal	Molecular Function: metallopeptidase activity (GO:0008237), Molecular Function: zinc ion binding (GO:0008270)
BGIBMGA008063-PA	9E8AD161D7430F8A	1794	HMMPfam	PF01433	Peptidase_M1	967	1323	5.5e-33	T	14-Apr-2010	IPR014782	Peptidase M1, membrane alanine aminopeptidase, N-terminal	Molecular Function: metallopeptidase activity (GO:0008237), Molecular Function: zinc ion binding (GO:0008270)
BGIBMGA008063-PA	9E8AD161D7430F8A	1794	HMMPanther	PTHR11533:SF36	ALANYL AMINOPEPTIDASE	129	835	6.6e-216	T	14-Apr-2010	NULL	NULL
BGIBMGA008063-PA	9E8AD161D7430F8A	1794	HMMPanther	PTHR11533	PROTEASE M1 ZINC METALLOPROTEASE	129	835	6.6e-216	T	14-Apr-2010	IPR001930	Peptidase M1, membrane alanine aminopeptidase	Biological Process: proteolysis (GO:0006508)
BGIBMGA008063-PA	9E8AD161D7430F8A	1794	FPrintScan	PR00756	ALADIPTASE	165	180	3e-29	T	14-Apr-2010	IPR014782	Peptidase M1, membrane alanine aminopeptidase, N-terminal	Molecular Function: metallopeptidase activity (GO:0008237), Molecular Function: zinc ion binding (GO:0008270)
BGIBMGA008063-PA	9E8AD161D7430F8A	1794	FPrintScan	PR00756	ALADIPTASE	214	229	3e-29	T	14-Apr-2010	IPR014782	Peptidase M1, membrane alanine aminopeptidase, N-terminal	Molecular Function: metallopeptidase activity (GO:0008237), Molecular Function: zinc ion binding (GO:0008270)
BGIBMGA008063-PA	9E8AD161D7430F8A	1794	FPrintScan	PR00756	ALADIPTASE	296	306	3e-29	T	14-Apr-2010	IPR014782	Peptidase M1, membrane alanine aminopeptidase, N-terminal	Molecular Function: metallopeptidase activity (GO:0008237), Molecular Function: zinc ion binding (GO:0008270)
BGIBMGA008063-PA	9E8AD161D7430F8A	1794	FPrintScan	PR00756	ALADIPTASE	332	347	3e-29	T	14-Apr-2010	IPR014782	Peptidase M1, membrane alanine aminopeptidase, N-terminal	Molecular Function: metallopeptidase activity (GO:0008237), Molecular Function: zinc ion binding (GO:0008270)
BGIBMGA008063-PA	9E8AD161D7430F8A	1794	FPrintScan	PR00756	ALADIPTASE	351	363	3e-29	T	14-Apr-2010	IPR014782	Peptidase M1, membrane alanine aminopeptidase, N-terminal	Molecular Function: metallopeptidase activity (GO:0008237), Molecular Function: zinc ion binding (GO:0008270)
BGIBMGA008063-PA	9E8AD161D7430F8A	1794	superfamily	SSF55486	Metalloproteases ("zincins"), catalytic domain	239	502	1.7e-67	T	14-Apr-2010	NULL	NULL
BGIBMGA008063-PA	9E8AD161D7430F8A	1794	superfamily	SSF63737	Leukotriene A4 hydrolase N-terminal domain	14	231	4.8e-47	T	14-Apr-2010	NULL	NULL
BGIBMGA008063-PA	9E8AD161D7430F8A	1794	superfamily	SSF55486	Metalloproteases ("zincins"), catalytic domain	1186	1454	6.9e-23	T	14-Apr-2010	NULL	NULL
BGIBMGA008063-PA	9E8AD161D7430F8A	1794	superfamily	SSF63737	Leukotriene A4 hydrolase N-terminal domain	953	1178	1.6e-18	T	14-Apr-2010	NULL	NULL
BGIBMGA008063-PA	9E8AD161D7430F8A	1794	SignalPHMM	SignalP	signal-peptide	1	18	NA	?	14-Apr-2010	NULL	NULL
BGIBMGA008164-PA	55E613D0A687C3F6	436	HMMPfam	PF03260	Lipoprotein_11	203	434	3.7e-73	T	14-Apr-2010	IPR004943	Lepidopteran low molecular weight lipoprotein	Cellular Component: extracellular region (GO:0005576)
BGIBMGA008214-PA	92ADC986373DC615	444	FPrintScan	PR00149	FUMRATELYASE	149	167	1.6e-29	T	14-Apr-2010	IPR000362	Fumarate lyase	Molecular Function: catalytic activity (GO:0003824)
BGIBMGA008214-PA	92ADC986373DC615	444	FPrintScan	PR00149	FUMRATELYASE	195	213	1.6e-29	T	14-Apr-2010	IPR000362	Fumarate lyase	Molecular Function: catalytic activity (GO:0003824)
BGIBMGA008214-PA	92ADC986373DC615	444	FPrintScan	PR00149	FUMRATELYASE	286	313	1.6e-29	T	14-Apr-2010	IPR000362	Fumarate lyase	Molecular Function: catalytic activity (GO:0003824)
BGIBMGA008214-PA	92ADC986373DC615	444	FPrintScan	PR00149	FUMRATELYASE	332	348	1.6e-29	T	14-Apr-2010	IPR000362	Fumarate lyase	Molecular Function: catalytic activity (GO:0003824)
BGIBMGA008214-PA	92ADC986373DC615	444	superfamily	SSF48557	L-aspartase-like	12	392	7.8e-122	T	14-Apr-2010	IPR008948	L-Aspartase-like	Molecular Function: catalytic activity (GO:0003824)
BGIBMGA008214-PA	92ADC986373DC615	444	HMMPanther	PTHR11444:SF1	ASPARTATE AMMONIA LYASE	16	384	1.4e-219	T	14-Apr-2010	NULL	NULL
BGIBMGA008214-PA	92ADC986373DC615	444	HMMPanther	PTHR11444	ASPARTATEAMMONIA/ARGININOSUCCINATE/ADENYLOSUCCINATE LYASE	16	384	1.4e-219	T	14-Apr-2010	NULL	NULL
BGIBMGA008214-PA	92ADC986373DC615	444	HMMPfam	PF00206	Lyase_1	24	338	9.1e-100	T	14-Apr-2010	IPR000362	Fumarate lyase	Molecular Function: catalytic activity (GO:0003824)
BGIBMGA008295-PA	347AE3315B507C62	580	HMMPfam	PF00006	ATP-synt_ab	203	418	3.5e-104	T	14-Apr-2010	IPR000194	ATPase, F1/V1/A1 complex, alpha/beta subunit, nucleotide-binding domain	Biological Process: ATP synthesis coupled proton transport (GO:0015986), Molecular Function: hydrolase activity, acting on acid anhydrides, catalyzing transmembrane movement of substances (GO:0016820), Cellular Component: proton-transporting two-sector ATPase complex, catalytic domain (GO:0033178)
BGIBMGA008295-PA	347AE3315B507C62	580	HMMPfam	PF00306	ATP-synt_ab_C	438	579	1.7e-26	T	14-Apr-2010	IPR000793	ATPase, F1/V1/A1 complex, alpha/beta subunit, C-terminal	Biological Process: ATP synthesis coupled proton transport (GO:0015986), Molecular Function: hydrolase activity, acting on acid anhydrides, catalyzing transmembrane movement of substances (GO:0016820), Cellular Component: proton-transporting two-sector ATPase complex, catalytic domain (GO:0033178)
BGIBMGA008295-PA	347AE3315B507C62	580	HMMPfam	PF02874	ATP-synt_ab_N	23	84	7.2e-15	T	14-Apr-2010	IPR004100	ATPase, F1/V1/A1 complex, alpha/beta subunit, N-terminal	Biological Process: proton transport (GO:0015992), Cellular Component: proton-transporting two-sector ATPase complex (GO:0016469), Biological Process: ATP metabolic process (GO:0046034), Molecular Function: hydrogen ion transporting ATP synthase activity, rotational mechanism (GO:0046933), Molecular Function: proton-transporting ATPase activity, rotational mechanism (GO:0046961)
BGIBMGA008295-PA	347AE3315B507C62	580	HMMPanther	PTHR15184:SF7	V-TYPE ATP SYNTHASE ALPHA CHAIN	7	446	2.2e-245	T	14-Apr-2010	NULL	NULL
BGIBMGA008295-PA	347AE3315B507C62	580	HMMPanther	PTHR15184	ATP SYNTHASE	7	446	2.2e-245	T	14-Apr-2010	NULL	NULL
BGIBMGA008295-PA	347AE3315B507C62	580	superfamily	SSF52540	P-loop containing nucleoside triphosphate hydrolases	139	425	1.9e-67	T	14-Apr-2010	NULL	NULL
BGIBMGA008295-PA	347AE3315B507C62	580	superfamily	SSF47917	C-terminal domain of alpha and beta subunits of F1 ATP synthase	429	536	1.8e-26	T	14-Apr-2010	IPR000793	ATPase, F1/V1/A1 complex, alpha/beta subunit, C-terminal	Biological Process: ATP synthesis coupled proton transport (GO:0015986), Molecular Function: hydrolase activity, acting on acid anhydrides, catalyzing transmembrane movement of substances (GO:0016820), Cellular Component: proton-transporting two-sector ATPase complex, catalytic domain (GO:0033178)
BGIBMGA008295-PA	347AE3315B507C62	580	superfamily	SSF50615	N-terminal domain of alpha and beta subunits of F1 ATP synthase	12	87	1.7e-19	T	14-Apr-2010	IPR018118	ATPase, F1/A1 complex, alpha/beta subunit, N-terminal	Biological Process: proton transport (GO:0015992), Cellular Component: proton-transporting two-sector ATPase complex (GO:0016469), Biological Process: ATP metabolic process (GO:0046034), Molecular Function: hydrogen ion transporting ATP synthase activity, rotational mechanism (GO:0046933), Molecular Function: proton-transporting ATPase activity, rotational mechanism (GO:0046961)
BGIBMGA008295-PA	347AE3315B507C62	580	PatternScan	PS00152	ATPASE_ALPHA_BETA	409	418	NA	T	14-Apr-2010	IPR020003	ATPase, F1/V1/A1 complex, alpha/beta subunit, nucleotide-binding domain, active site	Biological Process: ATP synthesis coupled proton transport (GO:0015986), Molecular Function: hydrolase activity, acting on acid anhydrides, catalyzing transmembrane movement of substances (GO:0016820), Cellular Component: proton-transporting two-sector ATPase complex, catalytic domain (GO:0033178)
BGIBMGA008295-PA	347AE3315B507C62	580	HMMTigr	TIGR01042	V-ATPase_V1_A: V-type ATPase, A subunit	18	572	0	T	14-Apr-2010	IPR005725	ATPase, V1 complex, subunit A	Biological Process: ATP synthesis coupled proton transport (GO:0015986), Cellular Component: proton-transporting V-type ATPase, V1 domain (GO:0033180), Molecular Function: hydrogen ion transporting ATP synthase activity, rotational mechanism (GO:0046933), Molecular Function: proton-transporting ATPase activity, rotational mechanism (GO:0046961)
BGIBMGA008551-PA	200F710EF0CE8508	908	FPrintScan	PR00301	HEATSHOCK70	22	35	1.1e-19	T	14-Apr-2010	IPR001023	Heat shock protein Hsp70	Molecular Function: ATP binding (GO:0005524)
BGIBMGA008551-PA	200F710EF0CE8508	908	FPrintScan	PR00301	HEATSHOCK70	51	63	1.1e-19	T	14-Apr-2010	IPR001023	Heat shock protein Hsp70	Molecular Function: ATP binding (GO:0005524)
BGIBMGA008551-PA	200F710EF0CE8508	908	FPrintScan	PR00301	HEATSHOCK70	159	179	1.1e-19	T	14-Apr-2010	IPR001023	Heat shock protein Hsp70	Molecular Function: ATP binding (GO:0005524)
BGIBMGA008551-PA	200F710EF0CE8508	908	FPrintScan	PR00301	HEATSHOCK70	362	378	1.1e-19	T	14-Apr-2010	IPR001023	Heat shock protein Hsp70	Molecular Function: ATP binding (GO:0005524)
BGIBMGA008551-PA	200F710EF0CE8508	908	FPrintScan	PR00301	HEATSHOCK70	393	413	1.1e-19	T	14-Apr-2010	IPR001023	Heat shock protein Hsp70	Molecular Function: ATP binding (GO:0005524)
BGIBMGA008551-PA	200F710EF0CE8508	908	FPrintScan	PR00301	HEATSHOCK70	517	533	1.1e-19	T	14-Apr-2010	IPR001023	Heat shock protein Hsp70	Molecular Function: ATP binding (GO:0005524)
BGIBMGA008551-PA	200F710EF0CE8508	908	superfamily	SSF53067	Actin-like ATPase domain	23	205	1.2e-47	T	14-Apr-2010	NULL	NULL
BGIBMGA008551-PA	200F710EF0CE8508	908	superfamily	SSF53067	Actin-like ATPase domain	211	411	1.5e-36	T	14-Apr-2010	NULL	NULL
BGIBMGA008551-PA	200F710EF0CE8508	908	superfamily	SSF100934	Heat shock protein 70kD (HSP70), C-terminal subdomain	658	742	1.6e-16	T	14-Apr-2010	NULL	NULL
BGIBMGA008551-PA	200F710EF0CE8508	908	HMMPanther	PTHR19375:SF7	HYPOXIA UPREGULATED 1 (HYOU1)-RELATED	82	574	6.8e-304	T	14-Apr-2010	NULL	NULL
BGIBMGA008551-PA	200F710EF0CE8508	908	HMMPanther	PTHR19375:SF7	HYPOXIA UPREGULATED 1 (HYOU1)-RELATED	604	845	6.8e-304	T	14-Apr-2010	NULL	NULL
BGIBMGA008551-PA	200F710EF0CE8508	908	HMMPanther	PTHR19375	HEAT SHOCK PROTEIN 70KDA	82	574	6.8e-304	T	14-Apr-2010	IPR001023	Heat shock protein Hsp70	Molecular Function: ATP binding (GO:0005524)
BGIBMGA008551-PA	200F710EF0CE8508	908	HMMPanther	PTHR19375	HEAT SHOCK PROTEIN 70KDA	604	845	6.8e-304	T	14-Apr-2010	IPR001023	Heat shock protein Hsp70	Molecular Function: ATP binding (GO:0005524)
BGIBMGA008551-PA	200F710EF0CE8508	908	SignalPHMM	SignalP	signal-peptide	1	20	NA	?	14-Apr-2010	NULL	NULL
BGIBMGA008551-PA	200F710EF0CE8508	908	HMMPfam	PF00012	HSP70	23	730	5.5e-91	T	14-Apr-2010	IPR013126	Heat shock protein 70
BGIBMGA008551-PA	200F710EF0CE8508	908	PatternScan	PS01036	HSP70_3	365	379	NA	T	14-Apr-2010	IPR018181	Heat shock protein 70, conserved site
BGIBMGA008768-PA	1DF138394BF9081B	173	ProfileScan	PS50905	FERRITIN_LIKE	1	153	37.262	T	14-Apr-2010	IPR009040	Ferritin-like
BGIBMGA008768-PA	1DF138394BF9081B	173	superfamily	SSF47240	Ferritin-like	1	169	1.6e-45	T	14-Apr-2010	IPR009078	Ferritin/ribonucleotide reductase-like	Molecular Function: oxidoreductase activity (GO:0016491), Molecular Function: transition metal ion binding (GO:0046914), Biological Process: oxidation reduction (GO:0055114)
BGIBMGA008768-PA	1DF138394BF9081B	173	HMMPanther	PTHR11431:SF5	FERRITIN SUBUNIT 1, INSECT	1	166	2.5e-79	T	14-Apr-2010	NULL	NULL
BGIBMGA008768-PA	1DF138394BF9081B	173	HMMPanther	PTHR11431	FERRITIN	1	166	2.5e-79	T	14-Apr-2010	IPR001519	Ferritin, N-terminal	Molecular Function: binding (GO:0005488), Biological Process: iron ion transport (GO:0006826), Biological Process: cellular iron ion homeostasis (GO:0006879), Molecular Function: ferric iron binding (GO:0008199)
BGIBMGA008768-PA	1DF138394BF9081B	173	HMMPfam	PF00210	Ferritin	7	152	5.6e-44	T	14-Apr-2010	IPR008331	Ferritin/Dps protein	Biological Process: cellular iron ion homeostasis (GO:0006879), Molecular Function: ferric iron binding (GO:0008199)
BGIBMGA008949-PA	F7CD4A330F0AAC1D	472	HMMPanther	PTHR21684	FAMILY NOT NAMED	11	462	0.00081	T	14-Apr-2010	NULL	NULL
BGIBMGA009027-PA	625E4A0B018E0E72	696	HMMPfam	PF00372	Hemocyanin_M	158	436	2.7e-93	T	14-Apr-2010	IPR000896	Hemocyanin, copper-containing	Molecular Function: oxygen transporter activity (GO:0005344), Biological Process: transport (GO:0006810)
BGIBMGA009027-PA	625E4A0B018E0E72	696	HMMPfam	PF03723	Hemocyanin_C	444	676	3.1e-74	T	14-Apr-2010	IPR005203	Hemocyanin, C-terminal
BGIBMGA009027-PA	625E4A0B018E0E72	696	HMMPfam	PF03722	Hemocyanin_N	31	152	5.1e-43	T	14-Apr-2010	IPR005204	Hemocyanin, N-terminal
BGIBMGA009027-PA	625E4A0B018E0E72	696	HMMPanther	PTHR11511:SF6	HEXAMERIN 2 BETA	218	689	1.4e-131	T	14-Apr-2010	NULL	NULL
BGIBMGA009027-PA	625E4A0B018E0E72	696	HMMPanther	PTHR11511	INSECT HEMOCYANIN-RELATED	218	689	1.4e-131	T	14-Apr-2010	IPR013788	Arthropod hemocyanin/insect LSP	Molecular Function: oxygen transporter activity (GO:0005344), Biological Process: transport (GO:0006810)
BGIBMGA009027-PA	625E4A0B018E0E72	696	SignalPHMM	SignalP	signal-peptide	1	16	NA	?	14-Apr-2010	NULL	NULL
BGIBMGA009027-PA	625E4A0B018E0E72	696	superfamily	SSF48056	Di-copper centre-containing domain	158	442	3.5e-77	T	14-Apr-2010	IPR008922	Di-copper centre-containing
BGIBMGA009027-PA	625E4A0B018E0E72	696	superfamily	SSF81296	E set domains	443	677	1.1e-74	T	14-Apr-2010	IPR014756	Immunoglobulin E-set
BGIBMGA009027-PA	625E4A0B018E0E72	696	superfamily	SSF48050	Hemocyanin, N-terminal domain	29	157	3.8e-44	T	14-Apr-2010	IPR005204	Hemocyanin, N-terminal
BGIBMGA009027-PA	625E4A0B018E0E72	696	PatternScan	PS00210	HEMOCYANIN_2	417	425	NA	T	14-Apr-2010	IPR000896	Hemocyanin, copper-containing	Molecular Function: oxygen transporter activity (GO:0005344), Biological Process: transport (GO:0006810)
BGIBMGA009027-PA	625E4A0B018E0E72	696	FPrintScan	PR00187	HAEMOCYANIN	221	234	2.1e-21	T	14-Apr-2010	IPR000896	Hemocyanin, copper-containing	Molecular Function: oxygen transporter activity (GO:0005344), Biological Process: transport (GO:0006810)
BGIBMGA009027-PA	625E4A0B018E0E72	696	FPrintScan	PR00187	HAEMOCYANIN	235	252	2.1e-21	T	14-Apr-2010	IPR000896	Hemocyanin, copper-containing	Molecular Function: oxygen transporter activity (GO:0005344), Biological Process: transport (GO:0006810)
BGIBMGA009027-PA	625E4A0B018E0E72	696	FPrintScan	PR00187	HAEMOCYANIN	268	280	2.1e-21	T	14-Apr-2010	IPR000896	Hemocyanin, copper-containing	Molecular Function: oxygen transporter activity (GO:0005344), Biological Process: transport (GO:0006810)
BGIBMGA009027-PA	625E4A0B018E0E72	696	FPrintScan	PR00187	HAEMOCYANIN	420	435	2.1e-21	T	14-Apr-2010	IPR000896	Hemocyanin, copper-containing	Molecular Function: oxygen transporter activity (GO:0005344), Biological Process: transport (GO:0006810)
BGIBMGA009028-PA	B857743AB93A3B37	703	HMMPfam	PF00372	Hemocyanin_M	161	439	1.8e-109	T	14-Apr-2010	IPR000896	Hemocyanin, copper-containing	Molecular Function: oxygen transporter activity (GO:0005344), Biological Process: transport (GO:0006810)
BGIBMGA009028-PA	B857743AB93A3B37	703	HMMPfam	PF03723	Hemocyanin_C	446	680	3.7e-78	T	14-Apr-2010	IPR005203	Hemocyanin, C-terminal
BGIBMGA009028-PA	B857743AB93A3B37	703	HMMPfam	PF03722	Hemocyanin_N	34	157	2.9e-45	T	14-Apr-2010	IPR005204	Hemocyanin, N-terminal
BGIBMGA009028-PA	B857743AB93A3B37	703	SignalPHMM	SignalP	signal-peptide	1	18	NA	?	14-Apr-2010	NULL	NULL
BGIBMGA009028-PA	B857743AB93A3B37	703	HMMPanther	PTHR11511:SF6	HEXAMERIN 2 BETA	221	696	3.1e-137	T	14-Apr-2010	NULL	NULL
BGIBMGA009028-PA	B857743AB93A3B37	703	HMMPanther	PTHR11511	INSECT HEMOCYANIN-RELATED	221	696	3.1e-137	T	14-Apr-2010	IPR013788	Arthropod hemocyanin/insect LSP	Molecular Function: oxygen transporter activity (GO:0005344), Biological Process: transport (GO:0006810)
BGIBMGA009028-PA	B857743AB93A3B37	703	FPrintScan	PR00187	HAEMOCYANIN	224	237	7.6e-22	T	14-Apr-2010	IPR000896	Hemocyanin, copper-containing	Molecular Function: oxygen transporter activity (GO:0005344), Biological Process: transport (GO:0006810)
BGIBMGA009028-PA	B857743AB93A3B37	703	FPrintScan	PR00187	HAEMOCYANIN	238	255	7.6e-22	T	14-Apr-2010	IPR000896	Hemocyanin, copper-containing	Molecular Function: oxygen transporter activity (GO:0005344), Biological Process: transport (GO:0006810)
BGIBMGA009028-PA	B857743AB93A3B37	703	FPrintScan	PR00187	HAEMOCYANIN	271	283	7.6e-22	T	14-Apr-2010	IPR000896	Hemocyanin, copper-containing	Molecular Function: oxygen transporter activity (GO:0005344), Biological Process: transport (GO:0006810)
BGIBMGA009028-PA	B857743AB93A3B37	703	FPrintScan	PR00187	HAEMOCYANIN	423	438	7.6e-22	T	14-Apr-2010	IPR000896	Hemocyanin, copper-containing	Molecular Function: oxygen transporter activity (GO:0005344), Biological Process: transport (GO:0006810)
BGIBMGA009028-PA	B857743AB93A3B37	703	superfamily	SSF48056	Di-copper centre-containing domain	161	446	2.5e-88	T	14-Apr-2010	IPR008922	Di-copper centre-containing
BGIBMGA009028-PA	B857743AB93A3B37	703	superfamily	SSF81296	E set domains	446	681	8.9e-78	T	14-Apr-2010	IPR014756	Immunoglobulin E-set
BGIBMGA009028-PA	B857743AB93A3B37	703	superfamily	SSF48050	Hemocyanin, N-terminal domain	32	160	1.3e-43	T	14-Apr-2010	IPR005204	Hemocyanin, N-terminal
BGIBMGA009028-PA	B857743AB93A3B37	703	PatternScan	PS00209	HEMOCYANIN_1	227	246	NA	T	14-Apr-2010	IPR000896	Hemocyanin, copper-containing	Molecular Function: oxygen transporter activity (GO:0005344), Biological Process: transport (GO:0006810)
BGIBMGA009028-PA	B857743AB93A3B37	703	PatternScan	PS00210	HEMOCYANIN_2	420	428	NA	T	14-Apr-2010	IPR000896	Hemocyanin, copper-containing	Molecular Function: oxygen transporter activity (GO:0005344), Biological Process: transport (GO:0006810)
BGIBMGA009130-PA	031E601737F85BBA	123	HMMPanther	PTHR11700:SF3	40S RIBOSOMAL PROTEIN S20	7	123	2e-76	T	14-Apr-2010	NULL	NULL
BGIBMGA009130-PA	031E601737F85BBA	123	HMMPanther	PTHR11700	30S RIBOSOMAL PROTEIN S10 FAMILY MEMBER	7	123	2e-76	T	14-Apr-2010	IPR001848	Ribosomal protein S10	Molecular Function: structural constituent of ribosome (GO:0003735), Cellular Component: intracellular (GO:0005622), Cellular Component: ribosome (GO:0005840), Biological Process: translation (GO:0006412)
BGIBMGA009130-PA	031E601737F85BBA	123	superfamily	SSF54999	Ribosomal protein S10	23	120	2.7e-30	T	14-Apr-2010	IPR001848	Ribosomal protein S10	Molecular Function: structural constituent of ribosome (GO:0003735), Cellular Component: intracellular (GO:0005622), Cellular Component: ribosome (GO:0005840), Biological Process: translation (GO:0006412)
BGIBMGA009130-PA	031E601737F85BBA	123	HMMPfam	PF00338	Ribosomal_S10	24	120	1.2e-32	T	14-Apr-2010	IPR001848	Ribosomal protein S10	Molecular Function: structural constituent of ribosome (GO:0003735), Cellular Component: intracellular (GO:0005622), Cellular Component: ribosome (GO:0005840), Biological Process: translation (GO:0006412)
BGIBMGA009130-PA	031E601737F85BBA	123	FPrintScan	PR00971	RIBOSOMALS10	23	36	4.9e-14	T	14-Apr-2010	IPR001848	Ribosomal protein S10	Molecular Function: structural constituent of ribosome (GO:0003735), Cellular Component: intracellular (GO:0005622), Cellular Component: ribosome (GO:0005840), Biological Process: translation (GO:0006412)
BGIBMGA009130-PA	031E601737F85BBA	123	FPrintScan	PR00971	RIBOSOMALS10	58	73	4.9e-14	T	14-Apr-2010	IPR001848	Ribosomal protein S10	Molecular Function: structural constituent of ribosome (GO:0003735), Cellular Component: intracellular (GO:0005622), Cellular Component: ribosome (GO:0005840), Biological Process: translation (GO:0006412)
BGIBMGA009130-PA	031E601737F85BBA	123	FPrintScan	PR00971	RIBOSOMALS10	80	94	4.9e-14	T	14-Apr-2010	IPR001848	Ribosomal protein S10	Molecular Function: structural constituent of ribosome (GO:0003735), Cellular Component: intracellular (GO:0005622), Cellular Component: ribosome (GO:0005840), Biological Process: translation (GO:0006412)
BGIBMGA009130-PA	031E601737F85BBA	123	HMMTigr	TIGR01046	S10_Arc_S20_Euk: ribosomal protein S10	22	120	9.4e-63	T	14-Apr-2010	IPR005729	Ribosomal protein S10, eukaryotic/archaeal	Molecular Function: structural constituent of ribosome (GO:0003735), Biological Process: translation (GO:0006412), Cellular Component: small ribosomal subunit (GO:0015935)
BGIBMGA009463-PA	58C69F82216CE320	838	HMMPanther	PTHR23244:SF36	HOST CELL FACTOR-RELATED	2	464	4.9e-247	T	14-Apr-2010	NULL	NULL
BGIBMGA009463-PA	58C69F82216CE320	838	HMMPanther	PTHR23244	KELCH REPEAT DOMAIN	2	464	4.9e-247	T	14-Apr-2010	NULL	NULL
BGIBMGA009463-PA	58C69F82216CE320	838	PatternScan	PS00678	WD_REPEATS_1	165	179	NA	?	14-Apr-2010	IPR019775	WD40 repeat, conserved site
BGIBMGA009463-PA	58C69F82216CE320	838	superfamily	SSF50965	Galactose oxidase, central domain	3	338	2.9e-33	T	14-Apr-2010	IPR011043	Galactose oxidase/kelch, beta-propeller
BGIBMGA009463-PA	58C69F82216CE320	838	HMMPfam	PF01344	Kelch_1	22	59	0.00014	T	14-Apr-2010	IPR006652	Kelch repeat type 1
BGIBMGA009463-PA	58C69F82216CE320	838	HMMPfam	PF01344	Kelch_1	244	297	8.4e-05	T	14-Apr-2010	IPR006652	Kelch repeat type 1
BGIBMGA009551-PA	613CBE0F13F35649	399	ProfileScan	PS50240	TRYPSIN_DOM	143	388	27.906	T	14-Apr-2010	IPR001254	Peptidase S1/S6, chymotrypsin/Hap	Molecular Function: serine-type endopeptidase activity (GO:0004252), Biological Process: proteolysis (GO:0006508)
BGIBMGA009551-PA	613CBE0F13F35649	399	HMMPanther	PTHR19355:SF174	SERINE PROTEASE-RELATED, INSECT	131	385	3e-100	T	14-Apr-2010	NULL	NULL
BGIBMGA009551-PA	613CBE0F13F35649	399	HMMPanther	PTHR19355	SERINE PROTEASE-RELATED	131	385	3e-100	T	14-Apr-2010	NULL	NULL
BGIBMGA009551-PA	613CBE0F13F35649	399	HMMPfam	PF00089	Trypsin	148	383	1.1e-42	T	14-Apr-2010	IPR001254	Peptidase S1/S6, chymotrypsin/Hap	Molecular Function: serine-type endopeptidase activity (GO:0004252), Biological Process: proteolysis (GO:0006508)
BGIBMGA009551-PA	613CBE0F13F35649	399	HMMSmart	SM00020	Tryp_SPc	142	383	2.4e-60	T	14-Apr-2010	IPR001254	Peptidase S1/S6, chymotrypsin/Hap	Molecular Function: serine-type endopeptidase activity (GO:0004252), Biological Process: proteolysis (GO:0006508)
BGIBMGA009551-PA	613CBE0F13F35649	399	SignalPHMM	SignalP	signal-peptide	1	15	NA	?	14-Apr-2010	NULL	NULL
BGIBMGA009551-PA	613CBE0F13F35649	399	superfamily	SSF50494	Trypsin-like serine proteases	131	388	1.6e-76	T	14-Apr-2010	IPR009003	Serine/cysteine peptidase, trypsin-like	Molecular Function: catalytic activity (GO:0003824)
BGIBMGA009551-PA	613CBE0F13F35649	399	FPrintScan	PR00722	CHYMOTRYPSIN	173	188	2.2e-09	T	14-Apr-2010	IPR001314	Peptidase S1A, chymotrypsin	Molecular Function: serine-type endopeptidase activity (GO:0004252), Biological Process: proteolysis (GO:0006508)
BGIBMGA009551-PA	613CBE0F13F35649	399	FPrintScan	PR00722	CHYMOTRYPSIN	233	247	2.2e-09	T	14-Apr-2010	IPR001314	Peptidase S1A, chymotrypsin	Molecular Function: serine-type endopeptidase activity (GO:0004252), Biological Process: proteolysis (GO:0006508)
BGIBMGA009551-PA	613CBE0F13F35649	399	FPrintScan	PR00722	CHYMOTRYPSIN	332	344	2.2e-09	T	14-Apr-2010	IPR001314	Peptidase S1A, chymotrypsin	Molecular Function: serine-type endopeptidase activity (GO:0004252), Biological Process: proteolysis (GO:0006508)
BGIBMGA009983-PA	E78D19868E32C053	367	HMMPfam	PF04427	Brix	53	229	6.1e-36	T	14-Apr-2010	IPR007109	Brix domain
BGIBMGA009983-PA	E78D19868E32C053	367	HMMPanther	PTHR13634	RIBOSOME BIOGENESIS PROTEIN BRIX	36	346	1.8e-93	T	14-Apr-2010	NULL	NULL
BGIBMGA009983-PA	E78D19868E32C053	367	ProfileScan	PS50833	BRIX	46	235	31.213	T	14-Apr-2010	IPR007109	Brix domain
BGIBMGA010257-PA	980271003D59AAF8	384	ProfileScan	PS50240	TRYPSIN_DOM	151	383	34.236	T	14-Apr-2010	IPR001254	Peptidase S1/S6, chymotrypsin/Hap	Molecular Function: serine-type endopeptidase activity (GO:0004252), Biological Process: proteolysis (GO:0006508)
BGIBMGA010257-PA	980271003D59AAF8	384	HMMPfam	PF00089	Trypsin	151	378	2.2e-60	T	14-Apr-2010	IPR001254	Peptidase S1/S6, chymotrypsin/Hap	Molecular Function: serine-type endopeptidase activity (GO:0004252), Biological Process: proteolysis (GO:0006508)
BGIBMGA010257-PA	980271003D59AAF8	384	PatternScan	PS00134	TRYPSIN_HIS	188	193	NA	T	14-Apr-2010	IPR018114	Peptidase S1/S6, chymotrypsin/Hap, active site	Molecular Function: serine-type endopeptidase activity (GO:0004252), Biological Process: proteolysis (GO:0006508)
BGIBMGA010257-PA	980271003D59AAF8	384	PatternScan	PS00135	TRYPSIN_SER	328	339	NA	T	14-Apr-2010	IPR018114	Peptidase S1/S6, chymotrypsin/Hap, active site	Molecular Function: serine-type endopeptidase activity (GO:0004252), Biological Process: proteolysis (GO:0006508)
BGIBMGA010257-PA	980271003D59AAF8	384	FPrintScan	PR00722	CHYMOTRYPSIN	178	193	5.1e-17	T	14-Apr-2010	IPR001314	Peptidase S1A, chymotrypsin	Molecular Function: serine-type endopeptidase activity (GO:0004252), Biological Process: proteolysis (GO:0006508)
BGIBMGA010257-PA	980271003D59AAF8	384	FPrintScan	PR00722	CHYMOTRYPSIN	237	251	5.1e-17	T	14-Apr-2010	IPR001314	Peptidase S1A, chymotrypsin	Molecular Function: serine-type endopeptidase activity (GO:0004252), Biological Process: proteolysis (GO:0006508)
BGIBMGA010257-PA	980271003D59AAF8	384	FPrintScan	PR00722	CHYMOTRYPSIN	327	339	5.1e-17	T	14-Apr-2010	IPR001314	Peptidase S1A, chymotrypsin	Molecular Function: serine-type endopeptidase activity (GO:0004252), Biological Process: proteolysis (GO:0006508)
BGIBMGA010257-PA	980271003D59AAF8	384	HMMPanther	PTHR19355:SF126	SERINE PROTEASE-RELATED, INSECT	114	380	1.3e-106	T	14-Apr-2010	NULL	NULL
BGIBMGA010257-PA	980271003D59AAF8	384	HMMPanther	PTHR19355	SERINE PROTEASE-RELATED	114	380	1.3e-106	T	14-Apr-2010	NULL	NULL
BGIBMGA010257-PA	980271003D59AAF8	384	HMMSmart	SM00680	CLIP	57	102	2.2e-08	T	14-Apr-2010	IPR006604	Disulphide knot CLIP	Molecular Function: serine-type endopeptidase activity (GO:0004252)
BGIBMGA010257-PA	980271003D59AAF8	384	HMMSmart	SM00020	Tryp_SPc	150	378	8.5e-94	T	14-Apr-2010	IPR001254	Peptidase S1/S6, chymotrypsin/Hap	Molecular Function: serine-type endopeptidase activity (GO:0004252), Biological Process: proteolysis (GO:0006508)
BGIBMGA010257-PA	980271003D59AAF8	384	superfamily	SSF50494	Trypsin-like serine proteases	141	383	1e-94	T	14-Apr-2010	IPR009003	Serine/cysteine peptidase, trypsin-like	Molecular Function: catalytic activity (GO:0003824)
BGIBMGA010361-PA	0ADD9731671808F8	841	HMMTigr	TIGR02093	P_ylase: glycogen/starch/alpha-glucan phosp	23	827	0	T	14-Apr-2010	IPR011833	Glycogen/starch/alpha-glucan phosphorylase	Molecular Function: phosphorylase activity (GO:0004645), Biological Process: carbohydrate metabolic process (GO:0005975), Molecular Function: pyridoxal phosphate binding (GO:0030170)
BGIBMGA010361-PA	0ADD9731671808F8	841	HMMPanther	PTHR11468	GLYCOGEN PHOSPHORYLASE	54	837	0	T	14-Apr-2010	IPR000811	Glycosyl transferase, family 35	Molecular Function: phosphorylase activity (GO:0004645), Biological Process: carbohydrate metabolic process (GO:0005975)
BGIBMGA010361-PA	0ADD9731671808F8	841	PatternScan	PS00102	PHOSPHORYLASE	672	684	NA	T	14-Apr-2010	IPR000811	Glycosyl transferase, family 35	Molecular Function: phosphorylase activity (GO:0004645), Biological Process: carbohydrate metabolic process (GO:0005975)
BGIBMGA010361-PA	0ADD9731671808F8	841	superfamily	SSF53756	UDP-Glycosyltransferase/glycogen phosphorylase	1	831	0	T	14-Apr-2010	NULL	NULL
BGIBMGA010361-PA	0ADD9731671808F8	841	HMMPfam	PF00343	Phosphorylase	111	829	0	T	14-Apr-2010	IPR000811	Glycosyl transferase, family 35	Molecular Function: phosphorylase activity (GO:0004645), Biological Process: carbohydrate metabolic process (GO:0005975)
BGIBMGA010361-PA	0ADD9731671808F8	841	HMMPIR	PIRSF000460	Glucan phosphorylase	10	838	0	T	14-Apr-2010	IPR000811	Glycosyl transferase, family 35	Molecular Function: phosphorylase activity (GO:0004645), Biological Process: carbohydrate metabolic process (GO:0005975)
BGIBMGA010400-PA	1DF93E8D700E54DC	295	SignalPHMM	SignalP	signal-peptide	1	17	NA	?	14-Apr-2010	NULL	NULL
BGIBMGA010400-PA	1DF93E8D700E54DC	295	superfamily	SSF53474	alpha/beta-Hydrolases	31	293	2.1e-52	T	14-Apr-2010	NULL	NULL
BGIBMGA010400-PA	1DF93E8D700E54DC	295	FPrintScan	PR00821	TAGLIPASE	54	73	9.2e-12	T	14-Apr-2010	IPR000734	Lipase	Molecular Function: catalytic activity (GO:0003824), Biological Process: lipid metabolic process (GO:0006629)
BGIBMGA010400-PA	1DF93E8D700E54DC	295	FPrintScan	PR00821	TAGLIPASE	137	155	9.2e-12	T	14-Apr-2010	IPR000734	Lipase	Molecular Function: catalytic activity (GO:0003824), Biological Process: lipid metabolic process (GO:0006629)
BGIBMGA010400-PA	1DF93E8D700E54DC	295	FPrintScan	PR00821	TAGLIPASE	229	244	9.2e-12	T	14-Apr-2010	IPR000734	Lipase	Molecular Function: catalytic activity (GO:0003824), Biological Process: lipid metabolic process (GO:0006629)
BGIBMGA010400-PA	1DF93E8D700E54DC	295	HMMPanther	PTHR11610:SF10	LIPASE	56	293	2.4e-65	T	14-Apr-2010	NULL	NULL
BGIBMGA010400-PA	1DF93E8D700E54DC	295	HMMPanther	PTHR11610	LIPASE	56	293	2.4e-65	T	14-Apr-2010	IPR000734	Lipase	Molecular Function: catalytic activity (GO:0003824), Biological Process: lipid metabolic process (GO:0006629)
BGIBMGA010400-PA	1DF93E8D700E54DC	295	HMMPfam	PF00151	Lipase	36	273	9e-50	T	14-Apr-2010	IPR013818	Lipase, N-terminal
BGIBMGA010400-PA	1DF93E8D700E54DC	295	ProfileScan	PS51257	PROKAR_LIPOPROTEIN	1	15	5.000	T	14-Apr-2010	NULL	NULL
BGIBMGA010536-PA	5FB60FB63195493A	505	HMMPanther	PTHR10353:SF8	GLYCOSIDE HYDROLASE RELATED	22	504	8.3e-221	T	14-Apr-2010	NULL	NULL
BGIBMGA010536-PA	5FB60FB63195493A	505	HMMPanther	PTHR10353	GLYCOSIDE HYDROLASES	22	504	8.3e-221	T	14-Apr-2010	IPR001360	Glycoside hydrolase, family 1	Molecular Function: hydrolase activity, hydrolyzing O-glycosyl compounds (GO:0004553), Biological Process: carbohydrate metabolic process (GO:0005975)
BGIBMGA010536-PA	5FB60FB63195493A	505	FPrintScan	PR00131	GLHYDRLASE1	321	335	5.8e-17	T	14-Apr-2010	IPR001360	Glycoside hydrolase, family 1	Molecular Function: hydrolase activity, hydrolyzing O-glycosyl compounds (GO:0004553), Biological Process: carbohydrate metabolic process (GO:0005975)
BGIBMGA010536-PA	5FB60FB63195493A	505	FPrintScan	PR00131	GLHYDRLASE1	395	403	5.8e-17	T	14-Apr-2010	IPR001360	Glycoside hydrolase, family 1	Molecular Function: hydrolase activity, hydrolyzing O-glycosyl compounds (GO:0004553), Biological Process: carbohydrate metabolic process (GO:0005975)
BGIBMGA010536-PA	5FB60FB63195493A	505	FPrintScan	PR00131	GLHYDRLASE1	410	421	5.8e-17	T	14-Apr-2010	IPR001360	Glycoside hydrolase, family 1	Molecular Function: hydrolase activity, hydrolyzing O-glycosyl compounds (GO:0004553), Biological Process: carbohydrate metabolic process (GO:0005975)
BGIBMGA010536-PA	5FB60FB63195493A	505	FPrintScan	PR00131	GLHYDRLASE1	431	448	5.8e-17	T	14-Apr-2010	IPR001360	Glycoside hydrolase, family 1	Molecular Function: hydrolase activity, hydrolyzing O-glycosyl compounds (GO:0004553), Biological Process: carbohydrate metabolic process (GO:0005975)
BGIBMGA010536-PA	5FB60FB63195493A	505	FPrintScan	PR00131	GLHYDRLASE1	455	467	5.8e-17	T	14-Apr-2010	IPR001360	Glycoside hydrolase, family 1	Molecular Function: hydrolase activity, hydrolyzing O-glycosyl compounds (GO:0004553), Biological Process: carbohydrate metabolic process (GO:0005975)
BGIBMGA010536-PA	5FB60FB63195493A	505	superfamily	SSF51445	(Trans)glycosidases	23	493	1.8e-156	T	14-Apr-2010	IPR017853	Glycoside hydrolase, catalytic core
BGIBMGA010536-PA	5FB60FB63195493A	505	HMMPfam	PF00232	Glyco_hydro_1	21	486	8.4e-145	T	14-Apr-2010	IPR001360	Glycoside hydrolase, family 1	Molecular Function: hydrolase activity, hydrolyzing O-glycosyl compounds (GO:0004553), Biological Process: carbohydrate metabolic process (GO:0005975)
BGIBMGA010536-PA	5FB60FB63195493A	505	SignalPHMM	SignalP	signal-peptide	1	21	NA	?	14-Apr-2010	NULL	NULL
BGIBMGA010536-PA	5FB60FB63195493A	505	PatternScan	PS00572	GLYCOSYL_HYDROL_F1_1	395	403	NA	T	14-Apr-2010	IPR018120	Glycoside hydrolase, family 1, active site	Molecular Function: hydrolase activity, hydrolyzing O-glycosyl compounds (GO:0004553), Biological Process: carbohydrate metabolic process (GO:0005975)
BGIBMGA010536-PA	5FB60FB63195493A	505	PatternScan	PS00653	GLYCOSYL_HYDROL_F1_2	28	42	NA	T	14-Apr-2010	IPR018120	Glycoside hydrolase, family 1, active site	Molecular Function: hydrolase activity, hydrolyzing O-glycosyl compounds (GO:0004553), Biological Process: carbohydrate metabolic process (GO:0005975)
BGIBMGA010812-PA	3BE9E3B1809162FF	507	FPrintScan	PR00131	GLHYDRLASE1	322	336	6.6e-19	T	14-Apr-2010	IPR001360	Glycoside hydrolase, family 1	Molecular Function: hydrolase activity, hydrolyzing O-glycosyl compounds (GO:0004553), Biological Process: carbohydrate metabolic process (GO:0005975)
BGIBMGA010812-PA	3BE9E3B1809162FF	507	FPrintScan	PR00131	GLHYDRLASE1	395	403	6.6e-19	T	14-Apr-2010	IPR001360	Glycoside hydrolase, family 1	Molecular Function: hydrolase activity, hydrolyzing O-glycosyl compounds (GO:0004553), Biological Process: carbohydrate metabolic process (GO:0005975)
BGIBMGA010812-PA	3BE9E3B1809162FF	507	FPrintScan	PR00131	GLHYDRLASE1	412	423	6.6e-19	T	14-Apr-2010	IPR001360	Glycoside hydrolase, family 1	Molecular Function: hydrolase activity, hydrolyzing O-glycosyl compounds (GO:0004553), Biological Process: carbohydrate metabolic process (GO:0005975)
BGIBMGA010812-PA	3BE9E3B1809162FF	507	FPrintScan	PR00131	GLHYDRLASE1	433	450	6.6e-19	T	14-Apr-2010	IPR001360	Glycoside hydrolase, family 1	Molecular Function: hydrolase activity, hydrolyzing O-glycosyl compounds (GO:0004553), Biological Process: carbohydrate metabolic process (GO:0005975)
BGIBMGA010812-PA	3BE9E3B1809162FF	507	FPrintScan	PR00131	GLHYDRLASE1	457	469	6.6e-19	T	14-Apr-2010	IPR001360	Glycoside hydrolase, family 1	Molecular Function: hydrolase activity, hydrolyzing O-glycosyl compounds (GO:0004553), Biological Process: carbohydrate metabolic process (GO:0005975)
BGIBMGA010812-PA	3BE9E3B1809162FF	507	superfamily	SSF51445	(Trans)glycosidases	24	495	8.5e-159	T	14-Apr-2010	IPR017853	Glycoside hydrolase, catalytic core
BGIBMGA010812-PA	3BE9E3B1809162FF	507	PatternScan	PS00653	GLYCOSYL_HYDROL_F1_2	29	43	NA	T	14-Apr-2010	IPR018120	Glycoside hydrolase, family 1, active site	Molecular Function: hydrolase activity, hydrolyzing O-glycosyl compounds (GO:0004553), Biological Process: carbohydrate metabolic process (GO:0005975)
BGIBMGA010812-PA	3BE9E3B1809162FF	507	HMMPfam	PF00232	Glyco_hydro_1	22	487	1.3e-147	T	14-Apr-2010	IPR001360	Glycoside hydrolase, family 1	Molecular Function: hydrolase activity, hydrolyzing O-glycosyl compounds (GO:0004553), Biological Process: carbohydrate metabolic process (GO:0005975)
BGIBMGA010812-PA	3BE9E3B1809162FF	507	SignalPHMM	SignalP	signal-peptide	1	16	NA	?	14-Apr-2010	NULL	NULL
BGIBMGA010812-PA	3BE9E3B1809162FF	507	HMMPanther	PTHR10353:SF8	GLYCOSIDE HYDROLASE RELATED	20	506	1.3e-207	T	14-Apr-2010	NULL	NULL
BGIBMGA010812-PA	3BE9E3B1809162FF	507	HMMPanther	PTHR10353	GLYCOSIDE HYDROLASES	20	506	1.3e-207	T	14-Apr-2010	IPR001360	Glycoside hydrolase, family 1	Molecular Function: hydrolase activity, hydrolyzing O-glycosyl compounds (GO:0004553), Biological Process: carbohydrate metabolic process (GO:0005975)
BGIBMGA010867-PA	692A48F58C24FFB2	245	HMMSmart	SM00363	S4	24	88	2.2e-05	T	14-Apr-2010	IPR002942	RNA-binding S4	Molecular Function: RNA binding (GO:0003723)
BGIBMGA010867-PA	692A48F58C24FFB2	245	HMMSmart	SM00739	KOW	156	183	0.0038	T	14-Apr-2010	IPR005824	KOW
BGIBMGA010867-PA	692A48F58C24FFB2	245	ProfileScan	PS50889	S4	24	87	11.296	T	14-Apr-2010	IPR002942	RNA-binding S4	Molecular Function: RNA binding (GO:0003723)
BGIBMGA010867-PA	692A48F58C24FFB2	245	HMMPanther	PTHR11581	30S/40S RIBOSOMAL PROTEIN S4	1	245	3.9e-172	T	14-Apr-2010	IPR000876	Ribosomal protein S4e	Molecular Function: structural constituent of ribosome (GO:0003735), Cellular Component: intracellular (GO:0005622), Cellular Component: ribosome (GO:0005840), Biological Process: translation (GO:0006412)
BGIBMGA010867-PA	692A48F58C24FFB2	245	HMMPIR	PIRSF002116	Ribosomal protein S4a/S4e	1	223	1.2e-114	T	14-Apr-2010	IPR000876	Ribosomal protein S4e	Molecular Function: structural constituent of ribosome (GO:0003735), Cellular Component: intracellular (GO:0005622), Cellular Component: ribosome (GO:0005840), Biological Process: translation (GO:0006412)
BGIBMGA010867-PA	692A48F58C24FFB2	245	HMMPfam	PF00900	Ribosomal_S4e	76	152	2.3e-32	T	14-Apr-2010	IPR013845	Ribosomal protein S4e, central
BGIBMGA010867-PA	692A48F58C24FFB2	245	HMMPfam	PF01479	S4	25	72	1.5e-08	T	14-Apr-2010	IPR002942	RNA-binding S4	Molecular Function: RNA binding (GO:0003723)
BGIBMGA010867-PA	692A48F58C24FFB2	245	HMMPfam	PF08071	RS4NT	1	22	5.1e-08	T	14-Apr-2010	IPR013843	Ribosomal protein S4e, N-terminal
BGIBMGA010867-PA	692A48F58C24FFB2	245	HMMPfam	PF00467	KOW	160	193	3.9e-06	T	14-Apr-2010	IPR005824	KOW
BGIBMGA010867-PA	692A48F58C24FFB2	245	BlastProDom	PD002667	Q5UAP0_BOMMO_Q5UAP0;	69	163	2e-49	T	14-Apr-2010	IPR013845	Ribosomal protein S4e, central
BGIBMGA010876-PA	EB0F9AF6238AEAF7	436	HMMPfam	PF03260	Lipoprotein_11	203	434	1.5e-72	T	14-Apr-2010	IPR004943	Lepidopteran low molecular weight lipoprotein	Cellular Component: extracellular region (GO:0005576)
BGIBMGA010979-PA	48DBE430290C2A0E	218	SignalPHMM	SignalP	signal-peptide	1	15	NA	?	14-Apr-2010	NULL	NULL
BGIBMGA011467-PA	1991C3237CA52240	177	HMMPfam	PF01775	Ribosomal_L18ae	7	130	3.3e-56	T	14-Apr-2010	IPR021138	Ribosomal protein L18ae/LX	Molecular Function: structural constituent of ribosome (GO:0003735), Cellular Component: intracellular (GO:0005622), Cellular Component: ribosome (GO:0005840), Biological Process: translation (GO:0006412)
BGIBMGA011467-PA	1991C3237CA52240	177	HMMPanther	PTHR10052:SF1	60S RIBOSOMAL PROTEIN L18A	25	177	5.5e-98	T	14-Apr-2010	IPR002670	Ribosomal protein L18ae	Molecular Function: structural constituent of ribosome (GO:0003735), Cellular Component: intracellular (GO:0005622), Cellular Component: ribosome (GO:0005840), Biological Process: translation (GO:0006412)
BGIBMGA011467-PA	1991C3237CA52240	177	HMMPanther	PTHR10052	60S RIBOSOMAL PROTEIN L18A	25	177	5.5e-98	T	14-Apr-2010	NULL	NULL
BGIBMGA011844-PA	8CBAE416913346D6	494	SignalPHMM	SignalP	signal-peptide	1	17	NA	?	14-Apr-2010	NULL	NULL
BGIBMGA011844-PA	8CBAE416913346D6	494	HMMPfam	PF00085	Thioredoxin	26	128	3.5e-33	T	14-Apr-2010	IPR013766	Thioredoxin domain	Biological Process: cell redox homeostasis (GO:0045454)
BGIBMGA011844-PA	8CBAE416913346D6	494	HMMPfam	PF00085	Thioredoxin	367	467	1.9e-29	T	14-Apr-2010	IPR013766	Thioredoxin domain	Biological Process: cell redox homeostasis (GO:0045454)
BGIBMGA011844-PA	8CBAE416913346D6	494	HMMTigr	TIGR01130	ER_PDI_fam: protein disulfide isomerases	24	494	1.1e-197	T	14-Apr-2010	IPR005792	Protein disulphide isomerase	Cellular Component: endoplasmic reticulum (GO:0005783), Molecular Function: isomerase activity (GO:0016853)
BGIBMGA011844-PA	8CBAE416913346D6	494	HMMTigr	TIGR01126	pdi_dom: protein disulfide-isomerase domain	29	130	2.5e-63	T	14-Apr-2010	IPR005788	Disulphide isomerase	Molecular Function: isomerase activity (GO:0016853)
BGIBMGA011844-PA	8CBAE416913346D6	494	HMMTigr	TIGR01126	pdi_dom: protein disulfide-isomerase domain	370	470	8e-43	T	14-Apr-2010	IPR005788	Disulphide isomerase	Molecular Function: isomerase activity (GO:0016853)
BGIBMGA011844-PA	8CBAE416913346D6	494	superfamily	SSF52833	Thioredoxin-like	23	135	1.9e-38	T	14-Apr-2010	IPR012336	Thioredoxin-like fold
BGIBMGA011844-PA	8CBAE416913346D6	494	superfamily	SSF52833	Thioredoxin-like	362	472	5.3e-32	T	14-Apr-2010	IPR012336	Thioredoxin-like fold
BGIBMGA011844-PA	8CBAE416913346D6	494	superfamily	SSF52833	Thioredoxin-like	134	233	1.5e-22	T	14-Apr-2010	IPR012336	Thioredoxin-like fold
BGIBMGA011844-PA	8CBAE416913346D6	494	superfamily	SSF52833	Thioredoxin-like	230	350	1.8e-21	T	14-Apr-2010	IPR012336	Thioredoxin-like fold
BGIBMGA011844-PA	8CBAE416913346D6	494	HMMPanther	PTHR18929	PROTEIN DISULFIDE ISOMERASE	35	490	6.6e-126	T	14-Apr-2010	NULL	NULL
BGIBMGA011844-PA	8CBAE416913346D6	494	PatternScan	PS00194	THIOREDOXIN_1	45	63	NA	T	14-Apr-2010	IPR017937	Thioredoxin, conserved site	Biological Process: cell redox homeostasis (GO:0045454)
BGIBMGA011844-PA	8CBAE416913346D6	494	PatternScan	PS00194	THIOREDOXIN_1	387	405	NA	T	14-Apr-2010	IPR017937	Thioredoxin, conserved site	Biological Process: cell redox homeostasis (GO:0045454)
BGIBMGA011844-PA	8CBAE416913346D6	494	ProfileScan	PS51352	THIOREDOXIN_2	14	131	15.606	T	14-Apr-2010	IPR017936	Thioredoxin-like	Biological Process: cell redox homeostasis (GO:0045454)
BGIBMGA011844-PA	8CBAE416913346D6	494	ProfileScan	PS51352	THIOREDOXIN_2	331	471	13.859	T	14-Apr-2010	IPR017936	Thioredoxin-like	Biological Process: cell redox homeostasis (GO:0045454)
BGIBMGA011844-PA	8CBAE416913346D6	494	FPrintScan	PR00421	THIOREDOXIN	44	52	1.6e-09	T	14-Apr-2010	IPR006662	Thioredoxin-like subdomain	Biological Process: cell redox homeostasis (GO:0045454)
BGIBMGA011844-PA	8CBAE416913346D6	494	FPrintScan	PR00421	THIOREDOXIN	52	61	1.6e-09	T	14-Apr-2010	IPR006662	Thioredoxin-like subdomain	Biological Process: cell redox homeostasis (GO:0045454)
BGIBMGA011844-PA	8CBAE416913346D6	494	FPrintScan	PR00421	THIOREDOXIN	95	106	1.6e-09	T	14-Apr-2010	IPR006662	Thioredoxin-like subdomain	Biological Process: cell redox homeostasis (GO:0045454)
BGIBMGA012221-PA	7C41BD28777554C4	747	HMMPfam	PF00405	Transferrin	20	267	7.5e-10	T	14-Apr-2010	IPR001156	Peptidase S60, transferrin lactoferrin	Cellular Component: extracellular region (GO:0005576), Biological Process: iron ion transport (GO:0006826), Biological Process: cellular iron ion homeostasis (GO:0006879), Molecular Function: ferric iron binding (GO:0008199)
BGIBMGA012221-PA	7C41BD28777554C4	747	HMMPfam	PF00405	Transferrin	367	690	1.7e-34	T	14-Apr-2010	IPR001156	Peptidase S60, transferrin lactoferrin	Cellular Component: extracellular region (GO:0005576), Biological Process: iron ion transport (GO:0006826), Biological Process: cellular iron ion homeostasis (GO:0006879), Molecular Function: ferric iron binding (GO:0008199)
BGIBMGA012221-PA	7C41BD28777554C4	747	HMMPanther	PTHR11485:SF2	TRANSFERRIN	5	719	5.1e-99	T	14-Apr-2010	NULL	NULL
BGIBMGA012221-PA	7C41BD28777554C4	747	HMMPanther	PTHR11485	TRANSFERRIN	5	719	5.1e-99	T	14-Apr-2010	IPR001156	Peptidase S60, transferrin lactoferrin	Cellular Component: extracellular region (GO:0005576), Biological Process: iron ion transport (GO:0006826), Biological Process: cellular iron ion homeostasis (GO:0006879), Molecular Function: ferric iron binding (GO:0008199)
BGIBMGA012221-PA	7C41BD28777554C4	747	superfamily	SSF53850	Periplasmic binding protein-like II	364	713	9.1e-51	T	14-Apr-2010	NULL	NULL
BGIBMGA012221-PA	7C41BD28777554C4	747	superfamily	SSF53850	Periplasmic binding protein-like II	6	306	1.2e-30	T	14-Apr-2010	NULL	NULL
BGIBMGA012221-PA	7C41BD28777554C4	747	FPrintScan	PR00422	TRANSFERRIN	397	415	8.4e-13	T	14-Apr-2010	IPR001156	Peptidase S60, transferrin lactoferrin	Cellular Component: extracellular region (GO:0005576), Biological Process: iron ion transport (GO:0006826), Biological Process: cellular iron ion homeostasis (GO:0006879), Molecular Function: ferric iron binding (GO:0008199)
BGIBMGA012221-PA	7C41BD28777554C4	747	FPrintScan	PR00422	TRANSFERRIN	505	521	8.4e-13	T	14-Apr-2010	IPR001156	Peptidase S60, transferrin lactoferrin	Cellular Component: extracellular region (GO:0005576), Biological Process: iron ion transport (GO:0006826), Biological Process: cellular iron ion homeostasis (GO:0006879), Molecular Function: ferric iron binding (GO:0008199)
BGIBMGA012221-PA	7C41BD28777554C4	747	FPrintScan	PR00422	TRANSFERRIN	620	638	8.4e-13	T	14-Apr-2010	IPR001156	Peptidase S60, transferrin lactoferrin	Cellular Component: extracellular region (GO:0005576), Biological Process: iron ion transport (GO:0006826), Biological Process: cellular iron ion homeostasis (GO:0006879), Molecular Function: ferric iron binding (GO:0008199)
BGIBMGA012221-PA	7C41BD28777554C4	747	FPrintScan	PR00422	TRANSFERRIN	678	696	8.4e-13	T	14-Apr-2010	IPR001156	Peptidase S60, transferrin lactoferrin	Cellular Component: extracellular region (GO:0005576), Biological Process: iron ion transport (GO:0006826), Biological Process: cellular iron ion homeostasis (GO:0006879), Molecular Function: ferric iron binding (GO:0008199)
BGIBMGA012221-PA	7C41BD28777554C4	747	ProfileScan	PS51408	TRANSFERRIN_LIKE_4	366	709	36.400	T	14-Apr-2010	IPR001156	Peptidase S60, transferrin lactoferrin	Cellular Component: extracellular region (GO:0005576), Biological Process: iron ion transport (GO:0006826), Biological Process: cellular iron ion homeostasis (GO:0006879), Molecular Function: ferric iron binding (GO:0008199)
BGIBMGA012221-PA	7C41BD28777554C4	747	ProfileScan	PS51408	TRANSFERRIN_LIKE_4	1	354	15.667	T	14-Apr-2010	IPR001156	Peptidase S60, transferrin lactoferrin	Cellular Component: extracellular region (GO:0005576), Biological Process: iron ion transport (GO:0006826), Biological Process: cellular iron ion homeostasis (GO:0006879), Molecular Function: ferric iron binding (GO:0008199)
BGIBMGA012221-PA	7C41BD28777554C4	747	HMMSmart	SM00094	TR_FER	367	717	5.9e-14	T	14-Apr-2010	IPR001156	Peptidase S60, transferrin lactoferrin	Cellular Component: extracellular region (GO:0005576), Biological Process: iron ion transport (GO:0006826), Biological Process: cellular iron ion homeostasis (GO:0006879), Molecular Function: ferric iron binding (GO:0008199)
BGIBMGA012240-PA	D0D788F3E9E69093	3887	superfamily	SSF49899	Concanavalin A-like lectins/glucanases	54	3366	1.2e-53	T	14-Apr-2010	IPR008985	Concanavalin A-like lectin/glucanase
BGIBMGA012240-PA	D0D788F3E9E69093	3887	superfamily	SSF49899	Concanavalin A-like lectins/glucanases	3411	3630	1.2e-46	T	14-Apr-2010	IPR008985	Concanavalin A-like lectin/glucanase
BGIBMGA012240-PA	D0D788F3E9E69093	3887	superfamily	SSF49899	Concanavalin A-like lectins/glucanases	3686	3868	1.7e-38	T	14-Apr-2010	IPR008985	Concanavalin A-like lectin/glucanase
BGIBMGA012240-PA	D0D788F3E9E69093	3887	superfamily	SSF48726	Immunoglobulin	2747	2840	4.1e-23	T	14-Apr-2010	NULL	NULL
BGIBMGA012240-PA	D0D788F3E9E69093	3887	superfamily	SSF48726	Immunoglobulin	2180	2268	4.1e-21	T	14-Apr-2010	NULL	NULL
BGIBMGA012240-PA	D0D788F3E9E69093	3887	superfamily	SSF48726	Immunoglobulin	2455	2553	9.9e-19	T	14-Apr-2010	NULL	NULL
BGIBMGA012240-PA	D0D788F3E9E69093	3887	superfamily	SSF48726	Immunoglobulin	2844	2929	6.1e-17	T	14-Apr-2010	NULL	NULL
BGIBMGA012240-PA	D0D788F3E9E69093	3887	superfamily	SSF48726	Immunoglobulin	866	959	4.7e-16	T	14-Apr-2010	NULL	NULL
BGIBMGA012240-PA	D0D788F3E9E69093	3887	superfamily	SSF48726	Immunoglobulin	643	730	6.8e-14	T	14-Apr-2010	NULL	NULL
BGIBMGA012240-PA	D0D788F3E9E69093	3887	superfamily	SSF48726	Immunoglobulin	2082	2177	1.1e-13	T	14-Apr-2010	NULL	NULL
BGIBMGA012240-PA	D0D788F3E9E69093	3887	superfamily	SSF48726	Immunoglobulin	2550	2639	4.5e-13	T	14-Apr-2010	NULL	NULL
BGIBMGA012240-PA	D0D788F3E9E69093	3887	superfamily	SSF48726	Immunoglobulin	3087	3177	4.5e-13	T	14-Apr-2010	NULL	NULL
BGIBMGA012240-PA	D0D788F3E9E69093	3887	superfamily	SSF57424	LDL receptor-like module	826	867	7.3e-12	T	14-Apr-2010	IPR002172	Low density lipoprotein-receptor, class A (cysteine-rich) repeat
BGIBMGA012240-PA	D0D788F3E9E69093	3887	superfamily	SSF57424	LDL receptor-like module	267	316	8.7e-12	T	14-Apr-2010	IPR002172	Low density lipoprotein-receptor, class A (cysteine-rich) repeat
BGIBMGA012240-PA	D0D788F3E9E69093	3887	superfamily	SSF57424	LDL receptor-like module	221	267	1e-11	T	14-Apr-2010	IPR002172	Low density lipoprotein-receptor, class A (cysteine-rich) repeat
BGIBMGA012240-PA	D0D788F3E9E69093	3887	superfamily	SSF48726	Immunoglobulin	2268	2440	1e-11	T	14-Apr-2010	NULL	NULL
BGIBMGA012240-PA	D0D788F3E9E69093	3887	superfamily	SSF57424	LDL receptor-like module	784	820	1.2e-11	T	14-Apr-2010	IPR002172	Low density lipoprotein-receptor, class A (cysteine-rich) repeat
BGIBMGA012240-PA	D0D788F3E9E69093	3887	superfamily	SSF57424	LDL receptor-like module	737	780	9.6e-11	T	14-Apr-2010	IPR002172	Low density lipoprotein-receptor, class A (cysteine-rich) repeat
BGIBMGA012240-PA	D0D788F3E9E69093	3887	superfamily	SSF57424	LDL receptor-like module	2929	2970	1.9e-10	T	14-Apr-2010	IPR002172	Low density lipoprotein-receptor, class A (cysteine-rich) repeat
BGIBMGA012240-PA	D0D788F3E9E69093	3887	superfamily	SSF48726	Immunoglobulin	2994	3083	5e-10	T	14-Apr-2010	NULL	NULL
BGIBMGA012240-PA	D0D788F3E9E69093	3887	superfamily	SSF57424	LDL receptor-like module	14	57	6.1e-10	T	14-Apr-2010	IPR002172	Low density lipoprotein-receptor, class A (cysteine-rich) repeat
BGIBMGA012240-PA	D0D788F3E9E69093	3887	superfamily	SSF57196	EGF/Laminin	3347	3395	7.8e-10	T	14-Apr-2010	NULL	NULL
BGIBMGA012240-PA	D0D788F3E9E69093	3887	superfamily	SSF57196	EGF/Laminin	1592	1633	3.6e-09	T	14-Apr-2010	NULL	NULL
BGIBMGA012240-PA	D0D788F3E9E69093	3887	superfamily	SSF57196	EGF/Laminin	1247	1300	2e-08	T	14-Apr-2010	NULL	NULL
BGIBMGA012240-PA	D0D788F3E9E69093	3887	superfamily	SSF57424	LDL receptor-like module	169	219	3.2e-08	T	14-Apr-2010	IPR002172	Low density lipoprotein-receptor, class A (cysteine-rich) repeat
BGIBMGA012240-PA	D0D788F3E9E69093	3887	superfamily	SSF48726	Immunoglobulin	2661	2751	3.6e-08	T	14-Apr-2010	NULL	NULL
BGIBMGA012240-PA	D0D788F3E9E69093	3887	superfamily	SSF57196	EGF/Laminin	1648	1694	3.7e-08	T	14-Apr-2010	NULL	NULL
BGIBMGA012240-PA	D0D788F3E9E69093	3887	superfamily	SSF57196	EGF/Laminin	1883	1934	7.2e-08	T	14-Apr-2010	NULL	NULL
BGIBMGA012240-PA	D0D788F3E9E69093	3887	superfamily	SSF57196	EGF/Laminin	3611	3655	1e-07	T	14-Apr-2010	NULL	NULL
BGIBMGA012240-PA	D0D788F3E9E69093	3887	superfamily	SSF57424	LDL receptor-like module	90	133	1.3e-07	T	14-Apr-2010	IPR002172	Low density lipoprotein-receptor, class A (cysteine-rich) repeat
BGIBMGA012240-PA	D0D788F3E9E69093	3887	superfamily	SSF57196	EGF/Laminin	1555	1594	4.8e-07	T	14-Apr-2010	NULL	NULL
BGIBMGA012240-PA	D0D788F3E9E69093	3887	superfamily	SSF57196	EGF/Laminin	1301	1346	1.2e-06	T	14-Apr-2010	NULL	NULL
BGIBMGA012240-PA	D0D788F3E9E69093	3887	superfamily	SSF57196	EGF/Laminin	3656	3707	4.2e-06	T	14-Apr-2010	NULL	NULL
BGIBMGA012240-PA	D0D788F3E9E69093	3887	superfamily	SSF57184	Growth factor receptor domain	962	1257	1.4e-05	T	14-Apr-2010	IPR009030	Growth factor, receptor
BGIBMGA012240-PA	D0D788F3E9E69093	3887	superfamily	SSF57424	LDL receptor-like module	143	170	3.1e-05	T	14-Apr-2010	IPR002172	Low density lipoprotein-receptor, class A (cysteine-rich) repeat
BGIBMGA012240-PA	D0D788F3E9E69093	3887	superfamily	SSF57196	EGF/Laminin	1919	1967	0.0047	T	14-Apr-2010	NULL	NULL
BGIBMGA012240-PA	D0D788F3E9E69093	3887	superfamily	SSF48726	Immunoglobulin	1969	2065	0.012	T	14-Apr-2010	NULL	NULL
BGIBMGA012240-PA	D0D788F3E9E69093	3887	FPrintScan	PR00261	LDLRECEPTOR	144	165	9.2e-31	T	14-Apr-2010	IPR002172	Low density lipoprotein-receptor, class A (cysteine-rich) repeat
BGIBMGA012240-PA	D0D788F3E9E69093	3887	FPrintScan	PR00261	LDLRECEPTOR	182	203	9.2e-31	T	14-Apr-2010	IPR002172	Low density lipoprotein-receptor, class A (cysteine-rich) repeat
BGIBMGA012240-PA	D0D788F3E9E69093	3887	FPrintScan	PR00261	LDLRECEPTOR	756	777	9.2e-31	T	14-Apr-2010	IPR002172	Low density lipoprotein-receptor, class A (cysteine-rich) repeat
BGIBMGA012240-PA	D0D788F3E9E69093	3887	FPrintScan	PR00261	LDLRECEPTOR	796	817	9.2e-31	T	14-Apr-2010	IPR002172	Low density lipoprotein-receptor, class A (cysteine-rich) repeat
BGIBMGA012240-PA	D0D788F3E9E69093	3887	FPrintScan	PR00261	LDLRECEPTOR	840	861	9.2e-31	T	14-Apr-2010	IPR002172	Low density lipoprotein-receptor, class A (cysteine-rich) repeat
BGIBMGA012240-PA	D0D788F3E9E69093	3887	HMMPfam	PF07679	I-set	875	944	8.8e-08	T	14-Apr-2010	NULL	NULL
BGIBMGA012240-PA	D0D788F3E9E69093	3887	HMMPfam	PF07679	I-set	2091	2175	7.7e-06	T	14-Apr-2010	NULL	NULL
BGIBMGA012240-PA	D0D788F3E9E69093	3887	HMMPfam	PF07679	I-set	2183	2267	2.8e-13	T	14-Apr-2010	NULL	NULL
BGIBMGA012240-PA	D0D788F3E9E69093	3887	HMMPfam	PF07679	I-set	2473	2550	1.8e-10	T	14-Apr-2010	NULL	NULL
BGIBMGA012240-PA	D0D788F3E9E69093	3887	HMMPfam	PF07679	I-set	2755	2837	4.7e-11	T	14-Apr-2010	NULL	NULL
BGIBMGA012240-PA	D0D788F3E9E69093	3887	HMMPfam	PF07679	I-set	2844	2920	5.4e-08	T	14-Apr-2010	NULL	NULL
BGIBMGA012240-PA	D0D788F3E9E69093	3887	HMMPfam	PF00057	Ldl_recept_a	23	57	3.1e-07	T	14-Apr-2010	IPR002172	Low density lipoprotein-receptor, class A (cysteine-rich) repeat
BGIBMGA012240-PA	D0D788F3E9E69093	3887	HMMPfam	PF00057	Ldl_recept_a	59	94	3.1e-08	T	14-Apr-2010	IPR002172	Low density lipoprotein-receptor, class A (cysteine-rich) repeat
BGIBMGA012240-PA	D0D788F3E9E69093	3887	HMMPfam	PF00057	Ldl_recept_a	170	206	1.3e-07	T	14-Apr-2010	IPR002172	Low density lipoprotein-receptor, class A (cysteine-rich) repeat
BGIBMGA012240-PA	D0D788F3E9E69093	3887	HMMPfam	PF00057	Ldl_recept_a	230	264	9.6e-11	T	14-Apr-2010	IPR002172	Low density lipoprotein-receptor, class A (cysteine-rich) repeat
BGIBMGA012240-PA	D0D788F3E9E69093	3887	HMMPfam	PF00057	Ldl_recept_a	268	303	3.1e-08	T	14-Apr-2010	IPR002172	Low density lipoprotein-receptor, class A (cysteine-rich) repeat
BGIBMGA012240-PA	D0D788F3E9E69093	3887	HMMPfam	PF00057	Ldl_recept_a	745	780	3.5e-09	T	14-Apr-2010	IPR002172	Low density lipoprotein-receptor, class A (cysteine-rich) repeat
BGIBMGA012240-PA	D0D788F3E9E69093	3887	HMMPfam	PF00057	Ldl_recept_a	785	820	2.5e-12	T	14-Apr-2010	IPR002172	Low density lipoprotein-receptor, class A (cysteine-rich) repeat
BGIBMGA012240-PA	D0D788F3E9E69093	3887	HMMPfam	PF00057	Ldl_recept_a	828	864	2.1e-09	T	14-Apr-2010	IPR002172	Low density lipoprotein-receptor, class A (cysteine-rich) repeat
BGIBMGA012240-PA	D0D788F3E9E69093	3887	HMMPfam	PF00057	Ldl_recept_a	2931	2967	5.7e-08	T	14-Apr-2010	IPR002172	Low density lipoprotein-receptor, class A (cysteine-rich) repeat
BGIBMGA012240-PA	D0D788F3E9E69093	3887	HMMPfam	PF02210	Laminin_G_2	3206	3333	5.1e-22	T	14-Apr-2010	IPR012680	Laminin G, subdomain 2
BGIBMGA012240-PA	D0D788F3E9E69093	3887	HMMPfam	PF02210	Laminin_G_2	3744	3862	1.1e-16	T	14-Apr-2010	IPR012680	Laminin G, subdomain 2
BGIBMGA012240-PA	D0D788F3E9E69093	3887	HMMPfam	PF00054	Laminin_G_1	3463	3594	7.6e-19	T	14-Apr-2010	NULL	NULL
BGIBMGA012240-PA	D0D788F3E9E69093	3887	HMMPfam	PF00052	Laminin_B	1061	1187	1.2e-10	T	14-Apr-2010	IPR000034	Laminin B type IV	Biological Process: cell adhesion (GO:0007155), Cellular Component: extracellular matrix (GO:0031012)
BGIBMGA012240-PA	D0D788F3E9E69093	3887	HMMPfam	PF00052	Laminin_B	1427	1557	3.4e-14	T	14-Apr-2010	IPR000034	Laminin B type IV	Biological Process: cell adhesion (GO:0007155), Cellular Component: extracellular matrix (GO:0031012)
BGIBMGA012240-PA	D0D788F3E9E69093	3887	HMMPfam	PF00052	Laminin_B	1766	1901	1.5e-18	T	14-Apr-2010	IPR000034	Laminin B type IV	Biological Process: cell adhesion (GO:0007155), Cellular Component: extracellular matrix (GO:0031012)
BGIBMGA012240-PA	D0D788F3E9E69093	3887	HMMPfam	PF00053	Laminin_EGF	1241	1295	5.2e-06	T	14-Apr-2010	IPR002049	EGF-like, laminin
BGIBMGA012240-PA	D0D788F3E9E69093	3887	HMMPfam	PF00053	Laminin_EGF	1295	1346	0.0011	T	14-Apr-2010	IPR002049	EGF-like, laminin
BGIBMGA012240-PA	D0D788F3E9E69093	3887	HMMPfam	PF00053	Laminin_EGF	1558	1580	0.0011	T	14-Apr-2010	IPR002049	EGF-like, laminin
BGIBMGA012240-PA	D0D788F3E9E69093	3887	HMMPfam	PF00053	Laminin_EGF	1592	1630	5e-06	T	14-Apr-2010	IPR002049	EGF-like, laminin
BGIBMGA012240-PA	D0D788F3E9E69093	3887	HMMPfam	PF00053	Laminin_EGF	1648	1694	4.4e-08	T	14-Apr-2010	IPR002049	EGF-like, laminin
BGIBMGA012240-PA	D0D788F3E9E69093	3887	HMMPfam	PF00053	Laminin_EGF	1903	1932	0.01	T	14-Apr-2010	IPR002049	EGF-like, laminin
BGIBMGA012240-PA	D0D788F3E9E69093	3887	HMMPfam	PF00008	EGF	3355	3385	2.5e-05	T	14-Apr-2010	IPR006209	EGF
BGIBMGA012240-PA	D0D788F3E9E69093	3887	HMMPanther	PTHR10574:SF1	PERLECAN	65	199	1.1e-184	T	14-Apr-2010	NULL	NULL
BGIBMGA012240-PA	D0D788F3E9E69093	3887	HMMPanther	PTHR10574:SF1	PERLECAN	221	354	1.1e-184	T	14-Apr-2010	NULL	NULL
BGIBMGA012240-PA	D0D788F3E9E69093	3887	HMMPanther	PTHR10574:SF1	PERLECAN	679	1448	1.1e-184	T	14-Apr-2010	NULL	NULL
BGIBMGA012240-PA	D0D788F3E9E69093	3887	HMMPanther	PTHR10574	LAMININ	65	199	1.1e-184	T	14-Apr-2010	NULL	NULL
BGIBMGA012240-PA	D0D788F3E9E69093	3887	HMMPanther	PTHR10574	LAMININ	221	354	1.1e-184	T	14-Apr-2010	NULL	NULL
BGIBMGA012240-PA	D0D788F3E9E69093	3887	HMMPanther	PTHR10574	LAMININ	679	1448	1.1e-184	T	14-Apr-2010	NULL	NULL
BGIBMGA012240-PA	D0D788F3E9E69093	3887	BlastProDom	PD026943	34KD_MYCPA_Q04959;	389	536	0.0002	T	14-Apr-2010	NULL	NULL
BGIBMGA012240-PA	D0D788F3E9E69093	3887	ProfileScan	PS50025	LAM_G_DOMAIN	3177	3355	33.588	T	14-Apr-2010	IPR001791	Laminin G
BGIBMGA012240-PA	D0D788F3E9E69093	3887	ProfileScan	PS50025	LAM_G_DOMAIN	3433	3622	29.097	T	14-Apr-2010	IPR001791	Laminin G
BGIBMGA012240-PA	D0D788F3E9E69093	3887	ProfileScan	PS50025	LAM_G_DOMAIN	3707	3885	28.495	T	14-Apr-2010	IPR001791	Laminin G
BGIBMGA012240-PA	D0D788F3E9E69093	3887	ProfileScan	PS50026	EGF_3	3353	3389	15.322	T	14-Apr-2010	IPR000742	EGF-like, type 3
BGIBMGA012240-PA	D0D788F3E9E69093	3887	ProfileScan	PS50026	EGF_3	3391	3426	12.578	T	14-Apr-2010	IPR000742	EGF-like, type 3
BGIBMGA012240-PA	D0D788F3E9E69093	3887	ProfileScan	PS50026	EGF_3	3618	3649	12.898	T	14-Apr-2010	IPR000742	EGF-like, type 3
BGIBMGA012240-PA	D0D788F3E9E69093	3887	ProfileScan	PS50026	EGF_3	3662	3701	19.694	T	14-Apr-2010	IPR000742	EGF-like, type 3
BGIBMGA012240-PA	D0D788F3E9E69093	3887	ProfileScan	PS50027	EGF_LAM_2	1241	1297	8.503	T	14-Apr-2010	IPR002049	EGF-like, laminin
BGIBMGA012240-PA	D0D788F3E9E69093	3887	ProfileScan	PS50027	EGF_LAM_2	1302	1348	7.380	T	14-Apr-2010	IPR002049	EGF-like, laminin
BGIBMGA012240-PA	D0D788F3E9E69093	3887	ProfileScan	PS50027	EGF_LAM_2	1545	1591	6.199	T	14-Apr-2010	IPR002049	EGF-like, laminin
BGIBMGA012240-PA	D0D788F3E9E69093	3887	ProfileScan	PS50027	EGF_LAM_2	1592	1637	15.682	T	14-Apr-2010	IPR002049	EGF-like, laminin
BGIBMGA012240-PA	D0D788F3E9E69093	3887	ProfileScan	PS50027	EGF_LAM_2	1648	1696	17.205	T	14-Apr-2010	IPR002049	EGF-like, laminin
BGIBMGA012240-PA	D0D788F3E9E69093	3887	ProfileScan	PS50068	LDLRA_2	22	58	12.363	T	14-Apr-2010	IPR002172	Low density lipoprotein-receptor, class A (cysteine-rich) repeat
BGIBMGA012240-PA	D0D788F3E9E69093	3887	ProfileScan	PS50068	LDLRA_2	58	95	10.387	T	14-Apr-2010	IPR002172	Low density lipoprotein-receptor, class A (cysteine-rich) repeat
BGIBMGA012240-PA	D0D788F3E9E69093	3887	ProfileScan	PS50068	LDLRA_2	123	169	11.150	T	14-Apr-2010	IPR002172	Low density lipoprotein-receptor, class A (cysteine-rich) repeat
BGIBMGA012240-PA	D0D788F3E9E69093	3887	ProfileScan	PS50068	LDLRA_2	170	207	12.412	T	14-Apr-2010	IPR002172	Low density lipoprotein-receptor, class A (cysteine-rich) repeat
BGIBMGA012240-PA	D0D788F3E9E69093	3887	ProfileScan	PS50068	LDLRA_2	229	265	13.037	T	14-Apr-2010	IPR002172	Low density lipoprotein-receptor, class A (cysteine-rich) repeat
BGIBMGA012240-PA	D0D788F3E9E69093	3887	ProfileScan	PS50068	LDLRA_2	268	304	11.912	T	14-Apr-2010	IPR002172	Low density lipoprotein-receptor, class A (cysteine-rich) repeat
BGIBMGA012240-PA	D0D788F3E9E69093	3887	ProfileScan	PS50068	LDLRA_2	745	781	12.087	T	14-Apr-2010	IPR002172	Low density lipoprotein-receptor, class A (cysteine-rich) repeat
BGIBMGA012240-PA	D0D788F3E9E69093	3887	ProfileScan	PS50068	LDLRA_2	785	821	13.988	T	14-Apr-2010	IPR002172	Low density lipoprotein-receptor, class A (cysteine-rich) repeat
BGIBMGA012240-PA	D0D788F3E9E69093	3887	ProfileScan	PS50068	LDLRA_2	828	865	13.300	T	14-Apr-2010	IPR002172	Low density lipoprotein-receptor, class A (cysteine-rich) repeat
BGIBMGA012240-PA	D0D788F3E9E69093	3887	ProfileScan	PS50068	LDLRA_2	2931	2968	12.400	T	14-Apr-2010	IPR002172	Low density lipoprotein-receptor, class A (cysteine-rich) repeat
BGIBMGA012240-PA	D0D788F3E9E69093	3887	ProfileScan	PS50835	IG_LIKE	644	731	11.170	T	14-Apr-2010	IPR007110	Immunoglobulin-like
BGIBMGA012240-PA	D0D788F3E9E69093	3887	ProfileScan	PS50835	IG_LIKE	873	950	10.517	T	14-Apr-2010	IPR007110	Immunoglobulin-like
BGIBMGA012240-PA	D0D788F3E9E69093	3887	ProfileScan	PS50835	IG_LIKE	2081	2172	11.352	T	14-Apr-2010	IPR007110	Immunoglobulin-like
BGIBMGA012240-PA	D0D788F3E9E69093	3887	ProfileScan	PS50835	IG_LIKE	2183	2266	15.508	T	14-Apr-2010	IPR007110	Immunoglobulin-like
BGIBMGA012240-PA	D0D788F3E9E69093	3887	ProfileScan	PS50835	IG_LIKE	2274	2360	11.007	T	14-Apr-2010	IPR007110	Immunoglobulin-like
BGIBMGA012240-PA	D0D788F3E9E69093	3887	ProfileScan	PS50835	IG_LIKE	2363	2439	9.591	T	14-Apr-2010	IPR007110	Immunoglobulin-like
BGIBMGA012240-PA	D0D788F3E9E69093	3887	ProfileScan	PS50835	IG_LIKE	2463	2548	13.130	T	14-Apr-2010	IPR007110	Immunoglobulin-like
BGIBMGA012240-PA	D0D788F3E9E69093	3887	ProfileScan	PS50835	IG_LIKE	2554	2638	9.591	T	14-Apr-2010	IPR007110	Immunoglobulin-like
BGIBMGA012240-PA	D0D788F3E9E69093	3887	ProfileScan	PS50835	IG_LIKE	2755	2838	13.729	T	14-Apr-2010	IPR007110	Immunoglobulin-like
BGIBMGA012240-PA	D0D788F3E9E69093	3887	ProfileScan	PS50835	IG_LIKE	2664	2747	7.522	T	14-Apr-2010	IPR007110	Immunoglobulin-like
BGIBMGA012240-PA	D0D788F3E9E69093	3887	ProfileScan	PS50835	IG_LIKE	2844	2924	12.713	T	14-Apr-2010	IPR007110	Immunoglobulin-like
BGIBMGA012240-PA	D0D788F3E9E69093	3887	ProfileScan	PS50835	IG_LIKE	2986	3063	8.284	T	14-Apr-2010	IPR007110	Immunoglobulin-like
BGIBMGA012240-PA	D0D788F3E9E69093	3887	ProfileScan	PS50835	IG_LIKE	3091	3168	8.956	T	14-Apr-2010	IPR007110	Immunoglobulin-like
BGIBMGA012240-PA	D0D788F3E9E69093	3887	ProfileScan	PS51115	LAMININ_IVA	1007	1188	12.403	T	14-Apr-2010	IPR000034	Laminin B type IV	Biological Process: cell adhesion (GO:0007155), Cellular Component: extracellular matrix (GO:0031012)
BGIBMGA012240-PA	D0D788F3E9E69093	3887	ProfileScan	PS51115	LAMININ_IVA	1385	1558	24.343	T	14-Apr-2010	IPR000034	Laminin B type IV	Biological Process: cell adhesion (GO:0007155), Cellular Component: extracellular matrix (GO:0031012)
BGIBMGA012240-PA	D0D788F3E9E69093	3887	ProfileScan	PS51115	LAMININ_IVA	1724	1902	24.452	T	14-Apr-2010	IPR000034	Laminin B type IV	Biological Process: cell adhesion (GO:0007155), Cellular Component: extracellular matrix (GO:0031012)
BGIBMGA012240-PA	D0D788F3E9E69093	3887	PatternScan	PS00022	EGF_1	1189	1200	NA	?	14-Apr-2010	IPR013032	EGF-like region, conserved site
BGIBMGA012240-PA	D0D788F3E9E69093	3887	PatternScan	PS00022	EGF_1	1266	1277	NA	T	14-Apr-2010	IPR013032	EGF-like region, conserved site
BGIBMGA012240-PA	D0D788F3E9E69093	3887	PatternScan	PS00022	EGF_1	1317	1328	NA	T	14-Apr-2010	IPR013032	EGF-like region, conserved site
BGIBMGA012240-PA	D0D788F3E9E69093	3887	PatternScan	PS00022	EGF_1	1559	1570	NA	?	14-Apr-2010	IPR013032	EGF-like region, conserved site
BGIBMGA012240-PA	D0D788F3E9E69093	3887	PatternScan	PS00022	EGF_1	1665	1676	NA	?	14-Apr-2010	IPR013032	EGF-like region, conserved site
BGIBMGA012240-PA	D0D788F3E9E69093	3887	PatternScan	PS00022	EGF_1	1903	1914	NA	?	14-Apr-2010	IPR013032	EGF-like region, conserved site
BGIBMGA012240-PA	D0D788F3E9E69093	3887	PatternScan	PS00022	EGF_1	1949	1960	NA	?	14-Apr-2010	IPR013032	EGF-like region, conserved site
BGIBMGA012240-PA	D0D788F3E9E69093	3887	PatternScan	PS00022	EGF_1	3377	3388	NA	T	14-Apr-2010	IPR013032	EGF-like region, conserved site
BGIBMGA012240-PA	D0D788F3E9E69093	3887	PatternScan	PS00022	EGF_1	3414	3425	NA	T	14-Apr-2010	IPR013032	EGF-like region, conserved site
BGIBMGA012240-PA	D0D788F3E9E69093	3887	PatternScan	PS00022	EGF_1	3637	3648	NA	T	14-Apr-2010	IPR013032	EGF-like region, conserved site
BGIBMGA012240-PA	D0D788F3E9E69093	3887	PatternScan	PS00022	EGF_1	3689	3700	NA	T	14-Apr-2010	IPR013032	EGF-like region, conserved site
BGIBMGA012240-PA	D0D788F3E9E69093	3887	PatternScan	PS00879	ODR_DC_2_2	539	553	NA	?	14-Apr-2010	IPR000183	Orn/DAP/Arg decarboxylase 2	Molecular Function: catalytic activity (GO:0003824)
BGIBMGA012240-PA	D0D788F3E9E69093	3887	PatternScan	PS01186	EGF_2	1189	1203	NA	?	14-Apr-2010	IPR013032	EGF-like region, conserved site
BGIBMGA012240-PA	D0D788F3E9E69093	3887	PatternScan	PS01186	EGF_2	1266	1280	NA	?	14-Apr-2010	IPR013032	EGF-like region, conserved site
BGIBMGA012240-PA	D0D788F3E9E69093	3887	PatternScan	PS01186	EGF_2	1903	1917	NA	?	14-Apr-2010	IPR013032	EGF-like region, conserved site
BGIBMGA012240-PA	D0D788F3E9E69093	3887	PatternScan	PS01186	EGF_2	1949	1960	NA	?	14-Apr-2010	IPR013032	EGF-like region, conserved site
BGIBMGA012240-PA	D0D788F3E9E69093	3887	PatternScan	PS01186	EGF_2	3377	3388	NA	T	14-Apr-2010	IPR013032	EGF-like region, conserved site
BGIBMGA012240-PA	D0D788F3E9E69093	3887	PatternScan	PS01186	EGF_2	3637	3648	NA	T	14-Apr-2010	IPR013032	EGF-like region, conserved site
BGIBMGA012240-PA	D0D788F3E9E69093	3887	PatternScan	PS01186	EGF_2	3689	3700	NA	T	14-Apr-2010	IPR013032	EGF-like region, conserved site
BGIBMGA012240-PA	D0D788F3E9E69093	3887	PatternScan	PS01209	LDLRA_1	35	59	NA	?	14-Apr-2010	IPR002172	Low density lipoprotein-receptor, class A (cysteine-rich) repeat
BGIBMGA012240-PA	D0D788F3E9E69093	3887	PatternScan	PS01209	LDLRA_1	71	94	NA	T	14-Apr-2010	IPR002172	Low density lipoprotein-receptor, class A (cysteine-rich) repeat
BGIBMGA012240-PA	D0D788F3E9E69093	3887	PatternScan	PS01209	LDLRA_1	146	171	NA	?	14-Apr-2010	IPR002172	Low density lipoprotein-receptor, class A (cysteine-rich) repeat
BGIBMGA012240-PA	D0D788F3E9E69093	3887	PatternScan	PS01209	LDLRA_1	184	206	NA	?	14-Apr-2010	IPR002172	Low density lipoprotein-receptor, class A (cysteine-rich) repeat
BGIBMGA012240-PA	D0D788F3E9E69093	3887	PatternScan	PS01209	LDLRA_1	242	264	NA	T	14-Apr-2010	IPR002172	Low density lipoprotein-receptor, class A (cysteine-rich) repeat
BGIBMGA012240-PA	D0D788F3E9E69093	3887	PatternScan	PS01209	LDLRA_1	281	303	NA	T	14-Apr-2010	IPR002172	Low density lipoprotein-receptor, class A (cysteine-rich) repeat
BGIBMGA012240-PA	D0D788F3E9E69093	3887	PatternScan	PS01209	LDLRA_1	758	780	NA	?	14-Apr-2010	IPR002172	Low density lipoprotein-receptor, class A (cysteine-rich) repeat
BGIBMGA012240-PA	D0D788F3E9E69093	3887	PatternScan	PS01209	LDLRA_1	798	820	NA	T	14-Apr-2010	IPR002172	Low density lipoprotein-receptor, class A (cysteine-rich) repeat
BGIBMGA012240-PA	D0D788F3E9E69093	3887	PatternScan	PS01209	LDLRA_1	842	864	NA	T	14-Apr-2010	IPR002172	Low density lipoprotein-receptor, class A (cysteine-rich) repeat
BGIBMGA012240-PA	D0D788F3E9E69093	3887	PatternScan	PS01209	LDLRA_1	2945	2967	NA	T	14-Apr-2010	IPR002172	Low density lipoprotein-receptor, class A (cysteine-rich) repeat
BGIBMGA012240-PA	D0D788F3E9E69093	3887	PatternScan	PS01248	EGF_LAM_1	1189	1219	NA	T	14-Apr-2010	IPR002049	EGF-like, laminin
BGIBMGA012240-PA	D0D788F3E9E69093	3887	PatternScan	PS01248	EGF_LAM_1	1266	1295	NA	?	14-Apr-2010	IPR002049	EGF-like, laminin
BGIBMGA012240-PA	D0D788F3E9E69093	3887	PatternScan	PS01248	EGF_LAM_1	1317	1351	NA	T	14-Apr-2010	IPR002049	EGF-like, laminin
BGIBMGA012240-PA	D0D788F3E9E69093	3887	PatternScan	PS01248	EGF_LAM_1	1559	1592	NA	?	14-Apr-2010	IPR002049	EGF-like, laminin
BGIBMGA012240-PA	D0D788F3E9E69093	3887	PatternScan	PS01248	EGF_LAM_1	1608	1635	NA	?	14-Apr-2010	IPR002049	EGF-like, laminin
BGIBMGA012240-PA	D0D788F3E9E69093	3887	PatternScan	PS01248	EGF_LAM_1	1665	1699	NA	T	14-Apr-2010	IPR002049	EGF-like, laminin
BGIBMGA012240-PA	D0D788F3E9E69093	3887	PatternScan	PS01248	EGF_LAM_1	1903	1934	NA	T	14-Apr-2010	IPR002049	EGF-like, laminin
BGIBMGA012240-PA	D0D788F3E9E69093	3887	HMMSmart	SM00192	LDLa	22	57	1.8e-06	T	14-Apr-2010	IPR002172	Low density lipoprotein-receptor, class A (cysteine-rich) repeat
BGIBMGA012240-PA	D0D788F3E9E69093	3887	HMMSmart	SM00192	LDLa	58	96	2.5e-09	T	14-Apr-2010	IPR002172	Low density lipoprotein-receptor, class A (cysteine-rich) repeat
BGIBMGA012240-PA	D0D788F3E9E69093	3887	HMMSmart	SM00192	LDLa	98	135	0.076	T	14-Apr-2010	IPR002172	Low density lipoprotein-receptor, class A (cysteine-rich) repeat
BGIBMGA012240-PA	D0D788F3E9E69093	3887	HMMSmart	SM00192	LDLa	137	170	1.1e-05	T	14-Apr-2010	IPR002172	Low density lipoprotein-receptor, class A (cysteine-rich) repeat
BGIBMGA012240-PA	D0D788F3E9E69093	3887	HMMSmart	SM00192	LDLa	172	208	4.5e-06	T	14-Apr-2010	IPR002172	Low density lipoprotein-receptor, class A (cysteine-rich) repeat
BGIBMGA012240-PA	D0D788F3E9E69093	3887	HMMSmart	SM00192	LDLa	229	266	6.4e-12	T	14-Apr-2010	IPR002172	Low density lipoprotein-receptor, class A (cysteine-rich) repeat
BGIBMGA012240-PA	D0D788F3E9E69093	3887	HMMSmart	SM00192	LDLa	268	305	7.2e-10	T	14-Apr-2010	IPR002172	Low density lipoprotein-receptor, class A (cysteine-rich) repeat
BGIBMGA012240-PA	D0D788F3E9E69093	3887	HMMSmart	SM00408	IGc2	658	720	8.1e-07	T	14-Apr-2010	IPR003598	Immunoglobulin subtype 2
BGIBMGA012240-PA	D0D788F3E9E69093	3887	HMMSmart	SM00192	LDLa	745	782	4.8e-12	T	14-Apr-2010	IPR002172	Low density lipoprotein-receptor, class A (cysteine-rich) repeat
BGIBMGA012240-PA	D0D788F3E9E69093	3887	HMMSmart	SM00192	LDLa	785	822	6.3e-16	T	14-Apr-2010	IPR002172	Low density lipoprotein-receptor, class A (cysteine-rich) repeat
BGIBMGA012240-PA	D0D788F3E9E69093	3887	HMMSmart	SM00192	LDLa	828	866	4.9e-14	T	14-Apr-2010	IPR002172	Low density lipoprotein-receptor, class A (cysteine-rich) repeat
BGIBMGA012240-PA	D0D788F3E9E69093	3887	HMMSmart	SM00408	IGc2	881	946	5.5e-09	T	14-Apr-2010	IPR003598	Immunoglobulin subtype 2
BGIBMGA012240-PA	D0D788F3E9E69093	3887	HMMSmart	SM00281	LamB	1057	1175	0.00015	T	14-Apr-2010	IPR018031	Laminin B, subgroup
BGIBMGA012240-PA	D0D788F3E9E69093	3887	HMMSmart	SM00180	EGF_Lam	1241	1295	0.061	T	14-Apr-2010	IPR002049	EGF-like, laminin
BGIBMGA012240-PA	D0D788F3E9E69093	3887	HMMSmart	SM00281	LamB	1423	1546	2.7e-11	T	14-Apr-2010	IPR018031	Laminin B, subgroup
BGIBMGA012240-PA	D0D788F3E9E69093	3887	HMMSmart	SM00180	EGF_Lam	1592	1635	1.4e-08	T	14-Apr-2010	IPR002049	EGF-like, laminin
BGIBMGA012240-PA	D0D788F3E9E69093	3887	HMMSmart	SM00180	EGF_Lam	1648	1694	1.6e-09	T	14-Apr-2010	IPR002049	EGF-like, laminin
BGIBMGA012240-PA	D0D788F3E9E69093	3887	HMMSmart	SM00281	LamB	1761	1888	3.3e-13	T	14-Apr-2010	IPR018031	Laminin B, subgroup
BGIBMGA012240-PA	D0D788F3E9E69093	3887	HMMSmart	SM00409	IG	2093	2176	0.00044	T	14-Apr-2010	IPR003599	Immunoglobulin subtype
BGIBMGA012240-PA	D0D788F3E9E69093	3887	HMMSmart	SM00408	IGc2	2195	2257	5.8e-15	T	14-Apr-2010	IPR003598	Immunoglobulin subtype 2
BGIBMGA012240-PA	D0D788F3E9E69093	3887	HMMSmart	SM00409	IG	2283	2362	0.012	T	14-Apr-2010	IPR003599	Immunoglobulin subtype
BGIBMGA012240-PA	D0D788F3E9E69093	3887	HMMSmart	SM00409	IG	2379	2456	6.3e-07	T	14-Apr-2010	IPR003599	Immunoglobulin subtype
BGIBMGA012240-PA	D0D788F3E9E69093	3887	HMMSmart	SM00408	IGc2	2476	2540	6e-08	T	14-Apr-2010	IPR003598	Immunoglobulin subtype 2
BGIBMGA012240-PA	D0D788F3E9E69093	3887	HMMSmart	SM00408	IGc2	2567	2629	0.0005	T	14-Apr-2010	IPR003598	Immunoglobulin subtype 2
BGIBMGA012240-PA	D0D788F3E9E69093	3887	HMMSmart	SM00409	IG	2671	2752	0.033	T	14-Apr-2010	IPR003599	Immunoglobulin subtype
BGIBMGA012240-PA	D0D788F3E9E69093	3887	HMMSmart	SM00408	IGc2	2767	2827	1.8e-10	T	14-Apr-2010	IPR003598	Immunoglobulin subtype 2
BGIBMGA012240-PA	D0D788F3E9E69093	3887	HMMSmart	SM00408	IGc2	2856	2916	9.8e-07	T	14-Apr-2010	IPR003598	Immunoglobulin subtype 2
BGIBMGA012240-PA	D0D788F3E9E69093	3887	HMMSmart	SM00192	LDLa	2931	2969	4e-10	T	14-Apr-2010	IPR002172	Low density lipoprotein-receptor, class A (cysteine-rich) repeat
BGIBMGA012240-PA	D0D788F3E9E69093	3887	HMMSmart	SM00408	IGc2	3008	3070	6.1e-07	T	14-Apr-2010	IPR003598	Immunoglobulin subtype 2
BGIBMGA012240-PA	D0D788F3E9E69093	3887	HMMSmart	SM00408	IGc2	3104	3165	7.9e-06	T	14-Apr-2010	IPR003598	Immunoglobulin subtype 2
BGIBMGA012240-PA	D0D788F3E9E69093	3887	HMMSmart	SM00282	LamG	3198	3335	1.9e-30	T	14-Apr-2010	IPR001791	Laminin G
BGIBMGA012240-PA	D0D788F3E9E69093	3887	HMMSmart	SM00181	EGF	3351	3389	3.9e-05	T	14-Apr-2010	IPR006210	EGF-like
BGIBMGA012240-PA	D0D788F3E9E69093	3887	HMMSmart	SM00181	EGF	3394	3426	0.0072	T	14-Apr-2010	IPR006210	EGF-like
BGIBMGA012240-PA	D0D788F3E9E69093	3887	HMMSmart	SM00282	LamG	3451	3592	1.3e-24	T	14-Apr-2010	IPR001791	Laminin G
BGIBMGA012240-PA	D0D788F3E9E69093	3887	HMMSmart	SM00181	EGF	3607	3649	0.021	T	14-Apr-2010	IPR006210	EGF-like
BGIBMGA012240-PA	D0D788F3E9E69093	3887	HMMSmart	SM00181	EGF	3665	3701	3.1e-06	T	14-Apr-2010	IPR006210	EGF-like
BGIBMGA012240-PA	D0D788F3E9E69093	3887	HMMSmart	SM00282	LamG	3733	3866	3.5e-20	T	14-Apr-2010	IPR001791	Laminin G
BGIBMGA012788-PA	9989F47B47B57602	544	superfamily	SSF50494	Trypsin-like serine proteases	30	280	4.4e-69	T	14-Apr-2010	IPR009003	Serine/cysteine peptidase, trypsin-like	Molecular Function: catalytic activity (GO:0003824)
BGIBMGA012788-PA	9989F47B47B57602	544	superfamily	SSF50494	Trypsin-like serine proteases	301	491	8.2e-46	T	14-Apr-2010	IPR009003	Serine/cysteine peptidase, trypsin-like	Molecular Function: catalytic activity (GO:0003824)
BGIBMGA012788-PA	9989F47B47B57602	544	HMMSmart	SM00020	Tryp_SPc	40	275	2.6e-55	T	14-Apr-2010	IPR001254	Peptidase S1/S6, chymotrypsin/Hap	Molecular Function: serine-type endopeptidase activity (GO:0004252), Biological Process: proteolysis (GO:0006508)
BGIBMGA012788-PA	9989F47B47B57602	544	HMMSmart	SM00020	Tryp_SPc	303	501	2.6e-23	T	14-Apr-2010	IPR001254	Peptidase S1/S6, chymotrypsin/Hap	Molecular Function: serine-type endopeptidase activity (GO:0004252), Biological Process: proteolysis (GO:0006508)
BGIBMGA012788-PA	9989F47B47B57602	544	SignalPHMM	SignalP	signal-peptide	1	20	NA	?	14-Apr-2010	NULL	NULL
BGIBMGA012788-PA	9989F47B47B57602	544	ProfileScan	PS50240	TRYPSIN_DOM	41	280	24.620	T	14-Apr-2010	IPR001254	Peptidase S1/S6, chymotrypsin/Hap	Molecular Function: serine-type endopeptidase activity (GO:0004252), Biological Process: proteolysis (GO:0006508)
BGIBMGA012788-PA	9989F47B47B57602	544	ProfileScan	PS50240	TRYPSIN_DOM	304	544	17.988	T	14-Apr-2010	IPR001254	Peptidase S1/S6, chymotrypsin/Hap	Molecular Function: serine-type endopeptidase activity (GO:0004252), Biological Process: proteolysis (GO:0006508)
BGIBMGA012788-PA	9989F47B47B57602	544	HMMPfam	PF00089	Trypsin	41	274	1.8e-40	T	14-Apr-2010	IPR001254	Peptidase S1/S6, chymotrypsin/Hap	Molecular Function: serine-type endopeptidase activity (GO:0004252), Biological Process: proteolysis (GO:0006508)
BGIBMGA012788-PA	9989F47B47B57602	544	HMMPfam	PF00089	Trypsin	304	491	1.9e-28	T	14-Apr-2010	IPR001254	Peptidase S1/S6, chymotrypsin/Hap	Molecular Function: serine-type endopeptidase activity (GO:0004252), Biological Process: proteolysis (GO:0006508)
BGIBMGA012788-PA	9989F47B47B57602	544	FPrintScan	PR00722	CHYMOTRYPSIN	71	86	3e-10	T	14-Apr-2010	IPR001314	Peptidase S1A, chymotrypsin	Molecular Function: serine-type endopeptidase activity (GO:0004252), Biological Process: proteolysis (GO:0006508)
BGIBMGA012788-PA	9989F47B47B57602	544	FPrintScan	PR00722	CHYMOTRYPSIN	127	141	3e-10	T	14-Apr-2010	IPR001314	Peptidase S1A, chymotrypsin	Molecular Function: serine-type endopeptidase activity (GO:0004252), Biological Process: proteolysis (GO:0006508)
BGIBMGA012788-PA	9989F47B47B57602	544	FPrintScan	PR00722	CHYMOTRYPSIN	223	235	3e-10	T	14-Apr-2010	IPR001314	Peptidase S1A, chymotrypsin	Molecular Function: serine-type endopeptidase activity (GO:0004252), Biological Process: proteolysis (GO:0006508)
BGIBMGA012788-PA	9989F47B47B57602	544	PatternScan	PS00134	TRYPSIN_HIS	81	86	NA	T	14-Apr-2010	IPR018114	Peptidase S1/S6, chymotrypsin/Hap, active site	Molecular Function: serine-type endopeptidase activity (GO:0004252), Biological Process: proteolysis (GO:0006508)
BGIBMGA012788-PA	9989F47B47B57602	544	PatternScan	PS00134	TRYPSIN_HIS	344	349	NA	T	14-Apr-2010	IPR018114	Peptidase S1/S6, chymotrypsin/Hap, active site	Molecular Function: serine-type endopeptidase activity (GO:0004252), Biological Process: proteolysis (GO:0006508)
BGIBMGA012788-PA	9989F47B47B57602	544	PatternScan	PS00135	TRYPSIN_SER	224	235	NA	T	14-Apr-2010	IPR018114	Peptidase S1/S6, chymotrypsin/Hap, active site	Molecular Function: serine-type endopeptidase activity (GO:0004252), Biological Process: proteolysis (GO:0006508)
BGIBMGA012788-PA	9989F47B47B57602	544	HMMPanther	PTHR19355:SF72	SERINE PROTEASE-RELATED, INSECT	21	277	5.3e-60	T	14-Apr-2010	NULL	NULL
BGIBMGA012788-PA	9989F47B47B57602	544	HMMPanther	PTHR19355	SERINE PROTEASE-RELATED	21	277	5.3e-60	T	14-Apr-2010	NULL	NULL
BGIBMGA012831-PA	DF59F5F1C1C08336	308	FPrintScan	PR00069	ALDKETRDTASE	44	68	3.8e-47	T	14-Apr-2010	IPR020471	Aldo/keto reductase subgroup	Molecular Function: oxidoreductase activity (GO:0016491), Biological Process: oxidation reduction (GO:0055114)
BGIBMGA012831-PA	DF59F5F1C1C08336	308	FPrintScan	PR00069	ALDKETRDTASE	104	122	3.8e-47	T	14-Apr-2010	IPR020471	Aldo/keto reductase subgroup	Molecular Function: oxidoreductase activity (GO:0016491), Biological Process: oxidation reduction (GO:0055114)
BGIBMGA012831-PA	DF59F5F1C1C08336	308	FPrintScan	PR00069	ALDKETRDTASE	143	160	3.8e-47	T	14-Apr-2010	IPR020471	Aldo/keto reductase subgroup	Molecular Function: oxidoreductase activity (GO:0016491), Biological Process: oxidation reduction (GO:0055114)
BGIBMGA012831-PA	DF59F5F1C1C08336	308	FPrintScan	PR00069	ALDKETRDTASE	177	206	3.8e-47	T	14-Apr-2010	IPR020471	Aldo/keto reductase subgroup	Molecular Function: oxidoreductase activity (GO:0016491), Biological Process: oxidation reduction (GO:0055114)
BGIBMGA012831-PA	DF59F5F1C1C08336	308	FPrintScan	PR00069	ALDKETRDTASE	224	248	3.8e-47	T	14-Apr-2010	IPR020471	Aldo/keto reductase subgroup	Molecular Function: oxidoreductase activity (GO:0016491), Biological Process: oxidation reduction (GO:0055114)
BGIBMGA012831-PA	DF59F5F1C1C08336	308	HMMPfam	PF00248	Aldo_ket_red	20	289	2e-58	T	14-Apr-2010	IPR001395	Aldo/keto reductase	Molecular Function: oxidoreductase activity (GO:0016491), Biological Process: oxidation reduction (GO:0055114)
BGIBMGA012831-PA	DF59F5F1C1C08336	308	HMMPanther	PTHR11732:SF34	ALDO-KETO REDUCTASE	5	261	1.7e-103	T	14-Apr-2010	NULL	NULL
BGIBMGA012831-PA	DF59F5F1C1C08336	308	HMMPanther	PTHR11732	ALDO/KETO REDUCTASE	5	261	1.7e-103	T	14-Apr-2010	IPR001395	Aldo/keto reductase	Molecular Function: oxidoreductase activity (GO:0016491), Biological Process: oxidation reduction (GO:0055114)
BGIBMGA012831-PA	DF59F5F1C1C08336	308	PatternScan	PS00062	ALDOKETO_REDUCTASE_2	143	160	NA	T	14-Apr-2010	IPR018170	Aldo/keto reductase, conserved site	Molecular Function: oxidoreductase activity (GO:0016491), Biological Process: oxidation reduction (GO:0055114)
BGIBMGA012831-PA	DF59F5F1C1C08336	308	PatternScan	PS00063	ALDOKETO_REDUCTASE_3	257	272	NA	T	14-Apr-2010	IPR018170	Aldo/keto reductase, conserved site	Molecular Function: oxidoreductase activity (GO:0016491), Biological Process: oxidation reduction (GO:0055114)
BGIBMGA012831-PA	DF59F5F1C1C08336	308	PatternScan	PS00798	ALDOKETO_REDUCTASE_1	48	65	NA	T	14-Apr-2010	IPR018170	Aldo/keto reductase, conserved site	Molecular Function: oxidoreductase activity (GO:0016491), Biological Process: oxidation reduction (GO:0055114)
BGIBMGA012831-PA	DF59F5F1C1C08336	308	superfamily	SSF51430	NAD(P)-linked oxidoreductase	5	306	7.2e-92	T	14-Apr-2010	IPR001395	Aldo/keto reductase	Molecular Function: oxidoreductase activity (GO:0016491), Biological Process: oxidation reduction (GO:0055114)
BGIBMGA013108-PA	F1ADC370294BAB4C	247	superfamily	SSF47857	Apolipophorin-III	81	246	3.7e-79	T	14-Apr-2010	NULL	NULL
BGIBMGA013108-PA	F1ADC370294BAB4C	247	SignalPHMM	SignalP	signal-peptide	1	78	NA	?	14-Apr-2010	NULL	NULL
BGIBMGA013108-PA	F1ADC370294BAB4C	247	BlastProDom	PD013253	Q17180_BOMMO_Q17180;	62	245	3e-98	T	14-Apr-2010	NULL	NULL
BGIBMGA013108-PA	F1ADC370294BAB4C	247	HMMPfam	PF07464	ApoLp-III	62	245	1.1e-82	T	14-Apr-2010	NULL	NULL
BGIBMGA013157-PA	4994EDD79B654690	112	FPrintScan	PR00456	RIBOSOMALP2	21	32	5.6e-08	T	14-Apr-2010	IPR001859	Ribosomal protein P2	Molecular Function: structural constituent of ribosome (GO:0003735), Cellular Component: intracellular (GO:0005622), Cellular Component: ribosome (GO:0005840), Biological Process: translation (GO:0006412)
BGIBMGA013157-PA	4994EDD79B654690	112	FPrintScan	PR00456	RIBOSOMALP2	71	82	5.6e-08	T	14-Apr-2010	IPR001859	Ribosomal protein P2	Molecular Function: structural constituent of ribosome (GO:0003735), Cellular Component: intracellular (GO:0005622), Cellular Component: ribosome (GO:0005840), Biological Process: translation (GO:0006412)
BGIBMGA013157-PA	4994EDD79B654690	112	FPrintScan	PR00456	RIBOSOMALP2	99	110	5.6e-08	T	14-Apr-2010	IPR001859	Ribosomal protein P2	Molecular Function: structural constituent of ribosome (GO:0003735), Cellular Component: intracellular (GO:0005622), Cellular Component: ribosome (GO:0005840), Biological Process: translation (GO:0006412)
BGIBMGA013157-PA	4994EDD79B654690	112	SignalPHMM	SignalP	signal-peptide	1	21	NA	?	14-Apr-2010	NULL	NULL
BGIBMGA013157-PA	4994EDD79B654690	112	HMMPanther	PTHR21141:SF5	60S ACIDIC RIBOSOMAL PROTEIN P2	1	110	2.4e-59	T	14-Apr-2010	NULL	NULL
BGIBMGA013157-PA	4994EDD79B654690	112	HMMPanther	PTHR21141	60S ACIDIC RIBOSOMAL PROTEIN FAMILY MEMBER	1	110	2.4e-59	T	14-Apr-2010	NULL	NULL
BGIBMGA013157-PA	4994EDD79B654690	112	HMMPfam	PF00428	Ribosomal_60s	18	111	5.7e-27	T	14-Apr-2010	IPR001813	Ribosomal protein 60S	Molecular Function: structural constituent of ribosome (GO:0003735), Cellular Component: intracellular (GO:0005622), Cellular Component: ribosome (GO:0005840), Biological Process: translational elongation (GO:0006414)
BGIBMGA013341-PA	A1D4A04677711630	578	HMMSmart	SM00638	LPD_N	15	547	2.7e-86	T	14-Apr-2010	IPR001747	Lipid transport protein, N-terminal	Molecular Function: lipid transporter activity (GO:0005319), Biological Process: lipid transport (GO:0006869)
BGIBMGA013341-PA	A1D4A04677711630	578	ProfileScan	PS51211	VITELLOGENIN	15	578	23.669	T	14-Apr-2010	IPR001747	Lipid transport protein, N-terminal	Molecular Function: lipid transporter activity (GO:0005319), Biological Process: lipid transport (GO:0006869)
BGIBMGA013341-PA	A1D4A04677711630	578	superfamily	SSF56968	Lipovitellin-phosvitin complex; beta-sheet shell regions	14	257	6.2e-46	T	14-Apr-2010	IPR015819	Lipid transport protein, beta-sheet shell	Molecular Function: lipid transporter activity (GO:0005319), Biological Process: lipid transport (GO:0006869)
BGIBMGA013341-PA	A1D4A04677711630	578	superfamily	SSF48431	Lipovitellin-phosvitin complex, superhelical domain	249	561	1.8e-41	T	14-Apr-2010	NULL	NULL
BGIBMGA013341-PA	A1D4A04677711630	578	HMMPanther	PTHR23361:SF3	gb def: ENSANGP00000018348 (Fragment)	369	578	4.8e-47	T	14-Apr-2010	NULL	NULL
BGIBMGA013341-PA	A1D4A04677711630	578	HMMPanther	PTHR23361	MUCIN	369	578	4.8e-47	T	14-Apr-2010	NULL	NULL
BGIBMGA013341-PA	A1D4A04677711630	578	HMMPfam	PF01347	Vitellogenin_N	15	547	3.8e-88	T	14-Apr-2010	IPR001747	Lipid transport protein, N-terminal	Molecular Function: lipid transporter activity (GO:0005319), Biological Process: lipid transport (GO:0006869)
BGIBMGA013342-PA	DA4BC1EDF402EB39	2599	ProfileScan	PS51233	VWFD	2027	2226	34.823	T	14-Apr-2010	IPR001846	von Willebrand factor, type D
BGIBMGA013342-PA	DA4BC1EDF402EB39	2599	HMMSmart	SM00216	VWD	2015	2172	1.1e-28	T	14-Apr-2010	IPR001846	von Willebrand factor, type D
BGIBMGA013342-PA	DA4BC1EDF402EB39	2599	HMMPanther	PTHR23361:SF3	gb def: ENSANGP00000018348 (Fragment)	1	265	9.6e-53	T	14-Apr-2010	NULL	NULL
BGIBMGA013342-PA	DA4BC1EDF402EB39	2599	HMMPanther	PTHR23361	MUCIN	1	265	9.6e-53	T	14-Apr-2010	NULL	NULL
BGIBMGA013342-PA	DA4BC1EDF402EB39	2599	superfamily	SSF56968	Lipovitellin-phosvitin complex; beta-sheet shell regions	1	399	4.6e-56	T	14-Apr-2010	IPR015819	Lipid transport protein, beta-sheet shell	Molecular Function: lipid transporter activity (GO:0005319), Biological Process: lipid transport (GO:0006869)
BGIBMGA013342-PA	DA4BC1EDF402EB39	2599	HMMPfam	PF09172	DUF1943	1	303	1e-64	T	14-Apr-2010	IPR015255	Vitellinogen, open beta-sheet	Molecular Function: lipid transporter activity (GO:0005319), Biological Process: lipid transport (GO:0006869)
BGIBMGA013342-PA	DA4BC1EDF402EB39	2599	HMMPfam	PF06448	DUF1081	325	444	3.5e-21	T	14-Apr-2010	IPR009454	Lipid transport, open beta-sheet	Molecular Function: lipid transporter activity (GO:0005319), Biological Process: lipid transport (GO:0006869)
BGIBMGA013342-PA	DA4BC1EDF402EB39	2599	HMMPfam	PF00094	VWD	2031	2172	2.2e-13	T	14-Apr-2010	IPR001846	von Willebrand factor, type D
BGIBMGA013945-PA	B5D215C675D7A119	376	HMMPfam	PF00022	Actin	4	376	7.1e-160	T	14-Apr-2010	IPR004000	Actin/actin-like	Molecular Function: protein binding (GO:0005515)
BGIBMGA013945-PA	B5D215C675D7A119	376	superfamily	SSF53067	Actin-like ATPase domain	148	376	2.3e-99	T	14-Apr-2010	NULL	NULL
BGIBMGA013945-PA	B5D215C675D7A119	376	superfamily	SSF53067	Actin-like ATPase domain	2	147	2.1e-67	T	14-Apr-2010	NULL	NULL
BGIBMGA013945-PA	B5D215C675D7A119	376	PatternScan	PS00406	ACTINS_1	54	64	NA	T	14-Apr-2010	IPR004001	Actin, conserved site	Molecular Function: ATP binding (GO:0005524)
BGIBMGA013945-PA	B5D215C675D7A119	376	PatternScan	PS00432	ACTINS_2	357	365	NA	T	14-Apr-2010	IPR004001	Actin, conserved site	Molecular Function: ATP binding (GO:0005524)
BGIBMGA013945-PA	B5D215C675D7A119	376	PatternScan	PS01132	ACTINS_ACT_LIKE	105	117	NA	T	14-Apr-2010	IPR020902	Actin/actin-like conserved site
BGIBMGA013945-PA	B5D215C675D7A119	376	HMMSmart	SM00268	ACTIN	6	376	1.6e-239	T	14-Apr-2010	IPR004000	Actin/actin-like	Molecular Function: protein binding (GO:0005515)
BGIBMGA013945-PA	B5D215C675D7A119	376	HMMPanther	PTHR11937	ACTIN	30	376	4e-295	T	14-Apr-2010	IPR004000	Actin/actin-like	Molecular Function: protein binding (GO:0005515)
BGIBMGA013945-PA	B5D215C675D7A119	376	FPrintScan	PR00190	ACTIN	27	36	1.9e-58	T	14-Apr-2010	IPR004000	Actin/actin-like	Molecular Function: protein binding (GO:0005515)
BGIBMGA013945-PA	B5D215C675D7A119	376	FPrintScan	PR00190	ACTIN	50	61	1.9e-58	T	14-Apr-2010	IPR004000	Actin/actin-like	Molecular Function: protein binding (GO:0005515)
BGIBMGA013945-PA	B5D215C675D7A119	376	FPrintScan	PR00190	ACTIN	62	84	1.9e-58	T	14-Apr-2010	IPR004000	Actin/actin-like	Molecular Function: protein binding (GO:0005515)
BGIBMGA013945-PA	B5D215C675D7A119	376	FPrintScan	PR00190	ACTIN	116	129	1.9e-58	T	14-Apr-2010	IPR004000	Actin/actin-like	Molecular Function: protein binding (GO:0005515)
BGIBMGA013945-PA	B5D215C675D7A119	376	FPrintScan	PR00190	ACTIN	141	160	1.9e-58	T	14-Apr-2010	IPR004000	Actin/actin-like	Molecular Function: protein binding (GO:0005515)
BGIBMGA013945-PA	B5D215C675D7A119	376	FPrintScan	PR00190	ACTIN	237	253	1.9e-58	T	14-Apr-2010	IPR004000	Actin/actin-like	Molecular Function: protein binding (GO:0005515)
BGIBMGA014226-PA	CD6CA0014501CECC	1175	superfamily	SSF52540	P-loop containing nucleoside triphosphate hydrolases	122	675	2.2e-174	T	14-Apr-2010	NULL	NULL
BGIBMGA014226-PA	CD6CA0014501CECC	1175	superfamily	SSF52540	P-loop containing nucleoside triphosphate hydrolases	790	1163	1.7e-122	T	14-Apr-2010	NULL	NULL
BGIBMGA014226-PA	CD6CA0014501CECC	1175	superfamily	SSF52540	P-loop containing nucleoside triphosphate hydrolases	733	789	2e-24	T	14-Apr-2010	NULL	NULL
BGIBMGA014226-PA	CD6CA0014501CECC	1175	superfamily	SSF52540	P-loop containing nucleoside triphosphate hydrolases	676	732	1.3e-23	T	14-Apr-2010	NULL	NULL
BGIBMGA014226-PA	CD6CA0014501CECC	1175	superfamily	SSF52540	P-loop containing nucleoside triphosphate hydrolases	39	118	6.7e-17	T	14-Apr-2010	NULL	NULL
BGIBMGA014226-PA	CD6CA0014501CECC	1175	ProfileScan	PS50096	IQ	1106	1135	9.999	T	14-Apr-2010	IPR000048	IQ calmodulin-binding region
BGIBMGA014226-PA	CD6CA0014501CECC	1175	HMMPanther	PTHR13140:SF22	MYOSIN HEAVY CHAIN, SKELETAL MUSCLE OR CARDIAC MUSCLE	16	74	0	T	14-Apr-2010	IPR015650	Heavy chain of Myosin
BGIBMGA014226-PA	CD6CA0014501CECC	1175	HMMPanther	PTHR13140:SF22	MYOSIN HEAVY CHAIN, SKELETAL MUSCLE OR CARDIAC MUSCLE	123	363	0	T	14-Apr-2010	IPR015650	Heavy chain of Myosin
BGIBMGA014226-PA	CD6CA0014501CECC	1175	HMMPanther	PTHR13140:SF22	MYOSIN HEAVY CHAIN, SKELETAL MUSCLE OR CARDIAC MUSCLE	483	676	0	T	14-Apr-2010	IPR015650	Heavy chain of Myosin
BGIBMGA014226-PA	CD6CA0014501CECC	1175	HMMPanther	PTHR13140:SF22	MYOSIN HEAVY CHAIN, SKELETAL MUSCLE OR CARDIAC MUSCLE	848	1171	0	T	14-Apr-2010	IPR015650	Heavy chain of Myosin
BGIBMGA014226-PA	CD6CA0014501CECC	1175	HMMPanther	PTHR13140	MYOSIN	16	74	0	T	14-Apr-2010	NULL	NULL
BGIBMGA014226-PA	CD6CA0014501CECC	1175	HMMPanther	PTHR13140	MYOSIN	123	363	0	T	14-Apr-2010	NULL	NULL
BGIBMGA014226-PA	CD6CA0014501CECC	1175	HMMPanther	PTHR13140	MYOSIN	483	676	0	T	14-Apr-2010	NULL	NULL
BGIBMGA014226-PA	CD6CA0014501CECC	1175	HMMPanther	PTHR13140	MYOSIN	848	1171	0	T	14-Apr-2010	NULL	NULL
BGIBMGA014226-PA	CD6CA0014501CECC	1175	HMMSmart	SM00242	MYSc	129	1104	0	T	14-Apr-2010	IPR001609	Myosin head, motor domain	Molecular Function: motor activity (GO:0003774), Molecular Function: ATP binding (GO:0005524), Cellular Component: myosin complex (GO:0016459)
BGIBMGA014226-PA	CD6CA0014501CECC	1175	HMMSmart	SM00015	IQ	1105	1127	8.3e-05	T	14-Apr-2010	IPR000048	IQ calmodulin-binding region
BGIBMGA014226-PA	CD6CA0014501CECC	1175	HMMPfam	PF00063	Myosin_head	138	381	9.2e-97	T	14-Apr-2010	IPR001609	Myosin head, motor domain	Molecular Function: motor activity (GO:0003774), Molecular Function: ATP binding (GO:0005524), Cellular Component: myosin complex (GO:0016459)
BGIBMGA014226-PA	CD6CA0014501CECC	1175	HMMPfam	PF00063	Myosin_head	465	677	5.4e-81	T	14-Apr-2010	IPR001609	Myosin head, motor domain	Molecular Function: motor activity (GO:0003774), Molecular Function: ATP binding (GO:0005524), Cellular Component: myosin complex (GO:0016459)
BGIBMGA014226-PA	CD6CA0014501CECC	1175	HMMPfam	PF00063	Myosin_head	790	1091	1.3e-102	T	14-Apr-2010	IPR001609	Myosin head, motor domain	Molecular Function: motor activity (GO:0003774), Molecular Function: ATP binding (GO:0005524), Cellular Component: myosin complex (GO:0016459)
BGIBMGA014226-PA	CD6CA0014501CECC	1175	HMMPfam	PF02736	Myosin_N	36	77	6e-17	T	14-Apr-2010	IPR004009	Myosin, N-terminal, SH3-like	Molecular Function: motor activity (GO:0003774), Molecular Function: ATP binding (GO:0005524), Cellular Component: myosin complex (GO:0016459)
BGIBMGA014226-PA	CD6CA0014501CECC	1175	FPrintScan	PR00193	MYOSINHEAVY	165	184	8.3e-63	T	14-Apr-2010	IPR001609	Myosin head, motor domain	Molecular Function: motor activity (GO:0003774), Molecular Function: ATP binding (GO:0005524), Cellular Component: myosin complex (GO:0016459)
BGIBMGA014226-PA	CD6CA0014501CECC	1175	FPrintScan	PR00193	MYOSINHEAVY	221	246	8.3e-63	T	14-Apr-2010	IPR001609	Myosin head, motor domain	Molecular Function: motor activity (GO:0003774), Molecular Function: ATP binding (GO:0005524), Cellular Component: myosin complex (GO:0016459)
BGIBMGA014226-PA	CD6CA0014501CECC	1175	FPrintScan	PR00193	MYOSINHEAVY	273	300	8.3e-63	T	14-Apr-2010	IPR001609	Myosin head, motor domain	Molecular Function: motor activity (GO:0003774), Molecular Function: ATP binding (GO:0005524), Cellular Component: myosin complex (GO:0016459)
BGIBMGA014226-PA	CD6CA0014501CECC	1175	FPrintScan	PR00193	MYOSINHEAVY	605	633	8.3e-63	T	14-Apr-2010	IPR001609	Myosin head, motor domain	Molecular Function: motor activity (GO:0003774), Molecular Function: ATP binding (GO:0005524), Cellular Component: myosin complex (GO:0016459)
BGIBMGA014226-PA	CD6CA0014501CECC	1175	FPrintScan	PR00193	MYOSINHEAVY	773	801	8.3e-63	T	14-Apr-2010	IPR001609	Myosin head, motor domain	Molecular Function: motor activity (GO:0003774), Molecular Function: ATP binding (GO:0005524), Cellular Component: myosin complex (GO:0016459)
BGIBMGA014227-PA	8A1FDAC7B44073D2	1082	BlastProDom	PD936484	Q806D4_9VIRU_Q806D4;	71	678	3e-13	T	14-Apr-2010	NULL	NULL
BGIBMGA014227-PA	8A1FDAC7B44073D2	1082	HMMPanther	PTHR13140:SF22	MYOSIN HEAVY CHAIN, SKELETAL MUSCLE OR CARDIAC MUSCLE	19	750	0	T	14-Apr-2010	IPR015650	Heavy chain of Myosin
BGIBMGA014227-PA	8A1FDAC7B44073D2	1082	HMMPanther	PTHR13140	MYOSIN	19	750	0	T	14-Apr-2010	NULL	NULL
BGIBMGA014227-PA	8A1FDAC7B44073D2	1082	HMMPfam	PF01576	Myosin_tail_1	241	679	2.6e-164	T	14-Apr-2010	IPR002928	Myosin tail	Molecular Function: motor activity (GO:0003774), Cellular Component: myosin complex (GO:0016459)
BGIBMGA014227-PA	8A1FDAC7B44073D2	1082	HMMPfam	PF01576	Myosin_tail_1	703	1045	1.6e-146	T	14-Apr-2010	IPR002928	Myosin tail	Molecular Function: motor activity (GO:0003774), Cellular Component: myosin complex (GO:0016459)
BGIBMGA014227-PA	8A1FDAC7B44073D2	1082	superfamily	SSF47661	t-snare proteins	527	625	0.001	T	14-Apr-2010	IPR010989	t-SNARE	Molecular Function: protein binding (GO:0005515), Cellular Component: membrane (GO:0016020), Biological Process: vesicle-mediated transport (GO:0016192)
BGIBMGA014227-PA	8A1FDAC7B44073D2	1082	superfamily	SSF46579	Prefoldin	209	319	0.0047	T	14-Apr-2010	IPR009053	Prefoldin
BGIBMGA014227-PA	8A1FDAC7B44073D2	1082	superfamily	SSF46579	Prefoldin	104	205	0.014	T	14-Apr-2010	IPR009053	Prefoldin
BGIBMGA014227-PA	8A1FDAC7B44073D2	1082	superfamily	SSF46589	tRNA-binding arm	382	447	0.017	T	14-Apr-2010	IPR010978	tRNA-binding arm	Molecular Function: nucleotide binding (GO:0000166)
BGIBMGA014404-PA	20380A283364903A	385	ProfileScan	PS50240	TRYPSIN_DOM	118	374	28.065	T	14-Apr-2010	IPR001254	Peptidase S1/S6, chymotrypsin/Hap	Molecular Function: serine-type endopeptidase activity (GO:0004252), Biological Process: proteolysis (GO:0006508)
BGIBMGA014404-PA	20380A283364903A	385	HMMPanther	PTHR19355:SF174	SERINE PROTEASE-RELATED, INSECT	4	78	5.9e-114	T	14-Apr-2010	NULL	NULL
BGIBMGA014404-PA	20380A283364903A	385	HMMPanther	PTHR19355:SF174	SERINE PROTEASE-RELATED, INSECT	105	371	5.9e-114	T	14-Apr-2010	NULL	NULL
BGIBMGA014404-PA	20380A283364903A	385	HMMPanther	PTHR19355	SERINE PROTEASE-RELATED	4	78	5.9e-114	T	14-Apr-2010	NULL	NULL
BGIBMGA014404-PA	20380A283364903A	385	HMMPanther	PTHR19355	SERINE PROTEASE-RELATED	105	371	5.9e-114	T	14-Apr-2010	NULL	NULL
BGIBMGA014404-PA	20380A283364903A	385	FPrintScan	PR00722	CHYMOTRYPSIN	159	174	5e-11	T	14-Apr-2010	IPR001314	Peptidase S1A, chymotrypsin	Molecular Function: serine-type endopeptidase activity (GO:0004252), Biological Process: proteolysis (GO:0006508)
BGIBMGA014404-PA	20380A283364903A	385	FPrintScan	PR00722	CHYMOTRYPSIN	217	231	5e-11	T	14-Apr-2010	IPR001314	Peptidase S1A, chymotrypsin	Molecular Function: serine-type endopeptidase activity (GO:0004252), Biological Process: proteolysis (GO:0006508)
BGIBMGA014404-PA	20380A283364903A	385	FPrintScan	PR00722	CHYMOTRYPSIN	316	328	5e-11	T	14-Apr-2010	IPR001314	Peptidase S1A, chymotrypsin	Molecular Function: serine-type endopeptidase activity (GO:0004252), Biological Process: proteolysis (GO:0006508)
BGIBMGA014404-PA	20380A283364903A	385	HMMSmart	SM00020	Tryp_SPc	117	369	7.7e-70	T	14-Apr-2010	IPR001254	Peptidase S1/S6, chymotrypsin/Hap	Molecular Function: serine-type endopeptidase activity (GO:0004252), Biological Process: proteolysis (GO:0006508)
BGIBMGA014404-PA	20380A283364903A	385	SignalPHMM	SignalP	signal-peptide	1	15	NA	?	14-Apr-2010	NULL	NULL
BGIBMGA014404-PA	20380A283364903A	385	superfamily	SSF50494	Trypsin-like serine proteases	106	374	9.3e-83	T	14-Apr-2010	IPR009003	Serine/cysteine peptidase, trypsin-like	Molecular Function: catalytic activity (GO:0003824)
BGIBMGA014404-PA	20380A283364903A	385	HMMPfam	PF00089	Trypsin	126	369	6.1e-50	T	14-Apr-2010	IPR001254	Peptidase S1/S6, chymotrypsin/Hap	Molecular Function: serine-type endopeptidase activity (GO:0004252), Biological Process: proteolysis (GO:0006508)
BGIBMGA014429-PA	1F445C2CB4F4DE6C	284	ProfileScan	PS50240	TRYPSIN_DOM	51	284	24.043	T	14-Apr-2010	IPR001254	Peptidase S1/S6, chymotrypsin/Hap	Molecular Function: serine-type endopeptidase activity (GO:0004252), Biological Process: proteolysis (GO:0006508)
BGIBMGA014429-PA	1F445C2CB4F4DE6C	284	HMMPfam	PF00089	Trypsin	51	280	1.3e-38	T	14-Apr-2010	IPR001254	Peptidase S1/S6, chymotrypsin/Hap	Molecular Function: serine-type endopeptidase activity (GO:0004252), Biological Process: proteolysis (GO:0006508)
BGIBMGA014429-PA	1F445C2CB4F4DE6C	284	HMMPanther	PTHR19355:SF72	SERINE PROTEASE-RELATED, INSECT	1	282	2.5e-67	T	14-Apr-2010	NULL	NULL
BGIBMGA014429-PA	1F445C2CB4F4DE6C	284	HMMPanther	PTHR19355	SERINE PROTEASE-RELATED	1	282	2.5e-67	T	14-Apr-2010	NULL	NULL
BGIBMGA014429-PA	1F445C2CB4F4DE6C	284	FPrintScan	PR00722	CHYMOTRYPSIN	81	96	2.7e-08	T	14-Apr-2010	IPR001314	Peptidase S1A, chymotrypsin	Molecular Function: serine-type endopeptidase activity (GO:0004252), Biological Process: proteolysis (GO:0006508)
BGIBMGA014429-PA	1F445C2CB4F4DE6C	284	FPrintScan	PR00722	CHYMOTRYPSIN	138	152	2.7e-08	T	14-Apr-2010	IPR001314	Peptidase S1A, chymotrypsin	Molecular Function: serine-type endopeptidase activity (GO:0004252), Biological Process: proteolysis (GO:0006508)
BGIBMGA014429-PA	1F445C2CB4F4DE6C	284	FPrintScan	PR00722	CHYMOTRYPSIN	229	241	2.7e-08	T	14-Apr-2010	IPR001314	Peptidase S1A, chymotrypsin	Molecular Function: serine-type endopeptidase activity (GO:0004252), Biological Process: proteolysis (GO:0006508)
BGIBMGA014429-PA	1F445C2CB4F4DE6C	284	HMMSmart	SM00020	Tryp_SPc	50	280	1.2e-63	T	14-Apr-2010	IPR001254	Peptidase S1/S6, chymotrypsin/Hap	Molecular Function: serine-type endopeptidase activity (GO:0004252), Biological Process: proteolysis (GO:0006508)
BGIBMGA014429-PA	1F445C2CB4F4DE6C	284	SignalPHMM	SignalP	signal-peptide	1	17	NA	?	14-Apr-2010	NULL	NULL
BGIBMGA014429-PA	1F445C2CB4F4DE6C	284	PatternScan	PS00134	TRYPSIN_HIS	91	96	NA	T	14-Apr-2010	IPR018114	Peptidase S1/S6, chymotrypsin/Hap, active site	Molecular Function: serine-type endopeptidase activity (GO:0004252), Biological Process: proteolysis (GO:0006508)
BGIBMGA014429-PA	1F445C2CB4F4DE6C	284	PatternScan	PS00135	TRYPSIN_SER	230	241	NA	T	14-Apr-2010	IPR018114	Peptidase S1/S6, chymotrypsin/Hap, active site	Molecular Function: serine-type endopeptidase activity (GO:0004252), Biological Process: proteolysis (GO:0006508)
BGIBMGA014429-PA	1F445C2CB4F4DE6C	284	superfamily	SSF50494	Trypsin-like serine proteases	48	284	1.1e-61	T	14-Apr-2010	IPR009003	Serine/cysteine peptidase, trypsin-like	Molecular Function: catalytic activity (GO:0003824)
