# Supplementary material for: Diversity in Protein Glycosylation among Insect Species
Source: PLoS One. 2011 Feb 23;6(2):e16682. doi: 10.1371/journal.pone.0016682 (PMC3044136; doi:10.1371/journal.pone.0016682)
Supplement: Output File S3 — InterProScan output file for Apis mellifera. (OUT) [file pone.0016682.s013.out]

GB10009-PA	D803270BC71217F0	450	HMMPanther	PTHR11588:SF10	TUBULIN ALPHA CHAIN	129	450	2.3e-250	T	13-Apr-2010	IPR002452	Alpha tubulin	Molecular Function: structural molecule activity (GO:0005198), Molecular Function: GTP binding (GO:0005525), Cellular Component: microtubule (GO:0005874), Biological Process: microtubule-based movement (GO:0007018)
GB10009-PA	D803270BC71217F0	450	HMMPanther	PTHR11588	TUBULIN	129	450	2.3e-250	T	13-Apr-2010	IPR000217	Tubulin	Molecular Function: GTP binding (GO:0005525), Cellular Component: microtubule (GO:0005874), Biological Process: microtubule-based process (GO:0007017)
GB10009-PA	D803270BC71217F0	450	HMMPfam	PF00091	Tubulin	3	224	1e-69	T	13-Apr-2010	IPR003008	Tubulin/FtsZ, GTPase domain	Cellular Component: protein complex (GO:0043234), Biological Process: protein polymerization (GO:0051258)
GB10009-PA	D803270BC71217F0	450	HMMPfam	PF03953	Tubulin_C	262	391	1.6e-51	T	13-Apr-2010	IPR018316	Tubulin/FtsZ, 2-layer sandwich domain	Molecular Function: GTPase activity (GO:0003924), Molecular Function: GTP binding (GO:0005525), Cellular Component: protein complex (GO:0043234), Biological Process: protein polymerization (GO:0051258)
GB10009-PA	D803270BC71217F0	450	FPrintScan	PR01162	ALPHATUBULIN	18	33	3.7e-118	T	13-Apr-2010	IPR002452	Alpha tubulin	Molecular Function: structural molecule activity (GO:0005198), Molecular Function: GTP binding (GO:0005525), Cellular Component: microtubule (GO:0005874), Biological Process: microtubule-based movement (GO:0007018)
GB10009-PA	D803270BC71217F0	450	FPrintScan	PR01162	ALPHATUBULIN	44	57	3.7e-118	T	13-Apr-2010	IPR002452	Alpha tubulin	Molecular Function: structural molecule activity (GO:0005198), Molecular Function: GTP binding (GO:0005525), Cellular Component: microtubule (GO:0005874), Biological Process: microtubule-based movement (GO:0007018)
GB10009-PA	D803270BC71217F0	450	FPrintScan	PR01162	ALPHATUBULIN	87	100	3.7e-118	T	13-Apr-2010	IPR002452	Alpha tubulin	Molecular Function: structural molecule activity (GO:0005198), Molecular Function: GTP binding (GO:0005525), Cellular Component: microtubule (GO:0005874), Biological Process: microtubule-based movement (GO:0007018)
GB10009-PA	D803270BC71217F0	450	FPrintScan	PR01162	ALPHATUBULIN	119	127	3.7e-118	T	13-Apr-2010	IPR002452	Alpha tubulin	Molecular Function: structural molecule activity (GO:0005198), Molecular Function: GTP binding (GO:0005525), Cellular Component: microtubule (GO:0005874), Biological Process: microtubule-based movement (GO:0007018)
GB10009-PA	D803270BC71217F0	450	FPrintScan	PR01162	ALPHATUBULIN	147	159	3.7e-118	T	13-Apr-2010	IPR002452	Alpha tubulin	Molecular Function: structural molecule activity (GO:0005198), Molecular Function: GTP binding (GO:0005525), Cellular Component: microtubule (GO:0005874), Biological Process: microtubule-based movement (GO:0007018)
GB10009-PA	D803270BC71217F0	450	FPrintScan	PR01162	ALPHATUBULIN	160	171	3.7e-118	T	13-Apr-2010	IPR002452	Alpha tubulin	Molecular Function: structural molecule activity (GO:0005198), Molecular Function: GTP binding (GO:0005525), Cellular Component: microtubule (GO:0005874), Biological Process: microtubule-based movement (GO:0007018)
GB10009-PA	D803270BC71217F0	450	FPrintScan	PR01162	ALPHATUBULIN	213	225	3.7e-118	T	13-Apr-2010	IPR002452	Alpha tubulin	Molecular Function: structural molecule activity (GO:0005198), Molecular Function: GTP binding (GO:0005525), Cellular Component: microtubule (GO:0005874), Biological Process: microtubule-based movement (GO:0007018)
GB10009-PA	D803270BC71217F0	450	FPrintScan	PR01162	ALPHATUBULIN	273	288	3.7e-118	T	13-Apr-2010	IPR002452	Alpha tubulin	Molecular Function: structural molecule activity (GO:0005198), Molecular Function: GTP binding (GO:0005525), Cellular Component: microtubule (GO:0005874), Biological Process: microtubule-based movement (GO:0007018)
GB10009-PA	D803270BC71217F0	450	FPrintScan	PR01162	ALPHATUBULIN	320	341	3.7e-118	T	13-Apr-2010	IPR002452	Alpha tubulin	Molecular Function: structural molecule activity (GO:0005198), Molecular Function: GTP binding (GO:0005525), Cellular Component: microtubule (GO:0005874), Biological Process: microtubule-based movement (GO:0007018)
GB10009-PA	D803270BC71217F0	450	FPrintScan	PR01162	ALPHATUBULIN	346	359	3.7e-118	T	13-Apr-2010	IPR002452	Alpha tubulin	Molecular Function: structural molecule activity (GO:0005198), Molecular Function: GTP binding (GO:0005525), Cellular Component: microtubule (GO:0005874), Biological Process: microtubule-based movement (GO:0007018)
GB10009-PA	D803270BC71217F0	450	FPrintScan	PR01162	ALPHATUBULIN	359	378	3.7e-118	T	13-Apr-2010	IPR002452	Alpha tubulin	Molecular Function: structural molecule activity (GO:0005198), Molecular Function: GTP binding (GO:0005525), Cellular Component: microtubule (GO:0005874), Biological Process: microtubule-based movement (GO:0007018)
GB10009-PA	D803270BC71217F0	450	FPrintScan	PR01162	ALPHATUBULIN	384	400	3.7e-118	T	13-Apr-2010	IPR002452	Alpha tubulin	Molecular Function: structural molecule activity (GO:0005198), Molecular Function: GTP binding (GO:0005525), Cellular Component: microtubule (GO:0005874), Biological Process: microtubule-based movement (GO:0007018)
GB10009-PA	D803270BC71217F0	450	FPrintScan	PR01162	ALPHATUBULIN	421	437	3.7e-118	T	13-Apr-2010	IPR002452	Alpha tubulin	Molecular Function: structural molecule activity (GO:0005198), Molecular Function: GTP binding (GO:0005525), Cellular Component: microtubule (GO:0005874), Biological Process: microtubule-based movement (GO:0007018)
GB10009-PA	D803270BC71217F0	450	FPrintScan	PR01161	TUBULIN	10	30	3.5e-91	T	13-Apr-2010	IPR000217	Tubulin	Molecular Function: GTP binding (GO:0005525), Cellular Component: microtubule (GO:0005874), Biological Process: microtubule-based process (GO:0007017)
GB10009-PA	D803270BC71217F0	450	FPrintScan	PR01161	TUBULIN	52	71	3.5e-91	T	13-Apr-2010	IPR000217	Tubulin	Molecular Function: GTP binding (GO:0005525), Cellular Component: microtubule (GO:0005874), Biological Process: microtubule-based process (GO:0007017)
GB10009-PA	D803270BC71217F0	450	FPrintScan	PR01161	TUBULIN	94	105	3.5e-91	T	13-Apr-2010	IPR000217	Tubulin	Molecular Function: GTP binding (GO:0005525), Cellular Component: microtubule (GO:0005874), Biological Process: microtubule-based process (GO:0007017)
GB10009-PA	D803270BC71217F0	450	FPrintScan	PR01161	TUBULIN	107	131	3.5e-91	T	13-Apr-2010	IPR000217	Tubulin	Molecular Function: GTP binding (GO:0005525), Cellular Component: microtubule (GO:0005874), Biological Process: microtubule-based process (GO:0007017)
GB10009-PA	D803270BC71217F0	450	FPrintScan	PR01161	TUBULIN	133	151	3.5e-91	T	13-Apr-2010	IPR000217	Tubulin	Molecular Function: GTP binding (GO:0005525), Cellular Component: microtubule (GO:0005874), Biological Process: microtubule-based process (GO:0007017)
GB10009-PA	D803270BC71217F0	450	FPrintScan	PR01161	TUBULIN	152	173	3.5e-91	T	13-Apr-2010	IPR000217	Tubulin	Molecular Function: GTP binding (GO:0005525), Cellular Component: microtubule (GO:0005874), Biological Process: microtubule-based process (GO:0007017)
GB10009-PA	D803270BC71217F0	450	FPrintScan	PR01161	TUBULIN	177	190	3.5e-91	T	13-Apr-2010	IPR000217	Tubulin	Molecular Function: GTP binding (GO:0005525), Cellular Component: microtubule (GO:0005874), Biological Process: microtubule-based process (GO:0007017)
GB10009-PA	D803270BC71217F0	450	FPrintScan	PR01161	TUBULIN	191	211	3.5e-91	T	13-Apr-2010	IPR000217	Tubulin	Molecular Function: GTP binding (GO:0005525), Cellular Component: microtubule (GO:0005874), Biological Process: microtubule-based process (GO:0007017)
GB10009-PA	D803270BC71217F0	450	FPrintScan	PR01161	TUBULIN	379	407	3.5e-91	T	13-Apr-2010	IPR000217	Tubulin	Molecular Function: GTP binding (GO:0005525), Cellular Component: microtubule (GO:0005874), Biological Process: microtubule-based process (GO:0007017)
GB10009-PA	D803270BC71217F0	450	superfamily	SSF52490	Tubulin nucleotide-binding domain-like	1	244	2.1e-105	T	13-Apr-2010	IPR019746	Tubulin/FtsZ, N-terminal
GB10009-PA	D803270BC71217F0	450	superfamily	SSF55307	Tubulin C-terminal domain-like	245	439	3.5e-86	T	13-Apr-2010	IPR008280	Tubulin/FtsZ, C-terminal	Molecular Function: GTPase activity (GO:0003924), Molecular Function: GTP binding (GO:0005525), Cellular Component: protein complex (GO:0043234), Biological Process: protein polymerization (GO:0051258)
GB10009-PA	D803270BC71217F0	450	PatternScan	PS00227	TUBULIN	141	147	NA	T	13-Apr-2010	IPR017975	Tubulin, conserved site	Molecular Function: GTP binding (GO:0005525), Cellular Component: microtubule (GO:0005874), Biological Process: microtubule-based process (GO:0007017)
GB10122-PA	449D3461C94CC9A9	447	HMMPfam	PF00091	Tubulin	3	222	1.6e-67	T	13-Apr-2010	IPR003008	Tubulin/FtsZ, GTPase domain	Cellular Component: protein complex (GO:0043234), Biological Process: protein polymerization (GO:0051258)
GB10122-PA	449D3461C94CC9A9	447	HMMPfam	PF03953	Tubulin_C	261	382	3.7e-50	T	13-Apr-2010	IPR018316	Tubulin/FtsZ, 2-layer sandwich domain	Molecular Function: GTPase activity (GO:0003924), Molecular Function: GTP binding (GO:0005525), Cellular Component: protein complex (GO:0043234), Biological Process: protein polymerization (GO:0051258)
GB10122-PA	449D3461C94CC9A9	447	FPrintScan	PR01163	BETATUBULIN	41	58	1.3e-122	T	13-Apr-2010	IPR002453	Beta tubulin	Molecular Function: structural molecule activity (GO:0005198), Molecular Function: GTP binding (GO:0005525), Cellular Component: microtubule (GO:0005874), Biological Process: microtubule-based movement (GO:0007018)
GB10122-PA	449D3461C94CC9A9	447	FPrintScan	PR01163	BETATUBULIN	88	99	1.3e-122	T	13-Apr-2010	IPR002453	Beta tubulin	Molecular Function: structural molecule activity (GO:0005198), Molecular Function: GTP binding (GO:0005525), Cellular Component: microtubule (GO:0005874), Biological Process: microtubule-based movement (GO:0007018)
GB10122-PA	449D3461C94CC9A9	447	FPrintScan	PR01163	BETATUBULIN	108	126	1.3e-122	T	13-Apr-2010	IPR002453	Beta tubulin	Molecular Function: structural molecule activity (GO:0005198), Molecular Function: GTP binding (GO:0005525), Cellular Component: microtubule (GO:0005874), Biological Process: microtubule-based movement (GO:0007018)
GB10122-PA	449D3461C94CC9A9	447	FPrintScan	PR01163	BETATUBULIN	152	164	1.3e-122	T	13-Apr-2010	IPR002453	Beta tubulin	Molecular Function: structural molecule activity (GO:0005198), Molecular Function: GTP binding (GO:0005525), Cellular Component: microtubule (GO:0005874), Biological Process: microtubule-based movement (GO:0007018)
GB10122-PA	449D3461C94CC9A9	447	FPrintScan	PR01163	BETATUBULIN	212	224	1.3e-122	T	13-Apr-2010	IPR002453	Beta tubulin	Molecular Function: structural molecule activity (GO:0005198), Molecular Function: GTP binding (GO:0005525), Cellular Component: microtubule (GO:0005874), Biological Process: microtubule-based movement (GO:0007018)
GB10122-PA	449D3461C94CC9A9	447	FPrintScan	PR01163	BETATUBULIN	230	239	1.3e-122	T	13-Apr-2010	IPR002453	Beta tubulin	Molecular Function: structural molecule activity (GO:0005198), Molecular Function: GTP binding (GO:0005525), Cellular Component: microtubule (GO:0005874), Biological Process: microtubule-based movement (GO:0007018)
GB10122-PA	449D3461C94CC9A9	447	FPrintScan	PR01163	BETATUBULIN	245	258	1.3e-122	T	13-Apr-2010	IPR002453	Beta tubulin	Molecular Function: structural molecule activity (GO:0005198), Molecular Function: GTP binding (GO:0005525), Cellular Component: microtubule (GO:0005874), Biological Process: microtubule-based movement (GO:0007018)
GB10122-PA	449D3461C94CC9A9	447	FPrintScan	PR01163	BETATUBULIN	265	281	1.3e-122	T	13-Apr-2010	IPR002453	Beta tubulin	Molecular Function: structural molecule activity (GO:0005198), Molecular Function: GTP binding (GO:0005525), Cellular Component: microtubule (GO:0005874), Biological Process: microtubule-based movement (GO:0007018)
GB10122-PA	449D3461C94CC9A9	447	FPrintScan	PR01163	BETATUBULIN	311	329	1.3e-122	T	13-Apr-2010	IPR002453	Beta tubulin	Molecular Function: structural molecule activity (GO:0005198), Molecular Function: GTP binding (GO:0005525), Cellular Component: microtubule (GO:0005874), Biological Process: microtubule-based movement (GO:0007018)
GB10122-PA	449D3461C94CC9A9	447	FPrintScan	PR01163	BETATUBULIN	329	343	1.3e-122	T	13-Apr-2010	IPR002453	Beta tubulin	Molecular Function: structural molecule activity (GO:0005198), Molecular Function: GTP binding (GO:0005525), Cellular Component: microtubule (GO:0005874), Biological Process: microtubule-based movement (GO:0007018)
GB10122-PA	449D3461C94CC9A9	447	FPrintScan	PR01163	BETATUBULIN	347	370	1.3e-122	T	13-Apr-2010	IPR002453	Beta tubulin	Molecular Function: structural molecule activity (GO:0005198), Molecular Function: GTP binding (GO:0005525), Cellular Component: microtubule (GO:0005874), Biological Process: microtubule-based movement (GO:0007018)
GB10122-PA	449D3461C94CC9A9	447	FPrintScan	PR01163	BETATUBULIN	377	388	1.3e-122	T	13-Apr-2010	IPR002453	Beta tubulin	Molecular Function: structural molecule activity (GO:0005198), Molecular Function: GTP binding (GO:0005525), Cellular Component: microtubule (GO:0005874), Biological Process: microtubule-based movement (GO:0007018)
GB10122-PA	449D3461C94CC9A9	447	FPrintScan	PR01163	BETATUBULIN	412	430	1.3e-122	T	13-Apr-2010	IPR002453	Beta tubulin	Molecular Function: structural molecule activity (GO:0005198), Molecular Function: GTP binding (GO:0005525), Cellular Component: microtubule (GO:0005874), Biological Process: microtubule-based movement (GO:0007018)
GB10122-PA	449D3461C94CC9A9	447	FPrintScan	PR01161	TUBULIN	10	30	1.1e-103	T	13-Apr-2010	IPR000217	Tubulin	Molecular Function: GTP binding (GO:0005525), Cellular Component: microtubule (GO:0005874), Biological Process: microtubule-based process (GO:0007017)
GB10122-PA	449D3461C94CC9A9	447	FPrintScan	PR01161	TUBULIN	51	70	1.1e-103	T	13-Apr-2010	IPR000217	Tubulin	Molecular Function: GTP binding (GO:0005525), Cellular Component: microtubule (GO:0005874), Biological Process: microtubule-based process (GO:0007017)
GB10122-PA	449D3461C94CC9A9	447	FPrintScan	PR01161	TUBULIN	93	104	1.1e-103	T	13-Apr-2010	IPR000217	Tubulin	Molecular Function: GTP binding (GO:0005525), Cellular Component: microtubule (GO:0005874), Biological Process: microtubule-based process (GO:0007017)
GB10122-PA	449D3461C94CC9A9	447	FPrintScan	PR01161	TUBULIN	106	130	1.1e-103	T	13-Apr-2010	IPR000217	Tubulin	Molecular Function: GTP binding (GO:0005525), Cellular Component: microtubule (GO:0005874), Biological Process: microtubule-based process (GO:0007017)
GB10122-PA	449D3461C94CC9A9	447	FPrintScan	PR01161	TUBULIN	132	150	1.1e-103	T	13-Apr-2010	IPR000217	Tubulin	Molecular Function: GTP binding (GO:0005525), Cellular Component: microtubule (GO:0005874), Biological Process: microtubule-based process (GO:0007017)
GB10122-PA	449D3461C94CC9A9	447	FPrintScan	PR01161	TUBULIN	151	172	1.1e-103	T	13-Apr-2010	IPR000217	Tubulin	Molecular Function: GTP binding (GO:0005525), Cellular Component: microtubule (GO:0005874), Biological Process: microtubule-based process (GO:0007017)
GB10122-PA	449D3461C94CC9A9	447	FPrintScan	PR01161	TUBULIN	176	189	1.1e-103	T	13-Apr-2010	IPR000217	Tubulin	Molecular Function: GTP binding (GO:0005525), Cellular Component: microtubule (GO:0005874), Biological Process: microtubule-based process (GO:0007017)
GB10122-PA	449D3461C94CC9A9	447	FPrintScan	PR01161	TUBULIN	190	210	1.1e-103	T	13-Apr-2010	IPR000217	Tubulin	Molecular Function: GTP binding (GO:0005525), Cellular Component: microtubule (GO:0005874), Biological Process: microtubule-based process (GO:0007017)
GB10122-PA	449D3461C94CC9A9	447	FPrintScan	PR01161	TUBULIN	370	398	1.1e-103	T	13-Apr-2010	IPR000217	Tubulin	Molecular Function: GTP binding (GO:0005525), Cellular Component: microtubule (GO:0005874), Biological Process: microtubule-based process (GO:0007017)
GB10122-PA	449D3461C94CC9A9	447	superfamily	SSF52490	Tubulin nucleotide-binding domain-like	1	243	1.1e-105	T	13-Apr-2010	IPR019746	Tubulin/FtsZ, N-terminal
GB10122-PA	449D3461C94CC9A9	447	superfamily	SSF55307	Tubulin C-terminal domain-like	244	427	4.1e-83	T	13-Apr-2010	IPR008280	Tubulin/FtsZ, C-terminal	Molecular Function: GTPase activity (GO:0003924), Molecular Function: GTP binding (GO:0005525), Cellular Component: protein complex (GO:0043234), Biological Process: protein polymerization (GO:0051258)
GB10122-PA	449D3461C94CC9A9	447	PatternScan	PS00227	TUBULIN	140	146	NA	T	13-Apr-2010	IPR017975	Tubulin, conserved site	Molecular Function: GTP binding (GO:0005525), Cellular Component: microtubule (GO:0005874), Biological Process: microtubule-based process (GO:0007017)
GB10122-PA	449D3461C94CC9A9	447	PatternScan	PS00228	TUBULIN_B_AUTOREG	1	4	NA	T	13-Apr-2010	IPR013838	Beta tubulin, autoregulation binding site
GB10122-PA	449D3461C94CC9A9	447	HMMPanther	PTHR11588:SF9	TUBULIN BETA CHAIN	128	443	1e-253	T	13-Apr-2010	IPR002453	Beta tubulin	Molecular Function: structural molecule activity (GO:0005198), Molecular Function: GTP binding (GO:0005525), Cellular Component: microtubule (GO:0005874), Biological Process: microtubule-based movement (GO:0007018)
GB10122-PA	449D3461C94CC9A9	447	HMMPanther	PTHR11588	TUBULIN	128	443	1e-253	T	13-Apr-2010	IPR000217	Tubulin	Molecular Function: GTP binding (GO:0005525), Cellular Component: microtubule (GO:0005874), Biological Process: microtubule-based process (GO:0007017)
GB10140-PA	9B8D932DCDE3585D	689	HMMPfam	PF00702	Hydrolase	18	227	1.6e-07	T	13-Apr-2010	IPR005834	Haloacid dehalogenase-like hydrolase	Molecular Function: catalytic activity (GO:0003824), Biological Process: metabolic process (GO:0008152)
GB10140-PA	9B8D932DCDE3585D	689	HMMTigr	TIGR01691	enolase-ppase: 2,3-diketo-5-methylthio-1-ph	19	258	8.1e-82	T	13-Apr-2010	IPR010041	2,3-diketo-5-methylthio-1-phosphopentane phosphatase	Biological Process: L-methionine salvage from methylthioadenosine (GO:0019509), Molecular Function: acireductone synthase activity (GO:0043874), Molecular Function: metal ion binding (GO:0046872)
GB10140-PA	9B8D932DCDE3585D	689	HMMTigr	TIGR01549	HAD-SF-IA-v1: HAD hydrolase, family IA, var	82	227	0.00092	T	13-Apr-2010	IPR006439	HAD-superfamily hydrolase, subfamily IA, variant 1	Biological Process: metabolic process (GO:0008152), Molecular Function: phosphoglycolate phosphatase activity (GO:0008967)
GB10140-PA	9B8D932DCDE3585D	689	BlastProDom	PD936484	Q806D4_9VIRU_Q806D4;	55	604	8e-07	T	13-Apr-2010	NULL	NULL
GB10140-PA	9B8D932DCDE3585D	689	superfamily	SSF56784	HAD-like	16	258	4.2e-23	T	13-Apr-2010	NULL	NULL
GB10140-PA	9B8D932DCDE3585D	689	HMMPanther	PTHR20371	ENOLASE-PHOSPHATASE E-1	27	269	2.6e-111	T	13-Apr-2010	IPR010041	2,3-diketo-5-methylthio-1-phosphopentane phosphatase	Biological Process: L-methionine salvage from methylthioadenosine (GO:0019509), Molecular Function: acireductone synthase activity (GO:0043874), Molecular Function: metal ion binding (GO:0046872)
GB10275-PA	769EC328BA955129	447	superfamily	SSF52490	Tubulin nucleotide-binding domain-like	1	243	2.3e-108	T	13-Apr-2010	IPR019746	Tubulin/FtsZ, N-terminal
GB10275-PA	769EC328BA955129	447	superfamily	SSF55307	Tubulin C-terminal domain-like	244	430	2.6e-84	T	13-Apr-2010	IPR008280	Tubulin/FtsZ, C-terminal	Molecular Function: GTPase activity (GO:0003924), Molecular Function: GTP binding (GO:0005525), Cellular Component: protein complex (GO:0043234), Biological Process: protein polymerization (GO:0051258)
GB10275-PA	769EC328BA955129	447	PatternScan	PS00227	TUBULIN	140	146	NA	T	13-Apr-2010	IPR017975	Tubulin, conserved site	Molecular Function: GTP binding (GO:0005525), Cellular Component: microtubule (GO:0005874), Biological Process: microtubule-based process (GO:0007017)
GB10275-PA	769EC328BA955129	447	PatternScan	PS00228	TUBULIN_B_AUTOREG	1	4	NA	T	13-Apr-2010	IPR013838	Beta tubulin, autoregulation binding site
GB10275-PA	769EC328BA955129	447	HMMPanther	PTHR11588:SF9	TUBULIN BETA CHAIN	128	443	2.8e-258	T	13-Apr-2010	IPR002453	Beta tubulin	Molecular Function: structural molecule activity (GO:0005198), Molecular Function: GTP binding (GO:0005525), Cellular Component: microtubule (GO:0005874), Biological Process: microtubule-based movement (GO:0007018)
GB10275-PA	769EC328BA955129	447	HMMPanther	PTHR11588	TUBULIN	128	443	2.8e-258	T	13-Apr-2010	IPR000217	Tubulin	Molecular Function: GTP binding (GO:0005525), Cellular Component: microtubule (GO:0005874), Biological Process: microtubule-based process (GO:0007017)
GB10275-PA	769EC328BA955129	447	HMMPfam	PF00091	Tubulin	3	222	2.9e-70	T	13-Apr-2010	IPR003008	Tubulin/FtsZ, GTPase domain	Cellular Component: protein complex (GO:0043234), Biological Process: protein polymerization (GO:0051258)
GB10275-PA	769EC328BA955129	447	HMMPfam	PF03953	Tubulin_C	261	382	1.8e-51	T	13-Apr-2010	IPR018316	Tubulin/FtsZ, 2-layer sandwich domain	Molecular Function: GTPase activity (GO:0003924), Molecular Function: GTP binding (GO:0005525), Cellular Component: protein complex (GO:0043234), Biological Process: protein polymerization (GO:0051258)
GB10275-PA	769EC328BA955129	447	FPrintScan	PR01163	BETATUBULIN	41	58	6.8e-123	T	13-Apr-2010	IPR002453	Beta tubulin	Molecular Function: structural molecule activity (GO:0005198), Molecular Function: GTP binding (GO:0005525), Cellular Component: microtubule (GO:0005874), Biological Process: microtubule-based movement (GO:0007018)
GB10275-PA	769EC328BA955129	447	FPrintScan	PR01163	BETATUBULIN	88	99	6.8e-123	T	13-Apr-2010	IPR002453	Beta tubulin	Molecular Function: structural molecule activity (GO:0005198), Molecular Function: GTP binding (GO:0005525), Cellular Component: microtubule (GO:0005874), Biological Process: microtubule-based movement (GO:0007018)
GB10275-PA	769EC328BA955129	447	FPrintScan	PR01163	BETATUBULIN	108	126	6.8e-123	T	13-Apr-2010	IPR002453	Beta tubulin	Molecular Function: structural molecule activity (GO:0005198), Molecular Function: GTP binding (GO:0005525), Cellular Component: microtubule (GO:0005874), Biological Process: microtubule-based movement (GO:0007018)
GB10275-PA	769EC328BA955129	447	FPrintScan	PR01163	BETATUBULIN	152	164	6.8e-123	T	13-Apr-2010	IPR002453	Beta tubulin	Molecular Function: structural molecule activity (GO:0005198), Molecular Function: GTP binding (GO:0005525), Cellular Component: microtubule (GO:0005874), Biological Process: microtubule-based movement (GO:0007018)
GB10275-PA	769EC328BA955129	447	FPrintScan	PR01163	BETATUBULIN	212	224	6.8e-123	T	13-Apr-2010	IPR002453	Beta tubulin	Molecular Function: structural molecule activity (GO:0005198), Molecular Function: GTP binding (GO:0005525), Cellular Component: microtubule (GO:0005874), Biological Process: microtubule-based movement (GO:0007018)
GB10275-PA	769EC328BA955129	447	FPrintScan	PR01163	BETATUBULIN	230	239	6.8e-123	T	13-Apr-2010	IPR002453	Beta tubulin	Molecular Function: structural molecule activity (GO:0005198), Molecular Function: GTP binding (GO:0005525), Cellular Component: microtubule (GO:0005874), Biological Process: microtubule-based movement (GO:0007018)
GB10275-PA	769EC328BA955129	447	FPrintScan	PR01163	BETATUBULIN	245	258	6.8e-123	T	13-Apr-2010	IPR002453	Beta tubulin	Molecular Function: structural molecule activity (GO:0005198), Molecular Function: GTP binding (GO:0005525), Cellular Component: microtubule (GO:0005874), Biological Process: microtubule-based movement (GO:0007018)
GB10275-PA	769EC328BA955129	447	FPrintScan	PR01163	BETATUBULIN	265	281	6.8e-123	T	13-Apr-2010	IPR002453	Beta tubulin	Molecular Function: structural molecule activity (GO:0005198), Molecular Function: GTP binding (GO:0005525), Cellular Component: microtubule (GO:0005874), Biological Process: microtubule-based movement (GO:0007018)
GB10275-PA	769EC328BA955129	447	FPrintScan	PR01163	BETATUBULIN	311	329	6.8e-123	T	13-Apr-2010	IPR002453	Beta tubulin	Molecular Function: structural molecule activity (GO:0005198), Molecular Function: GTP binding (GO:0005525), Cellular Component: microtubule (GO:0005874), Biological Process: microtubule-based movement (GO:0007018)
GB10275-PA	769EC328BA955129	447	FPrintScan	PR01163	BETATUBULIN	329	343	6.8e-123	T	13-Apr-2010	IPR002453	Beta tubulin	Molecular Function: structural molecule activity (GO:0005198), Molecular Function: GTP binding (GO:0005525), Cellular Component: microtubule (GO:0005874), Biological Process: microtubule-based movement (GO:0007018)
GB10275-PA	769EC328BA955129	447	FPrintScan	PR01163	BETATUBULIN	347	370	6.8e-123	T	13-Apr-2010	IPR002453	Beta tubulin	Molecular Function: structural molecule activity (GO:0005198), Molecular Function: GTP binding (GO:0005525), Cellular Component: microtubule (GO:0005874), Biological Process: microtubule-based movement (GO:0007018)
GB10275-PA	769EC328BA955129	447	FPrintScan	PR01163	BETATUBULIN	377	388	6.8e-123	T	13-Apr-2010	IPR002453	Beta tubulin	Molecular Function: structural molecule activity (GO:0005198), Molecular Function: GTP binding (GO:0005525), Cellular Component: microtubule (GO:0005874), Biological Process: microtubule-based movement (GO:0007018)
GB10275-PA	769EC328BA955129	447	FPrintScan	PR01163	BETATUBULIN	412	430	6.8e-123	T	13-Apr-2010	IPR002453	Beta tubulin	Molecular Function: structural molecule activity (GO:0005198), Molecular Function: GTP binding (GO:0005525), Cellular Component: microtubule (GO:0005874), Biological Process: microtubule-based movement (GO:0007018)
GB10275-PA	769EC328BA955129	447	FPrintScan	PR01161	TUBULIN	10	30	2.4e-105	T	13-Apr-2010	IPR000217	Tubulin	Molecular Function: GTP binding (GO:0005525), Cellular Component: microtubule (GO:0005874), Biological Process: microtubule-based process (GO:0007017)
GB10275-PA	769EC328BA955129	447	FPrintScan	PR01161	TUBULIN	51	70	2.4e-105	T	13-Apr-2010	IPR000217	Tubulin	Molecular Function: GTP binding (GO:0005525), Cellular Component: microtubule (GO:0005874), Biological Process: microtubule-based process (GO:0007017)
GB10275-PA	769EC328BA955129	447	FPrintScan	PR01161	TUBULIN	93	104	2.4e-105	T	13-Apr-2010	IPR000217	Tubulin	Molecular Function: GTP binding (GO:0005525), Cellular Component: microtubule (GO:0005874), Biological Process: microtubule-based process (GO:0007017)
GB10275-PA	769EC328BA955129	447	FPrintScan	PR01161	TUBULIN	106	130	2.4e-105	T	13-Apr-2010	IPR000217	Tubulin	Molecular Function: GTP binding (GO:0005525), Cellular Component: microtubule (GO:0005874), Biological Process: microtubule-based process (GO:0007017)
GB10275-PA	769EC328BA955129	447	FPrintScan	PR01161	TUBULIN	132	150	2.4e-105	T	13-Apr-2010	IPR000217	Tubulin	Molecular Function: GTP binding (GO:0005525), Cellular Component: microtubule (GO:0005874), Biological Process: microtubule-based process (GO:0007017)
GB10275-PA	769EC328BA955129	447	FPrintScan	PR01161	TUBULIN	151	172	2.4e-105	T	13-Apr-2010	IPR000217	Tubulin	Molecular Function: GTP binding (GO:0005525), Cellular Component: microtubule (GO:0005874), Biological Process: microtubule-based process (GO:0007017)
GB10275-PA	769EC328BA955129	447	FPrintScan	PR01161	TUBULIN	176	189	2.4e-105	T	13-Apr-2010	IPR000217	Tubulin	Molecular Function: GTP binding (GO:0005525), Cellular Component: microtubule (GO:0005874), Biological Process: microtubule-based process (GO:0007017)
GB10275-PA	769EC328BA955129	447	FPrintScan	PR01161	TUBULIN	190	210	2.4e-105	T	13-Apr-2010	IPR000217	Tubulin	Molecular Function: GTP binding (GO:0005525), Cellular Component: microtubule (GO:0005874), Biological Process: microtubule-based process (GO:0007017)
GB10275-PA	769EC328BA955129	447	FPrintScan	PR01161	TUBULIN	370	398	2.4e-105	T	13-Apr-2010	IPR000217	Tubulin	Molecular Function: GTP binding (GO:0005525), Cellular Component: microtubule (GO:0005874), Biological Process: microtubule-based process (GO:0007017)
GB10514-PA	8D389FCB42D6D18E	450	HMMPanther	PTHR11588:SF10	TUBULIN ALPHA CHAIN	130	450	1.8e-252	T	13-Apr-2010	IPR002452	Alpha tubulin	Molecular Function: structural molecule activity (GO:0005198), Molecular Function: GTP binding (GO:0005525), Cellular Component: microtubule (GO:0005874), Biological Process: microtubule-based movement (GO:0007018)
GB10514-PA	8D389FCB42D6D18E	450	HMMPanther	PTHR11588	TUBULIN	130	450	1.8e-252	T	13-Apr-2010	IPR000217	Tubulin	Molecular Function: GTP binding (GO:0005525), Cellular Component: microtubule (GO:0005874), Biological Process: microtubule-based process (GO:0007017)
GB10514-PA	8D389FCB42D6D18E	450	HMMPfam	PF00091	Tubulin	3	225	5.5e-70	T	13-Apr-2010	IPR003008	Tubulin/FtsZ, GTPase domain	Cellular Component: protein complex (GO:0043234), Biological Process: protein polymerization (GO:0051258)
GB10514-PA	8D389FCB42D6D18E	450	HMMPfam	PF03953	Tubulin_C	263	392	1.6e-51	T	13-Apr-2010	IPR018316	Tubulin/FtsZ, 2-layer sandwich domain	Molecular Function: GTPase activity (GO:0003924), Molecular Function: GTP binding (GO:0005525), Cellular Component: protein complex (GO:0043234), Biological Process: protein polymerization (GO:0051258)
GB10514-PA	8D389FCB42D6D18E	450	superfamily	SSF52490	Tubulin nucleotide-binding domain-like	1	245	1.9e-107	T	13-Apr-2010	IPR019746	Tubulin/FtsZ, N-terminal
GB10514-PA	8D389FCB42D6D18E	450	superfamily	SSF55307	Tubulin C-terminal domain-like	246	440	1.1e-86	T	13-Apr-2010	IPR008280	Tubulin/FtsZ, C-terminal	Molecular Function: GTPase activity (GO:0003924), Molecular Function: GTP binding (GO:0005525), Cellular Component: protein complex (GO:0043234), Biological Process: protein polymerization (GO:0051258)
GB10514-PA	8D389FCB42D6D18E	450	FPrintScan	PR01162	ALPHATUBULIN	18	33	3.9e-121	T	13-Apr-2010	IPR002452	Alpha tubulin	Molecular Function: structural molecule activity (GO:0005198), Molecular Function: GTP binding (GO:0005525), Cellular Component: microtubule (GO:0005874), Biological Process: microtubule-based movement (GO:0007018)
GB10514-PA	8D389FCB42D6D18E	450	FPrintScan	PR01162	ALPHATUBULIN	45	58	3.9e-121	T	13-Apr-2010	IPR002452	Alpha tubulin	Molecular Function: structural molecule activity (GO:0005198), Molecular Function: GTP binding (GO:0005525), Cellular Component: microtubule (GO:0005874), Biological Process: microtubule-based movement (GO:0007018)
GB10514-PA	8D389FCB42D6D18E	450	FPrintScan	PR01162	ALPHATUBULIN	88	101	3.9e-121	T	13-Apr-2010	IPR002452	Alpha tubulin	Molecular Function: structural molecule activity (GO:0005198), Molecular Function: GTP binding (GO:0005525), Cellular Component: microtubule (GO:0005874), Biological Process: microtubule-based movement (GO:0007018)
GB10514-PA	8D389FCB42D6D18E	450	FPrintScan	PR01162	ALPHATUBULIN	120	128	3.9e-121	T	13-Apr-2010	IPR002452	Alpha tubulin	Molecular Function: structural molecule activity (GO:0005198), Molecular Function: GTP binding (GO:0005525), Cellular Component: microtubule (GO:0005874), Biological Process: microtubule-based movement (GO:0007018)
GB10514-PA	8D389FCB42D6D18E	450	FPrintScan	PR01162	ALPHATUBULIN	148	160	3.9e-121	T	13-Apr-2010	IPR002452	Alpha tubulin	Molecular Function: structural molecule activity (GO:0005198), Molecular Function: GTP binding (GO:0005525), Cellular Component: microtubule (GO:0005874), Biological Process: microtubule-based movement (GO:0007018)
GB10514-PA	8D389FCB42D6D18E	450	FPrintScan	PR01162	ALPHATUBULIN	161	172	3.9e-121	T	13-Apr-2010	IPR002452	Alpha tubulin	Molecular Function: structural molecule activity (GO:0005198), Molecular Function: GTP binding (GO:0005525), Cellular Component: microtubule (GO:0005874), Biological Process: microtubule-based movement (GO:0007018)
GB10514-PA	8D389FCB42D6D18E	450	FPrintScan	PR01162	ALPHATUBULIN	214	226	3.9e-121	T	13-Apr-2010	IPR002452	Alpha tubulin	Molecular Function: structural molecule activity (GO:0005198), Molecular Function: GTP binding (GO:0005525), Cellular Component: microtubule (GO:0005874), Biological Process: microtubule-based movement (GO:0007018)
GB10514-PA	8D389FCB42D6D18E	450	FPrintScan	PR01162	ALPHATUBULIN	274	289	3.9e-121	T	13-Apr-2010	IPR002452	Alpha tubulin	Molecular Function: structural molecule activity (GO:0005198), Molecular Function: GTP binding (GO:0005525), Cellular Component: microtubule (GO:0005874), Biological Process: microtubule-based movement (GO:0007018)
GB10514-PA	8D389FCB42D6D18E	450	FPrintScan	PR01162	ALPHATUBULIN	321	342	3.9e-121	T	13-Apr-2010	IPR002452	Alpha tubulin	Molecular Function: structural molecule activity (GO:0005198), Molecular Function: GTP binding (GO:0005525), Cellular Component: microtubule (GO:0005874), Biological Process: microtubule-based movement (GO:0007018)
GB10514-PA	8D389FCB42D6D18E	450	FPrintScan	PR01162	ALPHATUBULIN	347	360	3.9e-121	T	13-Apr-2010	IPR002452	Alpha tubulin	Molecular Function: structural molecule activity (GO:0005198), Molecular Function: GTP binding (GO:0005525), Cellular Component: microtubule (GO:0005874), Biological Process: microtubule-based movement (GO:0007018)
GB10514-PA	8D389FCB42D6D18E	450	FPrintScan	PR01162	ALPHATUBULIN	360	379	3.9e-121	T	13-Apr-2010	IPR002452	Alpha tubulin	Molecular Function: structural molecule activity (GO:0005198), Molecular Function: GTP binding (GO:0005525), Cellular Component: microtubule (GO:0005874), Biological Process: microtubule-based movement (GO:0007018)
GB10514-PA	8D389FCB42D6D18E	450	FPrintScan	PR01162	ALPHATUBULIN	385	401	3.9e-121	T	13-Apr-2010	IPR002452	Alpha tubulin	Molecular Function: structural molecule activity (GO:0005198), Molecular Function: GTP binding (GO:0005525), Cellular Component: microtubule (GO:0005874), Biological Process: microtubule-based movement (GO:0007018)
GB10514-PA	8D389FCB42D6D18E	450	FPrintScan	PR01162	ALPHATUBULIN	422	438	3.9e-121	T	13-Apr-2010	IPR002452	Alpha tubulin	Molecular Function: structural molecule activity (GO:0005198), Molecular Function: GTP binding (GO:0005525), Cellular Component: microtubule (GO:0005874), Biological Process: microtubule-based movement (GO:0007018)
GB10514-PA	8D389FCB42D6D18E	450	FPrintScan	PR01161	TUBULIN	10	30	6.6e-91	T	13-Apr-2010	IPR000217	Tubulin	Molecular Function: GTP binding (GO:0005525), Cellular Component: microtubule (GO:0005874), Biological Process: microtubule-based process (GO:0007017)
GB10514-PA	8D389FCB42D6D18E	450	FPrintScan	PR01161	TUBULIN	53	72	6.6e-91	T	13-Apr-2010	IPR000217	Tubulin	Molecular Function: GTP binding (GO:0005525), Cellular Component: microtubule (GO:0005874), Biological Process: microtubule-based process (GO:0007017)
GB10514-PA	8D389FCB42D6D18E	450	FPrintScan	PR01161	TUBULIN	95	106	6.6e-91	T	13-Apr-2010	IPR000217	Tubulin	Molecular Function: GTP binding (GO:0005525), Cellular Component: microtubule (GO:0005874), Biological Process: microtubule-based process (GO:0007017)
GB10514-PA	8D389FCB42D6D18E	450	FPrintScan	PR01161	TUBULIN	108	132	6.6e-91	T	13-Apr-2010	IPR000217	Tubulin	Molecular Function: GTP binding (GO:0005525), Cellular Component: microtubule (GO:0005874), Biological Process: microtubule-based process (GO:0007017)
GB10514-PA	8D389FCB42D6D18E	450	FPrintScan	PR01161	TUBULIN	134	152	6.6e-91	T	13-Apr-2010	IPR000217	Tubulin	Molecular Function: GTP binding (GO:0005525), Cellular Component: microtubule (GO:0005874), Biological Process: microtubule-based process (GO:0007017)
GB10514-PA	8D389FCB42D6D18E	450	FPrintScan	PR01161	TUBULIN	153	174	6.6e-91	T	13-Apr-2010	IPR000217	Tubulin	Molecular Function: GTP binding (GO:0005525), Cellular Component: microtubule (GO:0005874), Biological Process: microtubule-based process (GO:0007017)
GB10514-PA	8D389FCB42D6D18E	450	FPrintScan	PR01161	TUBULIN	178	191	6.6e-91	T	13-Apr-2010	IPR000217	Tubulin	Molecular Function: GTP binding (GO:0005525), Cellular Component: microtubule (GO:0005874), Biological Process: microtubule-based process (GO:0007017)
GB10514-PA	8D389FCB42D6D18E	450	FPrintScan	PR01161	TUBULIN	192	212	6.6e-91	T	13-Apr-2010	IPR000217	Tubulin	Molecular Function: GTP binding (GO:0005525), Cellular Component: microtubule (GO:0005874), Biological Process: microtubule-based process (GO:0007017)
GB10514-PA	8D389FCB42D6D18E	450	FPrintScan	PR01161	TUBULIN	380	408	6.6e-91	T	13-Apr-2010	IPR000217	Tubulin	Molecular Function: GTP binding (GO:0005525), Cellular Component: microtubule (GO:0005874), Biological Process: microtubule-based process (GO:0007017)
GB10514-PA	8D389FCB42D6D18E	450	PatternScan	PS00227	TUBULIN	142	148	NA	T	13-Apr-2010	IPR017975	Tubulin, conserved site	Molecular Function: GTP binding (GO:0005525), Cellular Component: microtubule (GO:0005874), Biological Process: microtubule-based process (GO:0007017)
GB10560-PA	038B34364D2826AA	461	FPrintScan	PR00315	ELONGATNFCT	9	22	2.9e-25	T	13-Apr-2010	IPR000795	Protein synthesis factor, GTP-binding	Molecular Function: GTPase activity (GO:0003924), Molecular Function: GTP binding (GO:0005525)
GB10560-PA	038B34364D2826AA	461	FPrintScan	PR00315	ELONGATNFCT	68	76	2.9e-25	T	13-Apr-2010	IPR000795	Protein synthesis factor, GTP-binding	Molecular Function: GTPase activity (GO:0003924), Molecular Function: GTP binding (GO:0005525)
GB10560-PA	038B34364D2826AA	461	FPrintScan	PR00315	ELONGATNFCT	88	98	2.9e-25	T	13-Apr-2010	IPR000795	Protein synthesis factor, GTP-binding	Molecular Function: GTPase activity (GO:0003924), Molecular Function: GTP binding (GO:0005525)
GB10560-PA	038B34364D2826AA	461	FPrintScan	PR00315	ELONGATNFCT	104	115	2.9e-25	T	13-Apr-2010	IPR000795	Protein synthesis factor, GTP-binding	Molecular Function: GTPase activity (GO:0003924), Molecular Function: GTP binding (GO:0005525)
GB10560-PA	038B34364D2826AA	461	FPrintScan	PR00315	ELONGATNFCT	148	157	2.9e-25	T	13-Apr-2010	IPR000795	Protein synthesis factor, GTP-binding	Molecular Function: GTPase activity (GO:0003924), Molecular Function: GTP binding (GO:0005525)
GB10560-PA	038B34364D2826AA	461	superfamily	SSF52540	P-loop containing nucleoside triphosphate hydrolases	2	261	4.6e-82	T	13-Apr-2010	NULL	NULL
GB10560-PA	038B34364D2826AA	461	superfamily	SSF50465	EF-Tu/eEF-1alpha/eIF2-gamma C-terminal domain	337	443	1.8e-43	T	13-Apr-2010	IPR009001	Translation elongation factor EF1A/initiation factor IF2gamma, C-terminal
GB10560-PA	038B34364D2826AA	461	superfamily	SSF50447	Translation proteins	238	335	3.3e-32	T	13-Apr-2010	IPR009000	Translation elongation/initiation factor/Ribosomal, beta-barrel
GB10560-PA	038B34364D2826AA	461	HMMPanther	PTHR23115:SF37	ELONGATION FACTOR 1-ALPHA (EF-1-ALPHA)	1	361	2.5e-274	T	13-Apr-2010	NULL	NULL
GB10560-PA	038B34364D2826AA	461	HMMPanther	PTHR23115	TRANSLATION FACTOR	1	361	2.5e-274	T	13-Apr-2010	NULL	NULL
GB10560-PA	038B34364D2826AA	461	HMMTigr	TIGR00483	EF-1_alpha: translation elongation factor E	1	446	8.6e-316	T	13-Apr-2010	IPR004539	Translation elongation factor EF1A, eukaryotic/archaeal	Molecular Function: translation elongation factor activity (GO:0003746), Molecular Function: GTP binding (GO:0005525), Cellular Component: cytoplasm (GO:0005737), Biological Process: translational elongation (GO:0006414)
GB10560-PA	038B34364D2826AA	461	HMMPfam	PF00009	GTP_EFTU	6	237	4.1e-56	T	13-Apr-2010	IPR000795	Protein synthesis factor, GTP-binding	Molecular Function: GTPase activity (GO:0003924), Molecular Function: GTP binding (GO:0005525)
GB10560-PA	038B34364D2826AA	461	HMMPfam	PF03143	GTP_EFTU_D3	335	441	1.4e-34	T	13-Apr-2010	IPR004160	Translation elongation factor EFTu/EF1A, C-terminal	Molecular Function: GTP binding (GO:0005525)
GB10560-PA	038B34364D2826AA	461	HMMPfam	PF03144	GTP_EFTU_D2	260	326	1.6e-15	T	13-Apr-2010	IPR004161	Translation elongation factor EFTu/EF1A, domain 2	Molecular Function: GTP binding (GO:0005525)
GB10560-PA	038B34364D2826AA	461	PatternScan	PS00301	EFACTOR_GTP	61	76	NA	T	13-Apr-2010	IPR000795	Protein synthesis factor, GTP-binding	Molecular Function: GTPase activity (GO:0003924), Molecular Function: GTP binding (GO:0005525)
GB10590-PA	D3A99346CFC550D0	271	FPrintScan	PR00391	PITRANSFER	16	35	8.7e-32	T	13-Apr-2010	IPR001666	Phosphatidylinositol transfer protein	Cellular Component: intracellular (GO:0005622), Biological Process: transport (GO:0006810)
GB10590-PA	D3A99346CFC550D0	271	FPrintScan	PR00391	PITRANSFER	89	109	8.7e-32	T	13-Apr-2010	IPR001666	Phosphatidylinositol transfer protein	Cellular Component: intracellular (GO:0005622), Biological Process: transport (GO:0006810)
GB10590-PA	D3A99346CFC550D0	271	FPrintScan	PR00391	PITRANSFER	201	216	8.7e-32	T	13-Apr-2010	IPR001666	Phosphatidylinositol transfer protein	Cellular Component: intracellular (GO:0005622), Biological Process: transport (GO:0006810)
GB10590-PA	D3A99346CFC550D0	271	FPrintScan	PR00391	PITRANSFER	221	240	8.7e-32	T	13-Apr-2010	IPR001666	Phosphatidylinositol transfer protein	Cellular Component: intracellular (GO:0005622), Biological Process: transport (GO:0006810)
GB10590-PA	D3A99346CFC550D0	271	HMMPfam	PF02121	IP_trans	1	255	3.1e-106	T	13-Apr-2010	IPR001666	Phosphatidylinositol transfer protein	Cellular Component: intracellular (GO:0005622), Biological Process: transport (GO:0006810)
GB10590-PA	D3A99346CFC550D0	271	superfamily	SSF55961	Bet v1-like	1	257	1.1e-110	T	13-Apr-2010	NULL	NULL
GB10590-PA	D3A99346CFC550D0	271	HMMPanther	PTHR10658	PHOSPHATIDYLINOSITOL TRANSFER PROTEIN/RETINAL DEGENERATION B PROTEIN	16	271	1.4e-188	T	13-Apr-2010	IPR001666	Phosphatidylinositol transfer protein	Cellular Component: intracellular (GO:0005622), Biological Process: transport (GO:0006810)
GB10675-PA	584C59FC8D80EBB3	182	FPrintScan	PR00328	SAR1GTPBP	19	42	1.2e-20	T	13-Apr-2010	IPR006689	ARF/SAR superfamily	Molecular Function: GTP binding (GO:0005525)
GB10675-PA	584C59FC8D80EBB3	182	FPrintScan	PR00328	SAR1GTPBP	47	71	1.2e-20	T	13-Apr-2010	IPR006689	ARF/SAR superfamily	Molecular Function: GTP binding (GO:0005525)
GB10675-PA	584C59FC8D80EBB3	182	FPrintScan	PR00328	SAR1GTPBP	74	99	1.2e-20	T	13-Apr-2010	IPR006689	ARF/SAR superfamily	Molecular Function: GTP binding (GO:0005525)
GB10675-PA	584C59FC8D80EBB3	182	FPrintScan	PR00328	SAR1GTPBP	119	140	1.2e-20	T	13-Apr-2010	IPR006689	ARF/SAR superfamily	Molecular Function: GTP binding (GO:0005525)
GB10675-PA	584C59FC8D80EBB3	182	HMMSmart	SM00177	ARF	1	181	1.5e-140	T	13-Apr-2010	IPR006688	ADP-ribosylation factor	Molecular Function: GTP binding (GO:0005525), Cellular Component: intracellular (GO:0005622), Biological Process: small GTPase mediated signal transduction (GO:0007264)
GB10675-PA	584C59FC8D80EBB3	182	HMMPfam	PF00025	Arf	7	176	1.4e-79	T	13-Apr-2010	IPR006689	ARF/SAR superfamily	Molecular Function: GTP binding (GO:0005525)
GB10675-PA	584C59FC8D80EBB3	182	ProfileScan	PS51417	ARF	11	177	25.414	T	13-Apr-2010	NULL	NULL
GB10675-PA	584C59FC8D80EBB3	182	HMMTigr	TIGR00231	small_GTP: small GTP-binding protein domain	15	175	2.6e-18	T	13-Apr-2010	IPR005225	Small GTP-binding protein	Molecular Function: GTP binding (GO:0005525)
GB10675-PA	584C59FC8D80EBB3	182	superfamily	SSF52540	P-loop containing nucleoside triphosphate hydrolases	13	181	3.8e-56	T	13-Apr-2010	NULL	NULL
GB10675-PA	584C59FC8D80EBB3	182	HMMPanther	PTHR11711:SF30	ADP-RIBOSYLATION FACTOR, ARF	1	170	1.5e-145	T	13-Apr-2010	NULL	NULL
GB10675-PA	584C59FC8D80EBB3	182	HMMPanther	PTHR11711	ADP RIBOSYLATION FACTOR-RELATED	1	170	1.5e-145	T	13-Apr-2010	IPR006689	ARF/SAR superfamily	Molecular Function: GTP binding (GO:0005525)
GB10696-PA	C062C4C777251071	1202	HMMPanther	PTHR10166:SF13	VOLTAGE GATED CALCIUM CHANNEL ALPHA-2 / DELTA 3,4 SUBUNIT	5	442	0	T	13-Apr-2010	NULL	NULL
GB10696-PA	C062C4C777251071	1202	HMMPanther	PTHR10166:SF13	VOLTAGE GATED CALCIUM CHANNEL ALPHA-2 / DELTA 3,4 SUBUNIT	493	751	0	T	13-Apr-2010	NULL	NULL
GB10696-PA	C062C4C777251071	1202	HMMPanther	PTHR10166:SF13	VOLTAGE GATED CALCIUM CHANNEL ALPHA-2 / DELTA 3,4 SUBUNIT	790	1189	0	T	13-Apr-2010	NULL	NULL
GB10696-PA	C062C4C777251071	1202	HMMPanther	PTHR10166	DIHYDROPYRIDINE-SENSITIVE L-TYPE CALCIUM CHANNEL	5	442	0	T	13-Apr-2010	NULL	NULL
GB10696-PA	C062C4C777251071	1202	HMMPanther	PTHR10166	DIHYDROPYRIDINE-SENSITIVE L-TYPE CALCIUM CHANNEL	493	751	0	T	13-Apr-2010	NULL	NULL
GB10696-PA	C062C4C777251071	1202	HMMPanther	PTHR10166	DIHYDROPYRIDINE-SENSITIVE L-TYPE CALCIUM CHANNEL	790	1189	0	T	13-Apr-2010	NULL	NULL
GB10696-PA	C062C4C777251071	1202	HMMPfam	PF08399	VWA_N	94	198	4.2e-33	T	13-Apr-2010	IPR013608	VWA N-terminal
GB10696-PA	C062C4C777251071	1202	HMMPfam	PF02743	Cache_1	493	565	7.6e-19	T	13-Apr-2010	IPR004010	Cache	Cellular Component: membrane (GO:0016020)
GB10696-PA	C062C4C777251071	1202	HMMPfam	PF00092	VWA	223	394	1.1e-13	T	13-Apr-2010	IPR002035	von Willebrand factor, type A
GB10696-PA	C062C4C777251071	1202	superfamily	SSF53300	vWA-like	217	411	1.7e-21	T	13-Apr-2010	NULL	NULL
GB10696-PA	C062C4C777251071	1202	ProfileScan	PS50234	VWFA	223	418	15.871	T	13-Apr-2010	IPR002035	von Willebrand factor, type A
GB10696-PA	C062C4C777251071	1202	SignalPHMM	SignalP	signal-peptide	1	21	NA	?	13-Apr-2010	NULL	NULL
GB10696-PA	C062C4C777251071	1202	HMMSmart	SM00327	VWA	221	408	2.6e-14	T	13-Apr-2010	IPR002035	von Willebrand factor, type A
GB10732-PA	E3CB24AA5F3B0456	937	superfamily	SSF53067	Actin-like ATPase domain	30	213	8.1e-46	T	14-Apr-2010	NULL	NULL
GB10732-PA	E3CB24AA5F3B0456	937	superfamily	SSF53067	Actin-like ATPase domain	219	422	1.9e-40	T	14-Apr-2010	NULL	NULL
GB10732-PA	E3CB24AA5F3B0456	937	superfamily	SSF100934	Heat shock protein 70kD (HSP70), C-terminal subdomain	678	762	1.4e-16	T	14-Apr-2010	NULL	NULL
GB10732-PA	E3CB24AA5F3B0456	937	FPrintScan	PR00301	HEATSHOCK70	29	42	3.2e-21	T	14-Apr-2010	IPR001023	Heat shock protein Hsp70	Molecular Function: ATP binding (GO:0005524)
GB10732-PA	E3CB24AA5F3B0456	937	FPrintScan	PR00301	HEATSHOCK70	58	70	3.2e-21	T	14-Apr-2010	IPR001023	Heat shock protein Hsp70	Molecular Function: ATP binding (GO:0005524)
GB10732-PA	E3CB24AA5F3B0456	937	FPrintScan	PR00301	HEATSHOCK70	167	187	3.2e-21	T	14-Apr-2010	IPR001023	Heat shock protein Hsp70	Molecular Function: ATP binding (GO:0005524)
GB10732-PA	E3CB24AA5F3B0456	937	FPrintScan	PR00301	HEATSHOCK70	373	389	3.2e-21	T	14-Apr-2010	IPR001023	Heat shock protein Hsp70	Molecular Function: ATP binding (GO:0005524)
GB10732-PA	E3CB24AA5F3B0456	937	FPrintScan	PR00301	HEATSHOCK70	404	424	3.2e-21	T	14-Apr-2010	IPR001023	Heat shock protein Hsp70	Molecular Function: ATP binding (GO:0005524)
GB10732-PA	E3CB24AA5F3B0456	937	FPrintScan	PR00301	HEATSHOCK70	528	544	3.2e-21	T	14-Apr-2010	IPR001023	Heat shock protein Hsp70	Molecular Function: ATP binding (GO:0005524)
GB10732-PA	E3CB24AA5F3B0456	937	TMHMM	tmhmm	transmembrane_regions	10	30	NA	?	14-Apr-2010	NULL	NULL
GB10732-PA	E3CB24AA5F3B0456	937	SignalPHMM	SignalP	signal-peptide	1	27	NA	?	14-Apr-2010	NULL	NULL
GB10732-PA	E3CB24AA5F3B0456	937	HMMPanther	PTHR19375:SF7	HYPOXIA UPREGULATED 1 (HYOU1)-RELATED	89	585	0	T	14-Apr-2010	NULL	NULL
GB10732-PA	E3CB24AA5F3B0456	937	HMMPanther	PTHR19375:SF7	HYPOXIA UPREGULATED 1 (HYOU1)-RELATED	623	861	0	T	14-Apr-2010	NULL	NULL
GB10732-PA	E3CB24AA5F3B0456	937	HMMPanther	PTHR19375	HEAT SHOCK PROTEIN 70KDA	89	585	0	T	14-Apr-2010	IPR001023	Heat shock protein Hsp70	Molecular Function: ATP binding (GO:0005524)
GB10732-PA	E3CB24AA5F3B0456	937	HMMPanther	PTHR19375	HEAT SHOCK PROTEIN 70KDA	623	861	0	T	14-Apr-2010	IPR001023	Heat shock protein Hsp70	Molecular Function: ATP binding (GO:0005524)
GB10732-PA	E3CB24AA5F3B0456	937	HMMPfam	PF00012	HSP70	31	637	2.2e-91	T	14-Apr-2010	IPR013126	Heat shock protein 70
GB10913-PA	03DFF4B78DA6FB72	130	HMMPanther	PTHR10732	40S RIBOSOMAL PROTEIN S17	1	122	1.4e-94	T	14-Apr-2010	IPR001210	Ribosomal protein S17e	Molecular Function: structural constituent of ribosome (GO:0003735), Cellular Component: intracellular (GO:0005622), Cellular Component: ribosome (GO:0005840), Biological Process: translation (GO:0006412)
GB10913-PA	03DFF4B78DA6FB72	130	HMMPfam	PF00833	Ribosomal_S17e	2	120	1.6e-58	T	14-Apr-2010	IPR001210	Ribosomal protein S17e	Molecular Function: structural constituent of ribosome (GO:0003735), Cellular Component: intracellular (GO:0005622), Cellular Component: ribosome (GO:0005840), Biological Process: translation (GO:0006412)
GB10913-PA	03DFF4B78DA6FB72	130	PatternScan	PS00712	RIBOSOMAL_S17E	40	55	NA	T	14-Apr-2010	IPR018273	Ribosomal protein S17e, conserved site	Molecular Function: structural constituent of ribosome (GO:0003735), Cellular Component: intracellular (GO:0005622), Cellular Component: ribosome (GO:0005840), Biological Process: translation (GO:0006412)
GB10973-PA	92113DF01AF8EBAC	355	PatternScan	PS00112	GUANIDO_KINASE	270	276	NA	T	14-Apr-2010	IPR022415	ATP:guanido phosphotransferase, catalytic domain, active site	Molecular Function: kinase activity (GO:0016301), Molecular Function: transferase activity, transferring phosphorus-containing groups (GO:0016772)
GB10973-PA	92113DF01AF8EBAC	355	HMMPfam	PF00217	ATP-gua_Ptrans	113	355	4.8e-109	T	14-Apr-2010	IPR022414	ATP:guanido phosphotransferase, catalytic domain	Molecular Function: kinase activity (GO:0016301), Molecular Function: transferase activity, transferring phosphorus-containing groups (GO:0016772)
GB10973-PA	92113DF01AF8EBAC	355	HMMPfam	PF02807	ATP-gua_PtransN	20	92	1.3e-33	T	14-Apr-2010	IPR022413	ATP:guanido phosphotransferase, N-terminal domain	Molecular Function: kinase activity (GO:0016301), Molecular Function: transferase activity, transferring phosphorus-containing groups (GO:0016772)
GB10973-PA	92113DF01AF8EBAC	355	HMMPanther	PTHR11547:SF13	ARGININE KINASE	63	355	3.3e-217	T	14-Apr-2010	NULL	NULL
GB10973-PA	92113DF01AF8EBAC	355	HMMPanther	PTHR11547	ARGININE OR CREATINE KINASE	63	355	3.3e-217	T	14-Apr-2010	IPR000749	ATP:guanido phosphotransferase	Molecular Function: kinase activity (GO:0016301), Molecular Function: transferase activity, transferring phosphorus-containing groups (GO:0016772)
GB10973-PA	92113DF01AF8EBAC	355	superfamily	SSF55931	Glutamine synthetase/guanido kinase	95	355	2e-112	T	14-Apr-2010	NULL	NULL
GB10973-PA	92113DF01AF8EBAC	355	superfamily	SSF48034	Guanido kinase N-terminal domain	2	99	7.1e-33	T	14-Apr-2010	IPR022413	ATP:guanido phosphotransferase, N-terminal domain	Molecular Function: kinase activity (GO:0016301), Molecular Function: transferase activity, transferring phosphorus-containing groups (GO:0016772)
GB10989-PA	A47B6918613DED87	616	HMMPanther	PTHR15184:SF7	V-TYPE ATP SYNTHASE ALPHA CHAIN	1	482	1.9e-277	T	14-Apr-2010	NULL	NULL
GB10989-PA	A47B6918613DED87	616	HMMPanther	PTHR15184	ATP SYNTHASE	1	482	1.9e-277	T	14-Apr-2010	NULL	NULL
GB10989-PA	A47B6918613DED87	616	HMMPfam	PF00006	ATP-synt_ab	228	454	8.9e-112	T	14-Apr-2010	IPR000194	ATPase, F1/V1/A1 complex, alpha/beta subunit, nucleotide-binding domain	Biological Process: ATP synthesis coupled proton transport (GO:0015986), Molecular Function: hydrolase activity, acting on acid anhydrides, catalyzing transmembrane movement of substances (GO:0016820), Cellular Component: proton-transporting two-sector ATPase complex, catalytic domain (GO:0033178)
GB10989-PA	A47B6918613DED87	616	HMMPfam	PF00306	ATP-synt_ab_C	474	615	3.7e-28	T	14-Apr-2010	IPR000793	ATPase, F1/V1/A1 complex, alpha/beta subunit, C-terminal	Biological Process: ATP synthesis coupled proton transport (GO:0015986), Molecular Function: hydrolase activity, acting on acid anhydrides, catalyzing transmembrane movement of substances (GO:0016820), Cellular Component: proton-transporting two-sector ATPase complex, catalytic domain (GO:0033178)
GB10989-PA	A47B6918613DED87	616	HMMPfam	PF02874	ATP-synt_ab_N	21	83	3.9e-14	T	14-Apr-2010	IPR004100	ATPase, F1/V1/A1 complex, alpha/beta subunit, N-terminal	Biological Process: proton transport (GO:0015992), Cellular Component: proton-transporting two-sector ATPase complex (GO:0016469), Biological Process: ATP metabolic process (GO:0046034), Molecular Function: hydrogen ion transporting ATP synthase activity, rotational mechanism (GO:0046933), Molecular Function: proton-transporting ATPase activity, rotational mechanism (GO:0046961)
GB10989-PA	A47B6918613DED87	616	superfamily	SSF52540	P-loop containing nucleoside triphosphate hydrolases	190	461	1.4e-78	T	14-Apr-2010	NULL	NULL
GB10989-PA	A47B6918613DED87	616	superfamily	SSF47917	C-terminal domain of alpha and beta subunits of F1 ATP synthase	465	571	1.5e-25	T	14-Apr-2010	IPR000793	ATPase, F1/V1/A1 complex, alpha/beta subunit, C-terminal	Biological Process: ATP synthesis coupled proton transport (GO:0015986), Molecular Function: hydrolase activity, acting on acid anhydrides, catalyzing transmembrane movement of substances (GO:0016820), Cellular Component: proton-transporting two-sector ATPase complex, catalytic domain (GO:0033178)
GB10989-PA	A47B6918613DED87	616	superfamily	SSF50615	N-terminal domain of alpha and beta subunits of F1 ATP synthase	11	86	1.2e-18	T	14-Apr-2010	IPR018118	ATPase, F1/A1 complex, alpha/beta subunit, N-terminal	Biological Process: proton transport (GO:0015992), Cellular Component: proton-transporting two-sector ATPase complex (GO:0016469), Biological Process: ATP metabolic process (GO:0046034), Molecular Function: hydrogen ion transporting ATP synthase activity, rotational mechanism (GO:0046933), Molecular Function: proton-transporting ATPase activity, rotational mechanism (GO:0046961)
GB10989-PA	A47B6918613DED87	616	HMMTigr	TIGR01042	V-ATPase_V1_A: V-type ATPase, A subunit	17	608	0	T	14-Apr-2010	IPR005725	ATPase, V1 complex, subunit A	Biological Process: ATP synthesis coupled proton transport (GO:0015986), Cellular Component: proton-transporting V-type ATPase, V1 domain (GO:0033180), Molecular Function: hydrogen ion transporting ATP synthase activity, rotational mechanism (GO:0046933), Molecular Function: proton-transporting ATPase activity, rotational mechanism (GO:0046961)
GB10989-PA	A47B6918613DED87	616	PatternScan	PS00152	ATPASE_ALPHA_BETA	445	454	NA	T	14-Apr-2010	IPR020003	ATPase, F1/V1/A1 complex, alpha/beta subunit, nucleotide-binding domain, active site	Biological Process: ATP synthesis coupled proton transport (GO:0015986), Molecular Function: hydrolase activity, acting on acid anhydrides, catalyzing transmembrane movement of substances (GO:0016820), Cellular Component: proton-transporting two-sector ATPase complex, catalytic domain (GO:0033178)
GB10992-PA	5C4A96CCDA82C67F	1086	superfamily	SSF48256	Citrate synthase	602	1083	3.3e-84	T	14-Apr-2010	IPR016141	Citrate synthase-like, core	Biological Process: cellular carbohydrate metabolic process (GO:0044262), Molecular Function: transferase activity, transferring acyl groups, acyl groups converted into alkyl on transfer (GO:0046912)
GB10992-PA	5C4A96CCDA82C67F	1086	superfamily	SSF56059	Glutathione synthetase ATP-binding domain-like	3	241	7.2e-37	T	14-Apr-2010	NULL	NULL
GB10992-PA	5C4A96CCDA82C67F	1086	superfamily	SSF51735	NAD(P)-binding Rossmann-fold domains	468	609	3.4e-30	T	14-Apr-2010	IPR016040	NAD(P)-binding domain	Molecular Function: catalytic activity (GO:0003824), Molecular Function: binding (GO:0005488), Biological Process: metabolic process (GO:0008152)
GB10992-PA	5C4A96CCDA82C67F	1086	superfamily	SSF52210	Succinyl-CoA synthetase domains	255	418	1.6e-24	T	14-Apr-2010	IPR016102	Succinyl-CoA synthetase-like
GB10992-PA	5C4A96CCDA82C67F	1086	PatternScan	PS00399	SUCCINYL_COA_LIG_2	732	748	NA	T	14-Apr-2010	IPR017440	ATP-citrate lyase/succinyl-CoA ligase, active site	Molecular Function: catalytic activity (GO:0003824), Molecular Function: ATP citrate synthase activity (GO:0003878), Molecular Function: succinate-CoA ligase (ADP-forming) activity (GO:0004775), Biological Process: metabolic process (GO:0008152)
GB10992-PA	5C4A96CCDA82C67F	1086	PatternScan	PS01216	SUCCINYL_COA_LIG_1	647	676	NA	T	14-Apr-2010	IPR005810	Succinyl-CoA ligase, alpha subunit	Molecular Function: catalytic activity (GO:0003824), Biological Process: metabolic process (GO:0008152)
GB10992-PA	5C4A96CCDA82C67F	1086	HMMPanther	PTHR23118	ATP-CITRATE SYNTHASE	2	1086	0	T	14-Apr-2010	NULL	NULL
GB10992-PA	5C4A96CCDA82C67F	1086	HMMPIR	PIRSF036511	ATP citrate synthase, fused large and small subunits	1	1086	0	T	14-Apr-2010	IPR014608	ATP-citrate synthase	Molecular Function: ATP citrate synthase activity (GO:0003878), Cellular Component: cytoplasm (GO:0005737), Biological Process: cellular carbohydrate metabolic process (GO:0044262)
GB10992-PA	5C4A96CCDA82C67F	1086	HMMPfam	PF00285	Citrate_synt	873	1071	2.1e-19	T	14-Apr-2010	IPR002020	Citrate synthase-like	Biological Process: cellular carbohydrate metabolic process (GO:0044262), Molecular Function: transferase activity, transferring acyl groups, acyl groups converted into alkyl on transfer (GO:0046912)
GB10992-PA	5C4A96CCDA82C67F	1086	HMMPfam	PF00549	Ligase_CoA	646	770	8.3e-17	T	14-Apr-2010	IPR005811	ATP-citrate lyase/succinyl-CoA ligase	Molecular Function: catalytic activity (GO:0003824), Biological Process: metabolic process (GO:0008152)
GB10992-PA	5C4A96CCDA82C67F	1086	HMMPfam	PF02629	CoA_binding	481	586	1.4e-11	T	14-Apr-2010	IPR003781	CoA-binding
GB10992-PA	5C4A96CCDA82C67F	1086	HMMPfam	PF08442	ATP-grasp_2	49	207	3.4e-09	T	14-Apr-2010	IPR013650	ATP-grasp fold, succinyl-CoA synthetase-type
GB11028-PA	BD50B32023E9D202	880	superfamily	SSF47576	Calponin-homology domain, CH-domain	16	251	1.6e-83	T	14-Apr-2010	IPR016146	Calponin-homology
GB11028-PA	BD50B32023E9D202	880	superfamily	SSF46966	Spectrin repeat	310	434	5e-35	T	14-Apr-2010	NULL	NULL
GB11028-PA	BD50B32023E9D202	880	superfamily	SSF46966	Spectrin repeat	488	613	1.3e-28	T	14-Apr-2010	NULL	NULL
GB11028-PA	BD50B32023E9D202	880	superfamily	SSF46966	Spectrin repeat	614	727	7.3e-22	T	14-Apr-2010	NULL	NULL
GB11028-PA	BD50B32023E9D202	880	superfamily	SSF47473	EF-hand	719	875	1e-20	T	14-Apr-2010	NULL	NULL
GB11028-PA	BD50B32023E9D202	880	superfamily	SSF46966	Spectrin repeat	433	488	5.9e-06	T	14-Apr-2010	NULL	NULL
GB11028-PA	BD50B32023E9D202	880	superfamily	SSF47576	Calponin-homology domain, CH-domain	278	301	0.0021	T	14-Apr-2010	IPR016146	Calponin-homology
GB11028-PA	BD50B32023E9D202	880	HMMPanther	PTHR11915:SF47	ALPHA-ACTININ	4	250	0	T	14-Apr-2010	NULL	NULL
GB11028-PA	BD50B32023E9D202	880	HMMPanther	PTHR11915:SF47	ALPHA-ACTININ	297	880	0	T	14-Apr-2010	NULL	NULL
GB11028-PA	BD50B32023E9D202	880	HMMPanther	PTHR11915	SPECTRIN-LIKE CELL STRUCTURE PROTEIN	4	250	0	T	14-Apr-2010	NULL	NULL
GB11028-PA	BD50B32023E9D202	880	HMMPanther	PTHR11915	SPECTRIN-LIKE CELL STRUCTURE PROTEIN	297	880	0	T	14-Apr-2010	NULL	NULL
GB11028-PA	BD50B32023E9D202	880	ProfileScan	PS50021	CH	30	134	17.276	T	14-Apr-2010	IPR001715	Calponin-like actin-binding
GB11028-PA	BD50B32023E9D202	880	ProfileScan	PS50021	CH	143	246	17.333	T	14-Apr-2010	IPR001715	Calponin-like actin-binding
GB11028-PA	BD50B32023E9D202	880	ProfileScan	PS50222	EF_HAND_2	734	769	12.142	T	14-Apr-2010	IPR018249	EF-HAND 2
GB11028-PA	BD50B32023E9D202	880	ProfileScan	PS50222	EF_HAND_2	775	810	9.827	T	14-Apr-2010	IPR018249	EF-HAND 2
GB11028-PA	BD50B32023E9D202	880	HMMPfam	PF00435	Spectrin	320	427	3.9e-13	T	14-Apr-2010	IPR002017	Spectrin repeat
GB11028-PA	BD50B32023E9D202	880	HMMPfam	PF00435	Spectrin	427	487	4.3e-05	T	14-Apr-2010	IPR002017	Spectrin repeat
GB11028-PA	BD50B32023E9D202	880	HMMPfam	PF00435	Spectrin	499	607	1.8e-12	T	14-Apr-2010	IPR002017	Spectrin repeat
GB11028-PA	BD50B32023E9D202	880	HMMPfam	PF00435	Spectrin	619	720	3.3e-10	T	14-Apr-2010	IPR002017	Spectrin repeat
GB11028-PA	BD50B32023E9D202	880	HMMPfam	PF00307	CH	32	133	6.8e-16	T	14-Apr-2010	IPR001715	Calponin-like actin-binding
GB11028-PA	BD50B32023E9D202	880	HMMPfam	PF00307	CH	146	249	1.7e-22	T	14-Apr-2010	IPR001715	Calponin-like actin-binding
GB11028-PA	BD50B32023E9D202	880	HMMPfam	PF08726	efhand_Ca_insen	810	876	9.1e-27	T	14-Apr-2010	IPR014837	EF-hand, Ca insensitive
GB11028-PA	BD50B32023E9D202	880	HMMSmart	SM00033	CH	32	132	2e-23	T	14-Apr-2010	IPR001715	Calponin-like actin-binding
GB11028-PA	BD50B32023E9D202	880	HMMSmart	SM00033	CH	145	244	6e-24	T	14-Apr-2010	IPR001715	Calponin-like actin-binding
GB11028-PA	BD50B32023E9D202	880	HMMSmart	SM00150	SPEC	322	486	0.68	T	14-Apr-2010	IPR018159	Spectrin/alpha-actinin
GB11028-PA	BD50B32023E9D202	880	HMMSmart	SM00150	SPEC	500	607	1.3e-05	T	14-Apr-2010	IPR018159	Spectrin/alpha-actinin
GB11028-PA	BD50B32023E9D202	880	HMMSmart	SM00150	SPEC	621	720	1.1	T	14-Apr-2010	IPR018159	Spectrin/alpha-actinin
GB11028-PA	BD50B32023E9D202	880	HMMSmart	SM00054	EFh	738	766	0.0046	T	14-Apr-2010	IPR002048	Calcium-binding EF-hand	Molecular Function: calcium ion binding (GO:0005509)
GB11028-PA	BD50B32023E9D202	880	HMMSmart	SM00054	EFh	779	807	0.028	T	14-Apr-2010	IPR002048	Calcium-binding EF-hand	Molecular Function: calcium ion binding (GO:0005509)
GB11028-PA	BD50B32023E9D202	880	PatternScan	PS00018	EF_HAND_1	747	759	NA	T	14-Apr-2010	IPR018247	EF-Hand 1, calcium-binding site
GB11028-PA	BD50B32023E9D202	880	PatternScan	PS00019	ACTININ_1	32	41	NA	T	14-Apr-2010	IPR001589	Actinin-type, actin-binding, conserved site	Molecular Function: actin binding (GO:0003779)
GB11028-PA	BD50B32023E9D202	880	PatternScan	PS00020	ACTININ_2	106	130	NA	T	14-Apr-2010	IPR001589	Actinin-type, actin-binding, conserved site	Molecular Function: actin binding (GO:0003779)
GB11056-PA	29A8887D02B04AAB	488	FPrintScan	PR00477	PHGLYCKINASE	85	101	3.3e-100	T	14-Apr-2010	IPR001576	Phosphoglycerate kinase	Molecular Function: phosphoglycerate kinase activity (GO:0004618), Biological Process: glycolysis (GO:0006096)
GB11056-PA	29A8887D02B04AAB	488	FPrintScan	PR00477	PHGLYCKINASE	106	128	3.3e-100	T	14-Apr-2010	IPR001576	Phosphoglycerate kinase	Molecular Function: phosphoglycerate kinase activity (GO:0004618), Biological Process: glycolysis (GO:0006096)
GB11056-PA	29A8887D02B04AAB	488	FPrintScan	PR00477	PHGLYCKINASE	185	200	3.3e-100	T	14-Apr-2010	IPR001576	Phosphoglycerate kinase	Molecular Function: phosphoglycerate kinase activity (GO:0004618), Biological Process: glycolysis (GO:0006096)
GB11056-PA	29A8887D02B04AAB	488	FPrintScan	PR00477	PHGLYCKINASE	228	250	3.3e-100	T	14-Apr-2010	IPR001576	Phosphoglycerate kinase	Molecular Function: phosphoglycerate kinase activity (GO:0004618), Biological Process: glycolysis (GO:0006096)
GB11056-PA	29A8887D02B04AAB	488	FPrintScan	PR00477	PHGLYCKINASE	257	279	3.3e-100	T	14-Apr-2010	IPR001576	Phosphoglycerate kinase	Molecular Function: phosphoglycerate kinase activity (GO:0004618), Biological Process: glycolysis (GO:0006096)
GB11056-PA	29A8887D02B04AAB	488	FPrintScan	PR00477	PHGLYCKINASE	280	299	3.3e-100	T	14-Apr-2010	IPR001576	Phosphoglycerate kinase	Molecular Function: phosphoglycerate kinase activity (GO:0004618), Biological Process: glycolysis (GO:0006096)
GB11056-PA	29A8887D02B04AAB	488	FPrintScan	PR00477	PHGLYCKINASE	404	429	3.3e-100	T	14-Apr-2010	IPR001576	Phosphoglycerate kinase	Molecular Function: phosphoglycerate kinase activity (GO:0004618), Biological Process: glycolysis (GO:0006096)
GB11056-PA	29A8887D02B04AAB	488	FPrintScan	PR00477	PHGLYCKINASE	440	451	3.3e-100	T	14-Apr-2010	IPR001576	Phosphoglycerate kinase	Molecular Function: phosphoglycerate kinase activity (GO:0004618), Biological Process: glycolysis (GO:0006096)
GB11056-PA	29A8887D02B04AAB	488	FPrintScan	PR00477	PHGLYCKINASE	463	480	3.3e-100	T	14-Apr-2010	IPR001576	Phosphoglycerate kinase	Molecular Function: phosphoglycerate kinase activity (GO:0004618), Biological Process: glycolysis (GO:0006096)
GB11056-PA	29A8887D02B04AAB	488	HMMPfam	PF00162	PGK	81	477	3e-151	T	14-Apr-2010	IPR001576	Phosphoglycerate kinase	Molecular Function: phosphoglycerate kinase activity (GO:0004618), Biological Process: glycolysis (GO:0006096)
GB11056-PA	29A8887D02B04AAB	488	PatternScan	PS00111	PGLYCERATE_KINASE	90	100	NA	T	14-Apr-2010	IPR015911	Phosphoglycerate kinase, conserved site	Molecular Function: phosphoglycerate kinase activity (GO:0004618), Biological Process: glycolysis (GO:0006096)
GB11056-PA	29A8887D02B04AAB	488	superfamily	SSF53748	Phosphoglycerate kinase	77	488	2.8e-166	T	14-Apr-2010	IPR001576	Phosphoglycerate kinase	Molecular Function: phosphoglycerate kinase activity (GO:0004618), Biological Process: glycolysis (GO:0006096)
GB11056-PA	29A8887D02B04AAB	488	HMMPanther	PTHR11406	PHOSPHOGLYCERATE KINASE	78	488	3.9e-268	T	14-Apr-2010	IPR001576	Phosphoglycerate kinase	Molecular Function: phosphoglycerate kinase activity (GO:0004618), Biological Process: glycolysis (GO:0006096)
GB11059-PA	C620E9317319C594	3202	superfamily	SSF56968	Lipovitellin-phosvitin complex; beta-sheet shell regions	73	317	1.8e-53	T	14-Apr-2010	IPR015819	Lipid transport protein, beta-sheet shell	Molecular Function: lipid transporter activity (GO:0005319), Biological Process: lipid transport (GO:0006869)
GB11059-PA	C620E9317319C594	3202	superfamily	SSF48431	Lipovitellin-phosvitin complex, superhelical domain	309	646	7.3e-49	T	14-Apr-2010	NULL	NULL
GB11059-PA	C620E9317319C594	3202	superfamily	SSF56968	Lipovitellin-phosvitin complex; beta-sheet shell regions	636	1031	5.7e-47	T	14-Apr-2010	IPR015819	Lipid transport protein, beta-sheet shell	Molecular Function: lipid transporter activity (GO:0005319), Biological Process: lipid transport (GO:0006869)
GB11059-PA	C620E9317319C594	3202	superfamily	SSF48371	ARM repeat	2233	2487	9.9e-23	T	14-Apr-2010	IPR016024	Armadillo-type fold	Molecular Function: binding (GO:0005488)
GB11059-PA	C620E9317319C594	3202	PatternScan	PS00867	CPSASE_2	688	695	NA	?	14-Apr-2010	IPR005479	Carbamoyl phosphate synthetase, large subunit, ATP-binding	Molecular Function: catalytic activity (GO:0003824), Molecular Function: ATP binding (GO:0005524), Biological Process: metabolic process (GO:0008152)
GB11059-PA	C620E9317319C594	3202	HMMPanther	PTHR23361:SF3	gb def: ENSANGP00000018348 (Fragment)	432	913	3.3e-102	T	14-Apr-2010	NULL	NULL
GB11059-PA	C620E9317319C594	3202	HMMPanther	PTHR23361	MUCIN	432	913	3.3e-102	T	14-Apr-2010	NULL	NULL
GB11059-PA	C620E9317319C594	3202	ProfileScan	PS51211	VITELLOGENIN	74	673	24.328	T	14-Apr-2010	IPR001747	Lipid transport protein, N-terminal	Molecular Function: lipid transporter activity (GO:0005319), Biological Process: lipid transport (GO:0006869)
GB11059-PA	C620E9317319C594	3202	ProfileScan	PS51233	VWFD	2631	2827	33.587	T	14-Apr-2010	IPR001846	von Willebrand factor, type D
GB11059-PA	C620E9317319C594	3202	HMMPfam	PF01347	Vitellogenin_N	74	605	9.9e-71	T	14-Apr-2010	IPR001747	Lipid transport protein, N-terminal	Molecular Function: lipid transporter activity (GO:0005319), Biological Process: lipid transport (GO:0006869)
GB11059-PA	C620E9317319C594	3202	HMMPfam	PF09172	DUF1943	637	950	1.2e-59	T	14-Apr-2010	IPR015255	Vitellinogen, open beta-sheet	Molecular Function: lipid transporter activity (GO:0005319), Biological Process: lipid transport (GO:0006869)
GB11059-PA	C620E9317319C594	3202	HMMPfam	PF06448	DUF1081	964	1076	2.1e-18	T	14-Apr-2010	IPR009454	Lipid transport, open beta-sheet	Molecular Function: lipid transporter activity (GO:0005319), Biological Process: lipid transport (GO:0006869)
GB11059-PA	C620E9317319C594	3202	HMMPfam	PF00094	VWD	2635	2775	3.3e-16	T	14-Apr-2010	IPR001846	von Willebrand factor, type D
GB11059-PA	C620E9317319C594	3202	HMMSmart	SM00638	LPD_N	74	605	4.9e-24	T	14-Apr-2010	IPR001747	Lipid transport protein, N-terminal	Molecular Function: lipid transporter activity (GO:0005319), Biological Process: lipid transport (GO:0006869)
GB11059-PA	C620E9317319C594	3202	HMMSmart	SM00216	VWD	2622	2775	8.1e-19	T	14-Apr-2010	IPR001846	von Willebrand factor, type D
GB11076-PA	73FCEB0A55B46DE3	317	HMMPanther	PTHR19868	RECEPTOR FOR ACTIVATED PROTEIN KINASE C (RACK1)	2	317	6.8e-228	T	14-Apr-2010	NULL	NULL
GB11076-PA	73FCEB0A55B46DE3	317	PatternScan	PS00678	WD_REPEATS_1	78	92	NA	T	14-Apr-2010	IPR019775	WD40 repeat, conserved site
GB11076-PA	73FCEB0A55B46DE3	317	PatternScan	PS00678	WD_REPEATS_1	120	134	NA	T	14-Apr-2010	IPR019775	WD40 repeat, conserved site
GB11076-PA	73FCEB0A55B46DE3	317	PatternScan	PS00678	WD_REPEATS_1	165	179	NA	T	14-Apr-2010	IPR019775	WD40 repeat, conserved site
GB11076-PA	73FCEB0A55B46DE3	317	PatternScan	PS00678	WD_REPEATS_1	207	221	NA	T	14-Apr-2010	IPR019775	WD40 repeat, conserved site
GB11076-PA	73FCEB0A55B46DE3	317	FPrintScan	PR00320	GPROTEINBRPT	78	92	3.4e-09	T	14-Apr-2010	IPR020472	G-protein beta WD-40 repeat, region
GB11076-PA	73FCEB0A55B46DE3	317	FPrintScan	PR00320	GPROTEINBRPT	120	134	3.4e-09	T	14-Apr-2010	IPR020472	G-protein beta WD-40 repeat, region
GB11076-PA	73FCEB0A55B46DE3	317	FPrintScan	PR00320	GPROTEINBRPT	165	179	3.4e-09	T	14-Apr-2010	IPR020472	G-protein beta WD-40 repeat, region
GB11076-PA	73FCEB0A55B46DE3	317	HMMPfam	PF00400	WD40	9	44	6.6e-08	T	14-Apr-2010	IPR019781	WD40 repeat, subgroup
GB11076-PA	73FCEB0A55B46DE3	317	HMMPfam	PF00400	WD40	55	91	2.7e-10	T	14-Apr-2010	IPR019781	WD40 repeat, subgroup
GB11076-PA	73FCEB0A55B46DE3	317	HMMPfam	PF00400	WD40	98	133	5.8e-11	T	14-Apr-2010	IPR019781	WD40 repeat, subgroup
GB11076-PA	73FCEB0A55B46DE3	317	HMMPfam	PF00400	WD40	144	178	1.1e-10	T	14-Apr-2010	IPR019781	WD40 repeat, subgroup
GB11076-PA	73FCEB0A55B46DE3	317	HMMPfam	PF00400	WD40	185	220	1.5e-07	T	14-Apr-2010	IPR019781	WD40 repeat, subgroup
GB11076-PA	73FCEB0A55B46DE3	317	HMMPfam	PF00400	WD40	231	260	0.02	T	14-Apr-2010	IPR019781	WD40 repeat, subgroup
GB11076-PA	73FCEB0A55B46DE3	317	HMMPfam	PF00400	WD40	286	310	2.9e-05	T	14-Apr-2010	IPR019781	WD40 repeat, subgroup
GB11076-PA	73FCEB0A55B46DE3	317	ProfileScan	PS50082	WD_REPEATS_2	11	53	11.578	T	14-Apr-2010	IPR019782	WD40 repeat 2
GB11076-PA	73FCEB0A55B46DE3	317	ProfileScan	PS50082	WD_REPEATS_2	59	100	15.321	T	14-Apr-2010	IPR019782	WD40 repeat 2
GB11076-PA	73FCEB0A55B46DE3	317	ProfileScan	PS50082	WD_REPEATS_2	101	133	14.719	T	14-Apr-2010	IPR019782	WD40 repeat 2
GB11076-PA	73FCEB0A55B46DE3	317	ProfileScan	PS50082	WD_REPEATS_2	144	181	12.380	T	14-Apr-2010	IPR019782	WD40 repeat 2
GB11076-PA	73FCEB0A55B46DE3	317	ProfileScan	PS50082	WD_REPEATS_2	188	229	13.015	T	14-Apr-2010	IPR019782	WD40 repeat 2
GB11076-PA	73FCEB0A55B46DE3	317	ProfileScan	PS50082	WD_REPEATS_2	288	317	11.077	T	14-Apr-2010	IPR019782	WD40 repeat 2
GB11076-PA	73FCEB0A55B46DE3	317	ProfileScan	PS50294	WD_REPEATS_REGION	11	317	53.758	T	14-Apr-2010	IPR017986	WD40-repeat-containing domain
GB11076-PA	73FCEB0A55B46DE3	317	superfamily	SSF50978	WD40 repeat-like	2	312	2.3e-76	T	14-Apr-2010	IPR011046	WD40 repeat-like-containing domain
GB11076-PA	73FCEB0A55B46DE3	317	HMMSmart	SM00320	WD40	4	44	1.6e-07	T	14-Apr-2010	IPR001680	WD40 repeat
GB11076-PA	73FCEB0A55B46DE3	317	HMMSmart	SM00320	WD40	52	91	3.7e-07	T	14-Apr-2010	IPR001680	WD40 repeat
GB11076-PA	73FCEB0A55B46DE3	317	HMMSmart	SM00320	WD40	94	133	5.6e-09	T	14-Apr-2010	IPR001680	WD40 repeat
GB11076-PA	73FCEB0A55B46DE3	317	HMMSmart	SM00320	WD40	135	178	1.8e-09	T	14-Apr-2010	IPR001680	WD40 repeat
GB11076-PA	73FCEB0A55B46DE3	317	HMMSmart	SM00320	WD40	180	220	5.1e-06	T	14-Apr-2010	IPR001680	WD40 repeat
GB11076-PA	73FCEB0A55B46DE3	317	HMMSmart	SM00320	WD40	223	260	0.0034	T	14-Apr-2010	IPR001680	WD40 repeat
GB11076-PA	73FCEB0A55B46DE3	317	HMMSmart	SM00320	WD40	272	311	0.0064	T	14-Apr-2010	IPR001680	WD40 repeat
GB11273-PA	9AC440163F7AC03A	435	HMMPfam	PF00450	Peptidase_S10	28	433	9.2e-83	T	14-Apr-2010	IPR001563	Peptidase S10, serine carboxypeptidase	Molecular Function: serine-type carboxypeptidase activity (GO:0004185), Biological Process: proteolysis (GO:0006508)
GB11273-PA	9AC440163F7AC03A	435	SignalPHMM	SignalP	signal-peptide	1	21	NA	?	14-Apr-2010	NULL	NULL
GB11273-PA	9AC440163F7AC03A	435	superfamily	SSF53474	alpha/beta-Hydrolases	24	435	1.2e-107	T	14-Apr-2010	NULL	NULL
GB11273-PA	9AC440163F7AC03A	435	HMMPanther	PTHR11802:SF3	RETINOID-INDUCIBLE SERINE CARBOXYPEPTIDASE (SERINE CARBOXYPEPTIDASE 1)	7	435	8.6e-184	T	14-Apr-2010	NULL	NULL
GB11273-PA	9AC440163F7AC03A	435	HMMPanther	PTHR11802	SERINE PROTEASE FAMILY S10 SERINE CARBOXYPEPTIDASE	7	435	8.6e-184	T	14-Apr-2010	IPR001563	Peptidase S10, serine carboxypeptidase	Molecular Function: serine-type carboxypeptidase activity (GO:0004185), Biological Process: proteolysis (GO:0006508)
GB11273-PA	9AC440163F7AC03A	435	PatternScan	PS00131	CARBOXYPEPT_SER_SER	156	163	NA	T	14-Apr-2010	IPR018202	Peptidase S10, serine carboxypeptidase, active site	Molecular Function: serine-type carboxypeptidase activity (GO:0004185), Biological Process: proteolysis (GO:0006508)
GB11273-PA	9AC440163F7AC03A	435	FPrintScan	PR00724	CRBOXYPTASEC	94	106	7.3e-12	T	14-Apr-2010	IPR001563	Peptidase S10, serine carboxypeptidase	Molecular Function: serine-type carboxypeptidase activity (GO:0004185), Biological Process: proteolysis (GO:0006508)
GB11273-PA	9AC440163F7AC03A	435	FPrintScan	PR00724	CRBOXYPTASEC	107	117	7.3e-12	T	14-Apr-2010	IPR001563	Peptidase S10, serine carboxypeptidase	Molecular Function: serine-type carboxypeptidase activity (GO:0004185), Biological Process: proteolysis (GO:0006508)
GB11273-PA	9AC440163F7AC03A	435	FPrintScan	PR00724	CRBOXYPTASEC	142	167	7.3e-12	T	14-Apr-2010	IPR001563	Peptidase S10, serine carboxypeptidase	Molecular Function: serine-type carboxypeptidase activity (GO:0004185), Biological Process: proteolysis (GO:0006508)
GB11273-PA	9AC440163F7AC03A	435	FPrintScan	PR00724	CRBOXYPTASEC	405	418	7.3e-12	T	14-Apr-2010	IPR001563	Peptidase S10, serine carboxypeptidase	Molecular Function: serine-type carboxypeptidase activity (GO:0004185), Biological Process: proteolysis (GO:0006508)
GB11299-PA	4507743AD7503D9F	200	HMMPfam	PF01280	Ribosomal_L19e	3	149	1.4e-64	T	14-Apr-2010	IPR000196	Ribosomal protein L19/L19e	Molecular Function: structural constituent of ribosome (GO:0003735), Cellular Component: intracellular (GO:0005622), Cellular Component: ribosome (GO:0005840), Biological Process: translation (GO:0006412)
GB11299-PA	4507743AD7503D9F	200	HMMPanther	PTHR10722	60S RIBOSOMAL PROTEIN L19	1	198	1.7e-108	T	14-Apr-2010	NULL	NULL
GB11299-PA	4507743AD7503D9F	200	PatternScan	PS00526	RIBOSOMAL_L19E	7	26	NA	T	14-Apr-2010	IPR000196	Ribosomal protein L19/L19e	Molecular Function: structural constituent of ribosome (GO:0003735), Cellular Component: intracellular (GO:0005622), Cellular Component: ribosome (GO:0005840), Biological Process: translation (GO:0006412)
GB11299-PA	4507743AD7503D9F	200	superfamily	SSF48140	Ribosomal protein L19 (L19e)	2	144	8.4e-63	T	14-Apr-2010	IPR000196	Ribosomal protein L19/L19e	Molecular Function: structural constituent of ribosome (GO:0003735), Cellular Component: intracellular (GO:0005622), Cellular Component: ribosome (GO:0005840), Biological Process: translation (GO:0006412)
GB11380-PA	680AFCAB9B55FA74	644	HMMPfam	PF03223	V-ATPase_C	4	631	3.6e-186	T	14-Apr-2010	IPR004907	ATPase, V1 complex, subunit C	Biological Process: ATP synthesis coupled proton transport (GO:0015986), Molecular Function: hydrolase activity, acting on acid anhydrides, catalyzing transmembrane movement of substances (GO:0016820), Cellular Component: proton-transporting V-type ATPase, V1 domain (GO:0033180)
GB11380-PA	680AFCAB9B55FA74	644	HMMPanther	PTHR10137	VACUOLAR ATP SYNTHASE SUBUNIT C	438	643	4.4e-118	T	14-Apr-2010	IPR004907	ATPase, V1 complex, subunit C	Biological Process: ATP synthesis coupled proton transport (GO:0015986), Molecular Function: hydrolase activity, acting on acid anhydrides, catalyzing transmembrane movement of substances (GO:0016820), Cellular Component: proton-transporting V-type ATPase, V1 domain (GO:0033180)
GB11385-PA	5AEB28AA884AFBFB	477	HMMPanther	PTHR11851:SF58	MITOCHONDRIAL PROCESSING PEPTIDASE BETA SUBUNIT	70	477	2.1e-255	T	14-Apr-2010	NULL	NULL
GB11385-PA	5AEB28AA884AFBFB	477	HMMPanther	PTHR11851	METALLOPROTEASE	70	477	2.1e-255	T	14-Apr-2010	NULL	NULL
GB11385-PA	5AEB28AA884AFBFB	477	PatternScan	PS00143	INSULINASE	75	98	NA	T	14-Apr-2010	IPR001431	Peptidase M16, zinc-binding site	Molecular Function: metalloendopeptidase activity (GO:0004222), Biological Process: proteolysis (GO:0006508)
GB11385-PA	5AEB28AA884AFBFB	477	superfamily	SSF63411	LuxS/MPP-like metallohydrolase	43	254	1.7e-65	T	14-Apr-2010	IPR011249	Metalloenzyme, LuxS/M16 peptidase-like, metal-binding	Molecular Function: catalytic activity (GO:0003824), Molecular Function: metal ion binding (GO:0046872)
GB11385-PA	5AEB28AA884AFBFB	477	superfamily	SSF63411	LuxS/MPP-like metallohydrolase	264	476	8.6e-62	T	14-Apr-2010	IPR011249	Metalloenzyme, LuxS/M16 peptidase-like, metal-binding	Molecular Function: catalytic activity (GO:0003824), Molecular Function: metal ion binding (GO:0046872)
GB11385-PA	5AEB28AA884AFBFB	477	HMMPfam	PF00675	Peptidase_M16	55	201	2.3e-56	T	14-Apr-2010	IPR011765	Peptidase M16, N-terminal	Molecular Function: metalloendopeptidase activity (GO:0004222), Biological Process: proteolysis (GO:0006508)
GB11385-PA	5AEB28AA884AFBFB	477	HMMPfam	PF05193	Peptidase_M16_C	207	392	6.7e-39	T	14-Apr-2010	IPR007863	Peptidase M16, C-terminal	Molecular Function: metalloendopeptidase activity (GO:0004222), Biological Process: proteolysis (GO:0006508), Molecular Function: zinc ion binding (GO:0008270)
GB11563-PA	BA2CCC75139A533E	371	superfamily	SSF48239	Terpenoid cyclases/Protein prenyltransferases	287	370	2.4e-23	T	14-Apr-2010	IPR008930	Terpenoid cylases/protein prenyltransferase alpha-alpha toroid
GB11563-PA	BA2CCC75139A533E	371	HMMPanther	PTHR11412:SF33	UNCHARACTERIZED	65	369	5.3e-136	T	14-Apr-2010	NULL	NULL
GB11563-PA	BA2CCC75139A533E	371	HMMPanther	PTHR11412	MACROGLOBULIN/COMPLEMENT	65	369	5.3e-136	T	14-Apr-2010	NULL	NULL
GB11563-PA	BA2CCC75139A533E	371	PatternScan	PS00477	ALPHA_2_MACROGLOBULIN	300	308	NA	T	14-Apr-2010	IPR019742	Alpha-2-macroglobulin, conserved site
GB11563-PA	BA2CCC75139A533E	371	TMHMM	tmhmm	transmembrane_regions	5	25	NA	?	14-Apr-2010	NULL	NULL
GB11563-PA	BA2CCC75139A533E	371	TMHMM	tmhmm	transmembrane_regions	35	57	NA	?	14-Apr-2010	NULL	NULL
GB11563-PA	BA2CCC75139A533E	371	SignalPHMM	SignalP	signal-peptide	1	22	NA	?	14-Apr-2010	NULL	NULL
GB11563-PA	BA2CCC75139A533E	371	HMMPfam	PF00207	A2M	72	161	3.1e-27	T	14-Apr-2010	IPR001599	Alpha-2-macroglobulin	Molecular Function: endopeptidase inhibitor activity (GO:0004866)
GB11563-PA	BA2CCC75139A533E	371	HMMPfam	PF10569	Thiol-ester_cl	292	322	4.3e-17	T	14-Apr-2010	IPR019565	Alpha-2-macroglobulin, thiol-ester bond-forming
GB11563-PA	BA2CCC75139A533E	371	HMMPfam	PF07678	A2M_comp	342	369	1.7e-06	T	14-Apr-2010	IPR011626	A-macroglobulin complement component	Cellular Component: extracellular space (GO:0005615)
GB11613-PA	C7B7E9C91BBAB371	59	HMMPanther	PTHR11728	GLYCEROL-3-PHOSPHATE DEHYDROGENASE	1	59	6e-12	T	14-Apr-2010	IPR006168	NAD-dependent glycerol-3-phosphate dehydrogenase	Molecular Function: glycerol-3-phosphate dehydrogenase (NAD+) activity (GO:0004367), Biological Process: glycerol-3-phosphate metabolic process (GO:0006072), Cellular Component: glycerol-3-phosphate dehydrogenase complex (GO:0009331), Biological Process: oxidation reduction (GO:0055114)
GB11613-PA	C7B7E9C91BBAB371	59	HMMPfam	PF07479	NAD_Gly3P_dh_C	1	52	1.6e-09	T	14-Apr-2010	IPR006109	NAD-dependent glycerol-3-phosphate dehydrogenase, C-terminal	Biological Process: carbohydrate metabolic process (GO:0005975), Molecular Function: oxidoreductase activity, acting on CH-OH group of donors (GO:0016614), Biological Process: oxidation reduction (GO:0055114)
GB11613-PA	C7B7E9C91BBAB371	59	superfamily	SSF48179	6-phosphogluconate dehydrogenase C-terminal domain-like	3	58	8.6e-08	T	14-Apr-2010	IPR008927	6-phosphogluconate dehydrogenase, C-terminal-like	Molecular Function: oxidoreductase activity (GO:0016491)
GB11810-PA	463910AAB6FB088A	1108	superfamily	SSF48726	Immunoglobulin	472	564	1.2e-21	T	14-Apr-2010	NULL	NULL
GB11810-PA	463910AAB6FB088A	1108	superfamily	SSF49265	Fibronectin type III	873	975	6.4e-21	T	14-Apr-2010	IPR008957	Fibronectin, type III-like fold
GB11810-PA	463910AAB6FB088A	1108	superfamily	SSF49265	Fibronectin type III	652	781	1.8e-20	T	14-Apr-2010	IPR008957	Fibronectin, type III-like fold
GB11810-PA	463910AAB6FB088A	1108	superfamily	SSF48726	Immunoglobulin	368	471	2.8e-20	T	14-Apr-2010	NULL	NULL
GB11810-PA	463910AAB6FB088A	1108	superfamily	SSF49265	Fibronectin type III	976	1079	5.2e-20	T	14-Apr-2010	IPR008957	Fibronectin, type III-like fold
GB11810-PA	463910AAB6FB088A	1108	superfamily	SSF49265	Fibronectin type III	767	872	4e-19	T	14-Apr-2010	IPR008957	Fibronectin, type III-like fold
GB11810-PA	463910AAB6FB088A	1108	superfamily	SSF48726	Immunoglobulin	286	376	1e-17	T	14-Apr-2010	NULL	NULL
GB11810-PA	463910AAB6FB088A	1108	superfamily	SSF48726	Immunoglobulin	73	178	2.8e-13	T	14-Apr-2010	NULL	NULL
GB11810-PA	463910AAB6FB088A	1108	superfamily	SSF48726	Immunoglobulin	558	662	3e-13	T	14-Apr-2010	NULL	NULL
GB11810-PA	463910AAB6FB088A	1108	superfamily	SSF48726	Immunoglobulin	204	262	4.2e-05	T	14-Apr-2010	NULL	NULL
GB11810-PA	463910AAB6FB088A	1108	HMMPfam	PF07679	I-set	95	169	8.6e-08	T	14-Apr-2010	NULL	NULL
GB11810-PA	463910AAB6FB088A	1108	HMMPfam	PF07679	I-set	301	372	3.7e-09	T	14-Apr-2010	NULL	NULL
GB11810-PA	463910AAB6FB088A	1108	HMMPfam	PF07679	I-set	376	469	1.2e-07	T	14-Apr-2010	NULL	NULL
GB11810-PA	463910AAB6FB088A	1108	HMMPfam	PF07679	I-set	488	562	3.8e-11	T	14-Apr-2010	NULL	NULL
GB11810-PA	463910AAB6FB088A	1108	HMMPfam	PF00041	fn3	665	757	2.5e-08	T	14-Apr-2010	IPR003961	Fibronectin, type III
GB11810-PA	463910AAB6FB088A	1108	HMMPfam	PF00041	fn3	787	862	4.7e-05	T	14-Apr-2010	IPR003961	Fibronectin, type III
GB11810-PA	463910AAB6FB088A	1108	HMMPfam	PF00041	fn3	877	965	3e-11	T	14-Apr-2010	IPR003961	Fibronectin, type III
GB11810-PA	463910AAB6FB088A	1108	HMMPfam	PF00041	fn3	980	1067	5.2e-09	T	14-Apr-2010	IPR003961	Fibronectin, type III
GB11810-PA	463910AAB6FB088A	1108	HMMPanther	PTHR10489:SF48	CONTACTIN, INSECT	81	1068	0	T	14-Apr-2010	NULL	NULL
GB11810-PA	463910AAB6FB088A	1108	HMMPanther	PTHR10489	CELL ADHESION MOLECULE	81	1068	0	T	14-Apr-2010	NULL	NULL
GB11810-PA	463910AAB6FB088A	1108	ProfileScan	PS50835	IG_LIKE	77	178	12.350	T	14-Apr-2010	IPR007110	Immunoglobulin-like
GB11810-PA	463910AAB6FB088A	1108	ProfileScan	PS50835	IG_LIKE	194	259	7.976	T	14-Apr-2010	IPR007110	Immunoglobulin-like
GB11810-PA	463910AAB6FB088A	1108	ProfileScan	PS50835	IG_LIKE	287	371	11.569	T	14-Apr-2010	IPR007110	Immunoglobulin-like
GB11810-PA	463910AAB6FB088A	1108	ProfileScan	PS50835	IG_LIKE	376	468	12.205	T	14-Apr-2010	IPR007110	Immunoglobulin-like
GB11810-PA	463910AAB6FB088A	1108	ProfileScan	PS50835	IG_LIKE	474	561	11.152	T	14-Apr-2010	IPR007110	Immunoglobulin-like
GB11810-PA	463910AAB6FB088A	1108	ProfileScan	PS50835	IG_LIKE	566	658	8.430	T	14-Apr-2010	IPR007110	Immunoglobulin-like
GB11810-PA	463910AAB6FB088A	1108	ProfileScan	PS50853	FN3	662	763	17.086	T	14-Apr-2010	IPR003961	Fibronectin, type III
GB11810-PA	463910AAB6FB088A	1108	ProfileScan	PS50853	FN3	770	867	13.123	T	14-Apr-2010	IPR003961	Fibronectin, type III
GB11810-PA	463910AAB6FB088A	1108	ProfileScan	PS50853	FN3	874	972	16.333	T	14-Apr-2010	IPR003961	Fibronectin, type III
GB11810-PA	463910AAB6FB088A	1108	ProfileScan	PS50853	FN3	977	1073	17.198	T	14-Apr-2010	IPR003961	Fibronectin, type III
GB11810-PA	463910AAB6FB088A	1108	PatternScan	PS01353	HEMATOPO_REC_L_F2	749	810	NA	T	14-Apr-2010	IPR003529	Long hematopoietin receptor, gp130 family 2, conserved site	Molecular Function: cytokine receptor activity (GO:0004896), Cellular Component: membrane (GO:0016020)
GB11810-PA	463910AAB6FB088A	1108	HMMSmart	SM00408	IGc2	94	168	9.4e-09	T	14-Apr-2010	IPR003598	Immunoglobulin subtype 2
GB11810-PA	463910AAB6FB088A	1108	HMMSmart	SM00408	IGc2	299	362	2e-09	T	14-Apr-2010	IPR003598	Immunoglobulin subtype 2
GB11810-PA	463910AAB6FB088A	1108	HMMSmart	SM00408	IGc2	389	459	5.3e-05	T	14-Apr-2010	IPR003598	Immunoglobulin subtype 2
GB11810-PA	463910AAB6FB088A	1108	HMMSmart	SM00408	IGc2	488	552	3.8e-09	T	14-Apr-2010	IPR003598	Immunoglobulin subtype 2
GB11810-PA	463910AAB6FB088A	1108	HMMSmart	SM00409	IG	573	660	0.14	T	14-Apr-2010	IPR003599	Immunoglobulin subtype
GB11810-PA	463910AAB6FB088A	1108	HMMSmart	SM00060	FN3	663	754	2.5e-10	T	14-Apr-2010	IPR003961	Fibronectin, type III
GB11810-PA	463910AAB6FB088A	1108	HMMSmart	SM00060	FN3	767	859	2.7	T	14-Apr-2010	IPR003961	Fibronectin, type III
GB11810-PA	463910AAB6FB088A	1108	HMMSmart	SM00060	FN3	875	962	4.6e-09	T	14-Apr-2010	IPR003961	Fibronectin, type III
GB11810-PA	463910AAB6FB088A	1108	HMMSmart	SM00060	FN3	977	1064	1.5e-07	T	14-Apr-2010	IPR003961	Fibronectin, type III
GB11892-PA	49CE22BF9DA0F6F3	844	HMMPfam	PF00343	Phosphorylase	112	830	0	T	14-Apr-2010	IPR000811	Glycosyl transferase, family 35	Molecular Function: phosphorylase activity (GO:0004645), Biological Process: carbohydrate metabolic process (GO:0005975)
GB11892-PA	49CE22BF9DA0F6F3	844	HMMTigr	TIGR02093	P_ylase: glycogen/starch/alpha-glucan phosp	24	828	0	T	14-Apr-2010	IPR011833	Glycogen/starch/alpha-glucan phosphorylase	Molecular Function: phosphorylase activity (GO:0004645), Biological Process: carbohydrate metabolic process (GO:0005975), Molecular Function: pyridoxal phosphate binding (GO:0030170)
GB11892-PA	49CE22BF9DA0F6F3	844	PatternScan	PS00102	PHOSPHORYLASE	673	685	NA	T	14-Apr-2010	IPR000811	Glycosyl transferase, family 35	Molecular Function: phosphorylase activity (GO:0004645), Biological Process: carbohydrate metabolic process (GO:0005975)
GB11892-PA	49CE22BF9DA0F6F3	844	HMMPanther	PTHR11468	GLYCOGEN PHOSPHORYLASE	55	843	0	T	14-Apr-2010	IPR000811	Glycosyl transferase, family 35	Molecular Function: phosphorylase activity (GO:0004645), Biological Process: carbohydrate metabolic process (GO:0005975)
GB11892-PA	49CE22BF9DA0F6F3	844	superfamily	SSF53756	UDP-Glycosyltransferase/glycogen phosphorylase	1	832	0	T	14-Apr-2010	NULL	NULL
GB11892-PA	49CE22BF9DA0F6F3	844	HMMPIR	PIRSF000460	Glucan phosphorylase	11	843	0	T	14-Apr-2010	IPR000811	Glycosyl transferase, family 35	Molecular Function: phosphorylase activity (GO:0004645), Biological Process: carbohydrate metabolic process (GO:0005975)
GB11973-PA	444D02997E12BF54	545	SignalPHMM	SignalP	signal-peptide	1	25	NA	?	14-Apr-2010	NULL	NULL
GB11973-PA	444D02997E12BF54	545	HMMPfam	PF00067	p450	45	528	5.2e-104	T	14-Apr-2010	IPR001128	Cytochrome P450	Molecular Function: monooxygenase activity (GO:0004497), Molecular Function: iron ion binding (GO:0005506), Molecular Function: electron carrier activity (GO:0009055), Molecular Function: heme binding (GO:0020037)
GB11973-PA	444D02997E12BF54	545	PatternScan	PS00086	CYTOCHROME_P450	478	487	NA	T	14-Apr-2010	IPR017972	Cytochrome P450, conserved site
GB11973-PA	444D02997E12BF54	545	FPrintScan	PR00463	EP450I	71	90	1.3e-25	T	14-Apr-2010	IPR002401	Cytochrome P450, E-class, group I	Molecular Function: monooxygenase activity (GO:0004497), Molecular Function: iron ion binding (GO:0005506), Molecular Function: heme binding (GO:0020037), Biological Process: oxidation reduction (GO:0055114)
GB11973-PA	444D02997E12BF54	545	FPrintScan	PR00463	EP450I	334	351	1.3e-25	T	14-Apr-2010	IPR002401	Cytochrome P450, E-class, group I	Molecular Function: monooxygenase activity (GO:0004497), Molecular Function: iron ion binding (GO:0005506), Molecular Function: heme binding (GO:0020037), Biological Process: oxidation reduction (GO:0055114)
GB11973-PA	444D02997E12BF54	545	FPrintScan	PR00463	EP450I	354	380	1.3e-25	T	14-Apr-2010	IPR002401	Cytochrome P450, E-class, group I	Molecular Function: monooxygenase activity (GO:0004497), Molecular Function: iron ion binding (GO:0005506), Molecular Function: heme binding (GO:0020037), Biological Process: oxidation reduction (GO:0055114)
GB11973-PA	444D02997E12BF54	545	FPrintScan	PR00463	EP450I	398	416	1.3e-25	T	14-Apr-2010	IPR002401	Cytochrome P450, E-class, group I	Molecular Function: monooxygenase activity (GO:0004497), Molecular Function: iron ion binding (GO:0005506), Molecular Function: heme binding (GO:0020037), Biological Process: oxidation reduction (GO:0055114)
GB11973-PA	444D02997E12BF54	545	FPrintScan	PR00463	EP450I	440	464	1.3e-25	T	14-Apr-2010	IPR002401	Cytochrome P450, E-class, group I	Molecular Function: monooxygenase activity (GO:0004497), Molecular Function: iron ion binding (GO:0005506), Molecular Function: heme binding (GO:0020037), Biological Process: oxidation reduction (GO:0055114)
GB11973-PA	444D02997E12BF54	545	FPrintScan	PR00463	EP450I	475	485	1.3e-25	T	14-Apr-2010	IPR002401	Cytochrome P450, E-class, group I	Molecular Function: monooxygenase activity (GO:0004497), Molecular Function: iron ion binding (GO:0005506), Molecular Function: heme binding (GO:0020037), Biological Process: oxidation reduction (GO:0055114)
GB11973-PA	444D02997E12BF54	545	FPrintScan	PR00463	EP450I	485	508	1.3e-25	T	14-Apr-2010	IPR002401	Cytochrome P450, E-class, group I	Molecular Function: monooxygenase activity (GO:0004497), Molecular Function: iron ion binding (GO:0005506), Molecular Function: heme binding (GO:0020037), Biological Process: oxidation reduction (GO:0055114)
GB11973-PA	444D02997E12BF54	545	FPrintScan	PR00385	P450	345	362	8.8e-09	T	14-Apr-2010	IPR017973	Cytochrome P450, C-terminal
GB11973-PA	444D02997E12BF54	545	FPrintScan	PR00385	P450	399	410	8.8e-09	T	14-Apr-2010	IPR017973	Cytochrome P450, C-terminal
GB11973-PA	444D02997E12BF54	545	FPrintScan	PR00385	P450	476	485	8.8e-09	T	14-Apr-2010	IPR017973	Cytochrome P450, C-terminal
GB11973-PA	444D02997E12BF54	545	FPrintScan	PR00385	P450	485	496	8.8e-09	T	14-Apr-2010	IPR017973	Cytochrome P450, C-terminal
GB11973-PA	444D02997E12BF54	545	superfamily	SSF48264	Cytochrome P450	44	539	1.9e-122	T	14-Apr-2010	IPR001128	Cytochrome P450	Molecular Function: monooxygenase activity (GO:0004497), Molecular Function: iron ion binding (GO:0005506), Molecular Function: electron carrier activity (GO:0009055), Molecular Function: heme binding (GO:0020037)
GB11973-PA	444D02997E12BF54	545	TMHMM	tmhmm	transmembrane_regions	10	30	NA	?	14-Apr-2010	NULL	NULL
GB11973-PA	444D02997E12BF54	545	HMMPanther	PTHR19383:SF162	CYTOCHROME P450 SUBFAMILY 4G	14	266	4e-292	T	14-Apr-2010	NULL	NULL
GB11973-PA	444D02997E12BF54	545	HMMPanther	PTHR19383:SF162	CYTOCHROME P450 SUBFAMILY 4G	311	506	4e-292	T	14-Apr-2010	NULL	NULL
GB11973-PA	444D02997E12BF54	545	HMMPanther	PTHR19383	CYTOCHROME P450	14	266	4e-292	T	14-Apr-2010	IPR001128	Cytochrome P450	Molecular Function: monooxygenase activity (GO:0004497), Molecular Function: iron ion binding (GO:0005506), Molecular Function: electron carrier activity (GO:0009055), Molecular Function: heme binding (GO:0020037)
GB11973-PA	444D02997E12BF54	545	HMMPanther	PTHR19383	CYTOCHROME P450	311	506	4e-292	T	14-Apr-2010	IPR001128	Cytochrome P450	Molecular Function: monooxygenase activity (GO:0004497), Molecular Function: iron ion binding (GO:0005506), Molecular Function: electron carrier activity (GO:0009055), Molecular Function: heme binding (GO:0020037)
GB12113-PA	E8F9DF24279EC427	283	HMMPanther	PTHR11743:SF9	VOLTAGE-DEPENDENT ANION-SELECTIVE CHANNEL (PORIN PROTEIN) (DMVDAC)	1	283	9.7e-186	T	14-Apr-2010	NULL	NULL
GB12113-PA	E8F9DF24279EC427	283	HMMPanther	PTHR11743	VOLTAGE-DEPENDENT ANION-SELECTIVE CHANNEL	1	283	9.7e-186	T	14-Apr-2010	NULL	NULL
GB12113-PA	E8F9DF24279EC427	283	HMMPfam	PF01459	Porin_3	2	276	3.1e-75	T	14-Apr-2010	IPR001925	Porin, eukaryotic type	Cellular Component: mitochondrial outer membrane (GO:0005741), Biological Process: anion transport (GO:0006820), Molecular Function: voltage-gated anion channel activity (GO:0008308), Biological Process: transmembrane transport (GO:0055085)
GB12113-PA	E8F9DF24279EC427	283	FPrintScan	PR00185	EUKARYTPORIN	4	19	3.6e-26	T	14-Apr-2010	IPR001925	Porin, eukaryotic type	Cellular Component: mitochondrial outer membrane (GO:0005741), Biological Process: anion transport (GO:0006820), Molecular Function: voltage-gated anion channel activity (GO:0008308), Biological Process: transmembrane transport (GO:0055085)
GB12113-PA	E8F9DF24279EC427	283	FPrintScan	PR00185	EUKARYTPORIN	67	82	3.6e-26	T	14-Apr-2010	IPR001925	Porin, eukaryotic type	Cellular Component: mitochondrial outer membrane (GO:0005741), Biological Process: anion transport (GO:0006820), Molecular Function: voltage-gated anion channel activity (GO:0008308), Biological Process: transmembrane transport (GO:0055085)
GB12113-PA	E8F9DF24279EC427	283	FPrintScan	PR00185	EUKARYTPORIN	147	158	3.6e-26	T	14-Apr-2010	IPR001925	Porin, eukaryotic type	Cellular Component: mitochondrial outer membrane (GO:0005741), Biological Process: anion transport (GO:0006820), Molecular Function: voltage-gated anion channel activity (GO:0008308), Biological Process: transmembrane transport (GO:0055085)
GB12113-PA	E8F9DF24279EC427	283	FPrintScan	PR00185	EUKARYTPORIN	247	264	3.6e-26	T	14-Apr-2010	IPR001925	Porin, eukaryotic type	Cellular Component: mitochondrial outer membrane (GO:0005741), Biological Process: anion transport (GO:0006820), Molecular Function: voltage-gated anion channel activity (GO:0008308), Biological Process: transmembrane transport (GO:0055085)
GB12140-PA	D0B2FCF52D706844	152	ProfileScan	PS50159	RIBOSOMAL_S13_2	15	145	34.452	T	14-Apr-2010	IPR001892	Ribosomal protein S13	Molecular Function: RNA binding (GO:0003723), Molecular Function: structural constituent of ribosome (GO:0003735), Cellular Component: intracellular (GO:0005622), Cellular Component: ribosome (GO:0005840), Biological Process: translation (GO:0006412)
GB12140-PA	D0B2FCF52D706844	152	HMMPanther	PTHR10871:SF2	40S RIBOSOMAL PROTEIN S18	1	152	1.2e-116	T	14-Apr-2010	NULL	NULL
GB12140-PA	D0B2FCF52D706844	152	HMMPanther	PTHR10871	30S/40S RIBOSOMAL PROTEIN	1	152	1.2e-116	T	14-Apr-2010	NULL	NULL
GB12140-PA	D0B2FCF52D706844	152	HMMPIR	PIRSF002134	Ribosomal protein, S13p/S13a/S18e/organellar S13 types	10	152	1.2e-64	T	14-Apr-2010	IPR001892	Ribosomal protein S13	Molecular Function: RNA binding (GO:0003723), Molecular Function: structural constituent of ribosome (GO:0003735), Cellular Component: intracellular (GO:0005622), Cellular Component: ribosome (GO:0005840), Biological Process: translation (GO:0006412)
GB12140-PA	D0B2FCF52D706844	152	HMMPfam	PF00416	Ribosomal_S13	14	142	3e-41	T	14-Apr-2010	IPR001892	Ribosomal protein S13	Molecular Function: RNA binding (GO:0003723), Molecular Function: structural constituent of ribosome (GO:0003735), Cellular Component: intracellular (GO:0005622), Cellular Component: ribosome (GO:0005840), Biological Process: translation (GO:0006412)
GB12140-PA	D0B2FCF52D706844	152	PatternScan	PS00646	RIBOSOMAL_S13_1	121	134	NA	T	14-Apr-2010	IPR018269	Ribosomal protein S13, conserved site	Molecular Function: RNA binding (GO:0003723), Molecular Function: structural constituent of ribosome (GO:0003735), Cellular Component: intracellular (GO:0005622), Cellular Component: ribosome (GO:0005840), Biological Process: translation (GO:0006412)
GB12140-PA	D0B2FCF52D706844	152	superfamily	SSF46946	S13-like H2TH domain	13	152	1.2e-38	T	14-Apr-2010	IPR010979	Ribosomal protein S13-like, H2TH	Molecular Function: nucleic acid binding (GO:0003676)
GB12182-PA	793A02342FE43D6D	466	HMMTigr	TIGR01930	AcCoA-C-Actrans: acetyl-CoA C-acetyltransfe	44	459	1.4e-165	T	14-Apr-2010	IPR002155	Thiolase	Biological Process: metabolic process (GO:0008152), Molecular Function: transferase activity, transferring acyl groups other than amino-acyl groups (GO:0016747)
GB12182-PA	793A02342FE43D6D	466	superfamily	SSF53901	Thiolase-like	41	319	2.2e-54	T	14-Apr-2010	IPR016039	Thiolase-like	Molecular Function: catalytic activity (GO:0003824), Biological Process: metabolic process (GO:0008152)
GB12182-PA	793A02342FE43D6D	466	superfamily	SSF53901	Thiolase-like	319	461	1e-30	T	14-Apr-2010	IPR016039	Thiolase-like	Molecular Function: catalytic activity (GO:0003824), Biological Process: metabolic process (GO:0008152)
GB12182-PA	793A02342FE43D6D	466	PatternScan	PS00098	THIOLASE_1	122	140	NA	T	14-Apr-2010	IPR020615	Thiolase, acyl-enzyme intermediate active site	Biological Process: metabolic process (GO:0008152), Molecular Function: transferase activity, transferring acyl groups other than amino-acyl groups (GO:0016747)
GB12182-PA	793A02342FE43D6D	466	PatternScan	PS00099	THIOLASE_3	442	455	NA	T	14-Apr-2010	IPR020610	Thiolase, active site	Biological Process: metabolic process (GO:0008152), Molecular Function: transferase activity, transferring acyl groups other than amino-acyl groups (GO:0016747)
GB12182-PA	793A02342FE43D6D	466	PatternScan	PS00737	THIOLASE_2	407	423	NA	T	14-Apr-2010	IPR020613	Thiolase, conserved site	Biological Process: metabolic process (GO:0008152), Molecular Function: transferase activity, transferring acyl groups other than amino-acyl groups (GO:0016747)
GB12182-PA	793A02342FE43D6D	466	HMMPanther	PTHR18919:SF5	TRIFUNCTIONAL ENZYME BETA SUBUNIT, MITOCHONDRIAL PRECURSOR (TP-BETA) [INCLUDES: 3-KETOACYL-COA THIOLASE, ACETYL-COA ACYLTRANSFERASE, BETA-KETOTHIOLASE]	102	173	8.4e-203	T	14-Apr-2010	NULL	NULL
GB12182-PA	793A02342FE43D6D	466	HMMPanther	PTHR18919:SF5	TRIFUNCTIONAL ENZYME BETA SUBUNIT, MITOCHONDRIAL PRECURSOR (TP-BETA) [INCLUDES: 3-KETOACYL-COA THIOLASE, ACETYL-COA ACYLTRANSFERASE, BETA-KETOTHIOLASE]	196	383	8.4e-203	T	14-Apr-2010	NULL	NULL
GB12182-PA	793A02342FE43D6D	466	HMMPanther	PTHR18919:SF5	TRIFUNCTIONAL ENZYME BETA SUBUNIT, MITOCHONDRIAL PRECURSOR (TP-BETA) [INCLUDES: 3-KETOACYL-COA THIOLASE, ACETYL-COA ACYLTRANSFERASE, BETA-KETOTHIOLASE]	401	461	8.4e-203	T	14-Apr-2010	NULL	NULL
GB12182-PA	793A02342FE43D6D	466	HMMPanther	PTHR18919	ACETYL-COA C-ACYLTRANSFERASE	102	173	8.4e-203	T	14-Apr-2010	IPR002155	Thiolase	Biological Process: metabolic process (GO:0008152), Molecular Function: transferase activity, transferring acyl groups other than amino-acyl groups (GO:0016747)
GB12182-PA	793A02342FE43D6D	466	HMMPanther	PTHR18919	ACETYL-COA C-ACYLTRANSFERASE	196	383	8.4e-203	T	14-Apr-2010	IPR002155	Thiolase	Biological Process: metabolic process (GO:0008152), Molecular Function: transferase activity, transferring acyl groups other than amino-acyl groups (GO:0016747)
GB12182-PA	793A02342FE43D6D	466	HMMPanther	PTHR18919	ACETYL-COA C-ACYLTRANSFERASE	401	461	8.4e-203	T	14-Apr-2010	IPR002155	Thiolase	Biological Process: metabolic process (GO:0008152), Molecular Function: transferase activity, transferring acyl groups other than amino-acyl groups (GO:0016747)
GB12182-PA	793A02342FE43D6D	466	HMMPfam	PF00108	Thiolase_N	40	313	2.6e-82	T	14-Apr-2010	IPR020616	Thiolase, N-terminal	Biological Process: metabolic process (GO:0008152), Molecular Function: transferase activity, transferring acyl groups other than amino-acyl groups (GO:0016747)
GB12182-PA	793A02342FE43D6D	466	HMMPfam	PF02803	Thiolase_C	320	460	4.6e-41	T	14-Apr-2010	IPR020617	Thiolase, C-terminal	Biological Process: metabolic process (GO:0008152), Molecular Function: transferase activity, transferring acyl groups other than amino-acyl groups (GO:0016747)
GB12338-PA	10BC85ADFAC3F562	317	HMMPfam	PF00466	Ribosomal_L10	6	105	1.6e-23	T	14-Apr-2010	IPR001790	Ribosomal protein L10	Cellular Component: intracellular (GO:0005622), Biological Process: ribosome biogenesis (GO:0042254)
GB12338-PA	10BC85ADFAC3F562	317	HMMPfam	PF00428	Ribosomal_60s	231	316	5.4e-19	T	14-Apr-2010	IPR001813	Ribosomal protein 60S	Molecular Function: structural constituent of ribosome (GO:0003735), Cellular Component: intracellular (GO:0005622), Cellular Component: ribosome (GO:0005840), Biological Process: translational elongation (GO:0006414)
GB12338-PA	10BC85ADFAC3F562	317	HMMPanther	PTHR21141:SF3	60S ACIDIC RIBOSOMAL PROTEIN P0	3	315	7.6e-177	T	14-Apr-2010	NULL	NULL
GB12338-PA	10BC85ADFAC3F562	317	HMMPanther	PTHR21141	60S ACIDIC RIBOSOMAL PROTEIN FAMILY MEMBER	3	315	7.6e-177	T	14-Apr-2010	NULL	NULL
GB12341-PA	88ABDEA0431956B9	542	HMMPfam	PF02731	SKIP_SNW	177	337	1.4e-67	T	14-Apr-2010	IPR004015	SKI-interacting protein SKIP, SNW domain	Biological Process: nuclear mRNA splicing, via spliceosome (GO:0000398), Molecular Function: protein binding (GO:0005515), Cellular Component: spliceosomal complex (GO:0005681)
GB12341-PA	88ABDEA0431956B9	542	HMMPanther	PTHR12096	NUCLEAR PROTEIN SKIP-RELATED	23	539	1.3e-277	T	14-Apr-2010	IPR017862	SKI-interacting protein, SKIP	Biological Process: nuclear mRNA splicing, via spliceosome (GO:0000398), Molecular Function: protein binding (GO:0005515), Cellular Component: spliceosomal complex (GO:0005681)
GB12383-PA	43E1AD35B8FCF9D5	541	PatternScan	PS01273	COA_TRANSF_1	74	89	NA	T	14-Apr-2010	IPR004163	Coenzyme A transferase binding site	Biological Process: metabolic process (GO:0008152), Molecular Function: CoA-transferase activity (GO:0008410)
GB12383-PA	43E1AD35B8FCF9D5	541	PatternScan	PS01274	COA_TRANSF_2	358	366	NA	T	14-Apr-2010	IPR004164	Coenzyme A transferase active site	Biological Process: metabolic process (GO:0008152), Molecular Function: CoA-transferase activity (GO:0008410)
GB12383-PA	43E1AD35B8FCF9D5	541	HMMPanther	PTHR13707:SF1	SUCCINYL-COA:3-KETOACID-COENZYME A TRANSFERASE 1, MITOCHONDRIAL	60	536	1.9e-281	T	14-Apr-2010	NULL	NULL
GB12383-PA	43E1AD35B8FCF9D5	541	HMMPanther	PTHR13707	KETOACID-COENZYME A TRANSFERASE	60	536	1.9e-281	T	14-Apr-2010	IPR004165	Coenzyme A transferase	Biological Process: metabolic process (GO:0008152), Molecular Function: CoA-transferase activity (GO:0008410)
GB12383-PA	43E1AD35B8FCF9D5	541	superfamily	SSF100950	NagB/RpiA/CoA transferase-like	59	345	2.8e-91	T	14-Apr-2010	NULL	NULL
GB12383-PA	43E1AD35B8FCF9D5	541	superfamily	SSF100950	NagB/RpiA/CoA transferase-like	316	537	9.6e-76	T	14-Apr-2010	NULL	NULL
GB12383-PA	43E1AD35B8FCF9D5	541	HMMTigr	TIGR02429	pcaI_scoA_fam: 3-oxoacid CoA-transferase, A	60	294	2.3e-98	T	14-Apr-2010	IPR012792	3-oxoacid CoA-transferase, subunit A	Molecular Function: CoA-transferase activity (GO:0008410)
GB12383-PA	43E1AD35B8FCF9D5	541	HMMTigr	TIGR02428	pcaJ_scoB_fam: 3-oxoacid CoA-transferase, B	317	525	5.8e-123	T	14-Apr-2010	IPR012791	3-oxoacid CoA-transferase, subunit B	Molecular Function: CoA-transferase activity (GO:0008410)
GB12383-PA	43E1AD35B8FCF9D5	541	SignalPHMM	SignalP	signal-peptide	1	18	NA	?	14-Apr-2010	NULL	NULL
GB12383-PA	43E1AD35B8FCF9D5	541	HMMPfam	PF01144	CoA_trans	62	290	1.5e-77	T	14-Apr-2010	IPR004165	Coenzyme A transferase	Biological Process: metabolic process (GO:0008152), Molecular Function: CoA-transferase activity (GO:0008410)
GB12383-PA	43E1AD35B8FCF9D5	541	HMMPfam	PF01144	CoA_trans	320	517	1e-44	T	14-Apr-2010	IPR004165	Coenzyme A transferase	Biological Process: metabolic process (GO:0008152), Molecular Function: CoA-transferase activity (GO:0008410)
GB12453-PA	A0554C6415D3BCCD	376	PatternScan	PS00406	ACTINS_1	54	64	NA	T	14-Apr-2010	IPR004001	Actin, conserved site	Molecular Function: ATP binding (GO:0005524)
GB12453-PA	A0554C6415D3BCCD	376	PatternScan	PS00432	ACTINS_2	357	365	NA	T	14-Apr-2010	IPR004001	Actin, conserved site	Molecular Function: ATP binding (GO:0005524)
GB12453-PA	A0554C6415D3BCCD	376	PatternScan	PS01132	ACTINS_ACT_LIKE	105	117	NA	T	14-Apr-2010	IPR020902	Actin/actin-like conserved site
GB12453-PA	A0554C6415D3BCCD	376	FPrintScan	PR00190	ACTIN	27	36	5e-58	T	14-Apr-2010	IPR004000	Actin/actin-like	Molecular Function: protein binding (GO:0005515)
GB12453-PA	A0554C6415D3BCCD	376	FPrintScan	PR00190	ACTIN	50	61	5e-58	T	14-Apr-2010	IPR004000	Actin/actin-like	Molecular Function: protein binding (GO:0005515)
GB12453-PA	A0554C6415D3BCCD	376	FPrintScan	PR00190	ACTIN	62	84	5e-58	T	14-Apr-2010	IPR004000	Actin/actin-like	Molecular Function: protein binding (GO:0005515)
GB12453-PA	A0554C6415D3BCCD	376	FPrintScan	PR00190	ACTIN	116	129	5e-58	T	14-Apr-2010	IPR004000	Actin/actin-like	Molecular Function: protein binding (GO:0005515)
GB12453-PA	A0554C6415D3BCCD	376	FPrintScan	PR00190	ACTIN	141	160	5e-58	T	14-Apr-2010	IPR004000	Actin/actin-like	Molecular Function: protein binding (GO:0005515)
GB12453-PA	A0554C6415D3BCCD	376	FPrintScan	PR00190	ACTIN	237	253	5e-58	T	14-Apr-2010	IPR004000	Actin/actin-like	Molecular Function: protein binding (GO:0005515)
GB12453-PA	A0554C6415D3BCCD	376	HMMSmart	SM00268	ACTIN	6	376	9.1e-239	T	14-Apr-2010	IPR004000	Actin/actin-like	Molecular Function: protein binding (GO:0005515)
GB12453-PA	A0554C6415D3BCCD	376	HMMPfam	PF00022	Actin	4	376	5.3e-160	T	14-Apr-2010	IPR004000	Actin/actin-like	Molecular Function: protein binding (GO:0005515)
GB12453-PA	A0554C6415D3BCCD	376	HMMPanther	PTHR11937	ACTIN	30	376	6.8e-290	T	14-Apr-2010	IPR004000	Actin/actin-like	Molecular Function: protein binding (GO:0005515)
GB12453-PA	A0554C6415D3BCCD	376	superfamily	SSF53067	Actin-like ATPase domain	148	376	5.7e-99	T	14-Apr-2010	NULL	NULL
GB12453-PA	A0554C6415D3BCCD	376	superfamily	SSF53067	Actin-like ATPase domain	2	147	8.8e-67	T	14-Apr-2010	NULL	NULL
GB12488-PA	D55F4B9ACBE574B1	788	FPrintScan	PR00415	ACONITASE	145	158	3.8e-40	T	14-Apr-2010	IPR001030	Aconitase/3-isopropylmalate dehydratase large subunit, alpha/beta/alpha	Biological Process: metabolic process (GO:0008152)
GB12488-PA	D55F4B9ACBE574B1	788	FPrintScan	PR00415	ACONITASE	168	176	3.8e-40	T	14-Apr-2010	IPR001030	Aconitase/3-isopropylmalate dehydratase large subunit, alpha/beta/alpha	Biological Process: metabolic process (GO:0008152)
GB12488-PA	D55F4B9ACBE574B1	788	FPrintScan	PR00415	ACONITASE	188	201	3.8e-40	T	14-Apr-2010	IPR001030	Aconitase/3-isopropylmalate dehydratase large subunit, alpha/beta/alpha	Biological Process: metabolic process (GO:0008152)
GB12488-PA	D55F4B9ACBE574B1	788	FPrintScan	PR00415	ACONITASE	202	217	3.8e-40	T	14-Apr-2010	IPR001030	Aconitase/3-isopropylmalate dehydratase large subunit, alpha/beta/alpha	Biological Process: metabolic process (GO:0008152)
GB12488-PA	D55F4B9ACBE574B1	788	FPrintScan	PR00415	ACONITASE	264	277	3.8e-40	T	14-Apr-2010	IPR001030	Aconitase/3-isopropylmalate dehydratase large subunit, alpha/beta/alpha	Biological Process: metabolic process (GO:0008152)
GB12488-PA	D55F4B9ACBE574B1	788	FPrintScan	PR00415	ACONITASE	278	291	3.8e-40	T	14-Apr-2010	IPR001030	Aconitase/3-isopropylmalate dehydratase large subunit, alpha/beta/alpha	Biological Process: metabolic process (GO:0008152)
GB12488-PA	D55F4B9ACBE574B1	788	FPrintScan	PR00415	ACONITASE	353	367	3.8e-40	T	14-Apr-2010	IPR001030	Aconitase/3-isopropylmalate dehydratase large subunit, alpha/beta/alpha	Biological Process: metabolic process (GO:0008152)
GB12488-PA	D55F4B9ACBE574B1	788	FPrintScan	PR00415	ACONITASE	387	398	3.8e-40	T	14-Apr-2010	IPR001030	Aconitase/3-isopropylmalate dehydratase large subunit, alpha/beta/alpha	Biological Process: metabolic process (GO:0008152)
GB12488-PA	D55F4B9ACBE574B1	788	FPrintScan	PR00415	ACONITASE	446	459	3.8e-40	T	14-Apr-2010	IPR001030	Aconitase/3-isopropylmalate dehydratase large subunit, alpha/beta/alpha	Biological Process: metabolic process (GO:0008152)
GB12488-PA	D55F4B9ACBE574B1	788	PatternScan	PS00450	ACONITASE_1	383	399	NA	T	14-Apr-2010	IPR018136	Aconitase family, 4Fe-4S cluster binding site
GB12488-PA	D55F4B9ACBE574B1	788	PatternScan	PS01244	ACONITASE_2	446	459	NA	T	14-Apr-2010	IPR018136	Aconitase family, 4Fe-4S cluster binding site
GB12488-PA	D55F4B9ACBE574B1	788	HMMPanther	PTHR11670:SF5	ACONITASE, MITOCHONDRIAL	33	788	0	T	14-Apr-2010	IPR006248	Aconitase, mitochondrial-like	Molecular Function: aconitate hydratase activity (GO:0003994), Biological Process: tricarboxylic acid cycle (GO:0006099), Molecular Function: 4 iron, 4 sulfur cluster binding (GO:0051539)
GB12488-PA	D55F4B9ACBE574B1	788	HMMPanther	PTHR11670	ACONITASE	33	788	0	T	14-Apr-2010	IPR015937	Aconitase-like core	Biological Process: metabolic process (GO:0008152)
GB12488-PA	D55F4B9ACBE574B1	788	HMMTigr	TIGR01340	aconitase_mito: aconitate hydratase, mitoch	50	781	0	T	14-Apr-2010	IPR006248	Aconitase, mitochondrial-like	Molecular Function: aconitate hydratase activity (GO:0003994), Biological Process: tricarboxylic acid cycle (GO:0006099), Molecular Function: 4 iron, 4 sulfur cluster binding (GO:0051539)
GB12488-PA	D55F4B9ACBE574B1	788	HMMPfam	PF00330	Aconitase	69	509	1.7e-180	T	14-Apr-2010	IPR001030	Aconitase/3-isopropylmalate dehydratase large subunit, alpha/beta/alpha	Biological Process: metabolic process (GO:0008152)
GB12488-PA	D55F4B9ACBE574B1	788	HMMPfam	PF00694	Aconitase_C	590	717	6.1e-47	T	14-Apr-2010	IPR000573	Aconitase A/isopropylmalate dehydratase small subunit, swivel	Biological Process: metabolic process (GO:0008152)
GB12488-PA	D55F4B9ACBE574B1	788	superfamily	SSF53732	Aconitase iron-sulfur domain	34	561	1.6e-175	T	14-Apr-2010	IPR001030	Aconitase/3-isopropylmalate dehydratase large subunit, alpha/beta/alpha	Biological Process: metabolic process (GO:0008152)
GB12488-PA	D55F4B9ACBE574B1	788	superfamily	SSF52016	Aconitase	562	783	5.1e-71	T	14-Apr-2010	IPR015928	Aconitase/3-isopropylmalate dehydratase, swivel	Biological Process: metabolic process (GO:0008152)
GB12573-PA	E473BADBE410E8AB	462	HMMPfam	PF00285	Citrate_synt	71	448	6.9e-105	T	14-Apr-2010	IPR002020	Citrate synthase-like	Biological Process: cellular carbohydrate metabolic process (GO:0044262), Molecular Function: transferase activity, transferring acyl groups, acyl groups converted into alkyl on transfer (GO:0046912)
GB12573-PA	E473BADBE410E8AB	462	PatternScan	PS00480	CITRATE_SYNTHASE	343	355	NA	T	14-Apr-2010	IPR019810	Citrate synthase active site	Biological Process: tricarboxylic acid cycle (GO:0006099), Molecular Function: transferase activity, transferring acyl groups, acyl groups converted into alkyl on transfer (GO:0046912)
GB12573-PA	E473BADBE410E8AB	462	HMMTigr	TIGR01793	cit_synth_euk: citrate (Si)-synthase, eukar	30	456	0	T	14-Apr-2010	IPR010109	Citrate synthase, eukaryotic	Molecular Function: citrate (Si)-synthase activity (GO:0004108), Biological Process: cellular carbohydrate metabolic process (GO:0044262)
GB12573-PA	E473BADBE410E8AB	462	superfamily	SSF48256	Citrate synthase	28	458	6.1e-145	T	14-Apr-2010	IPR016141	Citrate synthase-like, core	Biological Process: cellular carbohydrate metabolic process (GO:0044262), Molecular Function: transferase activity, transferring acyl groups, acyl groups converted into alkyl on transfer (GO:0046912)
GB12573-PA	E473BADBE410E8AB	462	FPrintScan	PR00143	CITRTSNTHASE	205	218	1.9e-53	T	14-Apr-2010	IPR002020	Citrate synthase-like	Biological Process: cellular carbohydrate metabolic process (GO:0044262), Molecular Function: transferase activity, transferring acyl groups, acyl groups converted into alkyl on transfer (GO:0046912)
GB12573-PA	E473BADBE410E8AB	462	FPrintScan	PR00143	CITRTSNTHASE	253	268	1.9e-53	T	14-Apr-2010	IPR002020	Citrate synthase-like	Biological Process: cellular carbohydrate metabolic process (GO:0044262), Molecular Function: transferase activity, transferring acyl groups, acyl groups converted into alkyl on transfer (GO:0046912)
GB12573-PA	E473BADBE410E8AB	462	FPrintScan	PR00143	CITRTSNTHASE	276	304	1.9e-53	T	14-Apr-2010	IPR002020	Citrate synthase-like	Biological Process: cellular carbohydrate metabolic process (GO:0044262), Molecular Function: transferase activity, transferring acyl groups, acyl groups converted into alkyl on transfer (GO:0046912)
GB12573-PA	E473BADBE410E8AB	462	FPrintScan	PR00143	CITRTSNTHASE	336	356	1.9e-53	T	14-Apr-2010	IPR002020	Citrate synthase-like	Biological Process: cellular carbohydrate metabolic process (GO:0044262), Molecular Function: transferase activity, transferring acyl groups, acyl groups converted into alkyl on transfer (GO:0046912)
GB12573-PA	E473BADBE410E8AB	462	FPrintScan	PR00143	CITRTSNTHASE	397	413	1.9e-53	T	14-Apr-2010	IPR002020	Citrate synthase-like	Biological Process: cellular carbohydrate metabolic process (GO:0044262), Molecular Function: transferase activity, transferring acyl groups, acyl groups converted into alkyl on transfer (GO:0046912)
GB12573-PA	E473BADBE410E8AB	462	FPrintScan	PR00143	CITRTSNTHASE	418	432	1.9e-53	T	14-Apr-2010	IPR002020	Citrate synthase-like	Biological Process: cellular carbohydrate metabolic process (GO:0044262), Molecular Function: transferase activity, transferring acyl groups, acyl groups converted into alkyl on transfer (GO:0046912)
GB12573-PA	E473BADBE410E8AB	462	HMMPanther	PTHR11739	CITRATE SYNTHASE	21	458	4.1e-215	T	14-Apr-2010	IPR002020	Citrate synthase-like	Biological Process: cellular carbohydrate metabolic process (GO:0044262), Molecular Function: transferase activity, transferring acyl groups, acyl groups converted into alkyl on transfer (GO:0046912)
GB12614-PA	06215B0CE2B0D8D7	377	FPrintScan	PR00190	ACTIN	27	36	2e-58	T	14-Apr-2010	IPR004000	Actin/actin-like	Molecular Function: protein binding (GO:0005515)
GB12614-PA	06215B0CE2B0D8D7	377	FPrintScan	PR00190	ACTIN	51	62	2e-58	T	14-Apr-2010	IPR004000	Actin/actin-like	Molecular Function: protein binding (GO:0005515)
GB12614-PA	06215B0CE2B0D8D7	377	FPrintScan	PR00190	ACTIN	63	85	2e-58	T	14-Apr-2010	IPR004000	Actin/actin-like	Molecular Function: protein binding (GO:0005515)
GB12614-PA	06215B0CE2B0D8D7	377	FPrintScan	PR00190	ACTIN	117	130	2e-58	T	14-Apr-2010	IPR004000	Actin/actin-like	Molecular Function: protein binding (GO:0005515)
GB12614-PA	06215B0CE2B0D8D7	377	FPrintScan	PR00190	ACTIN	142	161	2e-58	T	14-Apr-2010	IPR004000	Actin/actin-like	Molecular Function: protein binding (GO:0005515)
GB12614-PA	06215B0CE2B0D8D7	377	FPrintScan	PR00190	ACTIN	238	254	2e-58	T	14-Apr-2010	IPR004000	Actin/actin-like	Molecular Function: protein binding (GO:0005515)
GB12614-PA	06215B0CE2B0D8D7	377	superfamily	SSF53067	Actin-like ATPase domain	149	377	5.8e-100	T	14-Apr-2010	NULL	NULL
GB12614-PA	06215B0CE2B0D8D7	377	superfamily	SSF53067	Actin-like ATPase domain	4	155	9.9e-66	T	14-Apr-2010	NULL	NULL
GB12614-PA	06215B0CE2B0D8D7	377	HMMSmart	SM00268	ACTIN	6	377	4.3e-239	T	14-Apr-2010	IPR004000	Actin/actin-like	Molecular Function: protein binding (GO:0005515)
GB12614-PA	06215B0CE2B0D8D7	377	PatternScan	PS00406	ACTINS_1	55	65	NA	T	14-Apr-2010	IPR004001	Actin, conserved site	Molecular Function: ATP binding (GO:0005524)
GB12614-PA	06215B0CE2B0D8D7	377	PatternScan	PS00432	ACTINS_2	358	366	NA	T	14-Apr-2010	IPR004001	Actin, conserved site	Molecular Function: ATP binding (GO:0005524)
GB12614-PA	06215B0CE2B0D8D7	377	PatternScan	PS01132	ACTINS_ACT_LIKE	106	118	NA	T	14-Apr-2010	IPR020902	Actin/actin-like conserved site
GB12614-PA	06215B0CE2B0D8D7	377	HMMPanther	PTHR11937	ACTIN	30	377	3.5e-295	T	14-Apr-2010	IPR004000	Actin/actin-like	Molecular Function: protein binding (GO:0005515)
GB12614-PA	06215B0CE2B0D8D7	377	HMMPfam	PF00022	Actin	4	377	3.7e-160	T	14-Apr-2010	IPR004000	Actin/actin-like	Molecular Function: protein binding (GO:0005515)
GB12693-PA	C977CBCD33D14AB0	648	PatternScan	PS00455	AMP_BINDING	249	260	NA	T	14-Apr-2010	IPR020845	AMP-binding, conserved site
GB12693-PA	C977CBCD33D14AB0	648	superfamily	SSF56801	Acetyl-CoA synthetase-like	13	639	4.5e-100	T	14-Apr-2010	NULL	NULL
GB12693-PA	C977CBCD33D14AB0	648	TMHMM	tmhmm	transmembrane_regions	5	25	NA	?	14-Apr-2010	NULL	NULL
GB12693-PA	C977CBCD33D14AB0	648	TMHMM	tmhmm	transmembrane_regions	35	55	NA	?	14-Apr-2010	NULL	NULL
GB12693-PA	C977CBCD33D14AB0	648	TMHMM	tmhmm	transmembrane_regions	148	168	NA	?	14-Apr-2010	NULL	NULL
GB12693-PA	C977CBCD33D14AB0	648	SignalPHMM	SignalP	signal-peptide	1	22	NA	?	14-Apr-2010	NULL	NULL
GB12693-PA	C977CBCD33D14AB0	648	HMMPanther	PTHR11968:SF15	SOLUTE CARRIER FAMILY 27 (FATTY ACID TRANSPORTER)	37	648	3.2e-252	T	14-Apr-2010	NULL	NULL
GB12693-PA	C977CBCD33D14AB0	648	HMMPanther	PTHR11968	ATP-DEPENDENT AMP-BINDING ENZYME FAMILY MEMBER	37	648	3.2e-252	T	14-Apr-2010	NULL	NULL
GB12693-PA	C977CBCD33D14AB0	648	HMMPfam	PF00501	AMP-binding	111	536	9.9e-60	T	14-Apr-2010	IPR000873	AMP-dependent synthetase/ligase	Molecular Function: catalytic activity (GO:0003824), Biological Process: metabolic process (GO:0008152)
GB12775-PA	EACD12CCEF7F10D7	4436	TMHMM	tmhmm	transmembrane_regions	4285	4307	NA	?	14-Apr-2010	NULL	NULL
GB12775-PA	EACD12CCEF7F10D7	4436	ProfileScan	PS50026	EGF_3	269	307	8.658	T	14-Apr-2010	IPR000742	EGF-like, type 3
GB12775-PA	EACD12CCEF7F10D7	4436	ProfileScan	PS50026	EGF_3	1323	1362	8.923	T	14-Apr-2010	IPR000742	EGF-like, type 3
GB12775-PA	EACD12CCEF7F10D7	4436	ProfileScan	PS50026	EGF_3	2955	2996	11.323	T	14-Apr-2010	IPR000742	EGF-like, type 3
GB12775-PA	EACD12CCEF7F10D7	4436	ProfileScan	PS50026	EGF_3	2997	3033	6.659	T	14-Apr-2010	IPR000742	EGF-like, type 3
GB12775-PA	EACD12CCEF7F10D7	4436	ProfileScan	PS50026	EGF_3	3863	3899	6.724	T	14-Apr-2010	IPR000742	EGF-like, type 3
GB12775-PA	EACD12CCEF7F10D7	4436	ProfileScan	PS50026	EGF_3	4239	4272	11.660	T	14-Apr-2010	IPR000742	EGF-like, type 3
GB12775-PA	EACD12CCEF7F10D7	4436	ProfileScan	PS50068	LDLRA_2	16	53	11.200	T	14-Apr-2010	IPR002172	Low density lipoprotein-receptor, class A (cysteine-rich) repeat
GB12775-PA	EACD12CCEF7F10D7	4436	ProfileScan	PS50068	LDLRA_2	56	97	11.250	T	14-Apr-2010	IPR002172	Low density lipoprotein-receptor, class A (cysteine-rich) repeat
GB12775-PA	EACD12CCEF7F10D7	4436	ProfileScan	PS50068	LDLRA_2	148	184	14.587	T	14-Apr-2010	IPR002172	Low density lipoprotein-receptor, class A (cysteine-rich) repeat
GB12775-PA	EACD12CCEF7F10D7	4436	ProfileScan	PS50068	LDLRA_2	187	230	11.625	T	14-Apr-2010	IPR002172	Low density lipoprotein-receptor, class A (cysteine-rich) repeat
GB12775-PA	EACD12CCEF7F10D7	4436	ProfileScan	PS50068	LDLRA_2	954	991	13.462	T	14-Apr-2010	IPR002172	Low density lipoprotein-receptor, class A (cysteine-rich) repeat
GB12775-PA	EACD12CCEF7F10D7	4436	ProfileScan	PS50068	LDLRA_2	994	1030	14.287	T	14-Apr-2010	IPR002172	Low density lipoprotein-receptor, class A (cysteine-rich) repeat
GB12775-PA	EACD12CCEF7F10D7	4436	ProfileScan	PS50068	LDLRA_2	1033	1070	13.438	T	14-Apr-2010	IPR002172	Low density lipoprotein-receptor, class A (cysteine-rich) repeat
GB12775-PA	EACD12CCEF7F10D7	4436	ProfileScan	PS50068	LDLRA_2	1073	1110	13.425	T	14-Apr-2010	IPR002172	Low density lipoprotein-receptor, class A (cysteine-rich) repeat
GB12775-PA	EACD12CCEF7F10D7	4436	ProfileScan	PS50068	LDLRA_2	1113	1150	12.812	T	14-Apr-2010	IPR002172	Low density lipoprotein-receptor, class A (cysteine-rich) repeat
GB12775-PA	EACD12CCEF7F10D7	4436	ProfileScan	PS50068	LDLRA_2	1156	1195	13.162	T	14-Apr-2010	IPR002172	Low density lipoprotein-receptor, class A (cysteine-rich) repeat
GB12775-PA	EACD12CCEF7F10D7	4436	ProfileScan	PS50068	LDLRA_2	1198	1238	12.825	T	14-Apr-2010	IPR002172	Low density lipoprotein-receptor, class A (cysteine-rich) repeat
GB12775-PA	EACD12CCEF7F10D7	4436	ProfileScan	PS50068	LDLRA_2	1243	1282	10.800	T	14-Apr-2010	IPR002172	Low density lipoprotein-receptor, class A (cysteine-rich) repeat
GB12775-PA	EACD12CCEF7F10D7	4436	ProfileScan	PS50068	LDLRA_2	2606	2644	14.337	T	14-Apr-2010	IPR002172	Low density lipoprotein-receptor, class A (cysteine-rich) repeat
GB12775-PA	EACD12CCEF7F10D7	4436	ProfileScan	PS50068	LDLRA_2	2647	2683	14.525	T	14-Apr-2010	IPR002172	Low density lipoprotein-receptor, class A (cysteine-rich) repeat
GB12775-PA	EACD12CCEF7F10D7	4436	ProfileScan	PS50068	LDLRA_2	2686	2726	11.012	T	14-Apr-2010	IPR002172	Low density lipoprotein-receptor, class A (cysteine-rich) repeat
GB12775-PA	EACD12CCEF7F10D7	4436	ProfileScan	PS50068	LDLRA_2	2730	2769	12.438	T	14-Apr-2010	IPR002172	Low density lipoprotein-receptor, class A (cysteine-rich) repeat
GB12775-PA	EACD12CCEF7F10D7	4436	ProfileScan	PS50068	LDLRA_2	2772	2810	13.887	T	14-Apr-2010	IPR002172	Low density lipoprotein-receptor, class A (cysteine-rich) repeat
GB12775-PA	EACD12CCEF7F10D7	4436	ProfileScan	PS50068	LDLRA_2	2815	2854	12.738	T	14-Apr-2010	IPR002172	Low density lipoprotein-receptor, class A (cysteine-rich) repeat
GB12775-PA	EACD12CCEF7F10D7	4436	ProfileScan	PS50068	LDLRA_2	2857	2901	13.113	T	14-Apr-2010	IPR002172	Low density lipoprotein-receptor, class A (cysteine-rich) repeat
GB12775-PA	EACD12CCEF7F10D7	4436	ProfileScan	PS50068	LDLRA_2	2917	2955	12.225	T	14-Apr-2010	IPR002172	Low density lipoprotein-receptor, class A (cysteine-rich) repeat
GB12775-PA	EACD12CCEF7F10D7	4436	ProfileScan	PS50068	LDLRA_2	3362	3401	12.363	T	14-Apr-2010	IPR002172	Low density lipoprotein-receptor, class A (cysteine-rich) repeat
GB12775-PA	EACD12CCEF7F10D7	4436	ProfileScan	PS50068	LDLRA_2	3404	3440	13.000	T	14-Apr-2010	IPR002172	Low density lipoprotein-receptor, class A (cysteine-rich) repeat
GB12775-PA	EACD12CCEF7F10D7	4436	ProfileScan	PS50068	LDLRA_2	3442	3481	13.600	T	14-Apr-2010	IPR002172	Low density lipoprotein-receptor, class A (cysteine-rich) repeat
GB12775-PA	EACD12CCEF7F10D7	4436	ProfileScan	PS50068	LDLRA_2	3484	3523	12.562	T	14-Apr-2010	IPR002172	Low density lipoprotein-receptor, class A (cysteine-rich) repeat
GB12775-PA	EACD12CCEF7F10D7	4436	ProfileScan	PS50068	LDLRA_2	3526	3567	11.675	T	14-Apr-2010	IPR002172	Low density lipoprotein-receptor, class A (cysteine-rich) repeat
GB12775-PA	EACD12CCEF7F10D7	4436	ProfileScan	PS50068	LDLRA_2	3568	3607	13.012	T	14-Apr-2010	IPR002172	Low density lipoprotein-receptor, class A (cysteine-rich) repeat
GB12775-PA	EACD12CCEF7F10D7	4436	ProfileScan	PS50068	LDLRA_2	3612	3648	14.412	T	14-Apr-2010	IPR002172	Low density lipoprotein-receptor, class A (cysteine-rich) repeat
GB12775-PA	EACD12CCEF7F10D7	4436	ProfileScan	PS50068	LDLRA_2	3651	3687	12.875	T	14-Apr-2010	IPR002172	Low density lipoprotein-receptor, class A (cysteine-rich) repeat
GB12775-PA	EACD12CCEF7F10D7	4436	ProfileScan	PS50068	LDLRA_2	3695	3733	12.812	T	14-Apr-2010	IPR002172	Low density lipoprotein-receptor, class A (cysteine-rich) repeat
GB12775-PA	EACD12CCEF7F10D7	4436	ProfileScan	PS50068	LDLRA_2	3736	3776	12.500	T	14-Apr-2010	IPR002172	Low density lipoprotein-receptor, class A (cysteine-rich) repeat
GB12775-PA	EACD12CCEF7F10D7	4436	ProfileScan	PS50068	LDLRA_2	3781	3818	11.887	T	14-Apr-2010	IPR002172	Low density lipoprotein-receptor, class A (cysteine-rich) repeat
GB12775-PA	EACD12CCEF7F10D7	4436	ProfileScan	PS51120	LDLRB	355	400	10.620	T	14-Apr-2010	IPR000033	Low-density lipoprotein receptor, class B (YWTD) repeat	Cellular Component: membrane (GO:0016020)
GB12775-PA	EACD12CCEF7F10D7	4436	ProfileScan	PS51120	LDLRB	401	443	9.506	T	14-Apr-2010	IPR000033	Low-density lipoprotein receptor, class B (YWTD) repeat	Cellular Component: membrane (GO:0016020)
GB12775-PA	EACD12CCEF7F10D7	4436	ProfileScan	PS51120	LDLRB	444	484	6.652	T	14-Apr-2010	IPR000033	Low-density lipoprotein receptor, class B (YWTD) repeat	Cellular Component: membrane (GO:0016020)
GB12775-PA	EACD12CCEF7F10D7	4436	ProfileScan	PS51120	LDLRB	485	528	10.690	T	14-Apr-2010	IPR000033	Low-density lipoprotein receptor, class B (YWTD) repeat	Cellular Component: membrane (GO:0016020)
GB12775-PA	EACD12CCEF7F10D7	4436	ProfileScan	PS51120	LDLRB	671	713	11.688	T	14-Apr-2010	IPR000033	Low-density lipoprotein receptor, class B (YWTD) repeat	Cellular Component: membrane (GO:0016020)
GB12775-PA	EACD12CCEF7F10D7	4436	ProfileScan	PS51120	LDLRB	714	756	8.137	T	14-Apr-2010	IPR000033	Low-density lipoprotein receptor, class B (YWTD) repeat	Cellular Component: membrane (GO:0016020)
GB12775-PA	EACD12CCEF7F10D7	4436	ProfileScan	PS51120	LDLRB	757	800	9.785	T	14-Apr-2010	IPR000033	Low-density lipoprotein receptor, class B (YWTD) repeat	Cellular Component: membrane (GO:0016020)
GB12775-PA	EACD12CCEF7F10D7	4436	ProfileScan	PS51120	LDLRB	801	843	11.711	T	14-Apr-2010	IPR000033	Low-density lipoprotein receptor, class B (YWTD) repeat	Cellular Component: membrane (GO:0016020)
GB12775-PA	EACD12CCEF7F10D7	4436	ProfileScan	PS51120	LDLRB	1409	1450	9.808	T	14-Apr-2010	IPR000033	Low-density lipoprotein receptor, class B (YWTD) repeat	Cellular Component: membrane (GO:0016020)
GB12775-PA	EACD12CCEF7F10D7	4436	ProfileScan	PS51120	LDLRB	1451	1493	14.101	T	14-Apr-2010	IPR000033	Low-density lipoprotein receptor, class B (YWTD) repeat	Cellular Component: membrane (GO:0016020)
GB12775-PA	EACD12CCEF7F10D7	4436	ProfileScan	PS51120	LDLRB	1496	1539	15.981	T	14-Apr-2010	IPR000033	Low-density lipoprotein receptor, class B (YWTD) repeat	Cellular Component: membrane (GO:0016020)
GB12775-PA	EACD12CCEF7F10D7	4436	ProfileScan	PS51120	LDLRB	1540	1584	10.272	T	14-Apr-2010	IPR000033	Low-density lipoprotein receptor, class B (YWTD) repeat	Cellular Component: membrane (GO:0016020)
GB12775-PA	EACD12CCEF7F10D7	4436	ProfileScan	PS51120	LDLRB	1585	1625	5.863	T	14-Apr-2010	IPR000033	Low-density lipoprotein receptor, class B (YWTD) repeat	Cellular Component: membrane (GO:0016020)
GB12775-PA	EACD12CCEF7F10D7	4436	ProfileScan	PS51120	LDLRB	1718	1770	6.675	T	14-Apr-2010	IPR000033	Low-density lipoprotein receptor, class B (YWTD) repeat	Cellular Component: membrane (GO:0016020)
GB12775-PA	EACD12CCEF7F10D7	4436	ProfileScan	PS51120	LDLRB	1771	1820	6.234	T	14-Apr-2010	IPR000033	Low-density lipoprotein receptor, class B (YWTD) repeat	Cellular Component: membrane (GO:0016020)
GB12775-PA	EACD12CCEF7F10D7	4436	ProfileScan	PS51120	LDLRB	1821	1866	10.875	T	14-Apr-2010	IPR000033	Low-density lipoprotein receptor, class B (YWTD) repeat	Cellular Component: membrane (GO:0016020)
GB12775-PA	EACD12CCEF7F10D7	4436	ProfileScan	PS51120	LDLRB	1867	1909	9.297	T	14-Apr-2010	IPR000033	Low-density lipoprotein receptor, class B (YWTD) repeat	Cellular Component: membrane (GO:0016020)
GB12775-PA	EACD12CCEF7F10D7	4436	ProfileScan	PS51120	LDLRB	2039	2086	9.019	T	14-Apr-2010	IPR000033	Low-density lipoprotein receptor, class B (YWTD) repeat	Cellular Component: membrane (GO:0016020)
GB12775-PA	EACD12CCEF7F10D7	4436	ProfileScan	PS51120	LDLRB	2087	2131	10.759	T	14-Apr-2010	IPR000033	Low-density lipoprotein receptor, class B (YWTD) repeat	Cellular Component: membrane (GO:0016020)
GB12775-PA	EACD12CCEF7F10D7	4436	ProfileScan	PS51120	LDLRB	2132	2175	13.312	T	14-Apr-2010	IPR000033	Low-density lipoprotein receptor, class B (YWTD) repeat	Cellular Component: membrane (GO:0016020)
GB12775-PA	EACD12CCEF7F10D7	4436	ProfileScan	PS51120	LDLRB	2176	2217	11.479	T	14-Apr-2010	IPR000033	Low-density lipoprotein receptor, class B (YWTD) repeat	Cellular Component: membrane (GO:0016020)
GB12775-PA	EACD12CCEF7F10D7	4436	ProfileScan	PS51120	LDLRB	2218	2259	5.028	T	14-Apr-2010	IPR000033	Low-density lipoprotein receptor, class B (YWTD) repeat	Cellular Component: membrane (GO:0016020)
GB12775-PA	EACD12CCEF7F10D7	4436	ProfileScan	PS51120	LDLRB	2402	2442	11.525	T	14-Apr-2010	IPR000033	Low-density lipoprotein receptor, class B (YWTD) repeat	Cellular Component: membrane (GO:0016020)
GB12775-PA	EACD12CCEF7F10D7	4436	ProfileScan	PS51120	LDLRB	2443	2489	10.365	T	14-Apr-2010	IPR000033	Low-density lipoprotein receptor, class B (YWTD) repeat	Cellular Component: membrane (GO:0016020)
GB12775-PA	EACD12CCEF7F10D7	4436	ProfileScan	PS51120	LDLRB	2490	2531	13.637	T	14-Apr-2010	IPR000033	Low-density lipoprotein receptor, class B (YWTD) repeat	Cellular Component: membrane (GO:0016020)
GB12775-PA	EACD12CCEF7F10D7	4436	ProfileScan	PS51120	LDLRB	3085	3127	9.553	T	14-Apr-2010	IPR000033	Low-density lipoprotein receptor, class B (YWTD) repeat	Cellular Component: membrane (GO:0016020)
GB12775-PA	EACD12CCEF7F10D7	4436	ProfileScan	PS51120	LDLRB	3128	3169	12.477	T	14-Apr-2010	IPR000033	Low-density lipoprotein receptor, class B (YWTD) repeat	Cellular Component: membrane (GO:0016020)
GB12775-PA	EACD12CCEF7F10D7	4436	ProfileScan	PS51120	LDLRB	3216	3257	10.991	T	14-Apr-2010	IPR000033	Low-density lipoprotein receptor, class B (YWTD) repeat	Cellular Component: membrane (GO:0016020)
GB12775-PA	EACD12CCEF7F10D7	4436	ProfileScan	PS51120	LDLRB	3170	3215	8.926	T	14-Apr-2010	IPR000033	Low-density lipoprotein receptor, class B (YWTD) repeat	Cellular Component: membrane (GO:0016020)
GB12775-PA	EACD12CCEF7F10D7	4436	ProfileScan	PS51120	LDLRB	3258	3300	8.091	T	14-Apr-2010	IPR000033	Low-density lipoprotein receptor, class B (YWTD) repeat	Cellular Component: membrane (GO:0016020)
GB12775-PA	EACD12CCEF7F10D7	4436	ProfileScan	PS51120	LDLRB	3950	3967	5.538	T	14-Apr-2010	IPR000033	Low-density lipoprotein receptor, class B (YWTD) repeat	Cellular Component: membrane (GO:0016020)
GB12775-PA	EACD12CCEF7F10D7	4436	ProfileScan	PS51120	LDLRB	4001	4049	10.435	T	14-Apr-2010	IPR000033	Low-density lipoprotein receptor, class B (YWTD) repeat	Cellular Component: membrane (GO:0016020)
GB12775-PA	EACD12CCEF7F10D7	4436	ProfileScan	PS51120	LDLRB	4050	4093	12.662	T	14-Apr-2010	IPR000033	Low-density lipoprotein receptor, class B (YWTD) repeat	Cellular Component: membrane (GO:0016020)
GB12775-PA	EACD12CCEF7F10D7	4436	ProfileScan	PS51120	LDLRB	4095	4138	13.242	T	14-Apr-2010	IPR000033	Low-density lipoprotein receptor, class B (YWTD) repeat	Cellular Component: membrane (GO:0016020)
GB12775-PA	EACD12CCEF7F10D7	4436	FPrintScan	PR00261	LDLRECEPTOR	2617	2638	4.7e-47	T	14-Apr-2010	IPR002172	Low density lipoprotein-receptor, class A (cysteine-rich) repeat
GB12775-PA	EACD12CCEF7F10D7	4436	FPrintScan	PR00261	LDLRECEPTOR	2658	2679	4.7e-47	T	14-Apr-2010	IPR002172	Low density lipoprotein-receptor, class A (cysteine-rich) repeat
GB12775-PA	EACD12CCEF7F10D7	4436	FPrintScan	PR00261	LDLRECEPTOR	2742	2763	4.7e-47	T	14-Apr-2010	IPR002172	Low density lipoprotein-receptor, class A (cysteine-rich) repeat
GB12775-PA	EACD12CCEF7F10D7	4436	FPrintScan	PR00261	LDLRECEPTOR	2783	2804	4.7e-47	T	14-Apr-2010	IPR002172	Low density lipoprotein-receptor, class A (cysteine-rich) repeat
GB12775-PA	EACD12CCEF7F10D7	4436	FPrintScan	PR00261	LDLRECEPTOR	2826	2847	4.7e-47	T	14-Apr-2010	IPR002172	Low density lipoprotein-receptor, class A (cysteine-rich) repeat
GB12775-PA	EACD12CCEF7F10D7	4436	FPrintScan	PR00261	LDLRECEPTOR	2875	2896	4.7e-47	T	14-Apr-2010	IPR002172	Low density lipoprotein-receptor, class A (cysteine-rich) repeat
GB12775-PA	EACD12CCEF7F10D7	4436	HMMPfam	PF00057	Ldl_recept_a	16	52	2.1e-08	T	14-Apr-2010	IPR002172	Low density lipoprotein-receptor, class A (cysteine-rich) repeat
GB12775-PA	EACD12CCEF7F10D7	4436	HMMPfam	PF00057	Ldl_recept_a	55	96	8.2e-07	T	14-Apr-2010	IPR002172	Low density lipoprotein-receptor, class A (cysteine-rich) repeat
GB12775-PA	EACD12CCEF7F10D7	4436	HMMPfam	PF00057	Ldl_recept_a	148	183	1.8e-13	T	14-Apr-2010	IPR002172	Low density lipoprotein-receptor, class A (cysteine-rich) repeat
GB12775-PA	EACD12CCEF7F10D7	4436	HMMPfam	PF00057	Ldl_recept_a	187	229	1.3e-06	T	14-Apr-2010	IPR002172	Low density lipoprotein-receptor, class A (cysteine-rich) repeat
GB12775-PA	EACD12CCEF7F10D7	4436	HMMPfam	PF00057	Ldl_recept_a	960	990	8.5e-10	T	14-Apr-2010	IPR002172	Low density lipoprotein-receptor, class A (cysteine-rich) repeat
GB12775-PA	EACD12CCEF7F10D7	4436	HMMPfam	PF00057	Ldl_recept_a	993	1029	1.8e-13	T	14-Apr-2010	IPR002172	Low density lipoprotein-receptor, class A (cysteine-rich) repeat
GB12775-PA	EACD12CCEF7F10D7	4436	HMMPfam	PF00057	Ldl_recept_a	1033	1067	8e-11	T	14-Apr-2010	IPR002172	Low density lipoprotein-receptor, class A (cysteine-rich) repeat
GB12775-PA	EACD12CCEF7F10D7	4436	HMMPfam	PF00057	Ldl_recept_a	1072	1109	3.6e-09	T	14-Apr-2010	IPR002172	Low density lipoprotein-receptor, class A (cysteine-rich) repeat
GB12775-PA	EACD12CCEF7F10D7	4436	HMMPfam	PF00057	Ldl_recept_a	1113	1149	3e-08	T	14-Apr-2010	IPR002172	Low density lipoprotein-receptor, class A (cysteine-rich) repeat
GB12775-PA	EACD12CCEF7F10D7	4436	HMMPfam	PF00057	Ldl_recept_a	1156	1194	3.5e-10	T	14-Apr-2010	IPR002172	Low density lipoprotein-receptor, class A (cysteine-rich) repeat
GB12775-PA	EACD12CCEF7F10D7	4436	HMMPfam	PF00057	Ldl_recept_a	1198	1231	8.9e-09	T	14-Apr-2010	IPR002172	Low density lipoprotein-receptor, class A (cysteine-rich) repeat
GB12775-PA	EACD12CCEF7F10D7	4436	HMMPfam	PF00057	Ldl_recept_a	1243	1281	0.00011	T	14-Apr-2010	IPR002172	Low density lipoprotein-receptor, class A (cysteine-rich) repeat
GB12775-PA	EACD12CCEF7F10D7	4436	HMMPfam	PF00057	Ldl_recept_a	2606	2641	4.1e-11	T	14-Apr-2010	IPR002172	Low density lipoprotein-receptor, class A (cysteine-rich) repeat
GB12775-PA	EACD12CCEF7F10D7	4436	HMMPfam	PF00057	Ldl_recept_a	2647	2682	3.3e-12	T	14-Apr-2010	IPR002172	Low density lipoprotein-receptor, class A (cysteine-rich) repeat
GB12775-PA	EACD12CCEF7F10D7	4436	HMMPfam	PF00057	Ldl_recept_a	2686	2725	3.1e-10	T	14-Apr-2010	IPR002172	Low density lipoprotein-receptor, class A (cysteine-rich) repeat
GB12775-PA	EACD12CCEF7F10D7	4436	HMMPfam	PF00057	Ldl_recept_a	2730	2768	5.5e-08	T	14-Apr-2010	IPR002172	Low density lipoprotein-receptor, class A (cysteine-rich) repeat
GB12775-PA	EACD12CCEF7F10D7	4436	HMMPfam	PF00057	Ldl_recept_a	2772	2804	1.2e-11	T	14-Apr-2010	IPR002172	Low density lipoprotein-receptor, class A (cysteine-rich) repeat
GB12775-PA	EACD12CCEF7F10D7	4436	HMMPfam	PF00057	Ldl_recept_a	2815	2851	9.5e-07	T	14-Apr-2010	IPR002172	Low density lipoprotein-receptor, class A (cysteine-rich) repeat
GB12775-PA	EACD12CCEF7F10D7	4436	HMMPfam	PF00057	Ldl_recept_a	2857	2900	2.1e-07	T	14-Apr-2010	IPR002172	Low density lipoprotein-receptor, class A (cysteine-rich) repeat
GB12775-PA	EACD12CCEF7F10D7	4436	HMMPfam	PF00057	Ldl_recept_a	2917	2954	5e-10	T	14-Apr-2010	IPR002172	Low density lipoprotein-receptor, class A (cysteine-rich) repeat
GB12775-PA	EACD12CCEF7F10D7	4436	HMMPfam	PF00057	Ldl_recept_a	3362	3400	5.4e-08	T	14-Apr-2010	IPR002172	Low density lipoprotein-receptor, class A (cysteine-rich) repeat
GB12775-PA	EACD12CCEF7F10D7	4436	HMMPfam	PF00057	Ldl_recept_a	3404	3439	8.2e-09	T	14-Apr-2010	IPR002172	Low density lipoprotein-receptor, class A (cysteine-rich) repeat
GB12775-PA	EACD12CCEF7F10D7	4436	HMMPfam	PF00057	Ldl_recept_a	3442	3475	2.4e-10	T	14-Apr-2010	IPR002172	Low density lipoprotein-receptor, class A (cysteine-rich) repeat
GB12775-PA	EACD12CCEF7F10D7	4436	HMMPfam	PF00057	Ldl_recept_a	3485	3520	1.3e-07	T	14-Apr-2010	IPR002172	Low density lipoprotein-receptor, class A (cysteine-rich) repeat
GB12775-PA	EACD12CCEF7F10D7	4436	HMMPfam	PF00057	Ldl_recept_a	3533	3566	6.1e-07	T	14-Apr-2010	IPR002172	Low density lipoprotein-receptor, class A (cysteine-rich) repeat
GB12775-PA	EACD12CCEF7F10D7	4436	HMMPfam	PF00057	Ldl_recept_a	3567	3606	7.5e-09	T	14-Apr-2010	IPR002172	Low density lipoprotein-receptor, class A (cysteine-rich) repeat
GB12775-PA	EACD12CCEF7F10D7	4436	HMMPfam	PF00057	Ldl_recept_a	3612	3647	2.2e-10	T	14-Apr-2010	IPR002172	Low density lipoprotein-receptor, class A (cysteine-rich) repeat
GB12775-PA	EACD12CCEF7F10D7	4436	HMMPfam	PF00057	Ldl_recept_a	3652	3686	6.3e-12	T	14-Apr-2010	IPR002172	Low density lipoprotein-receptor, class A (cysteine-rich) repeat
GB12775-PA	EACD12CCEF7F10D7	4436	HMMPfam	PF00057	Ldl_recept_a	3696	3732	1.5e-06	T	14-Apr-2010	IPR002172	Low density lipoprotein-receptor, class A (cysteine-rich) repeat
GB12775-PA	EACD12CCEF7F10D7	4436	HMMPfam	PF00057	Ldl_recept_a	3737	3771	8.4e-09	T	14-Apr-2010	IPR002172	Low density lipoprotein-receptor, class A (cysteine-rich) repeat
GB12775-PA	EACD12CCEF7F10D7	4436	HMMPfam	PF00057	Ldl_recept_a	3782	3817	6.6e-06	T	14-Apr-2010	IPR002172	Low density lipoprotein-receptor, class A (cysteine-rich) repeat
GB12775-PA	EACD12CCEF7F10D7	4436	HMMPfam	PF00058	Ldl_recept_b	757	797	1.5e-05	T	14-Apr-2010	IPR000033	Low-density lipoprotein receptor, class B (YWTD) repeat	Cellular Component: membrane (GO:0016020)
GB12775-PA	EACD12CCEF7F10D7	4436	HMMPfam	PF00058	Ldl_recept_b	1452	1491	2.6e-07	T	14-Apr-2010	IPR000033	Low-density lipoprotein receptor, class B (YWTD) repeat	Cellular Component: membrane (GO:0016020)
GB12775-PA	EACD12CCEF7F10D7	4436	HMMPfam	PF00058	Ldl_recept_b	1498	1537	4e-11	T	14-Apr-2010	IPR000033	Low-density lipoprotein receptor, class B (YWTD) repeat	Cellular Component: membrane (GO:0016020)
GB12775-PA	EACD12CCEF7F10D7	4436	HMMPfam	PF00058	Ldl_recept_b	1821	1864	0.00025	T	14-Apr-2010	IPR000033	Low-density lipoprotein receptor, class B (YWTD) repeat	Cellular Component: membrane (GO:0016020)
GB12775-PA	EACD12CCEF7F10D7	4436	HMMPfam	PF00058	Ldl_recept_b	2133	2174	1.8e-06	T	14-Apr-2010	IPR000033	Low-density lipoprotein receptor, class B (YWTD) repeat	Cellular Component: membrane (GO:0016020)
GB12775-PA	EACD12CCEF7F10D7	4436	HMMPfam	PF00058	Ldl_recept_b	2178	2214	3e-05	T	14-Apr-2010	IPR000033	Low-density lipoprotein receptor, class B (YWTD) repeat	Cellular Component: membrane (GO:0016020)
GB12775-PA	EACD12CCEF7F10D7	4436	HMMPfam	PF00058	Ldl_recept_b	2403	2440	1e-06	T	14-Apr-2010	IPR000033	Low-density lipoprotein receptor, class B (YWTD) repeat	Cellular Component: membrane (GO:0016020)
GB12775-PA	EACD12CCEF7F10D7	4436	HMMPfam	PF00058	Ldl_recept_b	2492	2528	0.00013	T	14-Apr-2010	IPR000033	Low-density lipoprotein receptor, class B (YWTD) repeat	Cellular Component: membrane (GO:0016020)
GB12775-PA	EACD12CCEF7F10D7	4436	HMMPfam	PF00058	Ldl_recept_b	3128	3167	3.1e-05	T	14-Apr-2010	IPR000033	Low-density lipoprotein receptor, class B (YWTD) repeat	Cellular Component: membrane (GO:0016020)
GB12775-PA	EACD12CCEF7F10D7	4436	HMMPfam	PF00058	Ldl_recept_b	3170	3214	9.8e-07	T	14-Apr-2010	IPR000033	Low-density lipoprotein receptor, class B (YWTD) repeat	Cellular Component: membrane (GO:0016020)
GB12775-PA	EACD12CCEF7F10D7	4436	HMMPfam	PF00058	Ldl_recept_b	4054	4091	0.00018	T	14-Apr-2010	IPR000033	Low-density lipoprotein receptor, class B (YWTD) repeat	Cellular Component: membrane (GO:0016020)
GB12775-PA	EACD12CCEF7F10D7	4436	HMMPfam	PF00058	Ldl_recept_b	4097	4131	6.9e-05	T	14-Apr-2010	IPR000033	Low-density lipoprotein receptor, class B (YWTD) repeat	Cellular Component: membrane (GO:0016020)
GB12775-PA	EACD12CCEF7F10D7	4436	HMMPfam	PF07645	EGF_CA	2997	3037	1.5e-06	T	14-Apr-2010	IPR013091	EGF calcium-binding
GB12775-PA	EACD12CCEF7F10D7	4436	HMMPfam	PF07645	EGF_CA	3863	3900	2e-08	T	14-Apr-2010	IPR013091	EGF calcium-binding
GB12775-PA	EACD12CCEF7F10D7	4436	PatternScan	PS00010	ASX_HYDROXYL	283	294	NA	T	14-Apr-2010	IPR000152	EGF-type aspartate/asparagine hydroxylation site
GB12775-PA	EACD12CCEF7F10D7	4436	PatternScan	PS00010	ASX_HYDROXYL	1337	1348	NA	T	14-Apr-2010	IPR000152	EGF-type aspartate/asparagine hydroxylation site
GB12775-PA	EACD12CCEF7F10D7	4436	PatternScan	PS00010	ASX_HYDROXYL	2971	2982	NA	T	14-Apr-2010	IPR000152	EGF-type aspartate/asparagine hydroxylation site
GB12775-PA	EACD12CCEF7F10D7	4436	PatternScan	PS00010	ASX_HYDROXYL	3012	3023	NA	T	14-Apr-2010	IPR000152	EGF-type aspartate/asparagine hydroxylation site
GB12775-PA	EACD12CCEF7F10D7	4436	PatternScan	PS00010	ASX_HYDROXYL	3878	3889	NA	T	14-Apr-2010	IPR000152	EGF-type aspartate/asparagine hydroxylation site
GB12775-PA	EACD12CCEF7F10D7	4436	PatternScan	PS00022	EGF_1	4260	4271	NA	T	14-Apr-2010	IPR013032	EGF-like region, conserved site
GB12775-PA	EACD12CCEF7F10D7	4436	PatternScan	PS00133	CARBOXYPEPT_ZN_2	3295	3305	NA	?	14-Apr-2010	IPR000834	Peptidase M14, carboxypeptidase A	Molecular Function: metallocarboxypeptidase activity (GO:0004181), Biological Process: proteolysis (GO:0006508), Molecular Function: zinc ion binding (GO:0008270)
GB12775-PA	EACD12CCEF7F10D7	4436	PatternScan	PS01186	EGF_2	252	267	NA	?	14-Apr-2010	IPR013032	EGF-like region, conserved site
GB12775-PA	EACD12CCEF7F10D7	4436	PatternScan	PS01186	EGF_2	292	306	NA	T	14-Apr-2010	IPR013032	EGF-like region, conserved site
GB12775-PA	EACD12CCEF7F10D7	4436	PatternScan	PS01186	EGF_2	605	620	NA	?	14-Apr-2010	IPR013032	EGF-like region, conserved site
GB12775-PA	EACD12CCEF7F10D7	4436	PatternScan	PS01186	EGF_2	1346	1361	NA	T	14-Apr-2010	IPR013032	EGF-like region, conserved site
GB12775-PA	EACD12CCEF7F10D7	4436	PatternScan	PS01186	EGF_2	1655	1668	NA	?	14-Apr-2010	IPR013032	EGF-like region, conserved site
GB12775-PA	EACD12CCEF7F10D7	4436	PatternScan	PS01186	EGF_2	2980	2995	NA	T	14-Apr-2010	IPR013032	EGF-like region, conserved site
GB12775-PA	EACD12CCEF7F10D7	4436	PatternScan	PS01186	EGF_2	4260	4271	NA	T	14-Apr-2010	IPR013032	EGF-like region, conserved site
GB12775-PA	EACD12CCEF7F10D7	4436	PatternScan	PS01187	EGF_CA	269	292	NA	T	14-Apr-2010	IPR018097	EGF-like calcium-binding, conserved site	Molecular Function: calcium ion binding (GO:0005509)
GB12775-PA	EACD12CCEF7F10D7	4436	PatternScan	PS01187	EGF_CA	1323	1346	NA	T	14-Apr-2010	IPR018097	EGF-like calcium-binding, conserved site	Molecular Function: calcium ion binding (GO:0005509)
GB12775-PA	EACD12CCEF7F10D7	4436	PatternScan	PS01187	EGF_CA	2955	2980	NA	?	14-Apr-2010	IPR018097	EGF-like calcium-binding, conserved site	Molecular Function: calcium ion binding (GO:0005509)
GB12775-PA	EACD12CCEF7F10D7	4436	PatternScan	PS01187	EGF_CA	2997	3021	NA	T	14-Apr-2010	IPR018097	EGF-like calcium-binding, conserved site	Molecular Function: calcium ion binding (GO:0005509)
GB12775-PA	EACD12CCEF7F10D7	4436	PatternScan	PS01187	EGF_CA	3863	3887	NA	T	14-Apr-2010	IPR018097	EGF-like calcium-binding, conserved site	Molecular Function: calcium ion binding (GO:0005509)
GB12775-PA	EACD12CCEF7F10D7	4436	PatternScan	PS01209	LDLRA_1	29	52	NA	T	14-Apr-2010	IPR002172	Low density lipoprotein-receptor, class A (cysteine-rich) repeat
GB12775-PA	EACD12CCEF7F10D7	4436	PatternScan	PS01209	LDLRA_1	74	96	NA	?	14-Apr-2010	IPR002172	Low density lipoprotein-receptor, class A (cysteine-rich) repeat
GB12775-PA	EACD12CCEF7F10D7	4436	PatternScan	PS01209	LDLRA_1	161	183	NA	T	14-Apr-2010	IPR002172	Low density lipoprotein-receptor, class A (cysteine-rich) repeat
GB12775-PA	EACD12CCEF7F10D7	4436	PatternScan	PS01209	LDLRA_1	206	229	NA	T	14-Apr-2010	IPR002172	Low density lipoprotein-receptor, class A (cysteine-rich) repeat
GB12775-PA	EACD12CCEF7F10D7	4436	PatternScan	PS01209	LDLRA_1	968	990	NA	?	14-Apr-2010	IPR002172	Low density lipoprotein-receptor, class A (cysteine-rich) repeat
GB12775-PA	EACD12CCEF7F10D7	4436	PatternScan	PS01209	LDLRA_1	1007	1029	NA	T	14-Apr-2010	IPR002172	Low density lipoprotein-receptor, class A (cysteine-rich) repeat
GB12775-PA	EACD12CCEF7F10D7	4436	PatternScan	PS01209	LDLRA_1	1046	1069	NA	T	14-Apr-2010	IPR002172	Low density lipoprotein-receptor, class A (cysteine-rich) repeat
GB12775-PA	EACD12CCEF7F10D7	4436	PatternScan	PS01209	LDLRA_1	1127	1149	NA	?	14-Apr-2010	IPR002172	Low density lipoprotein-receptor, class A (cysteine-rich) repeat
GB12775-PA	EACD12CCEF7F10D7	4436	PatternScan	PS01209	LDLRA_1	1171	1194	NA	?	14-Apr-2010	IPR002172	Low density lipoprotein-receptor, class A (cysteine-rich) repeat
GB12775-PA	EACD12CCEF7F10D7	4436	PatternScan	PS01209	LDLRA_1	1211	1237	NA	T	14-Apr-2010	IPR002172	Low density lipoprotein-receptor, class A (cysteine-rich) repeat
GB12775-PA	EACD12CCEF7F10D7	4436	PatternScan	PS01209	LDLRA_1	1258	1281	NA	T	14-Apr-2010	IPR002172	Low density lipoprotein-receptor, class A (cysteine-rich) repeat
GB12775-PA	EACD12CCEF7F10D7	4436	PatternScan	PS01209	LDLRA_1	2619	2643	NA	T	14-Apr-2010	IPR002172	Low density lipoprotein-receptor, class A (cysteine-rich) repeat
GB12775-PA	EACD12CCEF7F10D7	4436	PatternScan	PS01209	LDLRA_1	2660	2682	NA	T	14-Apr-2010	IPR002172	Low density lipoprotein-receptor, class A (cysteine-rich) repeat
GB12775-PA	EACD12CCEF7F10D7	4436	PatternScan	PS01209	LDLRA_1	2744	2768	NA	?	14-Apr-2010	IPR002172	Low density lipoprotein-receptor, class A (cysteine-rich) repeat
GB12775-PA	EACD12CCEF7F10D7	4436	PatternScan	PS01209	LDLRA_1	2785	2809	NA	?	14-Apr-2010	IPR002172	Low density lipoprotein-receptor, class A (cysteine-rich) repeat
GB12775-PA	EACD12CCEF7F10D7	4436	PatternScan	PS01209	LDLRA_1	2828	2853	NA	T	14-Apr-2010	IPR002172	Low density lipoprotein-receptor, class A (cysteine-rich) repeat
GB12775-PA	EACD12CCEF7F10D7	4436	PatternScan	PS01209	LDLRA_1	2877	2900	NA	?	14-Apr-2010	IPR002172	Low density lipoprotein-receptor, class A (cysteine-rich) repeat
GB12775-PA	EACD12CCEF7F10D7	4436	PatternScan	PS01209	LDLRA_1	2931	2954	NA	T	14-Apr-2010	IPR002172	Low density lipoprotein-receptor, class A (cysteine-rich) repeat
GB12775-PA	EACD12CCEF7F10D7	4436	PatternScan	PS01209	LDLRA_1	3377	3400	NA	?	14-Apr-2010	IPR002172	Low density lipoprotein-receptor, class A (cysteine-rich) repeat
GB12775-PA	EACD12CCEF7F10D7	4436	PatternScan	PS01209	LDLRA_1	3456	3480	NA	T	14-Apr-2010	IPR002172	Low density lipoprotein-receptor, class A (cysteine-rich) repeat
GB12775-PA	EACD12CCEF7F10D7	4436	PatternScan	PS01209	LDLRA_1	3498	3522	NA	?	14-Apr-2010	IPR002172	Low density lipoprotein-receptor, class A (cysteine-rich) repeat
GB12775-PA	EACD12CCEF7F10D7	4436	PatternScan	PS01209	LDLRA_1	3542	3566	NA	?	14-Apr-2010	IPR002172	Low density lipoprotein-receptor, class A (cysteine-rich) repeat
GB12775-PA	EACD12CCEF7F10D7	4436	PatternScan	PS01209	LDLRA_1	3582	3606	NA	?	14-Apr-2010	IPR002172	Low density lipoprotein-receptor, class A (cysteine-rich) repeat
GB12775-PA	EACD12CCEF7F10D7	4436	PatternScan	PS01209	LDLRA_1	3625	3647	NA	T	14-Apr-2010	IPR002172	Low density lipoprotein-receptor, class A (cysteine-rich) repeat
GB12775-PA	EACD12CCEF7F10D7	4436	PatternScan	PS01209	LDLRA_1	3664	3686	NA	T	14-Apr-2010	IPR002172	Low density lipoprotein-receptor, class A (cysteine-rich) repeat
GB12775-PA	EACD12CCEF7F10D7	4436	PatternScan	PS01209	LDLRA_1	3708	3732	NA	T	14-Apr-2010	IPR002172	Low density lipoprotein-receptor, class A (cysteine-rich) repeat
GB12775-PA	EACD12CCEF7F10D7	4436	PatternScan	PS01209	LDLRA_1	3750	3775	NA	T	14-Apr-2010	IPR002172	Low density lipoprotein-receptor, class A (cysteine-rich) repeat
GB12775-PA	EACD12CCEF7F10D7	4436	PatternScan	PS01209	LDLRA_1	3795	3817	NA	T	14-Apr-2010	IPR002172	Low density lipoprotein-receptor, class A (cysteine-rich) repeat
GB12775-PA	EACD12CCEF7F10D7	4436	HMMPanther	PTHR10529:SF2	LOW-DENSITY LIPOPROTEIN RECEPTOR (LDL)	967	2153	0	T	14-Apr-2010	NULL	NULL
GB12775-PA	EACD12CCEF7F10D7	4436	HMMPanther	PTHR10529	LOW DENSITY LIPOPROTEIN RECEPTOR	967	2153	0	T	14-Apr-2010	NULL	NULL
GB12775-PA	EACD12CCEF7F10D7	4436	superfamily	SSF63825	YWTD domain	1368	1630	8.3e-67	T	14-Apr-2010	NULL	NULL
GB12775-PA	EACD12CCEF7F10D7	4436	superfamily	SSF63825	YWTD domain	3044	3305	2.6e-65	T	14-Apr-2010	NULL	NULL
GB12775-PA	EACD12CCEF7F10D7	4436	superfamily	SSF63825	YWTD domain	624	891	1.2e-59	T	14-Apr-2010	NULL	NULL
GB12775-PA	EACD12CCEF7F10D7	4436	superfamily	SSF63825	YWTD domain	2312	3012	7.4e-59	T	14-Apr-2010	NULL	NULL
GB12775-PA	EACD12CCEF7F10D7	4436	superfamily	SSF63825	YWTD domain	3909	4180	4.9e-56	T	14-Apr-2010	NULL	NULL
GB12775-PA	EACD12CCEF7F10D7	4436	superfamily	SSF63825	YWTD domain	315	589	3.1e-54	T	14-Apr-2010	NULL	NULL
GB12775-PA	EACD12CCEF7F10D7	4436	superfamily	SSF63825	YWTD domain	1996	2262	1.3e-51	T	14-Apr-2010	NULL	NULL
GB12775-PA	EACD12CCEF7F10D7	4436	superfamily	SSF63825	YWTD domain	1673	1968	1.7e-39	T	14-Apr-2010	NULL	NULL
GB12775-PA	EACD12CCEF7F10D7	4436	superfamily	SSF57424	LDL receptor-like module	2639	2685	9.4e-14	T	14-Apr-2010	IPR002172	Low density lipoprotein-receptor, class A (cysteine-rich) repeat
GB12775-PA	EACD12CCEF7F10D7	4436	superfamily	SSF57196	EGF/Laminin	2956	2998	1.9e-13	T	14-Apr-2010	NULL	NULL
GB12775-PA	EACD12CCEF7F10D7	4436	superfamily	SSF57196	EGF/Laminin	1325	1379	6.2e-13	T	14-Apr-2010	NULL	NULL
GB12775-PA	EACD12CCEF7F10D7	4436	superfamily	SSF57424	LDL receptor-like module	140	186	8e-13	T	14-Apr-2010	IPR002172	Low density lipoprotein-receptor, class A (cysteine-rich) repeat
GB12775-PA	EACD12CCEF7F10D7	4436	superfamily	SSF57424	LDL receptor-like module	993	1029	2.6e-12	T	14-Apr-2010	IPR002172	Low density lipoprotein-receptor, class A (cysteine-rich) repeat
GB12775-PA	EACD12CCEF7F10D7	4436	superfamily	SSF57196	EGF/Laminin	1284	1335	3.9e-12	T	14-Apr-2010	NULL	NULL
GB12775-PA	EACD12CCEF7F10D7	4436	superfamily	SSF57424	LDL receptor-like module	2764	2804	4.9e-12	T	14-Apr-2010	IPR002172	Low density lipoprotein-receptor, class A (cysteine-rich) repeat
GB12775-PA	EACD12CCEF7F10D7	4436	superfamily	SSF57424	LDL receptor-like module	3396	3439	5.3e-12	T	14-Apr-2010	IPR002172	Low density lipoprotein-receptor, class A (cysteine-rich) repeat
GB12775-PA	EACD12CCEF7F10D7	4436	superfamily	SSF57424	LDL receptor-like module	3694	3743	5.5e-12	T	14-Apr-2010	IPR002172	Low density lipoprotein-receptor, class A (cysteine-rich) repeat
GB12775-PA	EACD12CCEF7F10D7	4436	superfamily	SSF57424	LDL receptor-like module	1071	1109	7.8e-12	T	14-Apr-2010	IPR002172	Low density lipoprotein-receptor, class A (cysteine-rich) repeat
GB12775-PA	EACD12CCEF7F10D7	4436	superfamily	SSF57424	LDL receptor-like module	1111	1152	1.1e-11	T	14-Apr-2010	IPR002172	Low density lipoprotein-receptor, class A (cysteine-rich) repeat
GB12775-PA	EACD12CCEF7F10D7	4436	superfamily	SSF57424	LDL receptor-like module	3440	3481	1.3e-11	T	14-Apr-2010	IPR002172	Low density lipoprotein-receptor, class A (cysteine-rich) repeat
GB12775-PA	EACD12CCEF7F10D7	4436	superfamily	SSF57424	LDL receptor-like module	3648	3691	1.8e-11	T	14-Apr-2010	IPR002172	Low density lipoprotein-receptor, class A (cysteine-rich) repeat
GB12775-PA	EACD12CCEF7F10D7	4436	superfamily	SSF57424	LDL receptor-like module	1029	1068	4e-11	T	14-Apr-2010	IPR002172	Low density lipoprotein-receptor, class A (cysteine-rich) repeat
GB12775-PA	EACD12CCEF7F10D7	4436	superfamily	SSF57424	LDL receptor-like module	2728	2769	4.7e-11	T	14-Apr-2010	IPR002172	Low density lipoprotein-receptor, class A (cysteine-rich) repeat
GB12775-PA	EACD12CCEF7F10D7	4436	superfamily	SSF57424	LDL receptor-like module	2605	2643	5e-11	T	14-Apr-2010	IPR002172	Low density lipoprotein-receptor, class A (cysteine-rich) repeat
GB12775-PA	EACD12CCEF7F10D7	4436	superfamily	SSF57424	LDL receptor-like module	3611	3647	7.4e-11	T	14-Apr-2010	IPR002172	Low density lipoprotein-receptor, class A (cysteine-rich) repeat
GB12775-PA	EACD12CCEF7F10D7	4436	superfamily	SSF57196	EGF/Laminin	2995	3039	1e-10	T	14-Apr-2010	NULL	NULL
GB12775-PA	EACD12CCEF7F10D7	4436	superfamily	SSF57196	EGF/Laminin	3861	3904	1.7e-10	T	14-Apr-2010	NULL	NULL
GB12775-PA	EACD12CCEF7F10D7	4436	superfamily	SSF57424	LDL receptor-like module	1196	1236	4.4e-10	T	14-Apr-2010	IPR002172	Low density lipoprotein-receptor, class A (cysteine-rich) repeat
GB12775-PA	EACD12CCEF7F10D7	4436	superfamily	SSF57424	LDL receptor-like module	947	990	5.3e-10	T	14-Apr-2010	IPR002172	Low density lipoprotein-receptor, class A (cysteine-rich) repeat
GB12775-PA	EACD12CCEF7F10D7	4436	superfamily	SSF57424	LDL receptor-like module	2812	2852	1.1e-09	T	14-Apr-2010	IPR002172	Low density lipoprotein-receptor, class A (cysteine-rich) repeat
GB12775-PA	EACD12CCEF7F10D7	4436	superfamily	SSF57424	LDL receptor-like module	3734	3777	2.7e-09	T	14-Apr-2010	IPR002172	Low density lipoprotein-receptor, class A (cysteine-rich) repeat
GB12775-PA	EACD12CCEF7F10D7	4436	superfamily	SSF57196	EGF/Laminin	269	308	3.3e-09	T	14-Apr-2010	NULL	NULL
GB12775-PA	EACD12CCEF7F10D7	4436	superfamily	SSF57424	LDL receptor-like module	2684	2726	4.1e-09	T	14-Apr-2010	IPR002172	Low density lipoprotein-receptor, class A (cysteine-rich) repeat
GB12775-PA	EACD12CCEF7F10D7	4436	superfamily	SSF57196	EGF/Laminin	576	629	4.6e-09	T	14-Apr-2010	NULL	NULL
GB12775-PA	EACD12CCEF7F10D7	4436	superfamily	SSF57424	LDL receptor-like module	3518	3567	6.2e-09	T	14-Apr-2010	IPR002172	Low density lipoprotein-receptor, class A (cysteine-rich) repeat
GB12775-PA	EACD12CCEF7F10D7	4436	superfamily	SSF57424	LDL receptor-like module	3779	3822	7.6e-09	T	14-Apr-2010	IPR002172	Low density lipoprotein-receptor, class A (cysteine-rich) repeat
GB12775-PA	EACD12CCEF7F10D7	4436	superfamily	SSF57424	LDL receptor-like module	2915	2953	8.3e-09	T	14-Apr-2010	IPR002172	Low density lipoprotein-receptor, class A (cysteine-rich) repeat
GB12775-PA	EACD12CCEF7F10D7	4436	superfamily	SSF57424	LDL receptor-like module	3482	3522	8.4e-09	T	14-Apr-2010	IPR002172	Low density lipoprotein-receptor, class A (cysteine-rich) repeat
GB12775-PA	EACD12CCEF7F10D7	4436	superfamily	SSF57424	LDL receptor-like module	3566	3606	8.8e-09	T	14-Apr-2010	IPR002172	Low density lipoprotein-receptor, class A (cysteine-rich) repeat
GB12775-PA	EACD12CCEF7F10D7	4436	superfamily	SSF57424	LDL receptor-like module	1154	1193	9.3e-09	T	14-Apr-2010	IPR002172	Low density lipoprotein-receptor, class A (cysteine-rich) repeat
GB12775-PA	EACD12CCEF7F10D7	4436	superfamily	SSF57424	LDL receptor-like module	54	99	1.9e-08	T	14-Apr-2010	IPR002172	Low density lipoprotein-receptor, class A (cysteine-rich) repeat
GB12775-PA	EACD12CCEF7F10D7	4436	superfamily	SSF57424	LDL receptor-like module	3361	3396	1.9e-08	T	14-Apr-2010	IPR002172	Low density lipoprotein-receptor, class A (cysteine-rich) repeat
GB12775-PA	EACD12CCEF7F10D7	4436	superfamily	SSF57196	EGF/Laminin	3303	3361	2e-08	T	14-Apr-2010	NULL	NULL
GB12775-PA	EACD12CCEF7F10D7	4436	superfamily	SSF57424	LDL receptor-like module	15	51	2.1e-08	T	14-Apr-2010	IPR002172	Low density lipoprotein-receptor, class A (cysteine-rich) repeat
GB12775-PA	EACD12CCEF7F10D7	4436	superfamily	SSF57196	EGF/Laminin	4232	4278	2.6e-08	T	14-Apr-2010	NULL	NULL
GB12775-PA	EACD12CCEF7F10D7	4436	superfamily	SSF57196	EGF/Laminin	3821	3864	5.2e-08	T	14-Apr-2010	NULL	NULL
GB12775-PA	EACD12CCEF7F10D7	4436	superfamily	SSF57424	LDL receptor-like module	1240	1280	7.7e-08	T	14-Apr-2010	IPR002172	Low density lipoprotein-receptor, class A (cysteine-rich) repeat
GB12775-PA	EACD12CCEF7F10D7	4436	superfamily	SSF57196	EGF/Laminin	2267	2326	8.2e-08	T	14-Apr-2010	NULL	NULL
GB12775-PA	EACD12CCEF7F10D7	4436	superfamily	SSF57196	EGF/Laminin	227	281	9.8e-08	T	14-Apr-2010	NULL	NULL
GB12775-PA	EACD12CCEF7F10D7	4436	superfamily	SSF57424	LDL receptor-like module	183	233	3.9e-07	T	14-Apr-2010	IPR002172	Low density lipoprotein-receptor, class A (cysteine-rich) repeat
GB12775-PA	EACD12CCEF7F10D7	4436	superfamily	SSF57424	LDL receptor-like module	2863	2896	1.5e-06	T	14-Apr-2010	IPR002172	Low density lipoprotein-receptor, class A (cysteine-rich) repeat
GB12775-PA	EACD12CCEF7F10D7	4436	superfamily	SSF57196	EGF/Laminin	894	956	1.4e-05	T	14-Apr-2010	NULL	NULL
GB12775-PA	EACD12CCEF7F10D7	4436	superfamily	SSF57196	EGF/Laminin	1629	1673	7.7e-05	T	14-Apr-2010	NULL	NULL
GB12775-PA	EACD12CCEF7F10D7	4436	superfamily	SSF57196	EGF/Laminin	1951	1994	0.00024	T	14-Apr-2010	NULL	NULL
GB12775-PA	EACD12CCEF7F10D7	4436	superfamily	SSF57196	EGF/Laminin	4184	4226	0.0041	T	14-Apr-2010	NULL	NULL
GB12775-PA	EACD12CCEF7F10D7	4436	HMMSmart	SM00192	LDLa	16	54	5.4e-08	T	14-Apr-2010	IPR002172	Low density lipoprotein-receptor, class A (cysteine-rich) repeat
GB12775-PA	EACD12CCEF7F10D7	4436	HMMSmart	SM00192	LDLa	56	98	3.8e-09	T	14-Apr-2010	IPR002172	Low density lipoprotein-receptor, class A (cysteine-rich) repeat
GB12775-PA	EACD12CCEF7F10D7	4436	HMMSmart	SM00192	LDLa	148	185	1.2e-16	T	14-Apr-2010	IPR002172	Low density lipoprotein-receptor, class A (cysteine-rich) repeat
GB12775-PA	EACD12CCEF7F10D7	4436	HMMSmart	SM00192	LDLa	187	231	2.6e-08	T	14-Apr-2010	IPR002172	Low density lipoprotein-receptor, class A (cysteine-rich) repeat
GB12775-PA	EACD12CCEF7F10D7	4436	HMMSmart	SM00181	EGF	233	268	0.3	T	14-Apr-2010	IPR006210	EGF-like
GB12775-PA	EACD12CCEF7F10D7	4436	HMMSmart	SM00179	EGF_CA	269	307	2.8e-08	T	14-Apr-2010	IPR001881	EGF-like calcium-binding	Molecular Function: calcium ion binding (GO:0005509)
GB12775-PA	EACD12CCEF7F10D7	4436	HMMSmart	SM00135	LY	335	377	13	T	14-Apr-2010	IPR000033	Low-density lipoprotein receptor, class B (YWTD) repeat	Cellular Component: membrane (GO:0016020)
GB12775-PA	EACD12CCEF7F10D7	4436	HMMSmart	SM00135	LY	381	423	0.00023	T	14-Apr-2010	IPR000033	Low-density lipoprotein receptor, class B (YWTD) repeat	Cellular Component: membrane (GO:0016020)
GB12775-PA	EACD12CCEF7F10D7	4436	HMMSmart	SM00135	LY	424	464	2.2	T	14-Apr-2010	IPR000033	Low-density lipoprotein receptor, class B (YWTD) repeat	Cellular Component: membrane (GO:0016020)
GB12775-PA	EACD12CCEF7F10D7	4436	HMMSmart	SM00135	LY	465	507	7e-07	T	14-Apr-2010	IPR000033	Low-density lipoprotein receptor, class B (YWTD) repeat	Cellular Component: membrane (GO:0016020)
GB12775-PA	EACD12CCEF7F10D7	4436	HMMSmart	SM00135	LY	509	550	18	T	14-Apr-2010	IPR000033	Low-density lipoprotein receptor, class B (YWTD) repeat	Cellular Component: membrane (GO:0016020)
GB12775-PA	EACD12CCEF7F10D7	4436	HMMSmart	SM00181	EGF	577	621	0.0045	T	14-Apr-2010	IPR006210	EGF-like
GB12775-PA	EACD12CCEF7F10D7	4436	HMMSmart	SM00135	LY	652	693	0.079	T	14-Apr-2010	IPR000033	Low-density lipoprotein receptor, class B (YWTD) repeat	Cellular Component: membrane (GO:0016020)
GB12775-PA	EACD12CCEF7F10D7	4436	HMMSmart	SM00135	LY	694	736	0.051	T	14-Apr-2010	IPR000033	Low-density lipoprotein receptor, class B (YWTD) repeat	Cellular Component: membrane (GO:0016020)
GB12775-PA	EACD12CCEF7F10D7	4436	HMMSmart	SM00135	LY	737	780	4.4e-06	T	14-Apr-2010	IPR000033	Low-density lipoprotein receptor, class B (YWTD) repeat	Cellular Component: membrane (GO:0016020)
GB12775-PA	EACD12CCEF7F10D7	4436	HMMSmart	SM00135	LY	781	823	1.5e-08	T	14-Apr-2010	IPR000033	Low-density lipoprotein receptor, class B (YWTD) repeat	Cellular Component: membrane (GO:0016020)
GB12775-PA	EACD12CCEF7F10D7	4436	HMMSmart	SM00135	LY	824	865	0.41	T	14-Apr-2010	IPR000033	Low-density lipoprotein receptor, class B (YWTD) repeat	Cellular Component: membrane (GO:0016020)
GB12775-PA	EACD12CCEF7F10D7	4436	HMMSmart	SM00192	LDLa	954	992	2.8e-14	T	14-Apr-2010	IPR002172	Low density lipoprotein-receptor, class A (cysteine-rich) repeat
GB12775-PA	EACD12CCEF7F10D7	4436	HMMSmart	SM00192	LDLa	994	1031	6.9e-17	T	14-Apr-2010	IPR002172	Low density lipoprotein-receptor, class A (cysteine-rich) repeat
GB12775-PA	EACD12CCEF7F10D7	4436	HMMSmart	SM00192	LDLa	1033	1071	5e-14	T	14-Apr-2010	IPR002172	Low density lipoprotein-receptor, class A (cysteine-rich) repeat
GB12775-PA	EACD12CCEF7F10D7	4436	HMMSmart	SM00192	LDLa	1073	1111	1.7e-13	T	14-Apr-2010	IPR002172	Low density lipoprotein-receptor, class A (cysteine-rich) repeat
GB12775-PA	EACD12CCEF7F10D7	4436	HMMSmart	SM00192	LDLa	1113	1151	8.4e-12	T	14-Apr-2010	IPR002172	Low density lipoprotein-receptor, class A (cysteine-rich) repeat
GB12775-PA	EACD12CCEF7F10D7	4436	HMMSmart	SM00192	LDLa	1156	1196	2e-14	T	14-Apr-2010	IPR002172	Low density lipoprotein-receptor, class A (cysteine-rich) repeat
GB12775-PA	EACD12CCEF7F10D7	4436	HMMSmart	SM00192	LDLa	1198	1239	6.2e-10	T	14-Apr-2010	IPR002172	Low density lipoprotein-receptor, class A (cysteine-rich) repeat
GB12775-PA	EACD12CCEF7F10D7	4436	HMMSmart	SM00192	LDLa	1243	1283	5.7e-06	T	14-Apr-2010	IPR002172	Low density lipoprotein-receptor, class A (cysteine-rich) repeat
GB12775-PA	EACD12CCEF7F10D7	4436	HMMSmart	SM00181	EGF	1285	1322	0.48	T	14-Apr-2010	IPR006210	EGF-like
GB12775-PA	EACD12CCEF7F10D7	4436	HMMSmart	SM00179	EGF_CA	1323	1362	1.6e-06	T	14-Apr-2010	IPR001881	EGF-like calcium-binding	Molecular Function: calcium ion binding (GO:0005509)
GB12775-PA	EACD12CCEF7F10D7	4436	HMMSmart	SM00135	LY	1431	1473	1.8e-12	T	14-Apr-2010	IPR000033	Low-density lipoprotein receptor, class B (YWTD) repeat	Cellular Component: membrane (GO:0016020)
GB12775-PA	EACD12CCEF7F10D7	4436	HMMSmart	SM00135	LY	1474	1519	1.2e-10	T	14-Apr-2010	IPR000033	Low-density lipoprotein receptor, class B (YWTD) repeat	Cellular Component: membrane (GO:0016020)
GB12775-PA	EACD12CCEF7F10D7	4436	HMMSmart	SM00135	LY	1520	1562	8.3e-12	T	14-Apr-2010	IPR000033	Low-density lipoprotein receptor, class B (YWTD) repeat	Cellular Component: membrane (GO:0016020)
GB12775-PA	EACD12CCEF7F10D7	4436	HMMSmart	SM00135	LY	1564	1606	2.1	T	14-Apr-2010	IPR000033	Low-density lipoprotein receptor, class B (YWTD) repeat	Cellular Component: membrane (GO:0016020)
GB12775-PA	EACD12CCEF7F10D7	4436	HMMSmart	SM00181	EGF	1633	1669	0.00024	T	14-Apr-2010	IPR006210	EGF-like
GB12775-PA	EACD12CCEF7F10D7	4436	HMMSmart	SM00135	LY	1700	1745	19	T	14-Apr-2010	IPR000033	Low-density lipoprotein receptor, class B (YWTD) repeat	Cellular Component: membrane (GO:0016020)
GB12775-PA	EACD12CCEF7F10D7	4436	HMMSmart	SM00135	LY	1748	1793	2.8	T	14-Apr-2010	IPR000033	Low-density lipoprotein receptor, class B (YWTD) repeat	Cellular Component: membrane (GO:0016020)
GB12775-PA	EACD12CCEF7F10D7	4436	HMMSmart	SM00135	LY	1797	1847	0.00024	T	14-Apr-2010	IPR000033	Low-density lipoprotein receptor, class B (YWTD) repeat	Cellular Component: membrane (GO:0016020)
GB12775-PA	EACD12CCEF7F10D7	4436	HMMSmart	SM00135	LY	1848	1889	1.5	T	14-Apr-2010	IPR000033	Low-density lipoprotein receptor, class B (YWTD) repeat	Cellular Component: membrane (GO:0016020)
GB12775-PA	EACD12CCEF7F10D7	4436	HMMSmart	SM00135	LY	1890	1931	0.076	T	14-Apr-2010	IPR000033	Low-density lipoprotein receptor, class B (YWTD) repeat	Cellular Component: membrane (GO:0016020)
GB12775-PA	EACD12CCEF7F10D7	4436	HMMSmart	SM00181	EGF	1956	1993	20	T	14-Apr-2010	IPR006210	EGF-like
GB12775-PA	EACD12CCEF7F10D7	4436	HMMSmart	SM00135	LY	2019	2064	45	T	14-Apr-2010	IPR000033	Low-density lipoprotein receptor, class B (YWTD) repeat	Cellular Component: membrane (GO:0016020)
GB12775-PA	EACD12CCEF7F10D7	4436	HMMSmart	SM00135	LY	2065	2111	7.4e-07	T	14-Apr-2010	IPR000033	Low-density lipoprotein receptor, class B (YWTD) repeat	Cellular Component: membrane (GO:0016020)
GB12775-PA	EACD12CCEF7F10D7	4436	HMMSmart	SM00135	LY	2112	2155	5.1e-05	T	14-Apr-2010	IPR000033	Low-density lipoprotein receptor, class B (YWTD) repeat	Cellular Component: membrane (GO:0016020)
GB12775-PA	EACD12CCEF7F10D7	4436	HMMSmart	SM00135	LY	2156	2198	1.8e-09	T	14-Apr-2010	IPR000033	Low-density lipoprotein receptor, class B (YWTD) repeat	Cellular Component: membrane (GO:0016020)
GB12775-PA	EACD12CCEF7F10D7	4436	HMMSmart	SM00135	LY	2199	2238	14	T	14-Apr-2010	IPR000033	Low-density lipoprotein receptor, class B (YWTD) repeat	Cellular Component: membrane (GO:0016020)
GB12775-PA	EACD12CCEF7F10D7	4436	HMMSmart	SM00181	EGF	2268	2309	9	T	14-Apr-2010	IPR006210	EGF-like
GB12775-PA	EACD12CCEF7F10D7	4436	HMMSmart	SM00135	LY	2383	2424	1.8e-10	T	14-Apr-2010	IPR000033	Low-density lipoprotein receptor, class B (YWTD) repeat	Cellular Component: membrane (GO:0016020)
GB12775-PA	EACD12CCEF7F10D7	4436	HMMSmart	SM00135	LY	2425	2469	3	T	14-Apr-2010	IPR000033	Low-density lipoprotein receptor, class B (YWTD) repeat	Cellular Component: membrane (GO:0016020)
GB12775-PA	EACD12CCEF7F10D7	4436	HMMSmart	SM00135	LY	2470	2512	7.4e-14	T	14-Apr-2010	IPR000033	Low-density lipoprotein receptor, class B (YWTD) repeat	Cellular Component: membrane (GO:0016020)
GB12775-PA	EACD12CCEF7F10D7	4436	HMMSmart	SM00135	LY	2513	2553	4.4	T	14-Apr-2010	IPR000033	Low-density lipoprotein receptor, class B (YWTD) repeat	Cellular Component: membrane (GO:0016020)
GB12775-PA	EACD12CCEF7F10D7	4436	HMMSmart	SM00192	LDLa	2606	2645	3.2e-15	T	14-Apr-2010	IPR002172	Low density lipoprotein-receptor, class A (cysteine-rich) repeat
GB12775-PA	EACD12CCEF7F10D7	4436	HMMSmart	SM00192	LDLa	2647	2684	1.8e-16	T	14-Apr-2010	IPR002172	Low density lipoprotein-receptor, class A (cysteine-rich) repeat
GB12775-PA	EACD12CCEF7F10D7	4436	HMMSmart	SM00192	LDLa	2686	2727	9e-12	T	14-Apr-2010	IPR002172	Low density lipoprotein-receptor, class A (cysteine-rich) repeat
GB12775-PA	EACD12CCEF7F10D7	4436	HMMSmart	SM00192	LDLa	2730	2770	2.2e-12	T	14-Apr-2010	IPR002172	Low density lipoprotein-receptor, class A (cysteine-rich) repeat
GB12775-PA	EACD12CCEF7F10D7	4436	HMMSmart	SM00192	LDLa	2772	2811	5.6e-15	T	14-Apr-2010	IPR002172	Low density lipoprotein-receptor, class A (cysteine-rich) repeat
GB12775-PA	EACD12CCEF7F10D7	4436	HMMSmart	SM00192	LDLa	2815	2855	8.7e-11	T	14-Apr-2010	IPR002172	Low density lipoprotein-receptor, class A (cysteine-rich) repeat
GB12775-PA	EACD12CCEF7F10D7	4436	HMMSmart	SM00192	LDLa	2857	2902	1.2e-09	T	14-Apr-2010	IPR002172	Low density lipoprotein-receptor, class A (cysteine-rich) repeat
GB12775-PA	EACD12CCEF7F10D7	4436	HMMSmart	SM00192	LDLa	2917	2956	2.4e-12	T	14-Apr-2010	IPR002172	Low density lipoprotein-receptor, class A (cysteine-rich) repeat
GB12775-PA	EACD12CCEF7F10D7	4436	HMMSmart	SM00179	EGF_CA	2955	2996	7.5e-09	T	14-Apr-2010	IPR001881	EGF-like calcium-binding	Molecular Function: calcium ion binding (GO:0005509)
GB12775-PA	EACD12CCEF7F10D7	4436	HMMSmart	SM00179	EGF_CA	2997	3038	2.8e-08	T	14-Apr-2010	IPR001881	EGF-like calcium-binding	Molecular Function: calcium ion binding (GO:0005509)
GB12775-PA	EACD12CCEF7F10D7	4436	HMMSmart	SM00135	LY	3065	3107	0.81	T	14-Apr-2010	IPR000033	Low-density lipoprotein receptor, class B (YWTD) repeat	Cellular Component: membrane (GO:0016020)
GB12775-PA	EACD12CCEF7F10D7	4436	HMMSmart	SM00135	LY	3108	3150	4.8e-09	T	14-Apr-2010	IPR000033	Low-density lipoprotein receptor, class B (YWTD) repeat	Cellular Component: membrane (GO:0016020)
GB12775-PA	EACD12CCEF7F10D7	4436	HMMSmart	SM00135	LY	3151	3193	4.5e-05	T	14-Apr-2010	IPR000033	Low-density lipoprotein receptor, class B (YWTD) repeat	Cellular Component: membrane (GO:0016020)
GB12775-PA	EACD12CCEF7F10D7	4436	HMMSmart	SM00135	LY	3195	3238	5.8e-10	T	14-Apr-2010	IPR000033	Low-density lipoprotein receptor, class B (YWTD) repeat	Cellular Component: membrane (GO:0016020)
GB12775-PA	EACD12CCEF7F10D7	4436	HMMSmart	SM00135	LY	3240	3280	0.033	T	14-Apr-2010	IPR000033	Low-density lipoprotein receptor, class B (YWTD) repeat	Cellular Component: membrane (GO:0016020)
GB12775-PA	EACD12CCEF7F10D7	4436	HMMSmart	SM00181	EGF	3308	3360	0.1	T	14-Apr-2010	IPR006210	EGF-like
GB12775-PA	EACD12CCEF7F10D7	4436	HMMSmart	SM00192	LDLa	3362	3402	2.4e-12	T	14-Apr-2010	IPR002172	Low density lipoprotein-receptor, class A (cysteine-rich) repeat
GB12775-PA	EACD12CCEF7F10D7	4436	HMMSmart	SM00192	LDLa	3404	3441	1.1e-11	T	14-Apr-2010	IPR002172	Low density lipoprotein-receptor, class A (cysteine-rich) repeat
GB12775-PA	EACD12CCEF7F10D7	4436	HMMSmart	SM00192	LDLa	3442	3482	1.1e-14	T	14-Apr-2010	IPR002172	Low density lipoprotein-receptor, class A (cysteine-rich) repeat
GB12775-PA	EACD12CCEF7F10D7	4436	HMMSmart	SM00192	LDLa	3484	3524	2.6e-10	T	14-Apr-2010	IPR002172	Low density lipoprotein-receptor, class A (cysteine-rich) repeat
GB12775-PA	EACD12CCEF7F10D7	4436	HMMSmart	SM00192	LDLa	3526	3568	2.3e-11	T	14-Apr-2010	IPR002172	Low density lipoprotein-receptor, class A (cysteine-rich) repeat
GB12775-PA	EACD12CCEF7F10D7	4436	HMMSmart	SM00192	LDLa	3569	3608	4.2e-08	T	14-Apr-2010	IPR002172	Low density lipoprotein-receptor, class A (cysteine-rich) repeat
GB12775-PA	EACD12CCEF7F10D7	4436	HMMSmart	SM00192	LDLa	3612	3649	1.8e-13	T	14-Apr-2010	IPR002172	Low density lipoprotein-receptor, class A (cysteine-rich) repeat
GB12775-PA	EACD12CCEF7F10D7	4436	HMMSmart	SM00192	LDLa	3651	3688	7.6e-14	T	14-Apr-2010	IPR002172	Low density lipoprotein-receptor, class A (cysteine-rich) repeat
GB12775-PA	EACD12CCEF7F10D7	4436	HMMSmart	SM00192	LDLa	3695	3734	2e-09	T	14-Apr-2010	IPR002172	Low density lipoprotein-receptor, class A (cysteine-rich) repeat
GB12775-PA	EACD12CCEF7F10D7	4436	HMMSmart	SM00192	LDLa	3736	3777	1.7e-11	T	14-Apr-2010	IPR002172	Low density lipoprotein-receptor, class A (cysteine-rich) repeat
GB12775-PA	EACD12CCEF7F10D7	4436	HMMSmart	SM00192	LDLa	3781	3819	2.7e-09	T	14-Apr-2010	IPR002172	Low density lipoprotein-receptor, class A (cysteine-rich) repeat
GB12775-PA	EACD12CCEF7F10D7	4436	HMMSmart	SM00181	EGF	3822	3862	0.0029	T	14-Apr-2010	IPR006210	EGF-like
GB12775-PA	EACD12CCEF7F10D7	4436	HMMSmart	SM00179	EGF_CA	3863	3904	1.6e-07	T	14-Apr-2010	IPR001881	EGF-like calcium-binding	Molecular Function: calcium ion binding (GO:0005509)
GB12775-PA	EACD12CCEF7F10D7	4436	HMMSmart	SM00135	LY	3932	3972	0.082	T	14-Apr-2010	IPR000033	Low-density lipoprotein receptor, class B (YWTD) repeat	Cellular Component: membrane (GO:0016020)
GB12775-PA	EACD12CCEF7F10D7	4436	HMMSmart	SM00135	LY	3983	4029	2.3	T	14-Apr-2010	IPR000033	Low-density lipoprotein receptor, class B (YWTD) repeat	Cellular Component: membrane (GO:0016020)
GB12775-PA	EACD12CCEF7F10D7	4436	HMMSmart	SM00135	LY	4030	4073	4.4e-05	T	14-Apr-2010	IPR000033	Low-density lipoprotein receptor, class B (YWTD) repeat	Cellular Component: membrane (GO:0016020)
GB12775-PA	EACD12CCEF7F10D7	4436	HMMSmart	SM00135	LY	4074	4117	2e-08	T	14-Apr-2010	IPR000033	Low-density lipoprotein receptor, class B (YWTD) repeat	Cellular Component: membrane (GO:0016020)
GB12775-PA	EACD12CCEF7F10D7	4436	HMMSmart	SM00135	LY	4118	4159	2.7	T	14-Apr-2010	IPR000033	Low-density lipoprotein receptor, class B (YWTD) repeat	Cellular Component: membrane (GO:0016020)
GB12775-PA	EACD12CCEF7F10D7	4436	HMMSmart	SM00181	EGF	4228	4272	0.25	T	14-Apr-2010	IPR006210	EGF-like
GB12797-PA	F98CC9C8759B718E	734	HMMPfam	PF00982	Glyco_transf_20	24	422	1.1e-123	T	14-Apr-2010	IPR001830	Glycosyl transferase, family 20	Molecular Function: catalytic activity (GO:0003824), Biological Process: trehalose biosynthetic process (GO:0005992)
GB12797-PA	F98CC9C8759B718E	734	HMMPfam	PF02358	Trehalose_PPase	463	664	1e-34	T	14-Apr-2010	IPR003337	Trehalose-phosphatase	Molecular Function: catalytic activity (GO:0003824), Biological Process: trehalose biosynthetic process (GO:0005992)
GB12797-PA	F98CC9C8759B718E	734	HMMPanther	PTHR10788	TREHALOSE-6-PHOSPHATE SYNTHASE	22	733	6.4e-152	T	14-Apr-2010	NULL	NULL
GB12797-PA	F98CC9C8759B718E	734	superfamily	SSF53756	UDP-Glycosyltransferase/glycogen phosphorylase	26	430	2.9e-135	T	14-Apr-2010	NULL	NULL
GB12797-PA	F98CC9C8759B718E	734	superfamily	SSF56784	HAD-like	460	705	5.1e-35	T	14-Apr-2010	NULL	NULL
GB12797-PA	F98CC9C8759B718E	734	HMMTigr	TIGR00685	T6PP: trehalose-phosphatase	457	699	9.8e-38	T	14-Apr-2010	IPR003337	Trehalose-phosphatase	Molecular Function: catalytic activity (GO:0003824), Biological Process: trehalose biosynthetic process (GO:0005992)
GB12797-PA	F98CC9C8759B718E	734	HMMTigr	TIGR01484	HAD-SF-IIB: HAD hydrolase, family IIB	461	667	1.4e-21	T	14-Apr-2010	IPR006379	HAD-superfamily hydrolase, subfamily IIB	Molecular Function: catalytic activity (GO:0003824), Biological Process: metabolic process (GO:0008152)
GB12855-PA	826A1B949D7BE06A	1129	HMMPIR	PIRSF000157	2-oxoglutarate dehydrogenase, E1 component	34	1129	0	T	14-Apr-2010	IPR011603	2-oxoglutarate dehydrogenase, E1 component	Molecular Function: oxoglutarate dehydrogenase (succinyl-transferring) activity (GO:0004591), Biological Process: glycolysis (GO:0006096), Molecular Function: thiamin pyrophosphate binding (GO:0030976)
GB12855-PA	826A1B949D7BE06A	1129	HMMPanther	PTHR23152	2-OXOGLUTARATE DEHYDROGENASE	471	1047	0	T	14-Apr-2010	IPR011603	2-oxoglutarate dehydrogenase, E1 component	Molecular Function: oxoglutarate dehydrogenase (succinyl-transferring) activity (GO:0004591), Biological Process: glycolysis (GO:0006096), Molecular Function: thiamin pyrophosphate binding (GO:0030976)
GB12855-PA	826A1B949D7BE06A	1129	HMMPanther	PTHR23152	2-OXOGLUTARATE DEHYDROGENASE	1091	1129	0	T	14-Apr-2010	IPR011603	2-oxoglutarate dehydrogenase, E1 component	Molecular Function: oxoglutarate dehydrogenase (succinyl-transferring) activity (GO:0004591), Biological Process: glycolysis (GO:0006096), Molecular Function: thiamin pyrophosphate binding (GO:0030976)
GB12855-PA	826A1B949D7BE06A	1129	superfamily	SSF52518	Thiamin diphosphate-binding fold (THDP-binding)	205	663	8.5e-93	T	14-Apr-2010	NULL	NULL
GB12855-PA	826A1B949D7BE06A	1129	superfamily	SSF52518	Thiamin diphosphate-binding fold (THDP-binding)	718	943	1e-45	T	14-Apr-2010	NULL	NULL
GB12855-PA	826A1B949D7BE06A	1129	HMMTigr	TIGR00239	2oxo_dh_E1: oxoglutarate dehydrogenase (suc	122	1127	7.5e-285	T	14-Apr-2010	IPR011603	2-oxoglutarate dehydrogenase, E1 component	Molecular Function: oxoglutarate dehydrogenase (succinyl-transferring) activity (GO:0004591), Biological Process: glycolysis (GO:0006096), Molecular Function: thiamin pyrophosphate binding (GO:0030976)
GB12855-PA	826A1B949D7BE06A	1129	HMMPfam	PF00676	E1_dh	331	650	2.1e-76	T	14-Apr-2010	IPR001017	Dehydrogenase, E1 component	Biological Process: metabolic process (GO:0008152), Molecular Function: oxidoreductase activity, acting on the aldehyde or oxo group of donors, disulfide as acceptor (GO:0016624)
GB12855-PA	826A1B949D7BE06A	1129	HMMPfam	PF02779	Transket_pyr	721	936	2.2e-67	T	14-Apr-2010	IPR005475	Transketolase-like, pyrimidine-binding domain
GB12951-PA	42007ED228F76AAD	306	HMMPanther	PTHR18860	14-3-3	2	186	5.9e-184	T	14-Apr-2010	IPR000308	14-3-3 protein	Molecular Function: protein domain specific binding (GO:0019904)
GB12951-PA	42007ED228F76AAD	306	HMMPanther	PTHR18860	14-3-3	246	306	5.9e-184	T	14-Apr-2010	IPR000308	14-3-3 protein	Molecular Function: protein domain specific binding (GO:0019904)
GB12951-PA	42007ED228F76AAD	306	superfamily	SSF48445	14-3-3 protein	3	197	2.4e-87	T	14-Apr-2010	IPR000308	14-3-3 protein	Molecular Function: protein domain specific binding (GO:0019904)
GB12951-PA	42007ED228F76AAD	306	superfamily	SSF48445	14-3-3 protein	202	293	5.1e-45	T	14-Apr-2010	IPR000308	14-3-3 protein	Molecular Function: protein domain specific binding (GO:0019904)
GB12951-PA	42007ED228F76AAD	306	HMMPfam	PF00244	14-3-3	5	199	4.1e-90	T	14-Apr-2010	IPR000308	14-3-3 protein	Molecular Function: protein domain specific binding (GO:0019904)
GB12951-PA	42007ED228F76AAD	306	HMMPfam	PF00244	14-3-3	202	296	1e-46	T	14-Apr-2010	IPR000308	14-3-3 protein	Molecular Function: protein domain specific binding (GO:0019904)
GB12951-PA	42007ED228F76AAD	306	HMMPIR	PIRSF000868	14-3-3 protein	3	302	2e-157	T	14-Apr-2010	IPR000308	14-3-3 protein	Molecular Function: protein domain specific binding (GO:0019904)
GB12951-PA	42007ED228F76AAD	306	PatternScan	PS00796	1433_1	43	53	NA	T	14-Apr-2010	IPR000308	14-3-3 protein	Molecular Function: protein domain specific binding (GO:0019904)
GB12951-PA	42007ED228F76AAD	306	PatternScan	PS00797	1433_2	272	291	NA	T	14-Apr-2010	IPR000308	14-3-3 protein	Molecular Function: protein domain specific binding (GO:0019904)
GB12951-PA	42007ED228F76AAD	306	HMMSmart	SM00101	14_3_3	5	303	2.2e-129	T	14-Apr-2010	IPR000308	14-3-3 protein	Molecular Function: protein domain specific binding (GO:0019904)
GB12951-PA	42007ED228F76AAD	306	FPrintScan	PR00305	1433ZETA	37	66	1.1e-66	T	14-Apr-2010	IPR000308	14-3-3 protein	Molecular Function: protein domain specific binding (GO:0019904)
GB12951-PA	42007ED228F76AAD	306	FPrintScan	PR00305	1433ZETA	84	108	1.1e-66	T	14-Apr-2010	IPR000308	14-3-3 protein	Molecular Function: protein domain specific binding (GO:0019904)
GB12951-PA	42007ED228F76AAD	306	FPrintScan	PR00305	1433ZETA	115	137	1.1e-66	T	14-Apr-2010	IPR000308	14-3-3 protein	Molecular Function: protein domain specific binding (GO:0019904)
GB12951-PA	42007ED228F76AAD	306	FPrintScan	PR00305	1433ZETA	150	176	1.1e-66	T	14-Apr-2010	IPR000308	14-3-3 protein	Molecular Function: protein domain specific binding (GO:0019904)
GB12951-PA	42007ED228F76AAD	306	FPrintScan	PR00305	1433ZETA	177	203	1.1e-66	T	14-Apr-2010	IPR000308	14-3-3 protein	Molecular Function: protein domain specific binding (GO:0019904)
GB13101-PA	2068853ADE5331A9	153	TMHMM	tmhmm	transmembrane_regions	26	46	NA	?	14-Apr-2010	NULL	NULL
GB13101-PA	2068853ADE5331A9	153	TMHMM	tmhmm	transmembrane_regions	61	79	NA	?	14-Apr-2010	NULL	NULL
GB13101-PA	2068853ADE5331A9	153	TMHMM	tmhmm	transmembrane_regions	93	113	NA	?	14-Apr-2010	NULL	NULL
GB13101-PA	2068853ADE5331A9	153	TMHMM	tmhmm	transmembrane_regions	123	143	NA	?	14-Apr-2010	NULL	NULL
GB13368-PA	8FC19821FC810F4A	317	HMMPanther	PTHR23309	3-HYDROXYACYL-COA DEHYROGENASE	51	279	2.5e-71	T	14-Apr-2010	NULL	NULL
GB13368-PA	8FC19821FC810F4A	317	HMMPfam	PF02737	3HCDH_N	7	185	3.8e-47	T	14-Apr-2010	IPR006176	3-hydroxyacyl-CoA dehydrogenase, NAD binding	Biological Process: fatty acid metabolic process (GO:0006631), Molecular Function: oxidoreductase activity (GO:0016491)
GB13368-PA	8FC19821FC810F4A	317	HMMPfam	PF00725	3HCDH	191	260	2.2e-16	T	14-Apr-2010	IPR006108	3-hydroxyacyl-CoA dehydrogenase, C-terminal	Biological Process: fatty acid metabolic process (GO:0006631), Molecular Function: oxidoreductase activity (GO:0016491)
GB13368-PA	8FC19821FC810F4A	317	superfamily	SSF51735	NAD(P)-binding Rossmann-fold domains	6	185	2.7e-44	T	14-Apr-2010	IPR016040	NAD(P)-binding domain	Molecular Function: catalytic activity (GO:0003824), Molecular Function: binding (GO:0005488), Biological Process: metabolic process (GO:0008152)
GB13368-PA	8FC19821FC810F4A	317	superfamily	SSF48179	6-phosphogluconate dehydrogenase C-terminal domain-like	191	278	2.6e-13	T	14-Apr-2010	IPR008927	6-phosphogluconate dehydrogenase, C-terminal-like	Molecular Function: oxidoreductase activity (GO:0016491)
GB13368-PA	8FC19821FC810F4A	317	PatternScan	PS00067	3HCDH	188	212	NA	T	14-Apr-2010	IPR006180	3-hydroxyacyl-CoA dehydrogenase, conserved site	Biological Process: fatty acid metabolic process (GO:0006631), Molecular Function: oxidoreductase activity (GO:0016491)
GB13536-PA	F687C9650A9E2098	448	superfamily	SSF56059	Glutathione synthetase ATP-binding domain-like	36	280	1.1e-68	T	14-Apr-2010	NULL	NULL
GB13536-PA	F687C9650A9E2098	448	superfamily	SSF52210	Succinyl-CoA synthetase domains	281	428	1.1e-51	T	14-Apr-2010	IPR016102	Succinyl-CoA synthetase-like
GB13536-PA	F687C9650A9E2098	448	PatternScan	PS01217	SUCCINYL_COA_LIG_3	299	324	NA	T	14-Apr-2010	IPR017866	Succinyl-CoA synthetase, beta subunit, conserved site
GB13536-PA	F687C9650A9E2098	448	HMMPanther	PTHR11815	SUCCINYL-COA SYNTHETASE BETA CHAIN	4	446	7.9e-242	T	14-Apr-2010	IPR005809	Succinyl-CoA synthetase, beta subunit	Molecular Function: catalytic activity (GO:0003824), Biological Process: metabolic process (GO:0008152)
GB13536-PA	F687C9650A9E2098	448	ProfileScan	PS50975	ATP_GRASP	45	272	13.259	T	14-Apr-2010	IPR011761	ATP-grasp fold	Molecular Function: catalytic activity (GO:0003824), Molecular Function: ATP binding (GO:0005524)
GB13536-PA	F687C9650A9E2098	448	HMMPfam	PF08442	ATP-grasp_2	38	245	2.1e-68	T	14-Apr-2010	IPR013650	ATP-grasp fold, succinyl-CoA synthetase-type
GB13536-PA	F687C9650A9E2098	448	HMMPfam	PF00549	Ligase_CoA	304	423	5.9e-27	T	14-Apr-2010	IPR005811	ATP-citrate lyase/succinyl-CoA ligase	Molecular Function: catalytic activity (GO:0003824), Biological Process: metabolic process (GO:0008152)
GB13536-PA	F687C9650A9E2098	448	HMMTigr	TIGR01016	sucCoAbeta: succinate-CoA ligase, beta subu	37	428	2.1e-153	T	14-Apr-2010	IPR005809	Succinyl-CoA synthetase, beta subunit	Molecular Function: catalytic activity (GO:0003824), Biological Process: metabolic process (GO:0008152)
GB13596-PA	80C48E8BA95E0AF8	516	PatternScan	PS00152	ATPASE_ALPHA_BETA	386	395	NA	T	14-Apr-2010	IPR020003	ATPase, F1/V1/A1 complex, alpha/beta subunit, nucleotide-binding domain, active site	Biological Process: ATP synthesis coupled proton transport (GO:0015986), Molecular Function: hydrolase activity, acting on acid anhydrides, catalyzing transmembrane movement of substances (GO:0016820), Cellular Component: proton-transporting two-sector ATPase complex, catalytic domain (GO:0033178)
GB13596-PA	80C48E8BA95E0AF8	516	HMMSmart	SM00382	AAA	188	372	5.9e-06	T	14-Apr-2010	IPR003593	ATPase, AAA+ type, core	Molecular Function: nucleotide binding (GO:0000166), Molecular Function: nucleoside-triphosphatase activity (GO:0017111)
GB13596-PA	80C48E8BA95E0AF8	516	HMMTigr	TIGR01039	atpD: ATP synthase F1, beta subunit	49	513	1.3e-298	T	14-Apr-2010	IPR005722	ATPase, F1 complex, beta subunit	Molecular Function: hydrogen-exporting ATPase activity, phosphorylative mechanism (GO:0008553), Biological Process: ATP synthesis coupled proton transport (GO:0015986), Cellular Component: proton-transporting ATP synthase complex, catalytic core F(1) (GO:0045261), Molecular Function: hydrogen ion transporting ATP synthase activity, rotational mechanism (GO:0046933)
GB13596-PA	80C48E8BA95E0AF8	516	superfamily	SSF52540	P-loop containing nucleoside triphosphate hydrolases	122	399	6.5e-97	T	14-Apr-2010	NULL	NULL
GB13596-PA	80C48E8BA95E0AF8	516	superfamily	SSF47917	C-terminal domain of alpha and beta subunits of F1 ATP synthase	398	515	7.6e-55	T	14-Apr-2010	IPR000793	ATPase, F1/V1/A1 complex, alpha/beta subunit, C-terminal	Biological Process: ATP synthesis coupled proton transport (GO:0015986), Molecular Function: hydrolase activity, acting on acid anhydrides, catalyzing transmembrane movement of substances (GO:0016820), Cellular Component: proton-transporting two-sector ATPase complex, catalytic domain (GO:0033178)
GB13596-PA	80C48E8BA95E0AF8	516	superfamily	SSF50615	N-terminal domain of alpha and beta subunits of F1 ATP synthase	41	121	3.7e-29	T	14-Apr-2010	IPR018118	ATPase, F1/A1 complex, alpha/beta subunit, N-terminal	Biological Process: proton transport (GO:0015992), Cellular Component: proton-transporting two-sector ATPase complex (GO:0016469), Biological Process: ATP metabolic process (GO:0046034), Molecular Function: hydrogen ion transporting ATP synthase activity, rotational mechanism (GO:0046933), Molecular Function: proton-transporting ATPase activity, rotational mechanism (GO:0046961)
GB13596-PA	80C48E8BA95E0AF8	516	HMMPfam	PF00006	ATP-synt_ab	175	395	1.2e-63	T	14-Apr-2010	IPR000194	ATPase, F1/V1/A1 complex, alpha/beta subunit, nucleotide-binding domain	Biological Process: ATP synthesis coupled proton transport (GO:0015986), Molecular Function: hydrolase activity, acting on acid anhydrides, catalyzing transmembrane movement of substances (GO:0016820), Cellular Component: proton-transporting two-sector ATPase complex, catalytic domain (GO:0033178)
GB13596-PA	80C48E8BA95E0AF8	516	HMMPfam	PF00306	ATP-synt_ab_C	409	510	3.9e-26	T	14-Apr-2010	IPR000793	ATPase, F1/V1/A1 complex, alpha/beta subunit, C-terminal	Biological Process: ATP synthesis coupled proton transport (GO:0015986), Molecular Function: hydrolase activity, acting on acid anhydrides, catalyzing transmembrane movement of substances (GO:0016820), Cellular Component: proton-transporting two-sector ATPase complex, catalytic domain (GO:0033178)
GB13596-PA	80C48E8BA95E0AF8	516	HMMPfam	PF02874	ATP-synt_ab_N	53	119	2.6e-22	T	14-Apr-2010	IPR004100	ATPase, F1/V1/A1 complex, alpha/beta subunit, N-terminal	Biological Process: proton transport (GO:0015992), Cellular Component: proton-transporting two-sector ATPase complex (GO:0016469), Biological Process: ATP metabolic process (GO:0046034), Molecular Function: hydrogen ion transporting ATP synthase activity, rotational mechanism (GO:0046933), Molecular Function: proton-transporting ATPase activity, rotational mechanism (GO:0046961)
GB13596-PA	80C48E8BA95E0AF8	516	HMMPanther	PTHR15184:SF8	ATP SYNTHASE BETA SUBUNIT	30	427	6.8e-285	T	14-Apr-2010	IPR005722	ATPase, F1 complex, beta subunit	Molecular Function: hydrogen-exporting ATPase activity, phosphorylative mechanism (GO:0008553), Biological Process: ATP synthesis coupled proton transport (GO:0015986), Cellular Component: proton-transporting ATP synthase complex, catalytic core F(1) (GO:0045261), Molecular Function: hydrogen ion transporting ATP synthase activity, rotational mechanism (GO:0046933)
GB13596-PA	80C48E8BA95E0AF8	516	HMMPanther	PTHR15184	ATP SYNTHASE	30	427	6.8e-285	T	14-Apr-2010	NULL	NULL
GB13613-PA	0AC370F01825C165	686	SignalPHMM	SignalP	signal-peptide	1	19	NA	?	14-Apr-2010	NULL	NULL
GB13613-PA	0AC370F01825C165	686	superfamily	SSF48056	Di-copper centre-containing domain	161	438	2.9e-82	T	14-Apr-2010	IPR008922	Di-copper centre-containing
GB13613-PA	0AC370F01825C165	686	superfamily	SSF81296	E set domains	439	679	5.8e-66	T	14-Apr-2010	IPR014756	Immunoglobulin E-set
GB13613-PA	0AC370F01825C165	686	superfamily	SSF48050	Hemocyanin, N-terminal domain	30	160	2.5e-41	T	14-Apr-2010	IPR005204	Hemocyanin, N-terminal
GB13613-PA	0AC370F01825C165	686	PatternScan	PS00210	HEMOCYANIN_2	413	421	NA	T	14-Apr-2010	IPR000896	Hemocyanin, copper-containing	Molecular Function: oxygen transporter activity (GO:0005344), Biological Process: transport (GO:0006810)
GB13613-PA	0AC370F01825C165	686	HMMPanther	PTHR11511:SF6	HEXAMERIN 2 BETA	217	686	8.2e-115	T	14-Apr-2010	NULL	NULL
GB13613-PA	0AC370F01825C165	686	HMMPanther	PTHR11511	INSECT HEMOCYANIN-RELATED	217	686	8.2e-115	T	14-Apr-2010	IPR013788	Arthropod hemocyanin/insect LSP	Molecular Function: oxygen transporter activity (GO:0005344), Biological Process: transport (GO:0006810)
GB13613-PA	0AC370F01825C165	686	TMHMM	tmhmm	transmembrane_regions	5	23	NA	?	14-Apr-2010	NULL	NULL
GB13613-PA	0AC370F01825C165	686	HMMPfam	PF00372	Hemocyanin_M	161	431	3.7e-69	T	14-Apr-2010	IPR000896	Hemocyanin, copper-containing	Molecular Function: oxygen transporter activity (GO:0005344), Biological Process: transport (GO:0006810)
GB13613-PA	0AC370F01825C165	686	HMMPfam	PF03723	Hemocyanin_C	439	677	3e-66	T	14-Apr-2010	IPR005203	Hemocyanin, C-terminal
GB13613-PA	0AC370F01825C165	686	HMMPfam	PF03722	Hemocyanin_N	31	156	1.4e-39	T	14-Apr-2010	IPR005204	Hemocyanin, N-terminal
GB13613-PA	0AC370F01825C165	686	FPrintScan	PR00187	HAEMOCYANIN	220	233	8.1e-16	T	14-Apr-2010	IPR000896	Hemocyanin, copper-containing	Molecular Function: oxygen transporter activity (GO:0005344), Biological Process: transport (GO:0006810)
GB13613-PA	0AC370F01825C165	686	FPrintScan	PR00187	HAEMOCYANIN	234	251	8.1e-16	T	14-Apr-2010	IPR000896	Hemocyanin, copper-containing	Molecular Function: oxygen transporter activity (GO:0005344), Biological Process: transport (GO:0006810)
GB13613-PA	0AC370F01825C165	686	FPrintScan	PR00187	HAEMOCYANIN	267	279	8.1e-16	T	14-Apr-2010	IPR000896	Hemocyanin, copper-containing	Molecular Function: oxygen transporter activity (GO:0005344), Biological Process: transport (GO:0006810)
GB13613-PA	0AC370F01825C165	686	FPrintScan	PR00187	HAEMOCYANIN	416	431	8.1e-16	T	14-Apr-2010	IPR000896	Hemocyanin, copper-containing	Molecular Function: oxygen transporter activity (GO:0005344), Biological Process: transport (GO:0006810)
GB13741-PA	5F03594DFA21B7F6	208	HMMPfam	PF01201	Ribosomal_S8e	1	190	7.5e-54	T	14-Apr-2010	IPR022309	Ribosomal protein S8e/ribosomal biogenesis NSA2=
GB13741-PA	5F03594DFA21B7F6	208	HMMTigr	TIGR00307	S8e: ribosomal protein S8.e	1	192	1.7e-68	T	14-Apr-2010	IPR001047	Ribosomal protein S8e	Molecular Function: structural constituent of ribosome (GO:0003735), Cellular Component: intracellular (GO:0005622), Cellular Component: ribosome (GO:0005840), Biological Process: translation (GO:0006412)
GB13741-PA	5F03594DFA21B7F6	208	PatternScan	PS01193	RIBOSOMAL_S8E	11	30	NA	T	14-Apr-2010	IPR018283	Ribosomal protein S8e, conserved site	Molecular Function: structural constituent of ribosome (GO:0003735), Cellular Component: intracellular (GO:0005622), Cellular Component: ribosome (GO:0005840), Biological Process: translation (GO:0006412)
GB13741-PA	5F03594DFA21B7F6	208	HMMPanther	PTHR10394:SF1	40S RIBOSOMAL PROTEIN S8	2	208	9.1e-144	T	14-Apr-2010	NULL	NULL
GB13741-PA	5F03594DFA21B7F6	208	HMMPanther	PTHR10394	40S RIBOSOMAL PROTEIN S8	2	208	9.1e-144	T	14-Apr-2010	NULL	NULL
GB13772-PA	A07C65E9D443EBC5	867	HMMPanther	PTHR11533:SF33	PUROMYCIN-SENSITIVE AMINOPEPTIDASE	107	863	0	T	14-Apr-2010	IPR015568	Peptidase M1, puromycin-sensitive aminopeptidase
GB13772-PA	A07C65E9D443EBC5	867	HMMPanther	PTHR11533	PROTEASE M1 ZINC METALLOPROTEASE	107	863	0	T	14-Apr-2010	IPR001930	Peptidase M1, membrane alanine aminopeptidase	Biological Process: proteolysis (GO:0006508)
GB13772-PA	A07C65E9D443EBC5	867	HMMPfam	PF01433	Peptidase_M1	12	397	4.8e-138	T	14-Apr-2010	IPR014782	Peptidase M1, membrane alanine aminopeptidase, N-terminal	Molecular Function: metallopeptidase activity (GO:0008237), Molecular Function: zinc ion binding (GO:0008270)
GB13772-PA	A07C65E9D443EBC5	867	FPrintScan	PR00756	ALADIPTASE	144	159	1.1e-31	T	14-Apr-2010	IPR014782	Peptidase M1, membrane alanine aminopeptidase, N-terminal	Molecular Function: metallopeptidase activity (GO:0008237), Molecular Function: zinc ion binding (GO:0008270)
GB13772-PA	A07C65E9D443EBC5	867	FPrintScan	PR00756	ALADIPTASE	191	206	1.1e-31	T	14-Apr-2010	IPR014782	Peptidase M1, membrane alanine aminopeptidase, N-terminal	Molecular Function: metallopeptidase activity (GO:0008237), Molecular Function: zinc ion binding (GO:0008270)
GB13772-PA	A07C65E9D443EBC5	867	FPrintScan	PR00756	ALADIPTASE	269	279	1.1e-31	T	14-Apr-2010	IPR014782	Peptidase M1, membrane alanine aminopeptidase, N-terminal	Molecular Function: metallopeptidase activity (GO:0008237), Molecular Function: zinc ion binding (GO:0008270)
GB13772-PA	A07C65E9D443EBC5	867	FPrintScan	PR00756	ALADIPTASE	305	320	1.1e-31	T	14-Apr-2010	IPR014782	Peptidase M1, membrane alanine aminopeptidase, N-terminal	Molecular Function: metallopeptidase activity (GO:0008237), Molecular Function: zinc ion binding (GO:0008270)
GB13772-PA	A07C65E9D443EBC5	867	FPrintScan	PR00756	ALADIPTASE	324	336	1.1e-31	T	14-Apr-2010	IPR014782	Peptidase M1, membrane alanine aminopeptidase, N-terminal	Molecular Function: metallopeptidase activity (GO:0008237), Molecular Function: zinc ion binding (GO:0008270)
GB13772-PA	A07C65E9D443EBC5	867	superfamily	SSF55486	Metalloproteases ("zincins"), catalytic domain	216	466	8.5e-95	T	14-Apr-2010	NULL	NULL
GB13772-PA	A07C65E9D443EBC5	867	superfamily	SSF63737	Leukotriene A4 hydrolase N-terminal domain	1	208	2.4e-56	T	14-Apr-2010	NULL	NULL
GB13865-PA	5063FB9EF0F174B5	872	PatternScan	PS00154	ATPASE_E1_E2	195	201	NA	T	14-Apr-2010	IPR018303	ATPase, P-type phosphorylation site	Molecular Function: ATP binding (GO:0005524), Biological Process: ATP biosynthetic process (GO:0006754), Molecular Function: ATPase activity, coupled to transmembrane movement of ions, phosphorylative mechanism (GO:0015662), Cellular Component: membrane (GO:0016020)
GB13865-PA	5063FB9EF0F174B5	872	TMHMM	tmhmm	transmembrane_regions	19	37	NA	?	14-Apr-2010	NULL	NULL
GB13865-PA	5063FB9EF0F174B5	872	TMHMM	tmhmm	transmembrane_regions	97	117	NA	?	14-Apr-2010	NULL	NULL
GB13865-PA	5063FB9EF0F174B5	872	TMHMM	tmhmm	transmembrane_regions	136	165	NA	?	14-Apr-2010	NULL	NULL
GB13865-PA	5063FB9EF0F174B5	872	TMHMM	tmhmm	transmembrane_regions	584	606	NA	?	14-Apr-2010	NULL	NULL
GB13865-PA	5063FB9EF0F174B5	872	TMHMM	tmhmm	transmembrane_regions	620	640	NA	?	14-Apr-2010	NULL	NULL
GB13865-PA	5063FB9EF0F174B5	872	TMHMM	tmhmm	transmembrane_regions	661	679	NA	?	14-Apr-2010	NULL	NULL
GB13865-PA	5063FB9EF0F174B5	872	TMHMM	tmhmm	transmembrane_regions	698	718	NA	?	14-Apr-2010	NULL	NULL
GB13865-PA	5063FB9EF0F174B5	872	TMHMM	tmhmm	transmembrane_regions	733	753	NA	?	14-Apr-2010	NULL	NULL
GB13865-PA	5063FB9EF0F174B5	872	TMHMM	tmhmm	transmembrane_regions	772	792	NA	?	14-Apr-2010	NULL	NULL
GB13865-PA	5063FB9EF0F174B5	872	HMMTigr	TIGR01517	ATPase-IIB_Ca: calcium-translocating P-type	1	794	1e-263	T	14-Apr-2010	IPR006408	ATPase, P-type, calcium-transporting, PMCA-type	Molecular Function: calcium-transporting ATPase activity (GO:0005388), Molecular Function: ATP binding (GO:0005524), Biological Process: ATP biosynthetic process (GO:0006754), Biological Process: calcium ion transport (GO:0006816), Molecular Function: calcium ion transmembrane transporter activity (GO:0015085), Cellular Component: membrane (GO:0016020)
GB13865-PA	5063FB9EF0F174B5	872	HMMTigr	TIGR01494	ATPase_P-type: HAD ATPase, P-type, family I	132	215	6.2e-24	T	14-Apr-2010	IPR001757	ATPase, P-type, K/Mg/Cd/Cu/Zn/Na/Ca/Na/H-transporter	Molecular Function: ATP binding (GO:0005524), Biological Process: ATP biosynthetic process (GO:0006754), Molecular Function: ATPase activity, coupled to transmembrane movement of ions, phosphorylative mechanism (GO:0015662), Cellular Component: membrane (GO:0016020)
GB13865-PA	5063FB9EF0F174B5	872	HMMTigr	TIGR01494	ATPase_P-type: HAD ATPase, P-type, family I	404	454	8.6e-19	T	14-Apr-2010	IPR001757	ATPase, P-type, K/Mg/Cd/Cu/Zn/Na/Ca/Na/H-transporter	Molecular Function: ATP binding (GO:0005524), Biological Process: ATP biosynthetic process (GO:0006754), Molecular Function: ATPase activity, coupled to transmembrane movement of ions, phosphorylative mechanism (GO:0015662), Cellular Component: membrane (GO:0016020)
GB13865-PA	5063FB9EF0F174B5	872	HMMTigr	TIGR01494	ATPase_P-type: HAD ATPase, P-type, family I	490	631	1.9e-34	T	14-Apr-2010	IPR001757	ATPase, P-type, K/Mg/Cd/Cu/Zn/Na/Ca/Na/H-transporter	Molecular Function: ATP binding (GO:0005524), Biological Process: ATP biosynthetic process (GO:0006754), Molecular Function: ATPase activity, coupled to transmembrane movement of ions, phosphorylative mechanism (GO:0015662), Cellular Component: membrane (GO:0016020)
GB13865-PA	5063FB9EF0F174B5	872	HMMPfam	PF00689	Cation_ATPase_C	609	789	9.1e-42	T	14-Apr-2010	IPR006068	ATPase, P-type cation-transporter, C-terminal	Biological Process: ATP biosynthetic process (GO:0006754), Biological Process: cation transport (GO:0006812), Molecular Function: ATPase activity, coupled to transmembrane movement of ions, phosphorylative mechanism (GO:0015662), Cellular Component: membrane (GO:0016020)
GB13865-PA	5063FB9EF0F174B5	872	HMMPfam	PF00122	E1-E2_ATPase	1	185	3.5e-29	T	14-Apr-2010	IPR008250	ATPase, P-type, ATPase-associated domain	Molecular Function: ATP binding (GO:0005524), Biological Process: ATP biosynthetic process (GO:0006754), Cellular Component: membrane (GO:0016020), Molecular Function: hydrolase activity, acting on acid anhydrides, catalyzing transmembrane movement of substances (GO:0016820)
GB13865-PA	5063FB9EF0F174B5	872	HMMPfam	PF00702	Hydrolase	398	538	1.8e-13	T	14-Apr-2010	IPR005834	Haloacid dehalogenase-like hydrolase	Molecular Function: catalytic activity (GO:0003824), Biological Process: metabolic process (GO:0008152)
GB13865-PA	5063FB9EF0F174B5	872	HMMPfam	PF12424	ATP_Ca_trans_C	831	846	9.6e-06	T	14-Apr-2010	IPR022141	Plasma membrane calcium transporter ATPase C-terminal
GB13865-PA	5063FB9EF0F174B5	872	HMMPanther	PTHR11939:SF74	PLASMA MEMBRANE CA-ATPASE B2	1	41	0	T	14-Apr-2010	NULL	NULL
GB13865-PA	5063FB9EF0F174B5	872	HMMPanther	PTHR11939:SF74	PLASMA MEMBRANE CA-ATPASE B2	85	224	0	T	14-Apr-2010	NULL	NULL
GB13865-PA	5063FB9EF0F174B5	872	HMMPanther	PTHR11939:SF74	PLASMA MEMBRANE CA-ATPASE B2	256	651	0	T	14-Apr-2010	NULL	NULL
GB13865-PA	5063FB9EF0F174B5	872	HMMPanther	PTHR11939	CATION-TRANSPORTING ATPASE	1	41	0	T	14-Apr-2010	IPR001757	ATPase, P-type, K/Mg/Cd/Cu/Zn/Na/Ca/Na/H-transporter	Molecular Function: ATP binding (GO:0005524), Biological Process: ATP biosynthetic process (GO:0006754), Molecular Function: ATPase activity, coupled to transmembrane movement of ions, phosphorylative mechanism (GO:0015662), Cellular Component: membrane (GO:0016020)
GB13865-PA	5063FB9EF0F174B5	872	HMMPanther	PTHR11939	CATION-TRANSPORTING ATPASE	85	224	0	T	14-Apr-2010	IPR001757	ATPase, P-type, K/Mg/Cd/Cu/Zn/Na/Ca/Na/H-transporter	Molecular Function: ATP binding (GO:0005524), Biological Process: ATP biosynthetic process (GO:0006754), Molecular Function: ATPase activity, coupled to transmembrane movement of ions, phosphorylative mechanism (GO:0015662), Cellular Component: membrane (GO:0016020)
GB13865-PA	5063FB9EF0F174B5	872	HMMPanther	PTHR11939	CATION-TRANSPORTING ATPASE	256	651	0	T	14-Apr-2010	IPR001757	ATPase, P-type, K/Mg/Cd/Cu/Zn/Na/Ca/Na/H-transporter	Molecular Function: ATP binding (GO:0005524), Biological Process: ATP biosynthetic process (GO:0006754), Molecular Function: ATPase activity, coupled to transmembrane movement of ions, phosphorylative mechanism (GO:0015662), Cellular Component: membrane (GO:0016020)
GB13865-PA	5063FB9EF0F174B5	872	FPrintScan	PR00119	CATATPASE	193	207	9.6e-34	T	14-Apr-2010	IPR001757	ATPase, P-type, K/Mg/Cd/Cu/Zn/Na/Ca/Na/H-transporter	Molecular Function: ATP binding (GO:0005524), Biological Process: ATP biosynthetic process (GO:0006754), Molecular Function: ATPase activity, coupled to transmembrane movement of ions, phosphorylative mechanism (GO:0015662), Cellular Component: membrane (GO:0016020)
GB13865-PA	5063FB9EF0F174B5	872	FPrintScan	PR00119	CATATPASE	407	418	9.6e-34	T	14-Apr-2010	IPR001757	ATPase, P-type, K/Mg/Cd/Cu/Zn/Na/Ca/Na/H-transporter	Molecular Function: ATP binding (GO:0005524), Biological Process: ATP biosynthetic process (GO:0006754), Molecular Function: ATPase activity, coupled to transmembrane movement of ions, phosphorylative mechanism (GO:0015662), Cellular Component: membrane (GO:0016020)
GB13865-PA	5063FB9EF0F174B5	872	FPrintScan	PR00119	CATATPASE	429	439	9.6e-34	T	14-Apr-2010	IPR001757	ATPase, P-type, K/Mg/Cd/Cu/Zn/Na/Ca/Na/H-transporter	Molecular Function: ATP binding (GO:0005524), Biological Process: ATP biosynthetic process (GO:0006754), Molecular Function: ATPase activity, coupled to transmembrane movement of ions, phosphorylative mechanism (GO:0015662), Cellular Component: membrane (GO:0016020)
GB13865-PA	5063FB9EF0F174B5	872	FPrintScan	PR00119	CATATPASE	524	543	9.6e-34	T	14-Apr-2010	IPR001757	ATPase, P-type, K/Mg/Cd/Cu/Zn/Na/Ca/Na/H-transporter	Molecular Function: ATP binding (GO:0005524), Biological Process: ATP biosynthetic process (GO:0006754), Molecular Function: ATPase activity, coupled to transmembrane movement of ions, phosphorylative mechanism (GO:0015662), Cellular Component: membrane (GO:0016020)
GB13865-PA	5063FB9EF0F174B5	872	FPrintScan	PR00119	CATATPASE	548	560	9.6e-34	T	14-Apr-2010	IPR001757	ATPase, P-type, K/Mg/Cd/Cu/Zn/Na/Ca/Na/H-transporter	Molecular Function: ATP binding (GO:0005524), Biological Process: ATP biosynthetic process (GO:0006754), Molecular Function: ATPase activity, coupled to transmembrane movement of ions, phosphorylative mechanism (GO:0015662), Cellular Component: membrane (GO:0016020)
GB13865-PA	5063FB9EF0F174B5	872	FPrintScan	PR00121	NAKATPASE	186	207	1.3e-11	T	14-Apr-2010	IPR006069	ATPase, P-type cation exchange, alpha subunit	Biological Process: ATP biosynthetic process (GO:0006754), Molecular Function: ATPase activity, coupled to transmembrane movement of ions, phosphorylative mechanism (GO:0015662), Cellular Component: membrane (GO:0016020)
GB13865-PA	5063FB9EF0F174B5	872	FPrintScan	PR00121	NAKATPASE	318	336	1.3e-11	T	14-Apr-2010	IPR006069	ATPase, P-type cation exchange, alpha subunit	Biological Process: ATP biosynthetic process (GO:0006754), Molecular Function: ATPase activity, coupled to transmembrane movement of ions, phosphorylative mechanism (GO:0015662), Cellular Component: membrane (GO:0016020)
GB13865-PA	5063FB9EF0F174B5	872	FPrintScan	PR00121	NAKATPASE	686	706	1.3e-11	T	14-Apr-2010	IPR006069	ATPase, P-type cation exchange, alpha subunit	Biological Process: ATP biosynthetic process (GO:0006754), Molecular Function: ATPase activity, coupled to transmembrane movement of ions, phosphorylative mechanism (GO:0015662), Cellular Component: membrane (GO:0016020)
GB13865-PA	5063FB9EF0F174B5	872	superfamily	SSF81665	Calcium ATPase, transmembrane domain M	26	798	1.1e-87	T	14-Apr-2010	NULL	NULL
GB13865-PA	5063FB9EF0F174B5	872	superfamily	SSF81660	Metal cation-transporting ATPase, ATP-binding domain N	199	419	1e-46	T	14-Apr-2010	NULL	NULL
GB13865-PA	5063FB9EF0F174B5	872	superfamily	SSF56784	HAD-like	186	571	3.3e-42	T	14-Apr-2010	NULL	NULL
GB14138-PA	E958FA9E42F7ABEF	168	HMMPanther	PTHR11592	GLUTATHIONE PEROXIDASE	1	168	1.2e-83	T	14-Apr-2010	IPR000889	Glutathione peroxidase	Molecular Function: glutathione peroxidase activity (GO:0004602), Biological Process: response to oxidative stress (GO:0006979), Biological Process: oxidation reduction (GO:0055114)
GB14138-PA	E958FA9E42F7ABEF	168	HMMPIR	PIRSF000303	Glutathione peroxidase	1	167	7.8e-67	T	14-Apr-2010	IPR000889	Glutathione peroxidase	Molecular Function: glutathione peroxidase activity (GO:0004602), Biological Process: response to oxidative stress (GO:0006979), Biological Process: oxidation reduction (GO:0055114)
GB14138-PA	E958FA9E42F7ABEF	168	HMMPfam	PF00255	GSHPx	13	121	4.3e-42	T	14-Apr-2010	IPR000889	Glutathione peroxidase	Molecular Function: glutathione peroxidase activity (GO:0004602), Biological Process: response to oxidative stress (GO:0006979), Biological Process: oxidation reduction (GO:0055114)
GB14138-PA	E958FA9E42F7ABEF	168	ProfileScan	PS51355	GLUTATHIONE_PEROXID_3	3	168	66.437	T	14-Apr-2010	IPR000889	Glutathione peroxidase	Molecular Function: glutathione peroxidase activity (GO:0004602), Biological Process: response to oxidative stress (GO:0006979), Biological Process: oxidation reduction (GO:0055114)
GB14138-PA	E958FA9E42F7ABEF	168	FPrintScan	PR01011	GLUTPROXDASE	31	48	5.5e-21	T	14-Apr-2010	IPR000889	Glutathione peroxidase	Molecular Function: glutathione peroxidase activity (GO:0004602), Biological Process: response to oxidative stress (GO:0006979), Biological Process: oxidation reduction (GO:0055114)
GB14138-PA	E958FA9E42F7ABEF	168	FPrintScan	PR01011	GLUTPROXDASE	68	84	5.5e-21	T	14-Apr-2010	IPR000889	Glutathione peroxidase	Molecular Function: glutathione peroxidase activity (GO:0004602), Biological Process: response to oxidative stress (GO:0006979), Biological Process: oxidation reduction (GO:0055114)
GB14138-PA	E958FA9E42F7ABEF	168	FPrintScan	PR01011	GLUTPROXDASE	132	141	5.5e-21	T	14-Apr-2010	IPR000889	Glutathione peroxidase	Molecular Function: glutathione peroxidase activity (GO:0004602), Biological Process: response to oxidative stress (GO:0006979), Biological Process: oxidation reduction (GO:0055114)
GB14138-PA	E958FA9E42F7ABEF	168	PatternScan	PS00460	GLUTATHIONE_PEROXID_1	33	48	NA	T	14-Apr-2010	IPR000889	Glutathione peroxidase	Molecular Function: glutathione peroxidase activity (GO:0004602), Biological Process: response to oxidative stress (GO:0006979), Biological Process: oxidation reduction (GO:0055114)
GB14138-PA	E958FA9E42F7ABEF	168	PatternScan	PS00763	GLUTATHIONE_PEROXID_2	71	78	NA	T	14-Apr-2010	IPR000889	Glutathione peroxidase	Molecular Function: glutathione peroxidase activity (GO:0004602), Biological Process: response to oxidative stress (GO:0006979), Biological Process: oxidation reduction (GO:0055114)
GB14138-PA	E958FA9E42F7ABEF	168	superfamily	SSF52833	Thioredoxin-like	11	167	1.1e-56	T	14-Apr-2010	IPR012336	Thioredoxin-like fold
GB14361-PA	0040E28C8A91011C	1010	SignalPHMM	SignalP	signal-peptide	1	16	NA	?	14-Apr-2010	NULL	NULL
GB14361-PA	0040E28C8A91011C	1010	superfamily	SSF48056	Di-copper centre-containing domain	157	452	1.9e-66	T	14-Apr-2010	IPR008922	Di-copper centre-containing
GB14361-PA	0040E28C8A91011C	1010	superfamily	SSF81296	E set domains	453	651	1.2e-51	T	14-Apr-2010	IPR014756	Immunoglobulin E-set
GB14361-PA	0040E28C8A91011C	1010	superfamily	SSF48050	Hemocyanin, N-terminal domain	27	156	1.5e-37	T	14-Apr-2010	IPR005204	Hemocyanin, N-terminal
GB14361-PA	0040E28C8A91011C	1010	superfamily	SSF81296	E set domains	948	1002	1.9e-08	T	14-Apr-2010	IPR014756	Immunoglobulin E-set
GB14361-PA	0040E28C8A91011C	1010	HMMPfam	PF03723	Hemocyanin_C	453	651	8e-52	T	14-Apr-2010	IPR005203	Hemocyanin, C-terminal
GB14361-PA	0040E28C8A91011C	1010	HMMPfam	PF00372	Hemocyanin_M	157	226	2.8e-08	T	14-Apr-2010	IPR000896	Hemocyanin, copper-containing	Molecular Function: oxygen transporter activity (GO:0005344), Biological Process: transport (GO:0006810)
GB14361-PA	0040E28C8A91011C	1010	HMMPfam	PF00372	Hemocyanin_M	272	447	2.3e-40	T	14-Apr-2010	IPR000896	Hemocyanin, copper-containing	Molecular Function: oxygen transporter activity (GO:0005344), Biological Process: transport (GO:0006810)
GB14361-PA	0040E28C8A91011C	1010	HMMPfam	PF03722	Hemocyanin_N	28	153	9e-37	T	14-Apr-2010	IPR005204	Hemocyanin, N-terminal
GB14361-PA	0040E28C8A91011C	1010	FPrintScan	PR00187	HAEMOCYANIN	208	221	9.5e-07	T	14-Apr-2010	IPR000896	Hemocyanin, copper-containing	Molecular Function: oxygen transporter activity (GO:0005344), Biological Process: transport (GO:0006810)
GB14361-PA	0040E28C8A91011C	1010	FPrintScan	PR00187	HAEMOCYANIN	430	445	9.5e-07	T	14-Apr-2010	IPR000896	Hemocyanin, copper-containing	Molecular Function: oxygen transporter activity (GO:0005344), Biological Process: transport (GO:0006810)
GB14361-PA	0040E28C8A91011C	1010	HMMPanther	PTHR11511:SF6	HEXAMERIN 2 BETA	205	644	8.3e-80	T	14-Apr-2010	NULL	NULL
GB14361-PA	0040E28C8A91011C	1010	HMMPanther	PTHR11511	INSECT HEMOCYANIN-RELATED	205	644	8.3e-80	T	14-Apr-2010	IPR013788	Arthropod hemocyanin/insect LSP	Molecular Function: oxygen transporter activity (GO:0005344), Biological Process: transport (GO:0006810)
GB14520-PA	02BF4E9B786E37AA	776	HMMPanther	PTHR10489:SF32	FASCICLIN II (FAS II)	22	660	4.9e-242	T	14-Apr-2010	NULL	NULL
GB14520-PA	02BF4E9B786E37AA	776	HMMPanther	PTHR10489	CELL ADHESION MOLECULE	22	660	4.9e-242	T	14-Apr-2010	NULL	NULL
GB14520-PA	02BF4E9B786E37AA	776	HMMSmart	SM00408	IGc2	86	149	1.3e-08	T	14-Apr-2010	IPR003598	Immunoglobulin subtype 2
GB14520-PA	02BF4E9B786E37AA	776	HMMSmart	SM00408	IGc2	177	244	1.1e-14	T	14-Apr-2010	IPR003598	Immunoglobulin subtype 2
GB14520-PA	02BF4E9B786E37AA	776	HMMSmart	SM00408	IGc2	269	347	4.4e-08	T	14-Apr-2010	IPR003598	Immunoglobulin subtype 2
GB14520-PA	02BF4E9B786E37AA	776	HMMSmart	SM00409	IG	368	453	0.075	T	14-Apr-2010	IPR003599	Immunoglobulin subtype
GB14520-PA	02BF4E9B786E37AA	776	HMMSmart	SM00060	FN3	456	539	8.3e-06	T	14-Apr-2010	IPR003961	Fibronectin, type III
GB14520-PA	02BF4E9B786E37AA	776	HMMSmart	SM00060	FN3	558	651	1.7	T	14-Apr-2010	IPR003961	Fibronectin, type III
GB14520-PA	02BF4E9B786E37AA	776	FPrintScan	PR01838	NCAMFAMILY	69	96	6.5e-09	T	14-Apr-2010	IPR009138	Neural cell adhesion	Biological Process: cell adhesion (GO:0007155), Cellular Component: membrane (GO:0016020)
GB14520-PA	02BF4E9B786E37AA	776	FPrintScan	PR01838	NCAMFAMILY	144	172	6.5e-09	T	14-Apr-2010	IPR009138	Neural cell adhesion	Biological Process: cell adhesion (GO:0007155), Cellular Component: membrane (GO:0016020)
GB14520-PA	02BF4E9B786E37AA	776	FPrintScan	PR01838	NCAMFAMILY	235	264	6.5e-09	T	14-Apr-2010	IPR009138	Neural cell adhesion	Biological Process: cell adhesion (GO:0007155), Cellular Component: membrane (GO:0016020)
GB14520-PA	02BF4E9B786E37AA	776	TMHMM	tmhmm	transmembrane_regions	676	696	NA	?	14-Apr-2010	NULL	NULL
GB14520-PA	02BF4E9B786E37AA	776	superfamily	SSF48726	Immunoglobulin	157	257	2.9e-26	T	14-Apr-2010	NULL	NULL
GB14520-PA	02BF4E9B786E37AA	776	superfamily	SSF48726	Immunoglobulin	66	145	9.3e-19	T	14-Apr-2010	NULL	NULL
GB14520-PA	02BF4E9B786E37AA	776	superfamily	SSF48726	Immunoglobulin	256	357	2.8e-16	T	14-Apr-2010	NULL	NULL
GB14520-PA	02BF4E9B786E37AA	776	superfamily	SSF48726	Immunoglobulin	353	451	1.5e-15	T	14-Apr-2010	NULL	NULL
GB14520-PA	02BF4E9B786E37AA	776	superfamily	SSF49265	Fibronectin type III	455	551	3e-14	T	14-Apr-2010	IPR008957	Fibronectin, type III-like fold
GB14520-PA	02BF4E9B786E37AA	776	superfamily	SSF49265	Fibronectin type III	553	663	2e-10	T	14-Apr-2010	IPR008957	Fibronectin, type III-like fold
GB14520-PA	02BF4E9B786E37AA	776	superfamily	SSF48726	Immunoglobulin	30	62	0.0081	T	14-Apr-2010	NULL	NULL
GB14520-PA	02BF4E9B786E37AA	776	ProfileScan	PS50835	IG_LIKE	1	67	7.341	T	14-Apr-2010	IPR007110	Immunoglobulin-like
GB14520-PA	02BF4E9B786E37AA	776	ProfileScan	PS50835	IG_LIKE	88	158	11.152	T	14-Apr-2010	IPR007110	Immunoglobulin-like
GB14520-PA	02BF4E9B786E37AA	776	ProfileScan	PS50835	IG_LIKE	165	253	14.564	T	14-Apr-2010	IPR007110	Immunoglobulin-like
GB14520-PA	02BF4E9B786E37AA	776	ProfileScan	PS50835	IG_LIKE	258	356	9.591	T	14-Apr-2010	IPR007110	Immunoglobulin-like
GB14520-PA	02BF4E9B786E37AA	776	ProfileScan	PS50835	IG_LIKE	361	451	9.573	T	14-Apr-2010	IPR007110	Immunoglobulin-like
GB14520-PA	02BF4E9B786E37AA	776	ProfileScan	PS50853	FN3	456	549	13.779	T	14-Apr-2010	IPR003961	Fibronectin, type III
GB14520-PA	02BF4E9B786E37AA	776	ProfileScan	PS50853	FN3	555	660	14.074	T	14-Apr-2010	IPR003961	Fibronectin, type III
GB14520-PA	02BF4E9B786E37AA	776	HMMPfam	PF07679	I-set	88	151	1.6e-12	T	14-Apr-2010	NULL	NULL
GB14520-PA	02BF4E9B786E37AA	776	HMMPfam	PF07679	I-set	165	254	2e-18	T	14-Apr-2010	NULL	NULL
GB14520-PA	02BF4E9B786E37AA	776	HMMPfam	PF07679	I-set	266	357	1.9e-07	T	14-Apr-2010	NULL	NULL
GB14520-PA	02BF4E9B786E37AA	776	HMMPfam	PF07679	I-set	376	450	1.8e-05	T	14-Apr-2010	NULL	NULL
GB14520-PA	02BF4E9B786E37AA	776	HMMPfam	PF00041	fn3	463	541	1.8e-10	T	14-Apr-2010	IPR003961	Fibronectin, type III
GB14520-PA	02BF4E9B786E37AA	776	HMMPfam	PF00041	fn3	571	653	6.2e-08	T	14-Apr-2010	IPR003961	Fibronectin, type III
GB14634-PA	5E8A009C79A65439	1696	SignalPHMM	SignalP	signal-peptide	1	44	NA	?	14-Apr-2010	NULL	NULL
GB14634-PA	5E8A009C79A65439	1696	HMMPfam	PF00728	Glyco_hydro_20	214	527	1.7e-90	T	14-Apr-2010	IPR015883	Glycoside hydrolase, family 20, catalytic core	Molecular Function: hydrolase activity, hydrolyzing O-glycosyl compounds (GO:0004553)
GB14634-PA	5E8A009C79A65439	1696	HMMPfam	PF02838	Glyco_hydro_20b	115	210	6.5e-14	T	14-Apr-2010	IPR015882	Beta-N-acetylhexosaminidase, subunit a/b	Molecular Function: beta-N-acetylhexosaminidase activity (GO:0004563), Biological Process: carbohydrate metabolic process (GO:0005975)
GB14634-PA	5E8A009C79A65439	1696	superfamily	SSF51445	(Trans)glycosidases	213	564	1.8e-110	T	14-Apr-2010	IPR017853	Glycoside hydrolase, catalytic core
GB14634-PA	5E8A009C79A65439	1696	superfamily	SSF55545	beta-N-acetylhexosaminidase-like domain	59	212	1.4e-28	T	14-Apr-2010	NULL	NULL
GB14634-PA	5E8A009C79A65439	1696	FPrintScan	PR00738	GLHYDRLASE20	170	190	2.8e-59	T	14-Apr-2010	IPR001540	Glycoside hydrolase, family 20	Molecular Function: beta-N-acetylhexosaminidase activity (GO:0004563), Biological Process: carbohydrate metabolic process (GO:0005975)
GB14634-PA	5E8A009C79A65439	1696	FPrintScan	PR00738	GLHYDRLASE20	207	224	2.8e-59	T	14-Apr-2010	IPR001540	Glycoside hydrolase, family 20	Molecular Function: beta-N-acetylhexosaminidase activity (GO:0004563), Biological Process: carbohydrate metabolic process (GO:0005975)
GB14634-PA	5E8A009C79A65439	1696	FPrintScan	PR00738	GLHYDRLASE20	236	257	2.8e-59	T	14-Apr-2010	IPR001540	Glycoside hydrolase, family 20	Molecular Function: beta-N-acetylhexosaminidase activity (GO:0004563), Biological Process: carbohydrate metabolic process (GO:0005975)
GB14634-PA	5E8A009C79A65439	1696	FPrintScan	PR00738	GLHYDRLASE20	290	307	2.8e-59	T	14-Apr-2010	IPR001540	Glycoside hydrolase, family 20	Molecular Function: beta-N-acetylhexosaminidase activity (GO:0004563), Biological Process: carbohydrate metabolic process (GO:0005975)
GB14634-PA	5E8A009C79A65439	1696	FPrintScan	PR00738	GLHYDRLASE20	336	354	2.8e-59	T	14-Apr-2010	IPR001540	Glycoside hydrolase, family 20	Molecular Function: beta-N-acetylhexosaminidase activity (GO:0004563), Biological Process: carbohydrate metabolic process (GO:0005975)
GB14634-PA	5E8A009C79A65439	1696	FPrintScan	PR00738	GLHYDRLASE20	358	371	2.8e-59	T	14-Apr-2010	IPR001540	Glycoside hydrolase, family 20	Molecular Function: beta-N-acetylhexosaminidase activity (GO:0004563), Biological Process: carbohydrate metabolic process (GO:0005975)
GB14634-PA	5E8A009C79A65439	1696	FPrintScan	PR00738	GLHYDRLASE20	493	509	2.8e-59	T	14-Apr-2010	IPR001540	Glycoside hydrolase, family 20	Molecular Function: beta-N-acetylhexosaminidase activity (GO:0004563), Biological Process: carbohydrate metabolic process (GO:0005975)
GB14634-PA	5E8A009C79A65439	1696	FPrintScan	PR00738	GLHYDRLASE20	510	527	2.8e-59	T	14-Apr-2010	IPR001540	Glycoside hydrolase, family 20	Molecular Function: beta-N-acetylhexosaminidase activity (GO:0004563), Biological Process: carbohydrate metabolic process (GO:0005975)
GB14634-PA	5E8A009C79A65439	1696	HMMPanther	PTHR22600	BETA-HEXOSAMINIDASE	159	556	9.2e-150	T	14-Apr-2010	IPR001540	Glycoside hydrolase, family 20	Molecular Function: beta-N-acetylhexosaminidase activity (GO:0004563), Biological Process: carbohydrate metabolic process (GO:0005975)
GB14747-PA	947CEEF5E1F0AF42	490	superfamily	SSF53649	Alkaline phosphatase-like	2	485	4.4e-97	T	14-Apr-2010	IPR017850	Alkaline-phosphatase-like, core domain	Molecular Function: catalytic activity (GO:0003824), Biological Process: metabolic process (GO:0008152)
GB14747-PA	947CEEF5E1F0AF42	490	HMMPfam	PF00884	Sulfatase	4	436	6.1e-59	T	14-Apr-2010	IPR000917	Sulfatase	Biological Process: metabolic process (GO:0008152), Molecular Function: sulfuric ester hydrolase activity (GO:0008484)
GB14747-PA	947CEEF5E1F0AF42	490	PatternScan	PS00523	SULFATASE_1	49	61	NA	T	14-Apr-2010	IPR000917	Sulfatase	Biological Process: metabolic process (GO:0008152), Molecular Function: sulfuric ester hydrolase activity (GO:0008484)
GB14747-PA	947CEEF5E1F0AF42	490	HMMPanther	PTHR10342:SF10	HEPARAN N-SULFATASE	5	384	6.8e-168	T	14-Apr-2010	NULL	NULL
GB14747-PA	947CEEF5E1F0AF42	490	HMMPanther	PTHR10342:SF10	HEPARAN N-SULFATASE	417	488	6.8e-168	T	14-Apr-2010	NULL	NULL
GB14747-PA	947CEEF5E1F0AF42	490	HMMPanther	PTHR10342	SULFATASE	5	384	6.8e-168	T	14-Apr-2010	NULL	NULL
GB14747-PA	947CEEF5E1F0AF42	490	HMMPanther	PTHR10342	SULFATASE	417	488	6.8e-168	T	14-Apr-2010	NULL	NULL
GB14758-PA	83E12FFDCBE92644	724	HMMPIR	PIRSF002583	Heat shock protein, HSP90/HTPG types	12	713	0	T	14-Apr-2010	IPR001404	Chaperone protein htpG	Molecular Function: ATP binding (GO:0005524), Biological Process: protein folding (GO:0006457), Biological Process: response to stress (GO:0006950), Molecular Function: unfolded protein binding (GO:0051082)
GB14758-PA	83E12FFDCBE92644	724	FPrintScan	PR00775	HEATSHOCK90	14	34	3.3e-85	T	14-Apr-2010	IPR020575	Heat shock protein Hsp90, N-terminal
GB14758-PA	83E12FFDCBE92644	724	FPrintScan	PR00775	HEATSHOCK90	35	57	3.3e-85	T	14-Apr-2010	IPR020575	Heat shock protein Hsp90, N-terminal
GB14758-PA	83E12FFDCBE92644	724	FPrintScan	PR00775	HEATSHOCK90	84	101	3.3e-85	T	14-Apr-2010	IPR020575	Heat shock protein Hsp90, N-terminal
GB14758-PA	83E12FFDCBE92644	724	FPrintScan	PR00775	HEATSHOCK90	102	119	3.3e-85	T	14-Apr-2010	IPR020575	Heat shock protein Hsp90, N-terminal
GB14758-PA	83E12FFDCBE92644	724	FPrintScan	PR00775	HEATSHOCK90	127	149	3.3e-85	T	14-Apr-2010	IPR020575	Heat shock protein Hsp90, N-terminal
GB14758-PA	83E12FFDCBE92644	724	FPrintScan	PR00775	HEATSHOCK90	178	195	3.3e-85	T	14-Apr-2010	IPR020575	Heat shock protein Hsp90, N-terminal
GB14758-PA	83E12FFDCBE92644	724	FPrintScan	PR00775	HEATSHOCK90	196	214	3.3e-85	T	14-Apr-2010	IPR020575	Heat shock protein Hsp90, N-terminal
GB14758-PA	83E12FFDCBE92644	724	HMMSmart	SM00387	HATPase_c	36	190	7.3e-09	T	14-Apr-2010	IPR003594	ATPase-like, ATP-binding domain	Molecular Function: ATP binding (GO:0005524)
GB14758-PA	83E12FFDCBE92644	724	HMMPanther	PTHR11528	HEAT SHOCK PROTEIN 90	1	724	0	T	14-Apr-2010	IPR001404	Chaperone protein htpG	Molecular Function: ATP binding (GO:0005524), Biological Process: protein folding (GO:0006457), Biological Process: response to stress (GO:0006950), Molecular Function: unfolded protein binding (GO:0051082)
GB14758-PA	83E12FFDCBE92644	724	HMMPfam	PF00183	HSP90	192	724	3.6e-268	T	14-Apr-2010	IPR020576	Heat shock protein Hsp90, C-terminal
GB14758-PA	83E12FFDCBE92644	724	HMMPfam	PF02518	HATPase_c	38	187	1.3e-10	T	14-Apr-2010	IPR003594	ATPase-like, ATP-binding domain	Molecular Function: ATP binding (GO:0005524)
GB14758-PA	83E12FFDCBE92644	724	superfamily	SSF54211	Ribosomal protein S5 domain 2-like	284	539	5.1e-114	T	14-Apr-2010	IPR020568	Ribosomal protein S5 domain 2-type fold
GB14758-PA	83E12FFDCBE92644	724	superfamily	SSF55874	ATPase domain of HSP90 chaperone/DNA topoisomerase II/histidine kinase	7	219	1.3e-73	T	14-Apr-2010	IPR003594	ATPase-like, ATP-binding domain	Molecular Function: ATP binding (GO:0005524)
GB14758-PA	83E12FFDCBE92644	724	superfamily	SSF110942	HSP90 C-terminal domain (C-terminal part of Pfam 00183)	562	684	8.8e-44	T	14-Apr-2010	NULL	NULL
GB14791-PA	56646B2EF1E7F131	547	HMMTigr	TIGR00962	atpA: ATP synthase F1, alpha subunit	39	547	0	T	14-Apr-2010	IPR005294	ATPase, F1 complex, alpha subunit	Biological Process: ATP synthesis coupled proton transport (GO:0015986), Cellular Component: proton-transporting ATP synthase complex, catalytic core F(1) (GO:0045261), Molecular Function: hydrogen ion transporting ATP synthase activity, rotational mechanism (GO:0046933), Molecular Function: proton-transporting ATPase activity, rotational mechanism (GO:0046961)
GB14791-PA	56646B2EF1E7F131	547	PatternScan	PS00152	ATPASE_ALPHA_BETA	400	409	NA	T	14-Apr-2010	IPR020003	ATPase, F1/V1/A1 complex, alpha/beta subunit, nucleotide-binding domain, active site	Biological Process: ATP synthesis coupled proton transport (GO:0015986), Molecular Function: hydrolase activity, acting on acid anhydrides, catalyzing transmembrane movement of substances (GO:0016820), Cellular Component: proton-transporting two-sector ATPase complex, catalytic domain (GO:0033178)
GB14791-PA	56646B2EF1E7F131	547	HMMPanther	PTHR15184	ATP SYNTHASE	239	545	1.1e-203	T	14-Apr-2010	NULL	NULL
GB14791-PA	56646B2EF1E7F131	547	SignalPHMM	SignalP	signal-peptide	1	15	NA	?	14-Apr-2010	NULL	NULL
GB14791-PA	56646B2EF1E7F131	547	superfamily	SSF52540	P-loop containing nucleoside triphosphate hydrolases	132	416	5.9e-109	T	14-Apr-2010	NULL	NULL
GB14791-PA	56646B2EF1E7F131	547	superfamily	SSF47917	C-terminal domain of alpha and beta subunits of F1 ATP synthase	417	545	1.6e-47	T	14-Apr-2010	IPR000793	ATPase, F1/V1/A1 complex, alpha/beta subunit, C-terminal	Biological Process: ATP synthesis coupled proton transport (GO:0015986), Molecular Function: hydrolase activity, acting on acid anhydrides, catalyzing transmembrane movement of substances (GO:0016820), Cellular Component: proton-transporting two-sector ATPase complex, catalytic domain (GO:0033178)
GB14791-PA	56646B2EF1E7F131	547	superfamily	SSF50615	N-terminal domain of alpha and beta subunits of F1 ATP synthase	46	131	3.8e-32	T	14-Apr-2010	IPR018118	ATPase, F1/A1 complex, alpha/beta subunit, N-terminal	Biological Process: proton transport (GO:0015992), Cellular Component: proton-transporting two-sector ATPase complex (GO:0016469), Biological Process: ATP metabolic process (GO:0046034), Molecular Function: hydrogen ion transporting ATP synthase activity, rotational mechanism (GO:0046933), Molecular Function: proton-transporting ATPase activity, rotational mechanism (GO:0046961)
GB14791-PA	56646B2EF1E7F131	547	HMMPfam	PF00006	ATP-synt_ab	185	409	2.3e-72	T	14-Apr-2010	IPR000194	ATPase, F1/V1/A1 complex, alpha/beta subunit, nucleotide-binding domain	Biological Process: ATP synthesis coupled proton transport (GO:0015986), Molecular Function: hydrolase activity, acting on acid anhydrides, catalyzing transmembrane movement of substances (GO:0016820), Cellular Component: proton-transporting two-sector ATPase complex, catalytic domain (GO:0033178)
GB14791-PA	56646B2EF1E7F131	547	HMMPfam	PF00306	ATP-synt_ab_C	421	520	1.9e-26	T	14-Apr-2010	IPR000793	ATPase, F1/V1/A1 complex, alpha/beta subunit, C-terminal	Biological Process: ATP synthesis coupled proton transport (GO:0015986), Molecular Function: hydrolase activity, acting on acid anhydrides, catalyzing transmembrane movement of substances (GO:0016820), Cellular Component: proton-transporting two-sector ATPase complex, catalytic domain (GO:0033178)
GB14791-PA	56646B2EF1E7F131	547	HMMPfam	PF02874	ATP-synt_ab_N	63	129	2.1e-20	T	14-Apr-2010	IPR004100	ATPase, F1/V1/A1 complex, alpha/beta subunit, N-terminal	Biological Process: proton transport (GO:0015992), Cellular Component: proton-transporting two-sector ATPase complex (GO:0016469), Biological Process: ATP metabolic process (GO:0046034), Molecular Function: hydrogen ion transporting ATP synthase activity, rotational mechanism (GO:0046933), Molecular Function: proton-transporting ATPase activity, rotational mechanism (GO:0046961)
GB14798-PA	E75B2C648746CB87	333	FPrintScan	PR00078	G3PDHDRGNASE	108	121	4.2e-48	T	14-Apr-2010	IPR020832	Glyceraldehyde 3-phosphate dehydrogenase, catalytic domain, subgroup
GB14798-PA	E75B2C648746CB87	333	FPrintScan	PR00078	G3PDHDRGNASE	143	161	4.2e-48	T	14-Apr-2010	IPR020832	Glyceraldehyde 3-phosphate dehydrogenase, catalytic domain, subgroup
GB14798-PA	E75B2C648746CB87	333	FPrintScan	PR00078	G3PDHDRGNASE	170	186	4.2e-48	T	14-Apr-2010	IPR020832	Glyceraldehyde 3-phosphate dehydrogenase, catalytic domain, subgroup
GB14798-PA	E75B2C648746CB87	333	FPrintScan	PR00078	G3PDHDRGNASE	227	244	4.2e-48	T	14-Apr-2010	IPR020832	Glyceraldehyde 3-phosphate dehydrogenase, catalytic domain, subgroup
GB14798-PA	E75B2C648746CB87	333	FPrintScan	PR00078	G3PDHDRGNASE	267	282	4.2e-48	T	14-Apr-2010	IPR020832	Glyceraldehyde 3-phosphate dehydrogenase, catalytic domain, subgroup
GB14798-PA	E75B2C648746CB87	333	HMMTigr	TIGR01534	GAPDH-I: glyceraldehyde-3-phosphate dehydro	3	323	6.2e-195	T	14-Apr-2010	IPR006424	Glyceraldehyde-3-phosphate dehydrogenase, type I	Biological Process: glucose metabolic process (GO:0006006), Molecular Function: glyceraldehyde-3-phosphate dehydrogenase activity (GO:0008943), Molecular Function: NAD or NADH binding (GO:0051287), Biological Process: oxidation reduction (GO:0055114)
GB14798-PA	E75B2C648746CB87	333	PatternScan	PS00071	GAPDH	147	154	NA	T	14-Apr-2010	IPR020830	Glyceraldehyde 3-phosphate dehydrogenase, active site
GB14798-PA	E75B2C648746CB87	333	superfamily	SSF55347	Glyceraldehyde-3-phosphate dehydrogenase-like, C-terminal domain	149	312	3.2e-81	T	14-Apr-2010	NULL	NULL
GB14798-PA	E75B2C648746CB87	333	superfamily	SSF51735	NAD(P)-binding Rossmann-fold domains	2	171	2.3e-75	T	14-Apr-2010	IPR016040	NAD(P)-binding domain	Molecular Function: catalytic activity (GO:0003824), Molecular Function: binding (GO:0005488), Biological Process: metabolic process (GO:0008152)
GB14798-PA	E75B2C648746CB87	333	HMMPIR	PIRSF000149	Glyceraldehyde-3-phosphate dehydrogenase	1	333	2.5e-165	T	14-Apr-2010	IPR020831	Glyceraldehyde 3-phosphate dehydrogenase family
GB14798-PA	E75B2C648746CB87	333	HMMPanther	PTHR10836	GLYCERALDEHYDE 3-PHOSPHATE DEHYDROGENASE	3	331	1.2e-256	T	14-Apr-2010	IPR000173	Glyceraldehyde 3-phosphate dehydrogenase subfamily	Molecular Function: glyceraldehyde-3-phosphate dehydrogenase (phosphorylating) activity (GO:0004365), Biological Process: glucose metabolic process (GO:0006006), Molecular Function: NAD or NADH binding (GO:0051287), Biological Process: oxidation reduction (GO:0055114)
GB14798-PA	E75B2C648746CB87	333	HMMPfam	PF02800	Gp_dh_C	154	311	7.6e-69	T	14-Apr-2010	IPR020829	Glyceraldehyde 3-phosphate dehydrogenase, catalytic domain
GB14798-PA	E75B2C648746CB87	333	HMMPfam	PF00044	Gp_dh_N	3	149	1.1e-57	T	14-Apr-2010	IPR020828	Glyceraldehyde 3-phosphate dehydrogenase, NAD(P) binding domain
GB14832-PA	28E146EFE19D35AD	257	superfamily	SSF46548	alpha-helical ferredoxin	136	248	3e-49	T	14-Apr-2010	IPR009051	Alpha-helical ferredoxin	Molecular Function: oxidoreductase activity (GO:0016491), Molecular Function: iron-sulfur cluster binding (GO:0051536), Biological Process: oxidation reduction (GO:0055114)
GB14832-PA	28E146EFE19D35AD	257	superfamily	SSF54292	2Fe-2S ferredoxin-like	28	135	7.7e-34	T	14-Apr-2010	IPR001041	Ferredoxin	Molecular Function: electron carrier activity (GO:0009055), Molecular Function: iron-sulfur cluster binding (GO:0051536)
GB14832-PA	28E146EFE19D35AD	257	HMMPanther	PTHR11921	SUCCINATE DEHYDROGENASE IRON-SULFUR PROTEIN	47	248	7.6e-131	T	14-Apr-2010	NULL	NULL
GB14832-PA	28E146EFE19D35AD	257	ProfileScan	PS51085	2FE2S_FER_2	35	126	8.978	T	14-Apr-2010	IPR001041	Ferredoxin	Molecular Function: electron carrier activity (GO:0009055), Molecular Function: iron-sulfur cluster binding (GO:0051536)
GB14832-PA	28E146EFE19D35AD	257	ProfileScan	PS51379	4FE4S_FER_2	169	199	7.391	T	14-Apr-2010	IPR017896	4Fe-4S ferredoxin, iron-sulpur binding domain
GB14832-PA	28E146EFE19D35AD	257	PatternScan	PS00197	2FE2S_FER_1	86	94	NA	T	14-Apr-2010	IPR006058	2Fe-2S ferredoxin, iron-sulphur binding site	Molecular Function: electron carrier activity (GO:0009055)
GB14832-PA	28E146EFE19D35AD	257	PatternScan	PS00198	4FE4S_FER_1	179	190	NA	T	14-Apr-2010	IPR017900	4Fe-4S ferredoxin, iron-sulphur binding, conserved site	Molecular Function: electron carrier activity (GO:0009055), Molecular Function: iron-sulfur cluster binding (GO:0051536)
GB14832-PA	28E146EFE19D35AD	257	HMMTigr	TIGR00384	dhsB: succinate dehydrogenase and fumarate	37	255	7.6e-83	T	14-Apr-2010	IPR004489	Succinate dehydrogenase/fumarate reductase iron-sulphur protein	Biological Process: tricarboxylic acid cycle (GO:0006099), Molecular Function: oxidoreductase activity (GO:0016491), Biological Process: oxidation reduction (GO:0055114)
GB14852-PA	640D8932073E2E8B	658	HMMPfam	PF00012	HSP70	6	612	2.7e-277	T	14-Apr-2010	IPR013126	Heat shock protein 70
GB14852-PA	640D8932073E2E8B	658	FPrintScan	PR00301	HEATSHOCK70	5	18	1.8e-89	T	14-Apr-2010	IPR001023	Heat shock protein Hsp70	Molecular Function: ATP binding (GO:0005524)
GB14852-PA	640D8932073E2E8B	658	FPrintScan	PR00301	HEATSHOCK70	33	45	1.8e-89	T	14-Apr-2010	IPR001023	Heat shock protein Hsp70	Molecular Function: ATP binding (GO:0005524)
GB14852-PA	640D8932073E2E8B	658	FPrintScan	PR00301	HEATSHOCK70	55	63	1.8e-89	T	14-Apr-2010	IPR001023	Heat shock protein Hsp70	Molecular Function: ATP binding (GO:0005524)
GB14852-PA	640D8932073E2E8B	658	FPrintScan	PR00301	HEATSHOCK70	142	162	1.8e-89	T	14-Apr-2010	IPR001023	Heat shock protein Hsp70	Molecular Function: ATP binding (GO:0005524)
GB14852-PA	640D8932073E2E8B	658	FPrintScan	PR00301	HEATSHOCK70	203	213	1.8e-89	T	14-Apr-2010	IPR001023	Heat shock protein Hsp70	Molecular Function: ATP binding (GO:0005524)
GB14852-PA	640D8932073E2E8B	658	FPrintScan	PR00301	HEATSHOCK70	331	347	1.8e-89	T	14-Apr-2010	IPR001023	Heat shock protein Hsp70	Molecular Function: ATP binding (GO:0005524)
GB14852-PA	640D8932073E2E8B	658	FPrintScan	PR00301	HEATSHOCK70	363	383	1.8e-89	T	14-Apr-2010	IPR001023	Heat shock protein Hsp70	Molecular Function: ATP binding (GO:0005524)
GB14852-PA	640D8932073E2E8B	658	FPrintScan	PR00301	HEATSHOCK70	390	409	1.8e-89	T	14-Apr-2010	IPR001023	Heat shock protein Hsp70	Molecular Function: ATP binding (GO:0005524)
GB14852-PA	640D8932073E2E8B	658	FPrintScan	PR00301	HEATSHOCK70	471	487	1.8e-89	T	14-Apr-2010	IPR001023	Heat shock protein Hsp70	Molecular Function: ATP binding (GO:0005524)
GB14852-PA	640D8932073E2E8B	658	PatternScan	PS00297	HSP70_1	9	16	NA	T	14-Apr-2010	IPR018181	Heat shock protein 70, conserved site
GB14852-PA	640D8932073E2E8B	658	PatternScan	PS00329	HSP70_2	197	210	NA	T	14-Apr-2010	IPR018181	Heat shock protein 70, conserved site
GB14852-PA	640D8932073E2E8B	658	PatternScan	PS01036	HSP70_3	334	348	NA	T	14-Apr-2010	IPR018181	Heat shock protein 70, conserved site
GB14852-PA	640D8932073E2E8B	658	HMMPanther	PTHR19375:SF1	HEAT SHOCK PROTEIN 70 (HSP70)	1	527	0	T	14-Apr-2010	NULL	NULL
GB14852-PA	640D8932073E2E8B	658	HMMPanther	PTHR19375	HEAT SHOCK PROTEIN 70KDA	1	527	0	T	14-Apr-2010	IPR001023	Heat shock protein Hsp70	Molecular Function: ATP binding (GO:0005524)
GB14852-PA	640D8932073E2E8B	658	superfamily	SSF53067	Actin-like ATPase domain	3	188	1.5e-72	T	14-Apr-2010	NULL	NULL
GB14852-PA	640D8932073E2E8B	658	superfamily	SSF53067	Actin-like ATPase domain	189	381	1.8e-71	T	14-Apr-2010	NULL	NULL
GB14852-PA	640D8932073E2E8B	658	superfamily	SSF100920	Heat shock protein 70kD (HSP70), peptide-binding domain	385	543	1.6e-67	T	14-Apr-2010	NULL	NULL
GB14852-PA	640D8932073E2E8B	658	superfamily	SSF100934	Heat shock protein 70kD (HSP70), C-terminal subdomain	537	620	6.6e-32	T	14-Apr-2010	NULL	NULL
GB14947-PA	25C5E397D89D1090	566	HMMPanther	PTHR21049	RIBOPHORIN I	101	560	1.4e-185	T	14-Apr-2010	IPR007676	Ribophorin I	Molecular Function: dolichyl-diphosphooligosaccharide-protein glycotransferase activity (GO:0004579), Cellular Component: endoplasmic reticulum (GO:0005783), Biological Process: protein amino acid glycosylation (GO:0006486), Cellular Component: integral to membrane (GO:0016021)
GB14947-PA	25C5E397D89D1090	566	TMHMM	tmhmm	transmembrane_regions	5	25	NA	?	14-Apr-2010	NULL	NULL
GB14947-PA	25C5E397D89D1090	566	HMMPfam	PF04597	Ribophorin_I	101	414	1.7e-113	T	14-Apr-2010	IPR007676	Ribophorin I	Molecular Function: dolichyl-diphosphooligosaccharide-protein glycotransferase activity (GO:0004579), Cellular Component: endoplasmic reticulum (GO:0005783), Biological Process: protein amino acid glycosylation (GO:0006486), Cellular Component: integral to membrane (GO:0016021)
GB14947-PA	25C5E397D89D1090	566	SignalPHMM	SignalP	signal-peptide	1	26	NA	?	14-Apr-2010	NULL	NULL
GB15016-PA	4E45F5C777CFAB0A	658	PatternScan	PS00297	HSP70_1	36	43	NA	T	14-Apr-2010	IPR018181	Heat shock protein 70, conserved site
GB15016-PA	4E45F5C777CFAB0A	658	PatternScan	PS00329	HSP70_2	224	237	NA	T	14-Apr-2010	IPR018181	Heat shock protein 70, conserved site
GB15016-PA	4E45F5C777CFAB0A	658	PatternScan	PS01036	HSP70_3	361	375	NA	T	14-Apr-2010	IPR018181	Heat shock protein 70, conserved site
GB15016-PA	4E45F5C777CFAB0A	658	HMMPanther	PTHR19375:SF1	HEAT SHOCK PROTEIN 70 (HSP70)	16	552	0	T	14-Apr-2010	NULL	NULL
GB15016-PA	4E45F5C777CFAB0A	658	HMMPanther	PTHR19375	HEAT SHOCK PROTEIN 70KDA	16	552	0	T	14-Apr-2010	IPR001023	Heat shock protein Hsp70	Molecular Function: ATP binding (GO:0005524)
GB15016-PA	4E45F5C777CFAB0A	658	SignalPHMM	SignalP	signal-peptide	1	21	NA	?	14-Apr-2010	NULL	NULL
GB15016-PA	4E45F5C777CFAB0A	658	HMMPfam	PF00012	HSP70	33	638	8.5e-270	T	14-Apr-2010	IPR013126	Heat shock protein 70
GB15016-PA	4E45F5C777CFAB0A	658	FPrintScan	PR00301	HEATSHOCK70	32	45	8.1e-84	T	14-Apr-2010	IPR001023	Heat shock protein Hsp70	Molecular Function: ATP binding (GO:0005524)
GB15016-PA	4E45F5C777CFAB0A	658	FPrintScan	PR00301	HEATSHOCK70	60	72	8.1e-84	T	14-Apr-2010	IPR001023	Heat shock protein Hsp70	Molecular Function: ATP binding (GO:0005524)
GB15016-PA	4E45F5C777CFAB0A	658	FPrintScan	PR00301	HEATSHOCK70	83	91	8.1e-84	T	14-Apr-2010	IPR001023	Heat shock protein Hsp70	Molecular Function: ATP binding (GO:0005524)
GB15016-PA	4E45F5C777CFAB0A	658	FPrintScan	PR00301	HEATSHOCK70	170	190	8.1e-84	T	14-Apr-2010	IPR001023	Heat shock protein Hsp70	Molecular Function: ATP binding (GO:0005524)
GB15016-PA	4E45F5C777CFAB0A	658	FPrintScan	PR00301	HEATSHOCK70	230	240	8.1e-84	T	14-Apr-2010	IPR001023	Heat shock protein Hsp70	Molecular Function: ATP binding (GO:0005524)
GB15016-PA	4E45F5C777CFAB0A	658	FPrintScan	PR00301	HEATSHOCK70	358	374	8.1e-84	T	14-Apr-2010	IPR001023	Heat shock protein Hsp70	Molecular Function: ATP binding (GO:0005524)
GB15016-PA	4E45F5C777CFAB0A	658	FPrintScan	PR00301	HEATSHOCK70	390	410	8.1e-84	T	14-Apr-2010	IPR001023	Heat shock protein Hsp70	Molecular Function: ATP binding (GO:0005524)
GB15016-PA	4E45F5C777CFAB0A	658	FPrintScan	PR00301	HEATSHOCK70	415	434	8.1e-84	T	14-Apr-2010	IPR001023	Heat shock protein Hsp70	Molecular Function: ATP binding (GO:0005524)
GB15016-PA	4E45F5C777CFAB0A	658	FPrintScan	PR00301	HEATSHOCK70	496	512	8.1e-84	T	14-Apr-2010	IPR001023	Heat shock protein Hsp70	Molecular Function: ATP binding (GO:0005524)
GB15016-PA	4E45F5C777CFAB0A	658	superfamily	SSF53067	Actin-like ATPase domain	30	216	1.3e-70	T	14-Apr-2010	NULL	NULL
GB15016-PA	4E45F5C777CFAB0A	658	superfamily	SSF53067	Actin-like ATPase domain	216	408	7.3e-68	T	14-Apr-2010	NULL	NULL
GB15016-PA	4E45F5C777CFAB0A	658	superfamily	SSF100920	Heat shock protein 70kD (HSP70), peptide-binding domain	410	568	1.3e-63	T	14-Apr-2010	NULL	NULL
GB15016-PA	4E45F5C777CFAB0A	658	superfamily	SSF100934	Heat shock protein 70kD (HSP70), C-terminal subdomain	562	646	8e-26	T	14-Apr-2010	NULL	NULL
GB15049-PA	00F112CB3536B7FE	732	PatternScan	PS00902	GLUTAMATE_5_KINASE	244	261	NA	T	14-Apr-2010	IPR019797	Glutamate 5-kinase, conserved site	Molecular Function: glutamate 5-kinase activity (GO:0004349), Biological Process: proline biosynthetic process (GO:0006561)
GB15049-PA	00F112CB3536B7FE	732	PatternScan	PS01223	PROA	618	639	NA	T	14-Apr-2010	IPR020593	Gamma-glutamyl phosphate reductase GPR, conserved site	Molecular Function: glutamate-5-semialdehyde dehydrogenase activity (GO:0004350), Biological Process: proline biosynthetic process (GO:0006561)
GB15049-PA	00F112CB3536B7FE	732	FPrintScan	PR00474	GLU5KINASE	50	64	5.2e-54	T	14-Apr-2010	IPR001057	Glutamate 5-kinase	Molecular Function: glutamate 5-kinase activity (GO:0004349), Biological Process: proline biosynthetic process (GO:0006561)
GB15049-PA	00F112CB3536B7FE	732	FPrintScan	PR00474	GLU5KINASE	102	130	5.2e-54	T	14-Apr-2010	IPR001057	Glutamate 5-kinase	Molecular Function: glutamate 5-kinase activity (GO:0004349), Biological Process: proline biosynthetic process (GO:0006561)
GB15049-PA	00F112CB3536B7FE	732	FPrintScan	PR00474	GLU5KINASE	142	163	5.2e-54	T	14-Apr-2010	IPR001057	Glutamate 5-kinase	Molecular Function: glutamate 5-kinase activity (GO:0004349), Biological Process: proline biosynthetic process (GO:0006561)
GB15049-PA	00F112CB3536B7FE	732	FPrintScan	PR00474	GLU5KINASE	188	215	5.2e-54	T	14-Apr-2010	IPR001057	Glutamate 5-kinase	Molecular Function: glutamate 5-kinase activity (GO:0004349), Biological Process: proline biosynthetic process (GO:0006561)
GB15049-PA	00F112CB3536B7FE	732	FPrintScan	PR00474	GLU5KINASE	246	266	5.2e-54	T	14-Apr-2010	IPR001057	Glutamate 5-kinase	Molecular Function: glutamate 5-kinase activity (GO:0004349), Biological Process: proline biosynthetic process (GO:0006561)
GB15049-PA	00F112CB3536B7FE	732	HMMPIR	PIRSF036429	Delta-1-pyrroline-5-carboxylate synthetase	1	731	0	T	14-Apr-2010	IPR005766	Delta l-pyrroline-5-carboxylate synthetase	Molecular Function: catalytic activity (GO:0003824), Biological Process: proline biosynthetic process (GO:0006561), Biological Process: oxidation reduction (GO:0055114)
GB15049-PA	00F112CB3536B7FE	732	HMMPfam	PF00696	AA_kinase	13	272	1.4e-35	T	14-Apr-2010	IPR001048	Aspartate/glutamate/uridylate kinase	Biological Process: cellular amino acid biosynthetic process (GO:0008652)
GB15049-PA	00F112CB3536B7FE	732	HMMPfam	PF00171	Aldedh	302	603	1.1e-16	T	14-Apr-2010	IPR015590	Aldehyde dehydrogenase	Biological Process: metabolic process (GO:0008152), Molecular Function: oxidoreductase activity (GO:0016491), Biological Process: oxidation reduction (GO:0055114)
GB15049-PA	00F112CB3536B7FE	732	HMMPanther	PTHR11063:SF2	DELTA 1-PYRROLINE-5-CARBOXYLATE SYNTHETASE	17	727	0	T	14-Apr-2010	NULL	NULL
GB15049-PA	00F112CB3536B7FE	732	HMMPanther	PTHR11063	GLUTAMATE SEMIALDEHYDE DEHYDROGENASE	17	727	0	T	14-Apr-2010	NULL	NULL
GB15049-PA	00F112CB3536B7FE	732	HMMTigr	TIGR01092	P5CS: delta l-pyrroline-5-carboxylate synth	5	730	0	T	14-Apr-2010	IPR005766	Delta l-pyrroline-5-carboxylate synthetase	Molecular Function: catalytic activity (GO:0003824), Biological Process: proline biosynthetic process (GO:0006561), Biological Process: oxidation reduction (GO:0055114)
GB15049-PA	00F112CB3536B7FE	732	HMMTigr	TIGR01027	proB: glutamate 5-kinase	12	457	3e-25	T	14-Apr-2010	IPR005715	Glutamate 5-kinase, ProB-related	Molecular Function: glutamate 5-kinase activity (GO:0004349), Cellular Component: cytoplasm (GO:0005737), Biological Process: proline biosynthetic process (GO:0006561)
GB15049-PA	00F112CB3536B7FE	732	HMMTigr	TIGR00407	proA: glutamate-5-semialdehyde dehydrogenas	309	701	5.1e-152	T	14-Apr-2010	IPR000965	Gamma-glutamyl phosphate reductase GPR	Molecular Function: glutamate-5-semialdehyde dehydrogenase activity (GO:0004350), Biological Process: proline biosynthetic process (GO:0006561)
GB15049-PA	00F112CB3536B7FE	732	superfamily	SSF53720	ALDH-like	302	714	4.2e-100	T	14-Apr-2010	IPR016161	Aldehyde/histidinol dehydrogenase	Biological Process: metabolic process (GO:0008152), Molecular Function: oxidoreductase activity (GO:0016491), Biological Process: oxidation reduction (GO:0055114)
GB15049-PA	00F112CB3536B7FE	732	superfamily	SSF53633	Carbamate kinase-like	11	294	3.6e-49	T	14-Apr-2010	IPR001048	Aspartate/glutamate/uridylate kinase	Biological Process: cellular amino acid biosynthetic process (GO:0008652)
GB15079-PA	73CF54B08E170A22	553	PatternScan	PS00074	GLFV_DEHYDROGENASE	172	185	NA	T	14-Apr-2010	IPR006095	Glutamate/phenylalanine/leucine/valine dehydrogenase	Biological Process: cellular amino acid metabolic process (GO:0006520), Molecular Function: oxidoreductase activity (GO:0016491), Biological Process: oxidation reduction (GO:0055114)
GB15079-PA	73CF54B08E170A22	553	FPrintScan	PR00082	GLFDHDRGNASE	164	178	1.1e-32	T	14-Apr-2010	IPR006095	Glutamate/phenylalanine/leucine/valine dehydrogenase	Biological Process: cellular amino acid metabolic process (GO:0006520), Molecular Function: oxidoreductase activity (GO:0016491), Biological Process: oxidation reduction (GO:0055114)
GB15079-PA	73CF54B08E170A22	553	FPrintScan	PR00082	GLFDHDRGNASE	249	271	1.1e-32	T	14-Apr-2010	IPR006095	Glutamate/phenylalanine/leucine/valine dehydrogenase	Biological Process: cellular amino acid metabolic process (GO:0006520), Molecular Function: oxidoreductase activity (GO:0016491), Biological Process: oxidation reduction (GO:0055114)
GB15079-PA	73CF54B08E170A22	553	FPrintScan	PR00082	GLFDHDRGNASE	299	319	1.1e-32	T	14-Apr-2010	IPR006095	Glutamate/phenylalanine/leucine/valine dehydrogenase	Biological Process: cellular amino acid metabolic process (GO:0006520), Molecular Function: oxidoreductase activity (GO:0016491), Biological Process: oxidation reduction (GO:0055114)
GB15079-PA	73CF54B08E170A22	553	FPrintScan	PR00082	GLFDHDRGNASE	426	437	1.1e-32	T	14-Apr-2010	IPR006095	Glutamate/phenylalanine/leucine/valine dehydrogenase	Biological Process: cellular amino acid metabolic process (GO:0006520), Molecular Function: oxidoreductase activity (GO:0016491), Biological Process: oxidation reduction (GO:0055114)
GB15079-PA	73CF54B08E170A22	553	HMMPanther	PTHR11606:SF2	GLUTAMATE DEHYDROGENASE	70	553	1e-283	T	14-Apr-2010	IPR006095	Glutamate/phenylalanine/leucine/valine dehydrogenase	Biological Process: cellular amino acid metabolic process (GO:0006520), Molecular Function: oxidoreductase activity (GO:0016491), Biological Process: oxidation reduction (GO:0055114)
GB15079-PA	73CF54B08E170A22	553	HMMPanther	PTHR11606	GLUTAMATE DEHYDROGENASE	70	553	1e-283	T	14-Apr-2010	NULL	NULL
GB15079-PA	73CF54B08E170A22	553	superfamily	SSF51735	NAD(P)-binding Rossmann-fold domains	261	552	8.7e-85	T	14-Apr-2010	IPR016040	NAD(P)-binding domain	Molecular Function: catalytic activity (GO:0003824), Molecular Function: binding (GO:0005488), Biological Process: metabolic process (GO:0008152)
GB15079-PA	73CF54B08E170A22	553	superfamily	SSF53223	Aminoacid dehydrogenase-like, N-terminal domain	51	260	9.6e-71	T	14-Apr-2010	NULL	NULL
GB15079-PA	73CF54B08E170A22	553	HMMPfam	PF00208	ELFV_dehydrog	258	453	3.7e-49	T	14-Apr-2010	IPR006096	Glutamate/phenylalanine/leucine/valine dehydrogenase, C-terminal	Biological Process: cellular amino acid metabolic process (GO:0006520), Molecular Function: oxidoreductase activity (GO:0016491), Biological Process: oxidation reduction (GO:0055114)
GB15079-PA	73CF54B08E170A22	553	HMMPfam	PF02812	ELFV_dehydrog_N	108	237	1.3e-47	T	14-Apr-2010	IPR006097	Glutamate/phenylalanine/leucine/valine dehydrogenase, dimerisation domain	Biological Process: cellular amino acid metabolic process (GO:0006520), Molecular Function: oxidoreductase activity (GO:0016491), Biological Process: oxidation reduction (GO:0055114)
GB15133-PA	3732C372C64440A5	2133	HMMPanther	PTHR15109	FAMILY NOT NAMED	678	859	1e-16	T	14-Apr-2010	NULL	NULL
GB15172-PA	7DB1AE09100B88A2	591	PatternScan	PS00163	FUMARATE_LYASES	363	372	NA	T	14-Apr-2010	IPR020557	Fumarate lyase, conserved site	Molecular Function: catalytic activity (GO:0003824)
GB15172-PA	7DB1AE09100B88A2	591	HMMPfam	PF00206	Lyase_1	56	388	5.3e-112	T	14-Apr-2010	IPR000362	Fumarate lyase	Molecular Function: catalytic activity (GO:0003824)
GB15172-PA	7DB1AE09100B88A2	591	superfamily	SSF48557	L-aspartase-like	44	431	1e-139	T	14-Apr-2010	IPR008948	L-Aspartase-like	Molecular Function: catalytic activity (GO:0003824)
GB15172-PA	7DB1AE09100B88A2	591	HMMPanther	PTHR11444:SF1	ASPARTATE AMMONIA LYASE	43	431	3.7e-249	T	14-Apr-2010	NULL	NULL
GB15172-PA	7DB1AE09100B88A2	591	HMMPanther	PTHR11444	ASPARTATEAMMONIA/ARGININOSUCCINATE/ADENYLOSUCCINATE LYASE	43	431	3.7e-249	T	14-Apr-2010	NULL	NULL
GB15172-PA	7DB1AE09100B88A2	591	FPrintScan	PR00149	FUMRATELYASE	180	198	6.1e-34	T	14-Apr-2010	IPR000362	Fumarate lyase	Molecular Function: catalytic activity (GO:0003824)
GB15172-PA	7DB1AE09100B88A2	591	FPrintScan	PR00149	FUMRATELYASE	226	244	6.1e-34	T	14-Apr-2010	IPR000362	Fumarate lyase	Molecular Function: catalytic activity (GO:0003824)
GB15172-PA	7DB1AE09100B88A2	591	FPrintScan	PR00149	FUMRATELYASE	317	344	6.1e-34	T	14-Apr-2010	IPR000362	Fumarate lyase	Molecular Function: catalytic activity (GO:0003824)
GB15172-PA	7DB1AE09100B88A2	591	FPrintScan	PR00149	FUMRATELYASE	363	379	6.1e-34	T	14-Apr-2010	IPR000362	Fumarate lyase	Molecular Function: catalytic activity (GO:0003824)
GB15291-PA	E7EF5F1C62186AD0	296	HMMPfam	PF00231	ATP-synt	24	295	2e-72	T	14-Apr-2010	IPR000131	ATPase, F1 complex, gamma subunit	Biological Process: ATP synthesis coupled proton transport (GO:0015986), Cellular Component: proton-transporting ATP synthase complex, catalytic core F(1) (GO:0045261), Molecular Function: hydrogen ion transporting ATP synthase activity, rotational mechanism (GO:0046933), Molecular Function: proton-transporting ATPase activity, rotational mechanism (GO:0046961)
GB15291-PA	E7EF5F1C62186AD0	296	superfamily	SSF52943	ATP synthase (F1-ATPase), gamma subunit	24	295	9.3e-78	T	14-Apr-2010	IPR000131	ATPase, F1 complex, gamma subunit	Biological Process: ATP synthesis coupled proton transport (GO:0015986), Cellular Component: proton-transporting ATP synthase complex, catalytic core F(1) (GO:0045261), Molecular Function: hydrogen ion transporting ATP synthase activity, rotational mechanism (GO:0046933), Molecular Function: proton-transporting ATPase activity, rotational mechanism (GO:0046961)
GB15291-PA	E7EF5F1C62186AD0	296	HMMPanther	PTHR11693:SF5	ATP SYNTHASE GAMMA SUBUNIT 1	14	296	5e-179	T	14-Apr-2010	NULL	NULL
GB15291-PA	E7EF5F1C62186AD0	296	HMMPanther	PTHR11693	ATP SYNTHASE GAMMA CHAIN	14	296	5e-179	T	14-Apr-2010	IPR000131	ATPase, F1 complex, gamma subunit	Biological Process: ATP synthesis coupled proton transport (GO:0015986), Cellular Component: proton-transporting ATP synthase complex, catalytic core F(1) (GO:0045261), Molecular Function: hydrogen ion transporting ATP synthase activity, rotational mechanism (GO:0046933), Molecular Function: proton-transporting ATPase activity, rotational mechanism (GO:0046961)
GB15291-PA	E7EF5F1C62186AD0	296	HMMTigr	TIGR01146	ATPsyn_F1gamma: ATP synthase F1, gamma subu	23	295	1.2e-99	T	14-Apr-2010	IPR000131	ATPase, F1 complex, gamma subunit	Biological Process: ATP synthesis coupled proton transport (GO:0015986), Cellular Component: proton-transporting ATP synthase complex, catalytic core F(1) (GO:0045261), Molecular Function: hydrogen ion transporting ATP synthase activity, rotational mechanism (GO:0046933), Molecular Function: proton-transporting ATPase activity, rotational mechanism (GO:0046961)
GB15291-PA	E7EF5F1C62186AD0	296	FPrintScan	PR00126	ATPASEGAMMA	86	105	2.4e-29	T	14-Apr-2010	IPR000131	ATPase, F1 complex, gamma subunit	Biological Process: ATP synthesis coupled proton transport (GO:0015986), Cellular Component: proton-transporting ATP synthase complex, catalytic core F(1) (GO:0045261), Molecular Function: hydrogen ion transporting ATP synthase activity, rotational mechanism (GO:0046933), Molecular Function: proton-transporting ATPase activity, rotational mechanism (GO:0046961)
GB15291-PA	E7EF5F1C62186AD0	296	FPrintScan	PR00126	ATPASEGAMMA	179	196	2.4e-29	T	14-Apr-2010	IPR000131	ATPase, F1 complex, gamma subunit	Biological Process: ATP synthesis coupled proton transport (GO:0015986), Cellular Component: proton-transporting ATP synthase complex, catalytic core F(1) (GO:0045261), Molecular Function: hydrogen ion transporting ATP synthase activity, rotational mechanism (GO:0046933), Molecular Function: proton-transporting ATPase activity, rotational mechanism (GO:0046961)
GB15291-PA	E7EF5F1C62186AD0	296	FPrintScan	PR00126	ATPASEGAMMA	242	261	2.4e-29	T	14-Apr-2010	IPR000131	ATPase, F1 complex, gamma subunit	Biological Process: ATP synthesis coupled proton transport (GO:0015986), Cellular Component: proton-transporting ATP synthase complex, catalytic core F(1) (GO:0045261), Molecular Function: hydrogen ion transporting ATP synthase activity, rotational mechanism (GO:0046933), Molecular Function: proton-transporting ATPase activity, rotational mechanism (GO:0046961)
GB15291-PA	E7EF5F1C62186AD0	296	FPrintScan	PR00126	ATPASEGAMMA	273	294	2.4e-29	T	14-Apr-2010	IPR000131	ATPase, F1 complex, gamma subunit	Biological Process: ATP synthesis coupled proton transport (GO:0015986), Cellular Component: proton-transporting ATP synthase complex, catalytic core F(1) (GO:0045261), Molecular Function: hydrogen ion transporting ATP synthase activity, rotational mechanism (GO:0046933), Molecular Function: proton-transporting ATPase activity, rotational mechanism (GO:0046961)
GB15291-PA	E7EF5F1C62186AD0	296	PatternScan	PS00153	ATPASE_GAMMA	281	294	NA	T	14-Apr-2010	IPR000131	ATPase, F1 complex, gamma subunit	Biological Process: ATP synthesis coupled proton transport (GO:0015986), Cellular Component: proton-transporting ATP synthase complex, catalytic core F(1) (GO:0045261), Molecular Function: hydrogen ion transporting ATP synthase activity, rotational mechanism (GO:0046933), Molecular Function: proton-transporting ATPase activity, rotational mechanism (GO:0046961)
GB15355-PA	1473B3A4A837D904	261	PatternScan	PS00542	COMPLEX1_30K	165	186	NA	T	14-Apr-2010	IPR020396	NADH:ubiquinone oxidoreductase, 30kDa subunit, conserved site
GB15355-PA	1473B3A4A837D904	261	HMMTigr	TIGR01961	NuoC_fam: NADH (or F420H2) dehydrogenase, s	84	204	1e-57	T	14-Apr-2010	IPR010218	NADH (or F420H2) dehydrogenase, subunit C	Molecular Function: oxidoreductase activity, acting on NADH or NADPH (GO:0016651), Biological Process: oxidation reduction (GO:0055114)
GB15355-PA	1473B3A4A837D904	261	HMMPfam	PF00329	Complex1_30kDa	98	198	8.9e-33	T	14-Apr-2010	IPR001268	NADH:ubiquinone oxidoreductase, 30kDa subunit	Molecular Function: NADH dehydrogenase (ubiquinone) activity (GO:0008137), Biological Process: oxidation reduction (GO:0055114)
GB15355-PA	1473B3A4A837D904	261	HMMPanther	PTHR10884:SF5	NADH-UBIQUINONE OXIDOREDUCTASE MITOCHONDRIAL PRECURSOR	64	260	4.5e-125	T	14-Apr-2010	NULL	NULL
GB15355-PA	1473B3A4A837D904	261	HMMPanther	PTHR10884	NADH-UBIQUINONE OXIDOREDUCTASE-RELATED	64	260	4.5e-125	T	14-Apr-2010	NULL	NULL
GB15355-PA	1473B3A4A837D904	261	BlastProDom	PD001581	NUGM_BOVIN_P23709;	136	191	8e-21	T	14-Apr-2010	IPR001268	NADH:ubiquinone oxidoreductase, 30kDa subunit	Molecular Function: NADH dehydrogenase (ubiquinone) activity (GO:0008137), Biological Process: oxidation reduction (GO:0055114)
GB15619-PA	BD570B17CF70748F	622	HMMPfam	PF00456	Transketolase_N	11	274	2.7e-78	T	14-Apr-2010	IPR005474	Transketolase, N-terminal
GB15619-PA	BD570B17CF70748F	622	HMMPfam	PF02779	Transket_pyr	314	476	9e-37	T	14-Apr-2010	IPR005475	Transketolase-like, pyrimidine-binding domain
GB15619-PA	BD570B17CF70748F	622	HMMPfam	PF02780	Transketolase_C	492	612	5.3e-26	T	14-Apr-2010	IPR005476	Transketolase, C-terminal	Molecular Function: catalytic activity (GO:0003824), Biological Process: metabolic process (GO:0008152)
GB15619-PA	BD570B17CF70748F	622	HMMPanther	PTHR11624:SF2	TRANSKETOLASE	35	621	3.4e-284	T	14-Apr-2010	NULL	NULL
GB15619-PA	BD570B17CF70748F	622	HMMPanther	PTHR11624	DEHYDROGENASE RELATED	35	621	3.4e-284	T	14-Apr-2010	NULL	NULL
GB15619-PA	BD570B17CF70748F	622	superfamily	SSF52518	Thiamin diphosphate-binding fold (THDP-binding)	7	274	1.5e-86	T	14-Apr-2010	NULL	NULL
GB15619-PA	BD570B17CF70748F	622	superfamily	SSF52518	Thiamin diphosphate-binding fold (THDP-binding)	293	481	4.1e-55	T	14-Apr-2010	NULL	NULL
GB15619-PA	BD570B17CF70748F	622	superfamily	SSF52922	TK C-terminal domain-like	484	622	2.5e-33	T	14-Apr-2010	IPR009014	Transketolase, C-terminal/Pyruvate-ferredoxin oxidoreductase, domain II	Molecular Function: catalytic activity (GO:0003824), Biological Process: metabolic process (GO:0008152)
GB15619-PA	BD570B17CF70748F	622	PatternScan	PS00802	TRANSKETOLASE_2	422	438	NA	T	14-Apr-2010	IPR020826	Transketolase binding site
GB15664-PA	01D5B45A6D5F45F0	4167	FPrintScan	PR00683	SPECTRINPH	3737	3756	2.9e-22	T	14-Apr-2010	IPR001605	Spectrin/pleckstrin-like
GB15664-PA	01D5B45A6D5F45F0	4167	FPrintScan	PR00683	SPECTRINPH	3757	3778	2.9e-22	T	14-Apr-2010	IPR001605	Spectrin/pleckstrin-like
GB15664-PA	01D5B45A6D5F45F0	4167	FPrintScan	PR00683	SPECTRINPH	3797	3814	2.9e-22	T	14-Apr-2010	IPR001605	Spectrin/pleckstrin-like
GB15664-PA	01D5B45A6D5F45F0	4167	FPrintScan	PR00683	SPECTRINPH	3817	3835	2.9e-22	T	14-Apr-2010	IPR001605	Spectrin/pleckstrin-like
GB15664-PA	01D5B45A6D5F45F0	4167	ProfileScan	PS50002	SH3	849	890	12.189	T	14-Apr-2010	IPR001452	Src homology-3 domain
GB15664-PA	01D5B45A6D5F45F0	4167	ProfileScan	PS50003	PH_DOMAIN	3734	3842	13.006	T	14-Apr-2010	IPR001849	Pleckstrin homology
GB15664-PA	01D5B45A6D5F45F0	4167	ProfileScan	PS50021	CH	24	127	16.577	T	14-Apr-2010	IPR001715	Calponin-like actin-binding
GB15664-PA	01D5B45A6D5F45F0	4167	ProfileScan	PS50021	CH	145	247	15.409	T	14-Apr-2010	IPR001715	Calponin-like actin-binding
GB15664-PA	01D5B45A6D5F45F0	4167	HMMPfam	PF00435	Spectrin	279	383	1e-05	T	14-Apr-2010	IPR002017	Spectrin repeat
GB15664-PA	01D5B45A6D5F45F0	4167	HMMPfam	PF00435	Spectrin	398	496	1.6e-11	T	14-Apr-2010	IPR002017	Spectrin repeat
GB15664-PA	01D5B45A6D5F45F0	4167	HMMPfam	PF00435	Spectrin	506	605	4.1e-07	T	14-Apr-2010	IPR002017	Spectrin repeat
GB15664-PA	01D5B45A6D5F45F0	4167	HMMPfam	PF00435	Spectrin	608	710	1.5e-18	T	14-Apr-2010	IPR002017	Spectrin repeat
GB15664-PA	01D5B45A6D5F45F0	4167	HMMPfam	PF00435	Spectrin	715	783	1.8e-17	T	14-Apr-2010	IPR002017	Spectrin repeat
GB15664-PA	01D5B45A6D5F45F0	4167	HMMPfam	PF00435	Spectrin	977	1074	1.6e-13	T	14-Apr-2010	IPR002017	Spectrin repeat
GB15664-PA	01D5B45A6D5F45F0	4167	HMMPfam	PF00435	Spectrin	1080	1181	1.2e-19	T	14-Apr-2010	IPR002017	Spectrin repeat
GB15664-PA	01D5B45A6D5F45F0	4167	HMMPfam	PF00435	Spectrin	1188	1286	3e-07	T	14-Apr-2010	IPR002017	Spectrin repeat
GB15664-PA	01D5B45A6D5F45F0	4167	HMMPfam	PF00435	Spectrin	1289	1391	1.8e-20	T	14-Apr-2010	IPR002017	Spectrin repeat
GB15664-PA	01D5B45A6D5F45F0	4167	HMMPfam	PF00435	Spectrin	1395	1497	6.9e-21	T	14-Apr-2010	IPR002017	Spectrin repeat
GB15664-PA	01D5B45A6D5F45F0	4167	HMMPfam	PF00435	Spectrin	1504	1603	1.9e-14	T	14-Apr-2010	IPR002017	Spectrin repeat
GB15664-PA	01D5B45A6D5F45F0	4167	HMMPfam	PF00435	Spectrin	1606	1708	3.3e-18	T	14-Apr-2010	IPR002017	Spectrin repeat
GB15664-PA	01D5B45A6D5F45F0	4167	HMMPfam	PF00435	Spectrin	1712	1814	1.2e-18	T	14-Apr-2010	IPR002017	Spectrin repeat
GB15664-PA	01D5B45A6D5F45F0	4167	HMMPfam	PF00435	Spectrin	1820	1920	4.2e-19	T	14-Apr-2010	IPR002017	Spectrin repeat
GB15664-PA	01D5B45A6D5F45F0	4167	HMMPfam	PF00435	Spectrin	1925	2026	4.2e-17	T	14-Apr-2010	IPR002017	Spectrin repeat
GB15664-PA	01D5B45A6D5F45F0	4167	HMMPfam	PF00435	Spectrin	2031	2132	3.2e-15	T	14-Apr-2010	IPR002017	Spectrin repeat
GB15664-PA	01D5B45A6D5F45F0	4167	HMMPfam	PF00435	Spectrin	2137	2238	1.4e-16	T	14-Apr-2010	IPR002017	Spectrin repeat
GB15664-PA	01D5B45A6D5F45F0	4167	HMMPfam	PF00435	Spectrin	2243	2342	1.8e-16	T	14-Apr-2010	IPR002017	Spectrin repeat
GB15664-PA	01D5B45A6D5F45F0	4167	HMMPfam	PF00435	Spectrin	2351	2453	1.4e-17	T	14-Apr-2010	IPR002017	Spectrin repeat
GB15664-PA	01D5B45A6D5F45F0	4167	HMMPfam	PF00435	Spectrin	2458	2561	1.2e-14	T	14-Apr-2010	IPR002017	Spectrin repeat
GB15664-PA	01D5B45A6D5F45F0	4167	HMMPfam	PF00435	Spectrin	2564	2662	1.2e-11	T	14-Apr-2010	IPR002017	Spectrin repeat
GB15664-PA	01D5B45A6D5F45F0	4167	HMMPfam	PF00435	Spectrin	2665	2769	2.3e-20	T	14-Apr-2010	IPR002017	Spectrin repeat
GB15664-PA	01D5B45A6D5F45F0	4167	HMMPfam	PF00435	Spectrin	2771	2873	4.2e-18	T	14-Apr-2010	IPR002017	Spectrin repeat
GB15664-PA	01D5B45A6D5F45F0	4167	HMMPfam	PF00435	Spectrin	2878	2980	6.1e-18	T	14-Apr-2010	IPR002017	Spectrin repeat
GB15664-PA	01D5B45A6D5F45F0	4167	HMMPfam	PF00435	Spectrin	2982	3085	1.3e-19	T	14-Apr-2010	IPR002017	Spectrin repeat
GB15664-PA	01D5B45A6D5F45F0	4167	HMMPfam	PF00435	Spectrin	3090	3193	1.5e-18	T	14-Apr-2010	IPR002017	Spectrin repeat
GB15664-PA	01D5B45A6D5F45F0	4167	HMMPfam	PF00435	Spectrin	3196	3297	1.6e-18	T	14-Apr-2010	IPR002017	Spectrin repeat
GB15664-PA	01D5B45A6D5F45F0	4167	HMMPfam	PF00435	Spectrin	3302	3404	5.3e-21	T	14-Apr-2010	IPR002017	Spectrin repeat
GB15664-PA	01D5B45A6D5F45F0	4167	HMMPfam	PF00435	Spectrin	3408	3510	6.3e-14	T	14-Apr-2010	IPR002017	Spectrin repeat
GB15664-PA	01D5B45A6D5F45F0	4167	HMMPfam	PF00435	Spectrin	3515	3621	1.8e-10	T	14-Apr-2010	IPR002017	Spectrin repeat
GB15664-PA	01D5B45A6D5F45F0	4167	HMMPfam	PF00307	CH	26	127	3.2e-15	T	14-Apr-2010	IPR001715	Calponin-like actin-binding
GB15664-PA	01D5B45A6D5F45F0	4167	HMMPfam	PF00307	CH	148	249	7.3e-21	T	14-Apr-2010	IPR001715	Calponin-like actin-binding
GB15664-PA	01D5B45A6D5F45F0	4167	HMMPfam	PF00169	PH	3736	3839	2.9e-13	T	14-Apr-2010	IPR001849	Pleckstrin homology
GB15664-PA	01D5B45A6D5F45F0	4167	HMMPfam	PF00018	SH3_1	851	882	3e-05	T	14-Apr-2010	IPR001452	Src homology-3 domain
GB15664-PA	01D5B45A6D5F45F0	4167	superfamily	SSF47576	Calponin-homology domain, CH-domain	1	248	1.1e-81	T	14-Apr-2010	IPR016146	Calponin-homology
GB15664-PA	01D5B45A6D5F45F0	4167	superfamily	SSF46966	Spectrin repeat	265	389	4e-35	T	14-Apr-2010	NULL	NULL
GB15664-PA	01D5B45A6D5F45F0	4167	superfamily	SSF46966	Spectrin repeat	3247	3405	3e-33	T	14-Apr-2010	NULL	NULL
GB15664-PA	01D5B45A6D5F45F0	4167	superfamily	SSF50729	PH domain-like	3718	3848	5.9e-31	T	14-Apr-2010	NULL	NULL
GB15664-PA	01D5B45A6D5F45F0	4167	superfamily	SSF46966	Spectrin repeat	1551	1708	6.1e-30	T	14-Apr-2010	NULL	NULL
GB15664-PA	01D5B45A6D5F45F0	4167	superfamily	SSF46966	Spectrin repeat	707	980	1.3e-27	T	14-Apr-2010	NULL	NULL
GB15664-PA	01D5B45A6D5F45F0	4167	superfamily	SSF46966	Spectrin repeat	2402	2561	7.5e-26	T	14-Apr-2010	NULL	NULL
GB15664-PA	01D5B45A6D5F45F0	4167	superfamily	SSF46966	Spectrin repeat	1705	1823	2.3e-25	T	14-Apr-2010	NULL	NULL
GB15664-PA	01D5B45A6D5F45F0	4167	superfamily	SSF46966	Spectrin repeat	1396	1498	2.5e-25	T	14-Apr-2010	NULL	NULL
GB15664-PA	01D5B45A6D5F45F0	4167	superfamily	SSF46966	Spectrin repeat	609	712	3.6e-25	T	14-Apr-2010	NULL	NULL
GB15664-PA	01D5B45A6D5F45F0	4167	superfamily	SSF46966	Spectrin repeat	2984	3087	1.3e-24	T	14-Apr-2010	NULL	NULL
GB15664-PA	01D5B45A6D5F45F0	4167	superfamily	SSF46966	Spectrin repeat	2636	2767	2.4e-23	T	14-Apr-2010	NULL	NULL
GB15664-PA	01D5B45A6D5F45F0	4167	superfamily	SSF46966	Spectrin repeat	2773	2875	2.5e-23	T	14-Apr-2010	NULL	NULL
GB15664-PA	01D5B45A6D5F45F0	4167	superfamily	SSF46966	Spectrin repeat	3401	3516	4e-23	T	14-Apr-2010	NULL	NULL
GB15664-PA	01D5B45A6D5F45F0	4167	superfamily	SSF46966	Spectrin repeat	1082	1182	6.3e-23	T	14-Apr-2010	NULL	NULL
GB15664-PA	01D5B45A6D5F45F0	4167	superfamily	SSF46966	Spectrin repeat	2245	2349	6.5e-23	T	14-Apr-2010	NULL	NULL
GB15664-PA	01D5B45A6D5F45F0	4167	superfamily	SSF46966	Spectrin repeat	2870	2975	1.6e-22	T	14-Apr-2010	NULL	NULL
GB15664-PA	01D5B45A6D5F45F0	4167	superfamily	SSF46966	Spectrin repeat	1258	1390	1.9e-22	T	14-Apr-2010	NULL	NULL
GB15664-PA	01D5B45A6D5F45F0	4167	superfamily	SSF46966	Spectrin repeat	1820	1922	2.3e-22	T	14-Apr-2010	NULL	NULL
GB15664-PA	01D5B45A6D5F45F0	4167	superfamily	SSF46966	Spectrin repeat	1917	2022	4.7e-22	T	14-Apr-2010	NULL	NULL
GB15664-PA	01D5B45A6D5F45F0	4167	superfamily	SSF46966	Spectrin repeat	3090	3191	8.9e-22	T	14-Apr-2010	NULL	NULL
GB15664-PA	01D5B45A6D5F45F0	4167	superfamily	SSF46966	Spectrin repeat	920	1075	1e-21	T	14-Apr-2010	NULL	NULL
GB15664-PA	01D5B45A6D5F45F0	4167	superfamily	SSF46966	Spectrin repeat	2133	2238	9.9e-21	T	14-Apr-2010	NULL	NULL
GB15664-PA	01D5B45A6D5F45F0	4167	superfamily	SSF46966	Spectrin repeat	2023	2128	1.9e-20	T	14-Apr-2010	NULL	NULL
GB15664-PA	01D5B45A6D5F45F0	4167	superfamily	SSF46966	Spectrin repeat	396	496	7.3e-18	T	14-Apr-2010	NULL	NULL
GB15664-PA	01D5B45A6D5F45F0	4167	superfamily	SSF46966	Spectrin repeat	2565	2665	1.1e-16	T	14-Apr-2010	NULL	NULL
GB15664-PA	01D5B45A6D5F45F0	4167	superfamily	SSF46966	Spectrin repeat	1186	1287	9.5e-15	T	14-Apr-2010	NULL	NULL
GB15664-PA	01D5B45A6D5F45F0	4167	superfamily	SSF50044	SH3-domain	813	925	2.7e-14	T	14-Apr-2010	IPR001452	Src homology-3 domain
GB15664-PA	01D5B45A6D5F45F0	4167	superfamily	SSF46966	Spectrin repeat	502	606	4.6e-14	T	14-Apr-2010	NULL	NULL
GB15664-PA	01D5B45A6D5F45F0	4167	superfamily	SSF46966	Spectrin repeat	3514	3572	9.8e-12	T	14-Apr-2010	NULL	NULL
GB15664-PA	01D5B45A6D5F45F0	4167	superfamily	SSF46966	Spectrin repeat	1501	1548	0.00014	T	14-Apr-2010	NULL	NULL
GB15664-PA	01D5B45A6D5F45F0	4167	superfamily	SSF46966	Spectrin repeat	2349	2400	0.00023	T	14-Apr-2010	NULL	NULL
GB15664-PA	01D5B45A6D5F45F0	4167	HMMSmart	SM00033	CH	26	125	1.2e-23	T	14-Apr-2010	IPR001715	Calponin-like actin-binding
GB15664-PA	01D5B45A6D5F45F0	4167	HMMSmart	SM00033	CH	147	245	4.3e-23	T	14-Apr-2010	IPR001715	Calponin-like actin-binding
GB15664-PA	01D5B45A6D5F45F0	4167	HMMSmart	SM00150	SPEC	397	497	2.9e-16	T	14-Apr-2010	IPR018159	Spectrin/alpha-actinin
GB15664-PA	01D5B45A6D5F45F0	4167	HMMSmart	SM00150	SPEC	503	604	3.4e-11	T	14-Apr-2010	IPR018159	Spectrin/alpha-actinin
GB15664-PA	01D5B45A6D5F45F0	4167	HMMSmart	SM00150	SPEC	610	710	2.4e-26	T	14-Apr-2010	IPR018159	Spectrin/alpha-actinin
GB15664-PA	01D5B45A6D5F45F0	4167	HMMSmart	SM00150	SPEC	716	971	3.8e-22	T	14-Apr-2010	IPR018159	Spectrin/alpha-actinin
GB15664-PA	01D5B45A6D5F45F0	4167	HMMSmart	SM00326	SH3	836	889	4e-12	T	14-Apr-2010	IPR001452	Src homology-3 domain
GB15664-PA	01D5B45A6D5F45F0	4167	HMMSmart	SM00150	SPEC	977	1074	4.5e-17	T	14-Apr-2010	IPR018159	Spectrin/alpha-actinin
GB15664-PA	01D5B45A6D5F45F0	4167	HMMSmart	SM00150	SPEC	1080	1180	1.9e-25	T	14-Apr-2010	IPR018159	Spectrin/alpha-actinin
GB15664-PA	01D5B45A6D5F45F0	4167	HMMSmart	SM00150	SPEC	1186	1285	7.3e-11	T	14-Apr-2010	IPR018159	Spectrin/alpha-actinin
GB15664-PA	01D5B45A6D5F45F0	4167	HMMSmart	SM00150	SPEC	1291	1391	1e-26	T	14-Apr-2010	IPR018159	Spectrin/alpha-actinin
GB15664-PA	01D5B45A6D5F45F0	4167	HMMSmart	SM00150	SPEC	1397	1496	5.3e-29	T	14-Apr-2010	IPR018159	Spectrin/alpha-actinin
GB15664-PA	01D5B45A6D5F45F0	4167	HMMSmart	SM00150	SPEC	1502	1602	2.1e-19	T	14-Apr-2010	IPR018159	Spectrin/alpha-actinin
GB15664-PA	01D5B45A6D5F45F0	4167	HMMSmart	SM00150	SPEC	1608	1708	3.7e-23	T	14-Apr-2010	IPR018159	Spectrin/alpha-actinin
GB15664-PA	01D5B45A6D5F45F0	4167	HMMSmart	SM00150	SPEC	1714	1814	1.3e-25	T	14-Apr-2010	IPR018159	Spectrin/alpha-actinin
GB15664-PA	01D5B45A6D5F45F0	4167	HMMSmart	SM00150	SPEC	1820	1920	3.6e-25	T	14-Apr-2010	IPR018159	Spectrin/alpha-actinin
GB15664-PA	01D5B45A6D5F45F0	4167	HMMSmart	SM00150	SPEC	1926	2026	1.9e-23	T	14-Apr-2010	IPR018159	Spectrin/alpha-actinin
GB15664-PA	01D5B45A6D5F45F0	4167	HMMSmart	SM00150	SPEC	2032	2132	1.7e-22	T	14-Apr-2010	IPR018159	Spectrin/alpha-actinin
GB15664-PA	01D5B45A6D5F45F0	4167	HMMSmart	SM00150	SPEC	2138	2238	1.8e-23	T	14-Apr-2010	IPR018159	Spectrin/alpha-actinin
GB15664-PA	01D5B45A6D5F45F0	4167	HMMSmart	SM00150	SPEC	2244	2347	5.9e-24	T	14-Apr-2010	IPR018159	Spectrin/alpha-actinin
GB15664-PA	01D5B45A6D5F45F0	4167	HMMSmart	SM00150	SPEC	2353	2454	7e-22	T	14-Apr-2010	IPR018159	Spectrin/alpha-actinin
GB15664-PA	01D5B45A6D5F45F0	4167	HMMSmart	SM00150	SPEC	2460	2560	1.7e-22	T	14-Apr-2010	IPR018159	Spectrin/alpha-actinin
GB15664-PA	01D5B45A6D5F45F0	4167	HMMSmart	SM00150	SPEC	2566	2662	4.9e-13	T	14-Apr-2010	IPR018159	Spectrin/alpha-actinin
GB15664-PA	01D5B45A6D5F45F0	4167	HMMSmart	SM00150	SPEC	2668	2768	7.9e-24	T	14-Apr-2010	IPR018159	Spectrin/alpha-actinin
GB15664-PA	01D5B45A6D5F45F0	4167	HMMSmart	SM00150	SPEC	2774	2873	9e-29	T	14-Apr-2010	IPR018159	Spectrin/alpha-actinin
GB15664-PA	01D5B45A6D5F45F0	4167	HMMSmart	SM00150	SPEC	2879	2979	1e-23	T	14-Apr-2010	IPR018159	Spectrin/alpha-actinin
GB15664-PA	01D5B45A6D5F45F0	4167	HMMSmart	SM00150	SPEC	2985	3085	1.8e-27	T	14-Apr-2010	IPR018159	Spectrin/alpha-actinin
GB15664-PA	01D5B45A6D5F45F0	4167	HMMSmart	SM00150	SPEC	3091	3192	2e-22	T	14-Apr-2010	IPR018159	Spectrin/alpha-actinin
GB15664-PA	01D5B45A6D5F45F0	4167	HMMSmart	SM00150	SPEC	3198	3298	5.9e-26	T	14-Apr-2010	IPR018159	Spectrin/alpha-actinin
GB15664-PA	01D5B45A6D5F45F0	4167	HMMSmart	SM00150	SPEC	3304	3404	9.4e-30	T	14-Apr-2010	IPR018159	Spectrin/alpha-actinin
GB15664-PA	01D5B45A6D5F45F0	4167	HMMSmart	SM00150	SPEC	3410	3510	3.8e-23	T	14-Apr-2010	IPR018159	Spectrin/alpha-actinin
GB15664-PA	01D5B45A6D5F45F0	4167	HMMSmart	SM00150	SPEC	3516	3631	4e-09	T	14-Apr-2010	IPR018159	Spectrin/alpha-actinin
GB15664-PA	01D5B45A6D5F45F0	4167	HMMSmart	SM00233	PH	3735	3844	7.9e-15	T	14-Apr-2010	IPR001849	Pleckstrin homology
GB15664-PA	01D5B45A6D5F45F0	4167	HMMPanther	PTHR11915:SF48	SPECTRIN BETA CHAIN	10	749	0	T	14-Apr-2010	NULL	NULL
GB15664-PA	01D5B45A6D5F45F0	4167	HMMPanther	PTHR11915:SF48	SPECTRIN BETA CHAIN	913	2049	0	T	14-Apr-2010	NULL	NULL
GB15664-PA	01D5B45A6D5F45F0	4167	HMMPanther	PTHR11915:SF48	SPECTRIN BETA CHAIN	3428	3642	0	T	14-Apr-2010	NULL	NULL
GB15664-PA	01D5B45A6D5F45F0	4167	HMMPanther	PTHR11915:SF48	SPECTRIN BETA CHAIN	3670	3838	0	T	14-Apr-2010	NULL	NULL
GB15664-PA	01D5B45A6D5F45F0	4167	HMMPanther	PTHR11915:SF48	SPECTRIN BETA CHAIN	3882	3909	0	T	14-Apr-2010	NULL	NULL
GB15664-PA	01D5B45A6D5F45F0	4167	HMMPanther	PTHR11915:SF48	SPECTRIN BETA CHAIN	3926	4037	0	T	14-Apr-2010	NULL	NULL
GB15664-PA	01D5B45A6D5F45F0	4167	HMMPanther	PTHR11915	SPECTRIN-LIKE CELL STRUCTURE PROTEIN	10	749	0	T	14-Apr-2010	NULL	NULL
GB15664-PA	01D5B45A6D5F45F0	4167	HMMPanther	PTHR11915	SPECTRIN-LIKE CELL STRUCTURE PROTEIN	913	2049	0	T	14-Apr-2010	NULL	NULL
GB15664-PA	01D5B45A6D5F45F0	4167	HMMPanther	PTHR11915	SPECTRIN-LIKE CELL STRUCTURE PROTEIN	3428	3642	0	T	14-Apr-2010	NULL	NULL
GB15664-PA	01D5B45A6D5F45F0	4167	HMMPanther	PTHR11915	SPECTRIN-LIKE CELL STRUCTURE PROTEIN	3670	3838	0	T	14-Apr-2010	NULL	NULL
GB15664-PA	01D5B45A6D5F45F0	4167	HMMPanther	PTHR11915	SPECTRIN-LIKE CELL STRUCTURE PROTEIN	3882	3909	0	T	14-Apr-2010	NULL	NULL
GB15664-PA	01D5B45A6D5F45F0	4167	HMMPanther	PTHR11915	SPECTRIN-LIKE CELL STRUCTURE PROTEIN	3926	4037	0	T	14-Apr-2010	NULL	NULL
GB15664-PA	01D5B45A6D5F45F0	4167	PatternScan	PS00019	ACTININ_1	26	35	NA	T	14-Apr-2010	IPR001589	Actinin-type, actin-binding, conserved site	Molecular Function: actin binding (GO:0003779)
GB15664-PA	01D5B45A6D5F45F0	4167	PatternScan	PS00020	ACTININ_2	99	123	NA	T	14-Apr-2010	IPR001589	Actinin-type, actin-binding, conserved site	Molecular Function: actin binding (GO:0003779)
GB15664-PA	01D5B45A6D5F45F0	4167	BlastProDom	PD936484	Q806D4_9VIRU_Q806D4;	1219	2814	3e-18	T	14-Apr-2010	NULL	NULL
GB16316-PA	4132974882AC1E5F	524	HMMPfam	PF01204	Trehalase	3	477	8.8e-166	T	14-Apr-2010	IPR001661	Glycoside hydrolase, family 37	Molecular Function: alpha,alpha-trehalase activity (GO:0004555), Biological Process: trehalose metabolic process (GO:0005991)
GB16316-PA	4132974882AC1E5F	524	PatternScan	PS00927	TREHALASE_1	86	99	NA	T	14-Apr-2010	IPR018232	Glycoside hydrolase, family 37, conserved site	Molecular Function: alpha,alpha-trehalase activity (GO:0004555), Biological Process: trehalose metabolic process (GO:0005991)
GB16316-PA	4132974882AC1E5F	524	PatternScan	PS00928	TREHALASE_2	387	396	NA	T	14-Apr-2010	IPR018232	Glycoside hydrolase, family 37, conserved site	Molecular Function: alpha,alpha-trehalase activity (GO:0004555), Biological Process: trehalose metabolic process (GO:0005991)
GB16316-PA	4132974882AC1E5F	524	FPrintScan	PR00744	GLHYDRLASE37	128	146	5.4e-46	T	14-Apr-2010	IPR001661	Glycoside hydrolase, family 37	Molecular Function: alpha,alpha-trehalase activity (GO:0004555), Biological Process: trehalose metabolic process (GO:0005991)
GB16316-PA	4132974882AC1E5F	524	FPrintScan	PR00744	GLHYDRLASE37	196	213	5.4e-46	T	14-Apr-2010	IPR001661	Glycoside hydrolase, family 37	Molecular Function: alpha,alpha-trehalase activity (GO:0004555), Biological Process: trehalose metabolic process (GO:0005991)
GB16316-PA	4132974882AC1E5F	524	FPrintScan	PR00744	GLHYDRLASE37	231	248	5.4e-46	T	14-Apr-2010	IPR001661	Glycoside hydrolase, family 37	Molecular Function: alpha,alpha-trehalase activity (GO:0004555), Biological Process: trehalose metabolic process (GO:0005991)
GB16316-PA	4132974882AC1E5F	524	FPrintScan	PR00744	GLHYDRLASE37	267	284	5.4e-46	T	14-Apr-2010	IPR001661	Glycoside hydrolase, family 37	Molecular Function: alpha,alpha-trehalase activity (GO:0004555), Biological Process: trehalose metabolic process (GO:0005991)
GB16316-PA	4132974882AC1E5F	524	FPrintScan	PR00744	GLHYDRLASE37	310	326	5.4e-46	T	14-Apr-2010	IPR001661	Glycoside hydrolase, family 37	Molecular Function: alpha,alpha-trehalase activity (GO:0004555), Biological Process: trehalose metabolic process (GO:0005991)
GB16316-PA	4132974882AC1E5F	524	FPrintScan	PR00744	GLHYDRLASE37	380	396	5.4e-46	T	14-Apr-2010	IPR001661	Glycoside hydrolase, family 37	Molecular Function: alpha,alpha-trehalase activity (GO:0004555), Biological Process: trehalose metabolic process (GO:0005991)
GB16316-PA	4132974882AC1E5F	524	FPrintScan	PR00744	GLHYDRLASE37	460	473	5.4e-46	T	14-Apr-2010	IPR001661	Glycoside hydrolase, family 37	Molecular Function: alpha,alpha-trehalase activity (GO:0004555), Biological Process: trehalose metabolic process (GO:0005991)
GB16316-PA	4132974882AC1E5F	524	superfamily	SSF48208	Six-hairpin glycosidases	33	477	5.5e-51	T	14-Apr-2010	IPR008928	Six-hairpin glycosidase-like	Molecular Function: catalytic activity (GO:0003824)
GB16316-PA	4132974882AC1E5F	524	HMMPanther	PTHR23403:SF1	ALPHA,ALPHA-TREHALASE	2	489	2.4e-218	T	14-Apr-2010	NULL	NULL
GB16316-PA	4132974882AC1E5F	524	HMMPanther	PTHR23403	TREHALASE	2	489	2.4e-218	T	14-Apr-2010	IPR001661	Glycoside hydrolase, family 37	Molecular Function: alpha,alpha-trehalase activity (GO:0004555), Biological Process: trehalose metabolic process (GO:0005991)
GB16429-PA	2B62BC188BD25FBB	557	FPrintScan	PR00662	G6PISOMERASE	156	175	1.3e-59	T	14-Apr-2010	IPR001672	Phosphoglucose isomerase (PGI)	Molecular Function: glucose-6-phosphate isomerase activity (GO:0004347), Biological Process: gluconeogenesis (GO:0006094), Biological Process: glycolysis (GO:0006096)
GB16429-PA	2B62BC188BD25FBB	557	FPrintScan	PR00662	G6PISOMERASE	267	285	1.3e-59	T	14-Apr-2010	IPR001672	Phosphoglucose isomerase (PGI)	Molecular Function: glucose-6-phosphate isomerase activity (GO:0004347), Biological Process: gluconeogenesis (GO:0006094), Biological Process: glycolysis (GO:0006096)
GB16429-PA	2B62BC188BD25FBB	557	FPrintScan	PR00662	G6PISOMERASE	344	365	1.3e-59	T	14-Apr-2010	IPR001672	Phosphoglucose isomerase (PGI)	Molecular Function: glucose-6-phosphate isomerase activity (GO:0004347), Biological Process: gluconeogenesis (GO:0006094), Biological Process: glycolysis (GO:0006096)
GB16429-PA	2B62BC188BD25FBB	557	FPrintScan	PR00662	G6PISOMERASE	473	491	1.3e-59	T	14-Apr-2010	IPR001672	Phosphoglucose isomerase (PGI)	Molecular Function: glucose-6-phosphate isomerase activity (GO:0004347), Biological Process: gluconeogenesis (GO:0006094), Biological Process: glycolysis (GO:0006096)
GB16429-PA	2B62BC188BD25FBB	557	FPrintScan	PR00662	G6PISOMERASE	491	505	1.3e-59	T	14-Apr-2010	IPR001672	Phosphoglucose isomerase (PGI)	Molecular Function: glucose-6-phosphate isomerase activity (GO:0004347), Biological Process: gluconeogenesis (GO:0006094), Biological Process: glycolysis (GO:0006096)
GB16429-PA	2B62BC188BD25FBB	557	FPrintScan	PR00662	G6PISOMERASE	505	518	1.3e-59	T	14-Apr-2010	IPR001672	Phosphoglucose isomerase (PGI)	Molecular Function: glucose-6-phosphate isomerase activity (GO:0004347), Biological Process: gluconeogenesis (GO:0006094), Biological Process: glycolysis (GO:0006096)
GB16429-PA	2B62BC188BD25FBB	557	superfamily	SSF53697	SIS domain	6	557	3.7e-244	T	14-Apr-2010	NULL	NULL
GB16429-PA	2B62BC188BD25FBB	557	HMMPanther	PTHR11469	GLUCOSE-6-PHOSPHATE ISOMERASE	5	556	0	T	14-Apr-2010	IPR001672	Phosphoglucose isomerase (PGI)	Molecular Function: glucose-6-phosphate isomerase activity (GO:0004347), Biological Process: gluconeogenesis (GO:0006094), Biological Process: glycolysis (GO:0006096)
GB16429-PA	2B62BC188BD25FBB	557	PatternScan	PS00174	P_GLUCOSE_ISOMERASE_2	505	522	NA	T	14-Apr-2010	IPR018189	Phosphoglucose isomerase, conserved site	Molecular Function: glucose-6-phosphate isomerase activity (GO:0004347), Biological Process: gluconeogenesis (GO:0006094), Biological Process: glycolysis (GO:0006096)
GB16429-PA	2B62BC188BD25FBB	557	PatternScan	PS00765	P_GLUCOSE_ISOMERASE_1	271	284	NA	T	14-Apr-2010	IPR018189	Phosphoglucose isomerase, conserved site	Molecular Function: glucose-6-phosphate isomerase activity (GO:0004347), Biological Process: gluconeogenesis (GO:0006094), Biological Process: glycolysis (GO:0006096)
GB16429-PA	2B62BC188BD25FBB	557	HMMPfam	PF00342	PGI	58	549	1.7e-228	T	14-Apr-2010	IPR001672	Phosphoglucose isomerase (PGI)	Molecular Function: glucose-6-phosphate isomerase activity (GO:0004347), Biological Process: gluconeogenesis (GO:0006094), Biological Process: glycolysis (GO:0006096)
GB16443-PA	07776A34B82631E4	396	HMMPfam	PF00676	E1_dh	66	358	2.9e-118	T	14-Apr-2010	IPR001017	Dehydrogenase, E1 component	Biological Process: metabolic process (GO:0008152), Molecular Function: oxidoreductase activity, acting on the aldehyde or oxo group of donors, disulfide as acceptor (GO:0016624)
GB16443-PA	07776A34B82631E4	396	HMMTigr	TIGR03182	PDH_E1_alph_y: pyruvate dehydrogenase (acet	57	369	7.7e-189	T	14-Apr-2010	IPR017597	Pyruvate dehydrogenase (acetyl-transferring) E1 component, alpha subunit, subgroup y	Molecular Function: pyruvate dehydrogenase (acetyl-transferring) activity (GO:0004739), Biological Process: glycolysis (GO:0006096), Cellular Component: intracellular membrane-bounded organelle (GO:0043231), Biological Process: oxidation reduction (GO:0055114)
GB16443-PA	07776A34B82631E4	396	HMMPanther	PTHR11516:SF3	PYRUVATE DEHYDROGENASE E1 COMPONENT, ALPHA SUBUNIT	39	389	7.3e-244	T	14-Apr-2010	NULL	NULL
GB16443-PA	07776A34B82631E4	396	HMMPanther	PTHR11516	PYRUVATE DEHYDROGENASE E1 COMPONENT, ALPHA SUBUNIT (BACTERIAL AND ORGANELLAR)	39	389	7.3e-244	T	14-Apr-2010	NULL	NULL
GB16443-PA	07776A34B82631E4	396	superfamily	SSF52518	Thiamin diphosphate-binding fold (THDP-binding)	29	389	6.2e-108	T	14-Apr-2010	NULL	NULL
GB16464-PA	07810CC15CEE7988	338	PatternScan	PS00068	MDH	172	184	NA	T	14-Apr-2010	IPR001252	Malate dehydrogenase, active site	Biological Process: malate metabolic process (GO:0006108), Molecular Function: malate dehydrogenase activity (GO:0016615), Biological Process: oxidation reduction (GO:0055114)
GB16464-PA	07810CC15CEE7988	338	HMMPfam	PF02866	Ldh_1_C	173	335	5.6e-48	T	14-Apr-2010	IPR022383	Lactate/malate dehydrogenase, C-terminal
GB16464-PA	07810CC15CEE7988	338	HMMPfam	PF00056	Ldh_1_N	29	170	7.3e-48	T	14-Apr-2010	IPR001236	Lactate/malate dehydrogenase, N-terminal	Molecular Function: oxidoreductase activity (GO:0016491), Biological Process: oxidation reduction (GO:0055114)
GB16464-PA	07810CC15CEE7988	338	HMMPanther	PTHR11540:SF1	MALATE DEHYDROGENASE	6	338	1.5e-185	T	14-Apr-2010	IPR010097	Malate dehydrogenase, NAD-dependent, eukaryote/gamma proteobacteria	Biological Process: malate metabolic process (GO:0006108), Molecular Function: L-malate dehydrogenase activity (GO:0030060), Biological Process: oxidation reduction (GO:0055114)
GB16464-PA	07810CC15CEE7988	338	HMMPanther	PTHR11540	MALATE AND LACTATE DEHYDROGENASE	6	338	1.5e-185	T	14-Apr-2010	NULL	NULL
GB16464-PA	07810CC15CEE7988	338	HMMTigr	TIGR01772	MDH_euk_gproteo: malate dehydrogenase, NAD-	29	338	3.6e-202	T	14-Apr-2010	IPR010097	Malate dehydrogenase, NAD-dependent, eukaryote/gamma proteobacteria	Biological Process: malate metabolic process (GO:0006108), Molecular Function: L-malate dehydrogenase activity (GO:0030060), Biological Process: oxidation reduction (GO:0055114)
GB16464-PA	07810CC15CEE7988	338	HMMPIR	PIRSF000102	L-lactate/malate dehydrogenase	27	338	3.4e-62	T	14-Apr-2010	IPR001557	L-lactate/malate dehydrogenase	Biological Process: glycolysis (GO:0006096), Molecular Function: oxidoreductase activity, acting on the CH-OH group of donors, NAD or NADP as acceptor (GO:0016616), Biological Process: cellular carbohydrate metabolic process (GO:0044262), Biological Process: oxidation reduction (GO:0055114)
GB16464-PA	07810CC15CEE7988	338	superfamily	SSF56327	LDH C-terminal domain-like	172	336	9.3e-54	T	14-Apr-2010	IPR015955	Lactate dehydrogenase/glycoside hydrolase, family 4, C-terminal	Molecular Function: catalytic activity (GO:0003824), Biological Process: carbohydrate metabolic process (GO:0005975)
GB16464-PA	07810CC15CEE7988	338	superfamily	SSF51735	NAD(P)-binding Rossmann-fold domains	9	171	1.8e-43	T	14-Apr-2010	IPR016040	NAD(P)-binding domain	Molecular Function: catalytic activity (GO:0003824), Molecular Function: binding (GO:0005488), Biological Process: metabolic process (GO:0008152)
GB16473-PA	315BA39FEF113A85	563	PatternScan	PS00358	RIBOSOMAL_L5	424	440	NA	T	14-Apr-2010	IPR020929	Ribosomal protein L5, conserved site	Molecular Function: structural constituent of ribosome (GO:0003735), Cellular Component: intracellular (GO:0005622), Cellular Component: ribosome (GO:0005840), Biological Process: translation (GO:0006412)
GB16473-PA	315BA39FEF113A85	563	TMHMM	tmhmm	transmembrane_regions	10	28	NA	?	14-Apr-2010	NULL	NULL
GB16473-PA	315BA39FEF113A85	563	TMHMM	tmhmm	transmembrane_regions	37	57	NA	?	14-Apr-2010	NULL	NULL
GB16473-PA	315BA39FEF113A85	563	TMHMM	tmhmm	transmembrane_regions	67	85	NA	?	14-Apr-2010	NULL	NULL
GB16473-PA	315BA39FEF113A85	563	TMHMM	tmhmm	transmembrane_regions	126	146	NA	?	14-Apr-2010	NULL	NULL
GB16473-PA	315BA39FEF113A85	563	TMHMM	tmhmm	transmembrane_regions	180	202	NA	?	14-Apr-2010	NULL	NULL
GB16473-PA	315BA39FEF113A85	563	TMHMM	tmhmm	transmembrane_regions	245	265	NA	?	14-Apr-2010	NULL	NULL
GB16473-PA	315BA39FEF113A85	563	TMHMM	tmhmm	transmembrane_regions	271	293	NA	?	14-Apr-2010	NULL	NULL
GB16473-PA	315BA39FEF113A85	563	SignalPHMM	SignalP	signal-peptide	1	28	NA	?	14-Apr-2010	NULL	NULL
GB16473-PA	315BA39FEF113A85	563	HMMPanther	PTHR11994:SF2	60S RIBOSOMAL PROTEIN L11	389	543	5e-120	T	14-Apr-2010	NULL	NULL
GB16473-PA	315BA39FEF113A85	563	HMMPanther	PTHR11994	60S RIBOSOMAL PROTEIN L11-RELATED	389	543	5e-120	T	14-Apr-2010	IPR002132	Ribosomal protein L5	Molecular Function: structural constituent of ribosome (GO:0003735), Cellular Component: intracellular (GO:0005622), Cellular Component: ribosome (GO:0005840), Biological Process: translation (GO:0006412)
GB16473-PA	315BA39FEF113A85	563	superfamily	SSF55282	Ribosomal protein L5	393	558	3.1e-63	T	14-Apr-2010	IPR002132	Ribosomal protein L5	Molecular Function: structural constituent of ribosome (GO:0003735), Cellular Component: intracellular (GO:0005622), Cellular Component: ribosome (GO:0005840), Biological Process: translation (GO:0006412)
GB16473-PA	315BA39FEF113A85	563	HMMPfam	PF00673	Ribosomal_L5_C	451	550	7.4e-23	T	14-Apr-2010	NULL	NULL
GB16473-PA	315BA39FEF113A85	563	HMMPfam	PF00281	Ribosomal_L5	394	447	1e-19	T	14-Apr-2010	NULL	NULL
GB16473-PA	315BA39FEF113A85	563	HMMPfam	PF02949	7tm_6	74	350	2.3e-17	T	14-Apr-2010	IPR004117	Olfactory receptor, Drosophila	Molecular Function: olfactory receptor activity (GO:0004984), Molecular Function: odorant binding (GO:0005549), Biological Process: sensory perception of smell (GO:0007608), Cellular Component: membrane (GO:0016020)
GB16579-PA	27DF184E598693C2	417	HMMPanther	PTHR10909:SF10	ACYL-COA DEHYDROGENASE	107	417	3e-181	T	14-Apr-2010	NULL	NULL
GB16579-PA	27DF184E598693C2	417	HMMPanther	PTHR10909	ELECTRON TRANSPORT OXIDOREDUCTASE	107	417	3e-181	T	14-Apr-2010	NULL	NULL
GB16579-PA	27DF184E598693C2	417	HMMPfam	PF00441	Acyl-CoA_dh_1	262	410	5.3e-49	T	14-Apr-2010	IPR006090	Acyl-CoA oxidase/dehydrogenase, type 1	Molecular Function: oxidoreductase activity, acting on the CH-CH group of donors (GO:0016627), Biological Process: oxidation reduction (GO:0055114)
GB16579-PA	27DF184E598693C2	417	HMMPfam	PF02771	Acyl-CoA_dh_N	38	146	1.5e-22	T	14-Apr-2010	IPR006092	Acyl-CoA dehydrogenase, N-terminal	Molecular Function: acyl-CoA dehydrogenase activity (GO:0003995), Biological Process: oxidation reduction (GO:0055114)
GB16579-PA	27DF184E598693C2	417	HMMPfam	PF02770	Acyl-CoA_dh_M	152	202	7.4e-23	T	14-Apr-2010	IPR006091	Acyl-CoA oxidase/dehydrogenase, central domain	Molecular Function: acyl-CoA dehydrogenase activity (GO:0003995), Biological Process: oxidation reduction (GO:0055114)
GB16579-PA	27DF184E598693C2	417	superfamily	SSF56645	Acyl-CoA dehydrogenase NM domain-like	27	261	1.9e-79	T	14-Apr-2010	IPR009100	Acyl-CoA dehydrogenase/oxidase	Biological Process: metabolic process (GO:0008152), Molecular Function: oxidoreductase activity, acting on the CH-CH group of donors (GO:0016627), Biological Process: oxidation reduction (GO:0055114)
GB16579-PA	27DF184E598693C2	417	superfamily	SSF47203	Acyl-CoA dehydrogenase C-terminal domain-like	263	415	1.9e-49	T	14-Apr-2010	IPR009075	Acyl-CoA dehydrogenase/oxidase C-terminal	Molecular Function: oxidoreductase activity, acting on the CH-CH group of donors (GO:0016627), Biological Process: oxidation reduction (GO:0055114)
GB16579-PA	27DF184E598693C2	417	PatternScan	PS00073	ACYL_COA_DH_2	370	389	NA	T	14-Apr-2010	IPR006089	Acyl-CoA dehydrogenase, conserved site	Molecular Function: acyl-CoA dehydrogenase activity (GO:0003995), Biological Process: oxidation reduction (GO:0055114)
GB16600-PA	F5C67A0A8DD7B251	466	HMMPfam	PF00728	Glyco_hydro_20	194	466	6.1e-71	T	14-Apr-2010	IPR015883	Glycoside hydrolase, family 20, catalytic core	Molecular Function: hydrolase activity, hydrolyzing O-glycosyl compounds (GO:0004553)
GB16600-PA	F5C67A0A8DD7B251	466	HMMPfam	PF02838	Glyco_hydro_20b	126	192	6.5e-12	T	14-Apr-2010	IPR015882	Beta-N-acetylhexosaminidase, subunit a/b	Molecular Function: beta-N-acetylhexosaminidase activity (GO:0004563), Biological Process: carbohydrate metabolic process (GO:0005975)
GB16600-PA	F5C67A0A8DD7B251	466	superfamily	SSF51445	(Trans)glycosidases	194	466	8.9e-79	T	14-Apr-2010	IPR017853	Glycoside hydrolase, catalytic core
GB16600-PA	F5C67A0A8DD7B251	466	superfamily	SSF55545	beta-N-acetylhexosaminidase-like domain	50	192	4.6e-16	T	14-Apr-2010	NULL	NULL
GB16600-PA	F5C67A0A8DD7B251	466	HMMPanther	PTHR22600	BETA-HEXOSAMINIDASE	135	466	1.2e-96	T	14-Apr-2010	IPR001540	Glycoside hydrolase, family 20	Molecular Function: beta-N-acetylhexosaminidase activity (GO:0004563), Biological Process: carbohydrate metabolic process (GO:0005975)
GB16600-PA	F5C67A0A8DD7B251	466	FPrintScan	PR00738	GLHYDRLASE20	150	170	5.5e-42	T	14-Apr-2010	IPR001540	Glycoside hydrolase, family 20	Molecular Function: beta-N-acetylhexosaminidase activity (GO:0004563), Biological Process: carbohydrate metabolic process (GO:0005975)
GB16600-PA	F5C67A0A8DD7B251	466	FPrintScan	PR00738	GLHYDRLASE20	188	205	5.5e-42	T	14-Apr-2010	IPR001540	Glycoside hydrolase, family 20	Molecular Function: beta-N-acetylhexosaminidase activity (GO:0004563), Biological Process: carbohydrate metabolic process (GO:0005975)
GB16600-PA	F5C67A0A8DD7B251	466	FPrintScan	PR00738	GLHYDRLASE20	217	238	5.5e-42	T	14-Apr-2010	IPR001540	Glycoside hydrolase, family 20	Molecular Function: beta-N-acetylhexosaminidase activity (GO:0004563), Biological Process: carbohydrate metabolic process (GO:0005975)
GB16600-PA	F5C67A0A8DD7B251	466	FPrintScan	PR00738	GLHYDRLASE20	271	288	5.5e-42	T	14-Apr-2010	IPR001540	Glycoside hydrolase, family 20	Molecular Function: beta-N-acetylhexosaminidase activity (GO:0004563), Biological Process: carbohydrate metabolic process (GO:0005975)
GB16600-PA	F5C67A0A8DD7B251	466	FPrintScan	PR00738	GLHYDRLASE20	321	339	5.5e-42	T	14-Apr-2010	IPR001540	Glycoside hydrolase, family 20	Molecular Function: beta-N-acetylhexosaminidase activity (GO:0004563), Biological Process: carbohydrate metabolic process (GO:0005975)
GB16600-PA	F5C67A0A8DD7B251	466	FPrintScan	PR00738	GLHYDRLASE20	343	356	5.5e-42	T	14-Apr-2010	IPR001540	Glycoside hydrolase, family 20	Molecular Function: beta-N-acetylhexosaminidase activity (GO:0004563), Biological Process: carbohydrate metabolic process (GO:0005975)
GB16619-PA	03AEE543E6A7FA76	750	HMMPanther	PTHR11733:SF25	NEPRILYSIN	59	750	0	T	14-Apr-2010	NULL	NULL
GB16619-PA	03AEE543E6A7FA76	750	HMMPanther	PTHR11733	ZINC METALLOPROTEASE FAMILY M13 NEPRILYSIN-RELATED	59	750	0	T	14-Apr-2010	IPR000718	Peptidase M13, neprilysin	Molecular Function: metalloendopeptidase activity (GO:0004222), Biological Process: proteolysis (GO:0006508)
GB16619-PA	03AEE543E6A7FA76	750	TMHMM	tmhmm	transmembrane_regions	15	35	NA	?	14-Apr-2010	NULL	NULL
GB16619-PA	03AEE543E6A7FA76	750	SignalPHMM	SignalP	signal-peptide	1	33	NA	?	14-Apr-2010	NULL	NULL
GB16619-PA	03AEE543E6A7FA76	750	superfamily	SSF55486	Metalloproteases ("zincins"), catalytic domain	71	750	2.7e-244	T	14-Apr-2010	NULL	NULL
GB16619-PA	03AEE543E6A7FA76	750	FPrintScan	PR00786	NEPRILYSIN	536	548	2.6e-20	T	14-Apr-2010	IPR018497	Peptidase M13, neprilysin, C-terminal	Molecular Function: metalloendopeptidase activity (GO:0004222), Biological Process: proteolysis (GO:0006508)
GB16619-PA	03AEE543E6A7FA76	750	FPrintScan	PR00786	NEPRILYSIN	554	566	2.6e-20	T	14-Apr-2010	IPR018497	Peptidase M13, neprilysin, C-terminal	Molecular Function: metalloendopeptidase activity (GO:0004222), Biological Process: proteolysis (GO:0006508)
GB16619-PA	03AEE543E6A7FA76	750	FPrintScan	PR00786	NEPRILYSIN	575	591	2.6e-20	T	14-Apr-2010	IPR018497	Peptidase M13, neprilysin, C-terminal	Molecular Function: metalloendopeptidase activity (GO:0004222), Biological Process: proteolysis (GO:0006508)
GB16619-PA	03AEE543E6A7FA76	750	FPrintScan	PR00786	NEPRILYSIN	647	658	2.6e-20	T	14-Apr-2010	IPR018497	Peptidase M13, neprilysin, C-terminal	Molecular Function: metalloendopeptidase activity (GO:0004222), Biological Process: proteolysis (GO:0006508)
GB16619-PA	03AEE543E6A7FA76	750	HMMPfam	PF05649	Peptidase_M13_N	96	483	9.2e-123	T	14-Apr-2010	IPR008753	Peptidase M13	Biological Process: proteolysis (GO:0006508), Molecular Function: metallopeptidase activity (GO:0008237)
GB16619-PA	03AEE543E6A7FA76	750	HMMPfam	PF01431	Peptidase_M13	544	748	8.8e-59	T	14-Apr-2010	IPR018497	Peptidase M13, neprilysin, C-terminal	Molecular Function: metalloendopeptidase activity (GO:0004222), Biological Process: proteolysis (GO:0006508)
GB16742-PA	BAA290958DAEAED4	324	HMMPanther	PTHR11216:SF30	SARCALUMENIN	16	309	3.5e-198	T	14-Apr-2010	NULL	NULL
GB16742-PA	BAA290958DAEAED4	324	HMMPanther	PTHR11216	EH DOMAIN	16	309	3.5e-198	T	14-Apr-2010	NULL	NULL
GB16742-PA	BAA290958DAEAED4	324	HMMPfam	PF00350	Dynamin_N	37	118	1.5e-05	T	14-Apr-2010	IPR001401	Dynamin, GTPase domain	Molecular Function: GTPase activity (GO:0003924), Molecular Function: GTP binding (GO:0005525)
GB16742-PA	BAA290958DAEAED4	324	superfamily	SSF52540	P-loop containing nucleoside triphosphate hydrolases	46	126	1.8e-08	T	14-Apr-2010	NULL	NULL
GB16882-PA	377E0FFAC79BC457	333	superfamily	SSF52402	Adenine nucleotide alpha hydrolases-like	22	210	5.8e-60	T	14-Apr-2010	NULL	NULL
GB16882-PA	377E0FFAC79BC457	333	superfamily	SSF52467	DHS-like NAD/FAD-binding domain	210	333	3.9e-56	T	14-Apr-2010	NULL	NULL
GB16882-PA	377E0FFAC79BC457	333	HMMPIR	PIRSF000089	Electron transfer flavoprotein, alpha subunit	21	333	3.1e-149	T	14-Apr-2010	IPR001308	Electron transfer flavoprotein, alpha subunit	Molecular Function: electron carrier activity (GO:0009055), Molecular Function: FAD binding (GO:0050660)
GB16882-PA	377E0FFAC79BC457	333	HMMPanther	PTHR10909	ELECTRON TRANSPORT OXIDOREDUCTASE	16	333	6.4e-133	T	14-Apr-2010	NULL	NULL
GB16882-PA	377E0FFAC79BC457	333	PatternScan	PS00696	ETF_ALPHA	277	303	NA	T	14-Apr-2010	IPR018206	Electron transfer flavoprotein, alpha subunit, C-terminal, conserved site
GB16882-PA	377E0FFAC79BC457	333	HMMPfam	PF00766	ETF_alpha	213	297	2.1e-38	T	14-Apr-2010	IPR014731	Electron transfer flavoprotein, alpha subunit, C-terminal
GB16882-PA	377E0FFAC79BC457	333	HMMPfam	PF01012	ETF	24	177	2.5e-36	T	14-Apr-2010	IPR014730	Electron transfer flavoprotein, alpha/beta-subunit, N-terminal
GB16886-PA	F60BD88AB83E3348	378	HMMPfam	PF02450	LACT	35	351	6.7e-61	T	14-Apr-2010	IPR003386	Lecithin:cholesterol acyltransferase	Molecular Function: phosphatidylcholine-sterol O-acyltransferase activity (GO:0004607), Biological Process: lipid metabolic process (GO:0006629)
GB16886-PA	F60BD88AB83E3348	378	HMMPanther	PTHR11440:SF15	PHOSPHATIDYLCHOLINE-STEROL ACYLTRANSFERASE-RELATED	111	376	9e-129	T	14-Apr-2010	NULL	NULL
GB16886-PA	F60BD88AB83E3348	378	HMMPanther	PTHR11440	LECITHIN-CHOLESTEROL ACYLTRANSFERASE-RELATED	111	376	9e-129	T	14-Apr-2010	IPR003386	Lecithin:cholesterol acyltransferase	Molecular Function: phosphatidylcholine-sterol O-acyltransferase activity (GO:0004607), Biological Process: lipid metabolic process (GO:0006629)
GB16886-PA	F60BD88AB83E3348	378	superfamily	SSF53474	alpha/beta-Hydrolases	72	377	3.3e-12	T	14-Apr-2010	NULL	NULL
GB16903-PA	FA3AE3EEA0D88739	385	HMMPanther	PTHR13683:SF84	CATHEPSIN D	27	385	8.2e-216	T	14-Apr-2010	NULL	NULL
GB16903-PA	FA3AE3EEA0D88739	385	HMMPanther	PTHR13683	ASPARTYL PROTEASES	27	385	8.2e-216	T	14-Apr-2010	IPR001461	Peptidase A1	Molecular Function: aspartic-type endopeptidase activity (GO:0004190), Biological Process: proteolysis (GO:0006508)
GB16903-PA	FA3AE3EEA0D88739	385	PatternScan	PS00141	ASP_PROTEASE	80	91	NA	T	14-Apr-2010	IPR001969	Peptidase aspartic, active site	Molecular Function: aspartic-type endopeptidase activity (GO:0004190), Biological Process: proteolysis (GO:0006508)
GB16903-PA	FA3AE3EEA0D88739	385	PatternScan	PS00141	ASP_PROTEASE	267	278	NA	T	14-Apr-2010	IPR001969	Peptidase aspartic, active site	Molecular Function: aspartic-type endopeptidase activity (GO:0004190), Biological Process: proteolysis (GO:0006508)
GB16903-PA	FA3AE3EEA0D88739	385	SignalPHMM	SignalP	signal-peptide	1	17	NA	?	14-Apr-2010	NULL	NULL
GB16903-PA	FA3AE3EEA0D88739	385	FPrintScan	PR00792	PEPSIN	71	91	4.3e-29	T	14-Apr-2010	IPR001461	Peptidase A1	Molecular Function: aspartic-type endopeptidase activity (GO:0004190), Biological Process: proteolysis (GO:0006508)
GB16903-PA	FA3AE3EEA0D88739	385	FPrintScan	PR00792	PEPSIN	218	231	4.3e-29	T	14-Apr-2010	IPR001461	Peptidase A1	Molecular Function: aspartic-type endopeptidase activity (GO:0004190), Biological Process: proteolysis (GO:0006508)
GB16903-PA	FA3AE3EEA0D88739	385	FPrintScan	PR00792	PEPSIN	267	278	4.3e-29	T	14-Apr-2010	IPR001461	Peptidase A1	Molecular Function: aspartic-type endopeptidase activity (GO:0004190), Biological Process: proteolysis (GO:0006508)
GB16903-PA	FA3AE3EEA0D88739	385	FPrintScan	PR00792	PEPSIN	358	373	4.3e-29	T	14-Apr-2010	IPR001461	Peptidase A1	Molecular Function: aspartic-type endopeptidase activity (GO:0004190), Biological Process: proteolysis (GO:0006508)
GB16903-PA	FA3AE3EEA0D88739	385	HMMPfam	PF00026	Asp	64	384	8.8e-127	T	14-Apr-2010	IPR001461	Peptidase A1	Molecular Function: aspartic-type endopeptidase activity (GO:0004190), Biological Process: proteolysis (GO:0006508)
GB16903-PA	FA3AE3EEA0D88739	385	HMMPfam	PF07966	A1_Propeptide	19	39	0.00018	T	14-Apr-2010	IPR012848	Propeptide, peptidase A1	Molecular Function: aspartic-type endopeptidase activity (GO:0004190), Biological Process: proteolysis (GO:0006508)
GB16903-PA	FA3AE3EEA0D88739	385	superfamily	SSF50630	Acid proteases	4	385	1e-130	T	14-Apr-2010	IPR021109	Peptidase aspartic
GB17035-PA	6B6AE56DCE130A77	3995	ProfileScan	PS51211	VITELLOGENIN	1	365	11.675	T	14-Apr-2010	IPR001747	Lipid transport protein, N-terminal	Molecular Function: lipid transporter activity (GO:0005319), Biological Process: lipid transport (GO:0006869)
GB17035-PA	6B6AE56DCE130A77	3995	ProfileScan	PS51233	VWFD	3410	3626	26.804	T	14-Apr-2010	IPR001846	von Willebrand factor, type D
GB17035-PA	6B6AE56DCE130A77	3995	superfamily	SSF56968	Lipovitellin-phosvitin complex; beta-sheet shell regions	328	721	2.1e-83	T	14-Apr-2010	IPR015819	Lipid transport protein, beta-sheet shell	Molecular Function: lipid transporter activity (GO:0005319), Biological Process: lipid transport (GO:0006869)
GB17035-PA	6B6AE56DCE130A77	3995	superfamily	SSF48431	Lipovitellin-phosvitin complex, superhelical domain	23	338	1.3e-34	T	14-Apr-2010	NULL	NULL
GB17035-PA	6B6AE56DCE130A77	3995	HMMPanther	PTHR23361:SF3	gb def: ENSANGP00000018348 (Fragment)	221	581	9.2e-22	T	14-Apr-2010	NULL	NULL
GB17035-PA	6B6AE56DCE130A77	3995	HMMPanther	PTHR23361	MUCIN	221	581	9.2e-22	T	14-Apr-2010	NULL	NULL
GB17035-PA	6B6AE56DCE130A77	3995	HMMSmart	SM00216	VWD	3400	3567	4.6e-10	T	14-Apr-2010	IPR001846	von Willebrand factor, type D
GB17035-PA	6B6AE56DCE130A77	3995	HMMPfam	PF09172	DUF1943	329	617	2.5e-58	T	14-Apr-2010	IPR015255	Vitellinogen, open beta-sheet	Molecular Function: lipid transporter activity (GO:0005319), Biological Process: lipid transport (GO:0006869)
GB17035-PA	6B6AE56DCE130A77	3995	HMMPfam	PF01347	Vitellogenin_N	21	296	3.1e-25	T	14-Apr-2010	IPR001747	Lipid transport protein, N-terminal	Molecular Function: lipid transporter activity (GO:0005319), Biological Process: lipid transport (GO:0006869)
GB17035-PA	6B6AE56DCE130A77	3995	HMMPfam	PF06448	DUF1081	654	755	3.4e-21	T	14-Apr-2010	IPR009454	Lipid transport, open beta-sheet	Molecular Function: lipid transporter activity (GO:0005319), Biological Process: lipid transport (GO:0006869)
GB17035-PA	6B6AE56DCE130A77	3995	HMMPfam	PF00094	VWD	3415	3567	3.7e-13	T	14-Apr-2010	IPR001846	von Willebrand factor, type D
GB17035-PA	6B6AE56DCE130A77	3995	PatternScan	PS00239	RECEPTOR_TYR_KIN_II	240	248	NA	?	14-Apr-2010	IPR002011	Tyrosine-protein kinase, receptor class II, conserved site	Molecular Function: transmembrane receptor protein tyrosine kinase activity (GO:0004714), Molecular Function: ATP binding (GO:0005524), Biological Process: protein amino acid phosphorylation (GO:0006468), Biological Process: transmembrane receptor protein tyrosine kinase signaling pathway (GO:0007169), Cellular Component: membrane (GO:0016020)
GB17038-PA	FE442A41315E551B	243	superfamily	SSF52833	Thioredoxin-like	120	213	1.5e-23	T	14-Apr-2010	IPR012336	Thioredoxin-like fold
GB17038-PA	FE442A41315E551B	243	HMMPanther	PTHR10371	NADH-UBIQUINONE OXIDOREDUCTASE 24 KDA SUBUNIT	1	243	4.2e-104	T	14-Apr-2010	IPR002023	NADH:ubiquinone oxidoreductase, 24kDa subunit	Molecular Function: oxidoreductase activity (GO:0016491), Molecular Function: NAD or NADH binding (GO:0051287), Biological Process: oxidation reduction (GO:0055114)
GB17038-PA	FE442A41315E551B	243	HMMTigr	TIGR01958	nuoE_fam: NADH-quinone oxidoreductase, E su	55	202	7.2e-70	T	14-Apr-2010	IPR002023	NADH:ubiquinone oxidoreductase, 24kDa subunit	Molecular Function: oxidoreductase activity (GO:0016491), Molecular Function: NAD or NADH binding (GO:0051287), Biological Process: oxidation reduction (GO:0055114)
GB17038-PA	FE442A41315E551B	243	HMMPfam	PF01257	Complex1_24kDa	57	201	2.5e-59	T	14-Apr-2010	IPR002023	NADH:ubiquinone oxidoreductase, 24kDa subunit	Molecular Function: oxidoreductase activity (GO:0016491), Molecular Function: NAD or NADH binding (GO:0051287), Biological Process: oxidation reduction (GO:0055114)
GB17038-PA	FE442A41315E551B	243	PatternScan	PS01099	COMPLEX1_24K	159	177	NA	T	14-Apr-2010	IPR002023	NADH:ubiquinone oxidoreductase, 24kDa subunit	Molecular Function: oxidoreductase activity (GO:0016491), Molecular Function: NAD or NADH binding (GO:0051287), Biological Process: oxidation reduction (GO:0055114)
GB17113-PA	5DDF5296118D3206	828	PatternScan	PS00433	PHOSPHOFRUCTOKINASE	703	721	NA	T	14-Apr-2010	IPR015912	Phosphofructokinase, conserved site	Molecular Function: 6-phosphofructokinase activity (GO:0003872), Cellular Component: 6-phosphofructokinase complex (GO:0005945), Biological Process: glycolysis (GO:0006096)
GB17113-PA	5DDF5296118D3206	828	HMMPfam	PF00365	PFK	34	244	3.7e-82	T	14-Apr-2010	IPR000023	Phosphofructokinase	Molecular Function: 6-phosphofructokinase activity (GO:0003872), Cellular Component: 6-phosphofructokinase complex (GO:0005945), Biological Process: glycolysis (GO:0006096)
GB17113-PA	5DDF5296118D3206	828	HMMPfam	PF00365	PFK	255	331	1.2e-10	T	14-Apr-2010	IPR000023	Phosphofructokinase	Molecular Function: 6-phosphofructokinase activity (GO:0003872), Cellular Component: 6-phosphofructokinase complex (GO:0005945), Biological Process: glycolysis (GO:0006096)
GB17113-PA	5DDF5296118D3206	828	HMMPfam	PF00365	PFK	450	734	5.3e-58	T	14-Apr-2010	IPR000023	Phosphofructokinase	Molecular Function: 6-phosphofructokinase activity (GO:0003872), Cellular Component: 6-phosphofructokinase complex (GO:0005945), Biological Process: glycolysis (GO:0006096)
GB17113-PA	5DDF5296118D3206	828	HMMTigr	TIGR02478	6PF1K_euk: 6-phosphofructokinase	31	806	0	T	14-Apr-2010	IPR009161	6-phosphofructokinase, eukaryotic type	Molecular Function: 6-phosphofructokinase activity (GO:0003872), Cellular Component: cytoplasm (GO:0005737), Biological Process: glycolysis (GO:0006096)
GB17113-PA	5DDF5296118D3206	828	superfamily	SSF53784	Phosphofructokinase	394	822	7.4e-107	T	14-Apr-2010	IPR000023	Phosphofructokinase	Molecular Function: 6-phosphofructokinase activity (GO:0003872), Cellular Component: 6-phosphofructokinase complex (GO:0005945), Biological Process: glycolysis (GO:0006096)
GB17113-PA	5DDF5296118D3206	828	superfamily	SSF53784	Phosphofructokinase	34	248	3.8e-75	T	14-Apr-2010	IPR000023	Phosphofructokinase	Molecular Function: 6-phosphofructokinase activity (GO:0003872), Cellular Component: 6-phosphofructokinase complex (GO:0005945), Biological Process: glycolysis (GO:0006096)
GB17113-PA	5DDF5296118D3206	828	superfamily	SSF53784	Phosphofructokinase	256	389	1.6e-21	T	14-Apr-2010	IPR000023	Phosphofructokinase	Molecular Function: 6-phosphofructokinase activity (GO:0003872), Cellular Component: 6-phosphofructokinase complex (GO:0005945), Biological Process: glycolysis (GO:0006096)
GB17113-PA	5DDF5296118D3206	828	FPrintScan	PR00476	PHFRCTKINASE	25	44	8.7e-57	T	14-Apr-2010	IPR000023	Phosphofructokinase	Molecular Function: 6-phosphofructokinase activity (GO:0003872), Cellular Component: 6-phosphofructokinase complex (GO:0005945), Biological Process: glycolysis (GO:0006096)
GB17113-PA	5DDF5296118D3206	828	FPrintScan	PR00476	PHFRCTKINASE	50	63	8.7e-57	T	14-Apr-2010	IPR000023	Phosphofructokinase	Molecular Function: 6-phosphofructokinase activity (GO:0003872), Cellular Component: 6-phosphofructokinase complex (GO:0005945), Biological Process: glycolysis (GO:0006096)
GB17113-PA	5DDF5296118D3206	828	FPrintScan	PR00476	PHFRCTKINASE	114	130	8.7e-57	T	14-Apr-2010	IPR000023	Phosphofructokinase	Molecular Function: 6-phosphofructokinase activity (GO:0003872), Cellular Component: 6-phosphofructokinase complex (GO:0005945), Biological Process: glycolysis (GO:0006096)
GB17113-PA	5DDF5296118D3206	828	FPrintScan	PR00476	PHFRCTKINASE	164	181	8.7e-57	T	14-Apr-2010	IPR000023	Phosphofructokinase	Molecular Function: 6-phosphofructokinase activity (GO:0003872), Cellular Component: 6-phosphofructokinase complex (GO:0005945), Biological Process: glycolysis (GO:0006096)
GB17113-PA	5DDF5296118D3206	828	FPrintScan	PR00476	PHFRCTKINASE	182	200	8.7e-57	T	14-Apr-2010	IPR000023	Phosphofructokinase	Molecular Function: 6-phosphofructokinase activity (GO:0003872), Cellular Component: 6-phosphofructokinase complex (GO:0005945), Biological Process: glycolysis (GO:0006096)
GB17113-PA	5DDF5296118D3206	828	FPrintScan	PR00476	PHFRCTKINASE	202	218	8.7e-57	T	14-Apr-2010	IPR000023	Phosphofructokinase	Molecular Function: 6-phosphofructokinase activity (GO:0003872), Cellular Component: 6-phosphofructokinase complex (GO:0005945), Biological Process: glycolysis (GO:0006096)
GB17113-PA	5DDF5296118D3206	828	FPrintScan	PR00476	PHFRCTKINASE	220	237	8.7e-57	T	14-Apr-2010	IPR000023	Phosphofructokinase	Molecular Function: 6-phosphofructokinase activity (GO:0003872), Cellular Component: 6-phosphofructokinase complex (GO:0005945), Biological Process: glycolysis (GO:0006096)
GB17113-PA	5DDF5296118D3206	828	FPrintScan	PR00476	PHFRCTKINASE	299	321	8.7e-57	T	14-Apr-2010	IPR000023	Phosphofructokinase	Molecular Function: 6-phosphofructokinase activity (GO:0003872), Cellular Component: 6-phosphofructokinase complex (GO:0005945), Biological Process: glycolysis (GO:0006096)
GB17113-PA	5DDF5296118D3206	828	HMMPanther	PTHR13697	PHOSPHOFRUCTOKINASE	161	221	3.4e-280	T	14-Apr-2010	NULL	NULL
GB17113-PA	5DDF5296118D3206	828	HMMPanther	PTHR13697	PHOSPHOFRUCTOKINASE	260	828	3.4e-280	T	14-Apr-2010	NULL	NULL
GB17238-PA	06F3FEC76494B333	335	HMMPfam	PF02779	Transket_pyr	12	181	1.8e-48	T	14-Apr-2010	IPR005475	Transketolase-like, pyrimidine-binding domain
GB17238-PA	06F3FEC76494B333	335	HMMPfam	PF02780	Transketolase_C	200	322	1.4e-41	T	14-Apr-2010	IPR005476	Transketolase, C-terminal	Molecular Function: catalytic activity (GO:0003824), Biological Process: metabolic process (GO:0008152)
GB17238-PA	06F3FEC76494B333	335	superfamily	SSF52518	Thiamin diphosphate-binding fold (THDP-binding)	3	210	1.2e-66	T	14-Apr-2010	NULL	NULL
GB17238-PA	06F3FEC76494B333	335	superfamily	SSF52922	TK C-terminal domain-like	194	333	3.7e-45	T	14-Apr-2010	IPR009014	Transketolase, C-terminal/Pyruvate-ferredoxin oxidoreductase, domain II	Molecular Function: catalytic activity (GO:0003824), Biological Process: metabolic process (GO:0008152)
GB17238-PA	06F3FEC76494B333	335	HMMPanther	PTHR11624:SF11	PYRUVATE DEHYDROGENASE E1 COMPONENT, BETA SUBUNIT	40	335	1.5e-201	T	14-Apr-2010	NULL	NULL
GB17238-PA	06F3FEC76494B333	335	HMMPanther	PTHR11624	DEHYDROGENASE RELATED	40	335	1.5e-201	T	14-Apr-2010	NULL	NULL
GB17499-PA	57D1BDB95E6AB195	300	superfamily	SSF103506	Mitochondrial carrier	5	296	2.9e-92	T	14-Apr-2010	IPR001993	Mitochondrial substrate carrier	Molecular Function: binding (GO:0005488), Biological Process: transport (GO:0006810), Cellular Component: membrane (GO:0016020), Biological Process: transmembrane transport (GO:0055085)
GB17499-PA	57D1BDB95E6AB195	300	FPrintScan	PR00926	MITOCARRIER	13	26	5e-70	T	14-Apr-2010	IPR002067	Mitochondrial carrier protein	Molecular Function: binding (GO:0005488), Cellular Component: mitochondrial inner membrane (GO:0005743), Biological Process: transport (GO:0006810), Biological Process: transmembrane transport (GO:0055085)
GB17499-PA	57D1BDB95E6AB195	300	FPrintScan	PR00926	MITOCARRIER	26	40	5e-70	T	14-Apr-2010	IPR002067	Mitochondrial carrier protein	Molecular Function: binding (GO:0005488), Cellular Component: mitochondrial inner membrane (GO:0005743), Biological Process: transport (GO:0006810), Biological Process: transmembrane transport (GO:0055085)
GB17499-PA	57D1BDB95E6AB195	300	FPrintScan	PR00926	MITOCARRIER	75	95	5e-70	T	14-Apr-2010	IPR002067	Mitochondrial carrier protein	Molecular Function: binding (GO:0005488), Cellular Component: mitochondrial inner membrane (GO:0005743), Biological Process: transport (GO:0006810), Biological Process: transmembrane transport (GO:0055085)
GB17499-PA	57D1BDB95E6AB195	300	FPrintScan	PR00926	MITOCARRIER	128	146	5e-70	T	14-Apr-2010	IPR002067	Mitochondrial carrier protein	Molecular Function: binding (GO:0005488), Cellular Component: mitochondrial inner membrane (GO:0005743), Biological Process: transport (GO:0006810), Biological Process: transmembrane transport (GO:0055085)
GB17499-PA	57D1BDB95E6AB195	300	FPrintScan	PR00926	MITOCARRIER	176	194	5e-70	T	14-Apr-2010	IPR002067	Mitochondrial carrier protein	Molecular Function: binding (GO:0005488), Cellular Component: mitochondrial inner membrane (GO:0005743), Biological Process: transport (GO:0006810), Biological Process: transmembrane transport (GO:0055085)
GB17499-PA	57D1BDB95E6AB195	300	FPrintScan	PR00926	MITOCARRIER	219	241	5e-70	T	14-Apr-2010	IPR002067	Mitochondrial carrier protein	Molecular Function: binding (GO:0005488), Cellular Component: mitochondrial inner membrane (GO:0005743), Biological Process: transport (GO:0006810), Biological Process: transmembrane transport (GO:0055085)
GB17499-PA	57D1BDB95E6AB195	300	FPrintScan	PR00927	ADPTRNSLCASE	10	22	7.7e-63	T	14-Apr-2010	IPR002113	Adenine nucleotide translocator 1	Molecular Function: transporter activity (GO:0005215), Cellular Component: mitochondrial inner membrane (GO:0005743), Biological Process: transport (GO:0006810), Biological Process: transmembrane transport (GO:0055085)
GB17499-PA	57D1BDB95E6AB195	300	FPrintScan	PR00927	ADPTRNSLCASE	53	74	7.7e-63	T	14-Apr-2010	IPR002113	Adenine nucleotide translocator 1	Molecular Function: transporter activity (GO:0005215), Cellular Component: mitochondrial inner membrane (GO:0005743), Biological Process: transport (GO:0006810), Biological Process: transmembrane transport (GO:0055085)
GB17499-PA	57D1BDB95E6AB195	300	FPrintScan	PR00927	ADPTRNSLCASE	86	98	7.7e-63	T	14-Apr-2010	IPR002113	Adenine nucleotide translocator 1	Molecular Function: transporter activity (GO:0005215), Cellular Component: mitochondrial inner membrane (GO:0005743), Biological Process: transport (GO:0006810), Biological Process: transmembrane transport (GO:0055085)
GB17499-PA	57D1BDB95E6AB195	300	FPrintScan	PR00927	ADPTRNSLCASE	113	126	7.7e-63	T	14-Apr-2010	IPR002113	Adenine nucleotide translocator 1	Molecular Function: transporter activity (GO:0005215), Cellular Component: mitochondrial inner membrane (GO:0005743), Biological Process: transport (GO:0006810), Biological Process: transmembrane transport (GO:0055085)
GB17499-PA	57D1BDB95E6AB195	300	FPrintScan	PR00927	ADPTRNSLCASE	154	175	7.7e-63	T	14-Apr-2010	IPR002113	Adenine nucleotide translocator 1	Molecular Function: transporter activity (GO:0005215), Cellular Component: mitochondrial inner membrane (GO:0005743), Biological Process: transport (GO:0006810), Biological Process: transmembrane transport (GO:0055085)
GB17499-PA	57D1BDB95E6AB195	300	FPrintScan	PR00927	ADPTRNSLCASE	215	231	7.7e-63	T	14-Apr-2010	IPR002113	Adenine nucleotide translocator 1	Molecular Function: transporter activity (GO:0005215), Cellular Component: mitochondrial inner membrane (GO:0005743), Biological Process: transport (GO:0006810), Biological Process: transmembrane transport (GO:0055085)
GB17499-PA	57D1BDB95E6AB195	300	FPrintScan	PR00927	ADPTRNSLCASE	267	282	7.7e-63	T	14-Apr-2010	IPR002113	Adenine nucleotide translocator 1	Molecular Function: transporter activity (GO:0005215), Cellular Component: mitochondrial inner membrane (GO:0005743), Biological Process: transport (GO:0006810), Biological Process: transmembrane transport (GO:0055085)
GB17499-PA	57D1BDB95E6AB195	300	TMHMM	tmhmm	transmembrane_regions	114	134	NA	?	14-Apr-2010	NULL	NULL
GB17499-PA	57D1BDB95E6AB195	300	TMHMM	tmhmm	transmembrane_regions	175	193	NA	?	14-Apr-2010	NULL	NULL
GB17499-PA	57D1BDB95E6AB195	300	TMHMM	tmhmm	transmembrane_regions	212	232	NA	?	14-Apr-2010	NULL	NULL
GB17499-PA	57D1BDB95E6AB195	300	ProfileScan	PS50920	SOLCAR	8	100	28.026	T	14-Apr-2010	IPR018108	Mitochondrial substrate/solute carrier
GB17499-PA	57D1BDB95E6AB195	300	ProfileScan	PS50920	SOLCAR	113	203	28.584	T	14-Apr-2010	IPR018108	Mitochondrial substrate/solute carrier
GB17499-PA	57D1BDB95E6AB195	300	ProfileScan	PS50920	SOLCAR	210	299	23.350	T	14-Apr-2010	IPR018108	Mitochondrial substrate/solute carrier
GB17499-PA	57D1BDB95E6AB195	300	HMMPanther	PTHR11896:SF35	ADP,ATP CARRIER PROTEIN	5	300	8.3e-190	T	14-Apr-2010	NULL	NULL
GB17499-PA	57D1BDB95E6AB195	300	HMMPanther	PTHR11896	MITOCHONDRIAL CARRIER PROTEIN RELATED	5	300	8.3e-190	T	14-Apr-2010	IPR001993	Mitochondrial substrate carrier	Molecular Function: binding (GO:0005488), Biological Process: transport (GO:0006810), Cellular Component: membrane (GO:0016020), Biological Process: transmembrane transport (GO:0055085)
GB17499-PA	57D1BDB95E6AB195	300	HMMPfam	PF00153	Mito_carr	8	101	4.4e-26	T	14-Apr-2010	IPR018108	Mitochondrial substrate/solute carrier
GB17499-PA	57D1BDB95E6AB195	300	HMMPfam	PF00153	Mito_carr	115	205	1.1e-22	T	14-Apr-2010	IPR018108	Mitochondrial substrate/solute carrier
GB17499-PA	57D1BDB95E6AB195	300	HMMPfam	PF00153	Mito_carr	212	300	1.2e-14	T	14-Apr-2010	IPR018108	Mitochondrial substrate/solute carrier
GB17629-PA	53BDAD9DB5B3CE71	257	HMMPfam	PF03947	Ribosomal_L2_C	97	227	4e-41	T	14-Apr-2010	IPR002171	Ribosomal protein L2	Molecular Function: structural constituent of ribosome (GO:0003735), Cellular Component: intracellular (GO:0005622), Cellular Component: ribosome (GO:0005840), Biological Process: translation (GO:0006412)
GB17629-PA	53BDAD9DB5B3CE71	257	HMMPfam	PF00181	Ribosomal_L2	13	90	3.4e-19	T	14-Apr-2010	IPR002171	Ribosomal protein L2	Molecular Function: structural constituent of ribosome (GO:0003735), Cellular Component: intracellular (GO:0005622), Cellular Component: ribosome (GO:0005840), Biological Process: translation (GO:0006412)
GB17629-PA	53BDAD9DB5B3CE71	257	superfamily	SSF50104	Translation proteins SH3-like domain	99	247	5.9e-52	T	14-Apr-2010	IPR008991	Translation protein SH3-like
GB17629-PA	53BDAD9DB5B3CE71	257	superfamily	SSF50249	Nucleic acid-binding proteins	2	98	1.9e-24	T	14-Apr-2010	IPR016027	Nucleic acid-binding, OB-fold-like
GB17629-PA	53BDAD9DB5B3CE71	257	PatternScan	PS00467	RIBOSOMAL_L2	197	208	NA	T	14-Apr-2010	IPR002171	Ribosomal protein L2	Molecular Function: structural constituent of ribosome (GO:0003735), Cellular Component: intracellular (GO:0005622), Cellular Component: ribosome (GO:0005840), Biological Process: translation (GO:0006412)
GB17629-PA	53BDAD9DB5B3CE71	257	HMMPanther	PTHR13691:SF4	60S RIBOSOMAL PROTEIN L8	65	257	4.8e-134	T	14-Apr-2010	NULL	NULL
GB17629-PA	53BDAD9DB5B3CE71	257	HMMPanther	PTHR13691	RIBOSOMAL PROTEIN L2	65	257	4.8e-134	T	14-Apr-2010	IPR002171	Ribosomal protein L2	Molecular Function: structural constituent of ribosome (GO:0003735), Cellular Component: intracellular (GO:0005622), Cellular Component: ribosome (GO:0005840), Biological Process: translation (GO:0006412)
GB17629-PA	53BDAD9DB5B3CE71	257	HMMPIR	PIRSF002158	Ribosomal protein, L2p/L2a/L8e/organellar L2 types	1	254	4.2e-102	T	14-Apr-2010	IPR002171	Ribosomal protein L2	Molecular Function: structural constituent of ribosome (GO:0003735), Cellular Component: intracellular (GO:0005622), Cellular Component: ribosome (GO:0005840), Biological Process: translation (GO:0006412)
GB17641-PA	94A2FE31436C83A5	543	HMMPfam	PF00155	Aminotran_1_2	151	527	1.6e-37	T	14-Apr-2010	IPR004839	Aminotransferase, class I/II	Biological Process: biosynthetic process (GO:0009058), Molecular Function: transferase activity, transferring nitrogenous groups (GO:0016769), Molecular Function: pyridoxal phosphate binding (GO:0030170)
GB17641-PA	94A2FE31436C83A5	543	superfamily	SSF53383	PLP-dependent transferases	73	529	5.1e-66	T	14-Apr-2010	IPR015424	Pyridoxal phosphate-dependent transferase, major domain
GB17641-PA	94A2FE31436C83A5	543	HMMPanther	PTHR11751:SF29	ALANINE AMINOTRANSFERASE	152	543	9.9e-208	T	14-Apr-2010	NULL	NULL
GB17641-PA	94A2FE31436C83A5	543	HMMPanther	PTHR11751	SUBGROUP I AMINOTRANSFERASE RELATED	152	543	9.9e-208	T	14-Apr-2010	NULL	NULL
GB17641-PA	94A2FE31436C83A5	543	FPrintScan	PR00753	ACCSYNTHASE	201	221	4.6e-05	T	14-Apr-2010	IPR001176	1-aminocyclopropane-1-carboxylate synthase	Biological Process: biosynthetic process (GO:0009058), Molecular Function: 1-aminocyclopropane-1-carboxylate synthase activity (GO:0016847)
GB17641-PA	94A2FE31436C83A5	543	FPrintScan	PR00753	ACCSYNTHASE	279	303	4.6e-05	T	14-Apr-2010	IPR001176	1-aminocyclopropane-1-carboxylate synthase	Biological Process: biosynthetic process (GO:0009058), Molecular Function: 1-aminocyclopropane-1-carboxylate synthase activity (GO:0016847)
GB17641-PA	94A2FE31436C83A5	543	FPrintScan	PR00753	ACCSYNTHASE	315	338	4.6e-05	T	14-Apr-2010	IPR001176	1-aminocyclopropane-1-carboxylate synthase	Biological Process: biosynthetic process (GO:0009058), Molecular Function: 1-aminocyclopropane-1-carboxylate synthase activity (GO:0016847)
GB17654-PA	411F5368E06F2790	1748	superfamily	SSF50494	Trypsin-like serine proteases	1520	1743	5.3e-83	T	14-Apr-2010	IPR009003	Serine/cysteine peptidase, trypsin-like	Molecular Function: catalytic activity (GO:0003824)
GB17654-PA	411F5368E06F2790	1748	superfamily	SSF57424	LDL receptor-like module	1230	1269	9e-10	T	14-Apr-2010	IPR002172	Low density lipoprotein-receptor, class A (cysteine-rich) repeat
GB17654-PA	411F5368E06F2790	1748	superfamily	SSF82671	SEA domain	16	148	8.3e-08	T	14-Apr-2010	NULL	NULL
GB17654-PA	411F5368E06F2790	1748	superfamily	SSF57424	LDL receptor-like module	1154	1200	3e-06	T	14-Apr-2010	IPR002172	Low density lipoprotein-receptor, class A (cysteine-rich) repeat
GB17654-PA	411F5368E06F2790	1748	superfamily	SSF57424	LDL receptor-like module	1198	1228	0.00019	T	14-Apr-2010	IPR002172	Low density lipoprotein-receptor, class A (cysteine-rich) repeat
GB17654-PA	411F5368E06F2790	1748	HMMSmart	SM00192	LDLa	1164	1199	0.0032	T	14-Apr-2010	IPR002172	Low density lipoprotein-receptor, class A (cysteine-rich) repeat
GB17654-PA	411F5368E06F2790	1748	HMMSmart	SM00192	LDLa	1230	1268	2.2e-11	T	14-Apr-2010	IPR002172	Low density lipoprotein-receptor, class A (cysteine-rich) repeat
GB17654-PA	411F5368E06F2790	1748	HMMSmart	SM00020	Tryp_SPc	1539	1748	3.9e-66	T	14-Apr-2010	IPR001254	Peptidase S1/S6, chymotrypsin/Hap	Molecular Function: serine-type endopeptidase activity (GO:0004252), Biological Process: proteolysis (GO:0006508)
GB17654-PA	411F5368E06F2790	1748	SignalPHMM	SignalP	signal-peptide	1	38	NA	?	14-Apr-2010	NULL	NULL
GB17654-PA	411F5368E06F2790	1748	HMMPfam	PF00089	Trypsin	1540	1735	4.6e-55	T	14-Apr-2010	IPR001254	Peptidase S1/S6, chymotrypsin/Hap	Molecular Function: serine-type endopeptidase activity (GO:0004252), Biological Process: proteolysis (GO:0006508)
GB17654-PA	411F5368E06F2790	1748	HMMPfam	PF00057	Ldl_recept_a	1231	1266	1.5e-08	T	14-Apr-2010	IPR002172	Low density lipoprotein-receptor, class A (cysteine-rich) repeat
GB17654-PA	411F5368E06F2790	1748	HMMPfam	PF01390	SEA	29	120	4.7e-07	T	14-Apr-2010	IPR000082	SEA
GB17654-PA	411F5368E06F2790	1748	FPrintScan	PR00722	CHYMOTRYPSIN	1566	1581	2.5e-15	T	14-Apr-2010	IPR001314	Peptidase S1A, chymotrypsin	Molecular Function: serine-type endopeptidase activity (GO:0004252), Biological Process: proteolysis (GO:0006508)
GB17654-PA	411F5368E06F2790	1748	FPrintScan	PR00722	CHYMOTRYPSIN	1625	1639	2.5e-15	T	14-Apr-2010	IPR001314	Peptidase S1A, chymotrypsin	Molecular Function: serine-type endopeptidase activity (GO:0004252), Biological Process: proteolysis (GO:0006508)
GB17654-PA	411F5368E06F2790	1748	FPrintScan	PR00722	CHYMOTRYPSIN	1719	1731	2.5e-15	T	14-Apr-2010	IPR001314	Peptidase S1A, chymotrypsin	Molecular Function: serine-type endopeptidase activity (GO:0004252), Biological Process: proteolysis (GO:0006508)
GB17654-PA	411F5368E06F2790	1748	FPrintScan	PR00261	LDLRECEPTOR	1173	1194	2.2e-08	T	14-Apr-2010	IPR002172	Low density lipoprotein-receptor, class A (cysteine-rich) repeat
GB17654-PA	411F5368E06F2790	1748	FPrintScan	PR00261	LDLRECEPTOR	1204	1225	2.2e-08	T	14-Apr-2010	IPR002172	Low density lipoprotein-receptor, class A (cysteine-rich) repeat
GB17654-PA	411F5368E06F2790	1748	FPrintScan	PR00261	LDLRECEPTOR	1242	1263	2.2e-08	T	14-Apr-2010	IPR002172	Low density lipoprotein-receptor, class A (cysteine-rich) repeat
GB17654-PA	411F5368E06F2790	1748	TMHMM	tmhmm	transmembrane_regions	5	25	NA	?	14-Apr-2010	NULL	NULL
GB17654-PA	411F5368E06F2790	1748	PatternScan	PS00134	TRYPSIN_HIS	1576	1581	NA	T	14-Apr-2010	IPR018114	Peptidase S1/S6, chymotrypsin/Hap, active site	Molecular Function: serine-type endopeptidase activity (GO:0004252), Biological Process: proteolysis (GO:0006508)
GB17654-PA	411F5368E06F2790	1748	PatternScan	PS00135	TRYPSIN_SER	1720	1731	NA	T	14-Apr-2010	IPR018114	Peptidase S1/S6, chymotrypsin/Hap, active site	Molecular Function: serine-type endopeptidase activity (GO:0004252), Biological Process: proteolysis (GO:0006508)
GB17654-PA	411F5368E06F2790	1748	PatternScan	PS01209	LDLRA_1	1175	1199	NA	?	14-Apr-2010	IPR002172	Low density lipoprotein-receptor, class A (cysteine-rich) repeat
GB17654-PA	411F5368E06F2790	1748	PatternScan	PS01209	LDLRA_1	1244	1266	NA	T	14-Apr-2010	IPR002172	Low density lipoprotein-receptor, class A (cysteine-rich) repeat
GB17654-PA	411F5368E06F2790	1748	ProfileScan	PS50068	LDLRA_2	1164	1198	10.250	T	14-Apr-2010	IPR002172	Low density lipoprotein-receptor, class A (cysteine-rich) repeat
GB17654-PA	411F5368E06F2790	1748	ProfileScan	PS50068	LDLRA_2	1230	1267	12.012	T	14-Apr-2010	IPR002172	Low density lipoprotein-receptor, class A (cysteine-rich) repeat
GB17654-PA	411F5368E06F2790	1748	ProfileScan	PS50240	TRYPSIN_DOM	1540	1743	30.917	T	14-Apr-2010	IPR001254	Peptidase S1/S6, chymotrypsin/Hap	Molecular Function: serine-type endopeptidase activity (GO:0004252), Biological Process: proteolysis (GO:0006508)
GB17654-PA	411F5368E06F2790	1748	HMMPanther	PTHR19355:SF87	TRANSMEMBRANE PROTEASE, SERINE 2	1231	1276	1.9e-71	T	14-Apr-2010	NULL	NULL
GB17654-PA	411F5368E06F2790	1748	HMMPanther	PTHR19355:SF87	TRANSMEMBRANE PROTEASE, SERINE 2	1510	1734	1.9e-71	T	14-Apr-2010	NULL	NULL
GB17654-PA	411F5368E06F2790	1748	HMMPanther	PTHR19355	SERINE PROTEASE-RELATED	1231	1276	1.9e-71	T	14-Apr-2010	NULL	NULL
GB17654-PA	411F5368E06F2790	1748	HMMPanther	PTHR19355	SERINE PROTEASE-RELATED	1510	1734	1.9e-71	T	14-Apr-2010	NULL	NULL
GB17753-PA	AB57755F568A2FD5	2711	superfamily	SSF55486	Metalloproteases ("zincins"), catalytic domain	1144	1397	4.5e-81	T	14-Apr-2010	NULL	NULL
GB17753-PA	AB57755F568A2FD5	2711	superfamily	SSF55486	Metalloproteases ("zincins"), catalytic domain	269	520	1.8e-76	T	14-Apr-2010	NULL	NULL
GB17753-PA	AB57755F568A2FD5	2711	superfamily	SSF55486	Metalloproteases ("zincins"), catalytic domain	2015	2272	9.3e-72	T	14-Apr-2010	NULL	NULL
GB17753-PA	AB57755F568A2FD5	2711	superfamily	SSF63737	Leukotriene A4 hydrolase N-terminal domain	1793	2010	1.7e-55	T	14-Apr-2010	NULL	NULL
GB17753-PA	AB57755F568A2FD5	2711	superfamily	SSF63737	Leukotriene A4 hydrolase N-terminal domain	932	1141	1.1e-54	T	14-Apr-2010	NULL	NULL
GB17753-PA	AB57755F568A2FD5	2711	superfamily	SSF63737	Leukotriene A4 hydrolase N-terminal domain	50	257	1.7e-52	T	14-Apr-2010	NULL	NULL
GB17753-PA	AB57755F568A2FD5	2711	TMHMM	tmhmm	transmembrane_regions	2689	2709	NA	?	14-Apr-2010	NULL	NULL
GB17753-PA	AB57755F568A2FD5	2711	HMMPfam	PF01433	Peptidase_M1	61	444	3.1e-125	T	14-Apr-2010	IPR014782	Peptidase M1, membrane alanine aminopeptidase, N-terminal	Molecular Function: metallopeptidase activity (GO:0008237), Molecular Function: zinc ion binding (GO:0008270)
GB17753-PA	AB57755F568A2FD5	2711	HMMPfam	PF01433	Peptidase_M1	943	1325	8.8e-121	T	14-Apr-2010	IPR014782	Peptidase M1, membrane alanine aminopeptidase, N-terminal	Molecular Function: metallopeptidase activity (GO:0008237), Molecular Function: zinc ion binding (GO:0008270)
GB17753-PA	AB57755F568A2FD5	2711	HMMPfam	PF01433	Peptidase_M1	1804	2195	6.8e-117	T	14-Apr-2010	IPR014782	Peptidase M1, membrane alanine aminopeptidase, N-terminal	Molecular Function: metallopeptidase activity (GO:0008237), Molecular Function: zinc ion binding (GO:0008270)
GB17753-PA	AB57755F568A2FD5	2711	FPrintScan	PR00756	ALADIPTASE	1077	1092	1.7e-28	T	14-Apr-2010	IPR014782	Peptidase M1, membrane alanine aminopeptidase, N-terminal	Molecular Function: metallopeptidase activity (GO:0008237), Molecular Function: zinc ion binding (GO:0008270)
GB17753-PA	AB57755F568A2FD5	2711	FPrintScan	PR00756	ALADIPTASE	1124	1139	1.7e-28	T	14-Apr-2010	IPR014782	Peptidase M1, membrane alanine aminopeptidase, N-terminal	Molecular Function: metallopeptidase activity (GO:0008237), Molecular Function: zinc ion binding (GO:0008270)
GB17753-PA	AB57755F568A2FD5	2711	FPrintScan	PR00756	ALADIPTASE	1197	1207	1.7e-28	T	14-Apr-2010	IPR014782	Peptidase M1, membrane alanine aminopeptidase, N-terminal	Molecular Function: metallopeptidase activity (GO:0008237), Molecular Function: zinc ion binding (GO:0008270)
GB17753-PA	AB57755F568A2FD5	2711	FPrintScan	PR00756	ALADIPTASE	1233	1248	1.7e-28	T	14-Apr-2010	IPR014782	Peptidase M1, membrane alanine aminopeptidase, N-terminal	Molecular Function: metallopeptidase activity (GO:0008237), Molecular Function: zinc ion binding (GO:0008270)
GB17753-PA	AB57755F568A2FD5	2711	FPrintScan	PR00756	ALADIPTASE	1252	1264	1.7e-28	T	14-Apr-2010	IPR014782	Peptidase M1, membrane alanine aminopeptidase, N-terminal	Molecular Function: metallopeptidase activity (GO:0008237), Molecular Function: zinc ion binding (GO:0008270)
GB17753-PA	AB57755F568A2FD5	2711	HMMPanther	PTHR11533:SF36	ALANYL AMINOPEPTIDASE	156	933	2.2e-259	T	14-Apr-2010	NULL	NULL
GB17753-PA	AB57755F568A2FD5	2711	HMMPanther	PTHR11533	PROTEASE M1 ZINC METALLOPROTEASE	156	933	2.2e-259	T	14-Apr-2010	IPR001930	Peptidase M1, membrane alanine aminopeptidase	Biological Process: proteolysis (GO:0006508)
GB17876-PA	4B500DCAB8545A45	1020	PatternScan	PS00154	ATPASE_E1_E2	351	357	NA	T	14-Apr-2010	IPR018303	ATPase, P-type phosphorylation site	Molecular Function: ATP binding (GO:0005524), Biological Process: ATP biosynthetic process (GO:0006754), Molecular Function: ATPase activity, coupled to transmembrane movement of ions, phosphorylative mechanism (GO:0015662), Cellular Component: membrane (GO:0016020)
GB17876-PA	4B500DCAB8545A45	1020	HMMTigr	TIGR01116	ATPase-IIA1_Ca: calcium-translocating P-typ	53	989	0	T	14-Apr-2010	IPR005782	ATPase, P-type, calcium-transporting	Molecular Function: calcium-transporting ATPase activity (GO:0005388), Biological Process: ATP biosynthetic process (GO:0006754), Biological Process: calcium ion transport (GO:0006816), Cellular Component: integral to membrane (GO:0016021)
GB17876-PA	4B500DCAB8545A45	1020	HMMTigr	TIGR01494	ATPase_P-type: HAD ATPase, P-type, family I	93	193	1.3e-23	T	14-Apr-2010	IPR001757	ATPase, P-type, K/Mg/Cd/Cu/Zn/Na/Ca/Na/H-transporter	Molecular Function: ATP binding (GO:0005524), Biological Process: ATP biosynthetic process (GO:0006754), Molecular Function: ATPase activity, coupled to transmembrane movement of ions, phosphorylative mechanism (GO:0015662), Cellular Component: membrane (GO:0016020)
GB17876-PA	4B500DCAB8545A45	1020	HMMTigr	TIGR01494	ATPase_P-type: HAD ATPase, P-type, family I	246	371	1.2e-32	T	14-Apr-2010	IPR001757	ATPase, P-type, K/Mg/Cd/Cu/Zn/Na/Ca/Na/H-transporter	Molecular Function: ATP binding (GO:0005524), Biological Process: ATP biosynthetic process (GO:0006754), Molecular Function: ATPase activity, coupled to transmembrane movement of ions, phosphorylative mechanism (GO:0015662), Cellular Component: membrane (GO:0016020)
GB17876-PA	4B500DCAB8545A45	1020	HMMTigr	TIGR01494	ATPase_P-type: HAD ATPase, P-type, family I	667	793	2.6e-39	T	14-Apr-2010	IPR001757	ATPase, P-type, K/Mg/Cd/Cu/Zn/Na/Ca/Na/H-transporter	Molecular Function: ATP binding (GO:0005524), Biological Process: ATP biosynthetic process (GO:0006754), Molecular Function: ATPase activity, coupled to transmembrane movement of ions, phosphorylative mechanism (GO:0015662), Cellular Component: membrane (GO:0016020)
GB17876-PA	4B500DCAB8545A45	1020	HMMPfam	PF00122	E1-E2_ATPase	93	341	1.7e-65	T	14-Apr-2010	IPR008250	ATPase, P-type, ATPase-associated domain	Molecular Function: ATP binding (GO:0005524), Biological Process: ATP biosynthetic process (GO:0006754), Cellular Component: membrane (GO:0016020), Molecular Function: hydrolase activity, acting on acid anhydrides, catalyzing transmembrane movement of substances (GO:0016820)
GB17876-PA	4B500DCAB8545A45	1020	HMMPfam	PF00689	Cation_ATPase_C	784	987	8.9e-44	T	14-Apr-2010	IPR006068	ATPase, P-type cation-transporter, C-terminal	Biological Process: ATP biosynthetic process (GO:0006754), Biological Process: cation transport (GO:0006812), Molecular Function: ATPase activity, coupled to transmembrane movement of ions, phosphorylative mechanism (GO:0015662), Cellular Component: membrane (GO:0016020)
GB17876-PA	4B500DCAB8545A45	1020	HMMPfam	PF00690	Cation_ATPase_N	5	72	1.9e-21	T	14-Apr-2010	IPR004014	ATPase, P-type cation-transporter, N-terminal	Biological Process: ATP biosynthetic process (GO:0006754), Biological Process: cation transport (GO:0006812), Molecular Function: ATPase activity, coupled to transmembrane movement of ions, phosphorylative mechanism (GO:0015662), Cellular Component: membrane (GO:0016020)
GB17876-PA	4B500DCAB8545A45	1020	HMMPfam	PF00702	Hydrolase	346	714	1.6e-20	T	14-Apr-2010	IPR005834	Haloacid dehalogenase-like hydrolase	Molecular Function: catalytic activity (GO:0003824), Biological Process: metabolic process (GO:0008152)
GB17876-PA	4B500DCAB8545A45	1020	superfamily	SSF81665	Calcium ATPase, transmembrane domain M	1	994	7.5e-152	T	14-Apr-2010	NULL	NULL
GB17876-PA	4B500DCAB8545A45	1020	superfamily	SSF81660	Metal cation-transporting ATPase, ATP-binding domain N	356	599	9e-67	T	14-Apr-2010	NULL	NULL
GB17876-PA	4B500DCAB8545A45	1020	superfamily	SSF56784	HAD-like	582	750	1.6e-46	T	14-Apr-2010	NULL	NULL
GB17876-PA	4B500DCAB8545A45	1020	superfamily	SSF81653	Calcium ATPase, transduction domain A	123	239	5.4e-28	T	14-Apr-2010	NULL	NULL
GB17876-PA	4B500DCAB8545A45	1020	HMMPanther	PTHR11939:SF94	CALCIUM-TRANSPORTING ATPASE SARCOPLASMIC/ENDOPLASMIC RETICULUM TYPE (CALCIUM PUMP)	2	823	0	T	14-Apr-2010	NULL	NULL
GB17876-PA	4B500DCAB8545A45	1020	HMMPanther	PTHR11939	CATION-TRANSPORTING ATPASE	2	823	0	T	14-Apr-2010	IPR001757	ATPase, P-type, K/Mg/Cd/Cu/Zn/Na/Ca/Na/H-transporter	Molecular Function: ATP binding (GO:0005524), Biological Process: ATP biosynthetic process (GO:0006754), Molecular Function: ATPase activity, coupled to transmembrane movement of ions, phosphorylative mechanism (GO:0015662), Cellular Component: membrane (GO:0016020)
GB17876-PA	4B500DCAB8545A45	1020	FPrintScan	PR00119	CATATPASE	176	190	5e-42	T	14-Apr-2010	IPR001757	ATPase, P-type, K/Mg/Cd/Cu/Zn/Na/Ca/Na/H-transporter	Molecular Function: ATP binding (GO:0005524), Biological Process: ATP biosynthetic process (GO:0006754), Molecular Function: ATPase activity, coupled to transmembrane movement of ions, phosphorylative mechanism (GO:0015662), Cellular Component: membrane (GO:0016020)
GB17876-PA	4B500DCAB8545A45	1020	FPrintScan	PR00119	CATATPASE	349	363	5e-42	T	14-Apr-2010	IPR001757	ATPase, P-type, K/Mg/Cd/Cu/Zn/Na/Ca/Na/H-transporter	Molecular Function: ATP binding (GO:0005524), Biological Process: ATP biosynthetic process (GO:0006754), Molecular Function: ATPase activity, coupled to transmembrane movement of ions, phosphorylative mechanism (GO:0015662), Cellular Component: membrane (GO:0016020)
GB17876-PA	4B500DCAB8545A45	1020	FPrintScan	PR00119	CATATPASE	595	606	5e-42	T	14-Apr-2010	IPR001757	ATPase, P-type, K/Mg/Cd/Cu/Zn/Na/Ca/Na/H-transporter	Molecular Function: ATP binding (GO:0005524), Biological Process: ATP biosynthetic process (GO:0006754), Molecular Function: ATPase activity, coupled to transmembrane movement of ions, phosphorylative mechanism (GO:0015662), Cellular Component: membrane (GO:0016020)
GB17876-PA	4B500DCAB8545A45	1020	FPrintScan	PR00119	CATATPASE	617	627	5e-42	T	14-Apr-2010	IPR001757	ATPase, P-type, K/Mg/Cd/Cu/Zn/Na/Ca/Na/H-transporter	Molecular Function: ATP binding (GO:0005524), Biological Process: ATP biosynthetic process (GO:0006754), Molecular Function: ATPase activity, coupled to transmembrane movement of ions, phosphorylative mechanism (GO:0015662), Cellular Component: membrane (GO:0016020)
GB17876-PA	4B500DCAB8545A45	1020	FPrintScan	PR00119	CATATPASE	701	720	5e-42	T	14-Apr-2010	IPR001757	ATPase, P-type, K/Mg/Cd/Cu/Zn/Na/Ca/Na/H-transporter	Molecular Function: ATP binding (GO:0005524), Biological Process: ATP biosynthetic process (GO:0006754), Molecular Function: ATPase activity, coupled to transmembrane movement of ions, phosphorylative mechanism (GO:0015662), Cellular Component: membrane (GO:0016020)
GB17876-PA	4B500DCAB8545A45	1020	FPrintScan	PR00119	CATATPASE	724	736	5e-42	T	14-Apr-2010	IPR001757	ATPase, P-type, K/Mg/Cd/Cu/Zn/Na/Ca/Na/H-transporter	Molecular Function: ATP binding (GO:0005524), Biological Process: ATP biosynthetic process (GO:0006754), Molecular Function: ATPase activity, coupled to transmembrane movement of ions, phosphorylative mechanism (GO:0015662), Cellular Component: membrane (GO:0016020)
GB17876-PA	4B500DCAB8545A45	1020	TMHMM	tmhmm	transmembrane_regions	60	78	NA	?	14-Apr-2010	NULL	NULL
GB17876-PA	4B500DCAB8545A45	1020	TMHMM	tmhmm	transmembrane_regions	84	104	NA	?	14-Apr-2010	NULL	NULL
GB17876-PA	4B500DCAB8545A45	1020	TMHMM	tmhmm	transmembrane_regions	260	280	NA	?	14-Apr-2010	NULL	NULL
GB17876-PA	4B500DCAB8545A45	1020	TMHMM	tmhmm	transmembrane_regions	299	321	NA	?	14-Apr-2010	NULL	NULL
GB17876-PA	4B500DCAB8545A45	1020	TMHMM	tmhmm	transmembrane_regions	764	784	NA	?	14-Apr-2010	NULL	NULL
GB17876-PA	4B500DCAB8545A45	1020	TMHMM	tmhmm	transmembrane_regions	790	810	NA	?	14-Apr-2010	NULL	NULL
GB17876-PA	4B500DCAB8545A45	1020	TMHMM	tmhmm	transmembrane_regions	838	858	NA	?	14-Apr-2010	NULL	NULL
GB17876-PA	4B500DCAB8545A45	1020	TMHMM	tmhmm	transmembrane_regions	897	917	NA	?	14-Apr-2010	NULL	NULL
GB17876-PA	4B500DCAB8545A45	1020	TMHMM	tmhmm	transmembrane_regions	932	952	NA	?	14-Apr-2010	NULL	NULL
GB17876-PA	4B500DCAB8545A45	1020	TMHMM	tmhmm	transmembrane_regions	1000	1018	NA	?	14-Apr-2010	NULL	NULL
GB17989-PA	F7CDA85C61F5EFD2	1495	ProfileScan	PS50025	LAM_G_DOMAIN	1112	1301	30.001	T	14-Apr-2010	IPR001791	Laminin G
GB17989-PA	F7CDA85C61F5EFD2	1495	ProfileScan	PS50268	CADHERIN_2	75	184	25.282	T	14-Apr-2010	IPR002126	Cadherin	Molecular Function: calcium ion binding (GO:0005509), Biological Process: homophilic cell adhesion (GO:0007156), Cellular Component: membrane (GO:0016020)
GB17989-PA	F7CDA85C61F5EFD2	1495	ProfileScan	PS50268	CADHERIN_2	185	291	21.336	T	14-Apr-2010	IPR002126	Cadherin	Molecular Function: calcium ion binding (GO:0005509), Biological Process: homophilic cell adhesion (GO:0007156), Cellular Component: membrane (GO:0016020)
GB17989-PA	F7CDA85C61F5EFD2	1495	ProfileScan	PS50268	CADHERIN_2	306	400	18.047	T	14-Apr-2010	IPR002126	Cadherin	Molecular Function: calcium ion binding (GO:0005509), Biological Process: homophilic cell adhesion (GO:0007156), Cellular Component: membrane (GO:0016020)
GB17989-PA	F7CDA85C61F5EFD2	1495	ProfileScan	PS50268	CADHERIN_2	400	510	23.703	T	14-Apr-2010	IPR002126	Cadherin	Molecular Function: calcium ion binding (GO:0005509), Biological Process: homophilic cell adhesion (GO:0007156), Cellular Component: membrane (GO:0016020)
GB17989-PA	F7CDA85C61F5EFD2	1495	ProfileScan	PS50268	CADHERIN_2	519	611	23.309	T	14-Apr-2010	IPR002126	Cadherin	Molecular Function: calcium ion binding (GO:0005509), Biological Process: homophilic cell adhesion (GO:0007156), Cellular Component: membrane (GO:0016020)
GB17989-PA	F7CDA85C61F5EFD2	1495	ProfileScan	PS50268	CADHERIN_2	612	723	17.521	T	14-Apr-2010	IPR002126	Cadherin	Molecular Function: calcium ion binding (GO:0005509), Biological Process: homophilic cell adhesion (GO:0007156), Cellular Component: membrane (GO:0016020)
GB17989-PA	F7CDA85C61F5EFD2	1495	ProfileScan	PS50268	CADHERIN_2	723	828	19.165	T	14-Apr-2010	IPR002126	Cadherin	Molecular Function: calcium ion binding (GO:0005509), Biological Process: homophilic cell adhesion (GO:0007156), Cellular Component: membrane (GO:0016020)
GB17989-PA	F7CDA85C61F5EFD2	1495	PatternScan	PS00022	EGF_1	1099	1110	NA	T	14-Apr-2010	IPR013032	EGF-like region, conserved site
GB17989-PA	F7CDA85C61F5EFD2	1495	PatternScan	PS00232	CADHERIN_1	172	182	NA	T	14-Apr-2010	IPR020894	Cadherin conserved site	Cellular Component: plasma membrane (GO:0005886), Biological Process: cell adhesion (GO:0007155)
GB17989-PA	F7CDA85C61F5EFD2	1495	PatternScan	PS00232	CADHERIN_1	388	398	NA	T	14-Apr-2010	IPR020894	Cadherin conserved site	Cellular Component: plasma membrane (GO:0005886), Biological Process: cell adhesion (GO:0007155)
GB17989-PA	F7CDA85C61F5EFD2	1495	PatternScan	PS00232	CADHERIN_1	498	508	NA	T	14-Apr-2010	IPR020894	Cadherin conserved site	Cellular Component: plasma membrane (GO:0005886), Biological Process: cell adhesion (GO:0007155)
GB17989-PA	F7CDA85C61F5EFD2	1495	PatternScan	PS00232	CADHERIN_1	711	721	NA	T	14-Apr-2010	IPR020894	Cadherin conserved site	Cellular Component: plasma membrane (GO:0005886), Biological Process: cell adhesion (GO:0007155)
GB17989-PA	F7CDA85C61F5EFD2	1495	FPrintScan	PR00205	CADHERIN	122	141	1.9e-31	T	14-Apr-2010	IPR002126	Cadherin	Molecular Function: calcium ion binding (GO:0005509), Biological Process: homophilic cell adhesion (GO:0007156), Cellular Component: membrane (GO:0016020)
GB17989-PA	F7CDA85C61F5EFD2	1495	FPrintScan	PR00205	CADHERIN	184	213	1.9e-31	T	14-Apr-2010	IPR002126	Cadherin	Molecular Function: calcium ion binding (GO:0005509), Biological Process: homophilic cell adhesion (GO:0007156), Cellular Component: membrane (GO:0016020)
GB17989-PA	F7CDA85C61F5EFD2	1495	FPrintScan	PR00205	CADHERIN	256	268	1.9e-31	T	14-Apr-2010	IPR002126	Cadherin	Molecular Function: calcium ion binding (GO:0005509), Biological Process: homophilic cell adhesion (GO:0007156), Cellular Component: membrane (GO:0016020)
GB17989-PA	F7CDA85C61F5EFD2	1495	FPrintScan	PR00205	CADHERIN	379	398	1.9e-31	T	14-Apr-2010	IPR002126	Cadherin	Molecular Function: calcium ion binding (GO:0005509), Biological Process: homophilic cell adhesion (GO:0007156), Cellular Component: membrane (GO:0016020)
GB17989-PA	F7CDA85C61F5EFD2	1495	FPrintScan	PR00205	CADHERIN	562	588	1.9e-31	T	14-Apr-2010	IPR002126	Cadherin	Molecular Function: calcium ion binding (GO:0005509), Biological Process: homophilic cell adhesion (GO:0007156), Cellular Component: membrane (GO:0016020)
GB17989-PA	F7CDA85C61F5EFD2	1495	FPrintScan	PR00205	CADHERIN	705	722	1.9e-31	T	14-Apr-2010	IPR002126	Cadherin	Molecular Function: calcium ion binding (GO:0005509), Biological Process: homophilic cell adhesion (GO:0007156), Cellular Component: membrane (GO:0016020)
GB17989-PA	F7CDA85C61F5EFD2	1495	HMMPfam	PF00028	Cadherin	83	175	8.9e-16	T	14-Apr-2010	IPR002126	Cadherin	Molecular Function: calcium ion binding (GO:0005509), Biological Process: homophilic cell adhesion (GO:0007156), Cellular Component: membrane (GO:0016020)
GB17989-PA	F7CDA85C61F5EFD2	1495	HMMPfam	PF00028	Cadherin	189	281	7.4e-13	T	14-Apr-2010	IPR002126	Cadherin	Molecular Function: calcium ion binding (GO:0005509), Biological Process: homophilic cell adhesion (GO:0007156), Cellular Component: membrane (GO:0016020)
GB17989-PA	F7CDA85C61F5EFD2	1495	HMMPfam	PF00028	Cadherin	336	391	6.5e-07	T	14-Apr-2010	IPR002126	Cadherin	Molecular Function: calcium ion binding (GO:0005509), Biological Process: homophilic cell adhesion (GO:0007156), Cellular Component: membrane (GO:0016020)
GB17989-PA	F7CDA85C61F5EFD2	1495	HMMPfam	PF00028	Cadherin	406	484	3e-14	T	14-Apr-2010	IPR002126	Cadherin	Molecular Function: calcium ion binding (GO:0005509), Biological Process: homophilic cell adhesion (GO:0007156), Cellular Component: membrane (GO:0016020)
GB17989-PA	F7CDA85C61F5EFD2	1495	HMMPfam	PF00028	Cadherin	519	599	1.7e-15	T	14-Apr-2010	IPR002126	Cadherin	Molecular Function: calcium ion binding (GO:0005509), Biological Process: homophilic cell adhesion (GO:0007156), Cellular Component: membrane (GO:0016020)
GB17989-PA	F7CDA85C61F5EFD2	1495	HMMPfam	PF00028	Cadherin	619	712	1.2e-07	T	14-Apr-2010	IPR002126	Cadherin	Molecular Function: calcium ion binding (GO:0005509), Biological Process: homophilic cell adhesion (GO:0007156), Cellular Component: membrane (GO:0016020)
GB17989-PA	F7CDA85C61F5EFD2	1495	HMMPfam	PF00028	Cadherin	729	819	2.3e-08	T	14-Apr-2010	IPR002126	Cadherin	Molecular Function: calcium ion binding (GO:0005509), Biological Process: homophilic cell adhesion (GO:0007156), Cellular Component: membrane (GO:0016020)
GB17989-PA	F7CDA85C61F5EFD2	1495	HMMPfam	PF01049	Cadherin_C	1342	1476	3.2e-42	T	14-Apr-2010	IPR000233	Cadherin, cytoplasmic domain	Molecular Function: calcium ion binding (GO:0005509), Biological Process: homophilic cell adhesion (GO:0007156), Cellular Component: membrane (GO:0016020)
GB17989-PA	F7CDA85C61F5EFD2	1495	HMMPfam	PF02210	Laminin_G_2	1143	1284	1e-23	T	14-Apr-2010	IPR012680	Laminin G, subdomain 2
GB17989-PA	F7CDA85C61F5EFD2	1495	TMHMM	tmhmm	transmembrane_regions	1317	1337	NA	?	14-Apr-2010	NULL	NULL
GB17989-PA	F7CDA85C61F5EFD2	1495	HMMPanther	PTHR10596:SF113	DE-CADHERIN PRECURSOR (SHOTGUN PROTEIN)	68	234	1.1e-307	T	14-Apr-2010	NULL	NULL
GB17989-PA	F7CDA85C61F5EFD2	1495	HMMPanther	PTHR10596:SF113	DE-CADHERIN PRECURSOR (SHOTGUN PROTEIN)	447	923	1.1e-307	T	14-Apr-2010	NULL	NULL
GB17989-PA	F7CDA85C61F5EFD2	1495	HMMPanther	PTHR10596:SF113	DE-CADHERIN PRECURSOR (SHOTGUN PROTEIN)	1411	1489	1.1e-307	T	14-Apr-2010	NULL	NULL
GB17989-PA	F7CDA85C61F5EFD2	1495	HMMPanther	PTHR10596	CADHERIN	68	234	1.1e-307	T	14-Apr-2010	NULL	NULL
GB17989-PA	F7CDA85C61F5EFD2	1495	HMMPanther	PTHR10596	CADHERIN	447	923	1.1e-307	T	14-Apr-2010	NULL	NULL
GB17989-PA	F7CDA85C61F5EFD2	1495	HMMPanther	PTHR10596	CADHERIN	1411	1489	1.1e-307	T	14-Apr-2010	NULL	NULL
GB17989-PA	F7CDA85C61F5EFD2	1495	HMMSmart	SM00112	CA	96	182	5.5e-21	T	14-Apr-2010	IPR002126	Cadherin	Molecular Function: calcium ion binding (GO:0005509), Biological Process: homophilic cell adhesion (GO:0007156), Cellular Component: membrane (GO:0016020)
GB17989-PA	F7CDA85C61F5EFD2	1495	HMMSmart	SM00112	CA	206	289	5.1e-14	T	14-Apr-2010	IPR002126	Cadherin	Molecular Function: calcium ion binding (GO:0005509), Biological Process: homophilic cell adhesion (GO:0007156), Cellular Component: membrane (GO:0016020)
GB17989-PA	F7CDA85C61F5EFD2	1495	HMMSmart	SM00112	CA	315	398	3.6e-11	T	14-Apr-2010	IPR002126	Cadherin	Molecular Function: calcium ion binding (GO:0005509), Biological Process: homophilic cell adhesion (GO:0007156), Cellular Component: membrane (GO:0016020)
GB17989-PA	F7CDA85C61F5EFD2	1495	HMMSmart	SM00112	CA	421	508	7.3e-16	T	14-Apr-2010	IPR002126	Cadherin	Molecular Function: calcium ion binding (GO:0005509), Biological Process: homophilic cell adhesion (GO:0007156), Cellular Component: membrane (GO:0016020)
GB17989-PA	F7CDA85C61F5EFD2	1495	HMMSmart	SM00112	CA	533	609	6e-20	T	14-Apr-2010	IPR002126	Cadherin	Molecular Function: calcium ion binding (GO:0005509), Biological Process: homophilic cell adhesion (GO:0007156), Cellular Component: membrane (GO:0016020)
GB17989-PA	F7CDA85C61F5EFD2	1495	HMMSmart	SM00112	CA	633	721	8e-14	T	14-Apr-2010	IPR002126	Cadherin	Molecular Function: calcium ion binding (GO:0005509), Biological Process: homophilic cell adhesion (GO:0007156), Cellular Component: membrane (GO:0016020)
GB17989-PA	F7CDA85C61F5EFD2	1495	HMMSmart	SM00112	CA	743	827	4.4e-16	T	14-Apr-2010	IPR002126	Cadherin	Molecular Function: calcium ion binding (GO:0005509), Biological Process: homophilic cell adhesion (GO:0007156), Cellular Component: membrane (GO:0016020)
GB17989-PA	F7CDA85C61F5EFD2	1495	HMMSmart	SM00181	EGF	1079	1111	30	T	14-Apr-2010	IPR006210	EGF-like
GB17989-PA	F7CDA85C61F5EFD2	1495	HMMSmart	SM00282	LamG	1133	1284	1.3e-23	T	14-Apr-2010	IPR001791	Laminin G
GB17989-PA	F7CDA85C61F5EFD2	1495	superfamily	SSF49899	Concanavalin A-like lectins/glucanases	1096	1302	2.5e-49	T	14-Apr-2010	IPR008985	Concanavalin A-like lectin/glucanase
GB17989-PA	F7CDA85C61F5EFD2	1495	superfamily	SSF49313	Cadherin-like	504	603	7e-23	T	14-Apr-2010	IPR015919	Cadherin-like	Molecular Function: calcium ion binding (GO:0005509), Cellular Component: membrane (GO:0016020)
GB17989-PA	F7CDA85C61F5EFD2	1495	superfamily	SSF49313	Cadherin-like	178	283	1.6e-21	T	14-Apr-2010	IPR015919	Cadherin-like	Molecular Function: calcium ion binding (GO:0005509), Cellular Component: membrane (GO:0016020)
GB17989-PA	F7CDA85C61F5EFD2	1495	superfamily	SSF49313	Cadherin-like	68	177	2.5e-21	T	14-Apr-2010	IPR015919	Cadherin-like	Molecular Function: calcium ion binding (GO:0005509), Cellular Component: membrane (GO:0016020)
GB17989-PA	F7CDA85C61F5EFD2	1495	superfamily	SSF49313	Cadherin-like	599	755	3.5e-21	T	14-Apr-2010	IPR015919	Cadherin-like	Molecular Function: calcium ion binding (GO:0005509), Cellular Component: membrane (GO:0016020)
GB17989-PA	F7CDA85C61F5EFD2	1495	superfamily	SSF49313	Cadherin-like	394	502	3.1e-19	T	14-Apr-2010	IPR015919	Cadherin-like	Molecular Function: calcium ion binding (GO:0005509), Cellular Component: membrane (GO:0016020)
GB17989-PA	F7CDA85C61F5EFD2	1495	superfamily	SSF49313	Cadherin-like	717	828	1.2e-18	T	14-Apr-2010	IPR015919	Cadherin-like	Molecular Function: calcium ion binding (GO:0005509), Cellular Component: membrane (GO:0016020)
GB17989-PA	F7CDA85C61F5EFD2	1495	superfamily	SSF49313	Cadherin-like	822	923	3.9e-09	T	14-Apr-2010	IPR015919	Cadherin-like	Molecular Function: calcium ion binding (GO:0005509), Cellular Component: membrane (GO:0016020)
GB17989-PA	F7CDA85C61F5EFD2	1495	superfamily	SSF49313	Cadherin-like	288	393	1.6e-08	T	14-Apr-2010	IPR015919	Cadherin-like	Molecular Function: calcium ion binding (GO:0005509), Cellular Component: membrane (GO:0016020)
GB18010-PA	A6FCC32E67C00518	1143	ProfileScan	PS50902	FLAVODOXIN_LIKE	470	662	27.493	T	14-Apr-2010	IPR008254	Flavodoxin/nitric oxide synthase	Molecular Function: FMN binding (GO:0010181), Molecular Function: oxidoreductase activity (GO:0016491)
GB18010-PA	A6FCC32E67C00518	1143	ProfileScan	PS51384	FAD_FR	714	961	13.465	T	14-Apr-2010	IPR017927	Ferredoxin reductase-type FAD-binding domain	Molecular Function: oxidoreductase activity (GO:0016491), Biological Process: oxidation reduction (GO:0055114)
GB18010-PA	A6FCC32E67C00518	1143	superfamily	SSF56512	Nitric oxide (NO) synthase oxygenase domain	13	428	1.3e-224	T	14-Apr-2010	IPR004030	Nitric oxide synthase, oxygenase domain	Molecular Function: nitric-oxide synthase activity (GO:0004517), Biological Process: nitric oxide biosynthetic process (GO:0006809), Biological Process: oxidation reduction (GO:0055114)
GB18010-PA	A6FCC32E67C00518	1143	superfamily	SSF63380	Riboflavin synthase domain-like	687	956	8.6e-72	T	14-Apr-2010	IPR017938	Riboflavin synthase-like beta-barrel
GB18010-PA	A6FCC32E67C00518	1143	superfamily	SSF52343	Ferredoxin reductase-like, C-terminal NADP-linked domain	957	1118	5.2e-50	T	14-Apr-2010	NULL	NULL
GB18010-PA	A6FCC32E67C00518	1143	superfamily	SSF52218	Flavoproteins	465	678	3.3e-49	T	14-Apr-2010	NULL	NULL
GB18010-PA	A6FCC32E67C00518	1143	PatternScan	PS60001	NOS	125	132	NA	T	14-Apr-2010	IPR004030	Nitric oxide synthase, oxygenase domain	Molecular Function: nitric-oxide synthase activity (GO:0004517), Biological Process: nitric oxide biosynthetic process (GO:0006809), Biological Process: oxidation reduction (GO:0055114)
GB18010-PA	A6FCC32E67C00518	1143	HMMPfam	PF02898	NO_synthase	58	428	1.8e-214	T	14-Apr-2010	IPR004030	Nitric oxide synthase, oxygenase domain	Molecular Function: nitric-oxide synthase activity (GO:0004517), Biological Process: nitric oxide biosynthetic process (GO:0006809), Biological Process: oxidation reduction (GO:0055114)
GB18010-PA	A6FCC32E67C00518	1143	HMMPfam	PF00667	FAD_binding_1	710	938	3.1e-55	T	14-Apr-2010	IPR003097	FAD-binding, type 1	Molecular Function: oxidoreductase activity (GO:0016491), Biological Process: oxidation reduction (GO:0055114)
GB18010-PA	A6FCC32E67C00518	1143	HMMPfam	PF00258	Flavodoxin_1	472	657	1.9e-55	T	14-Apr-2010	IPR008254	Flavodoxin/nitric oxide synthase	Molecular Function: FMN binding (GO:0010181), Molecular Function: oxidoreductase activity (GO:0016491)
GB18010-PA	A6FCC32E67C00518	1143	HMMPfam	PF00175	NAD_binding_1	970	1082	4.6e-16	T	14-Apr-2010	IPR001433	Oxidoreductase FAD/NAD(P)-binding	Molecular Function: oxidoreductase activity (GO:0016491), Biological Process: oxidation reduction (GO:0055114)
GB18010-PA	A6FCC32E67C00518	1143	HMMPanther	PTHR19384:SF5	NITRIC OXIDE SYNTHASE	292	695	0	T	14-Apr-2010	NULL	NULL
GB18010-PA	A6FCC32E67C00518	1143	HMMPanther	PTHR19384:SF5	NITRIC OXIDE SYNTHASE	867	1118	0	T	14-Apr-2010	NULL	NULL
GB18010-PA	A6FCC32E67C00518	1143	HMMPanther	PTHR19384	FLAVODOXIN-RELATED	292	695	0	T	14-Apr-2010	NULL	NULL
GB18010-PA	A6FCC32E67C00518	1143	HMMPanther	PTHR19384	FLAVODOXIN-RELATED	867	1118	0	T	14-Apr-2010	NULL	NULL
GB18010-PA	A6FCC32E67C00518	1143	HMMPIR	PIRSF000333	Nitric-oxide synthase, inducible	1	1143	0	T	14-Apr-2010	IPR012144	Nitric-oxide synthase	Molecular Function: nitric-oxide synthase activity (GO:0004517), Molecular Function: iron ion binding (GO:0005506), Molecular Function: calmodulin binding (GO:0005516), Biological Process: nitric oxide biosynthetic process (GO:0006809), Molecular Function: FMN binding (GO:0010181), Molecular Function: heme binding (GO:0020037), Molecular Function: FAD binding (GO:0050660), Molecular Function: NAD…
GB18010-PA	A6FCC32E67C00518	1143	FPrintScan	PR00371	FPNCR	751	761	2.9e-29	T	14-Apr-2010	IPR001709	Flavoprotein pyridine nucleotide cytochrome reductase	Molecular Function: oxidoreductase activity (GO:0016491), Biological Process: oxidation reduction (GO:0055114)
GB18010-PA	A6FCC32E67C00518	1143	FPrintScan	PR00371	FPNCR	897	904	2.9e-29	T	14-Apr-2010	IPR001709	Flavoprotein pyridine nucleotide cytochrome reductase	Molecular Function: oxidoreductase activity (GO:0016491), Biological Process: oxidation reduction (GO:0055114)
GB18010-PA	A6FCC32E67C00518	1143	FPrintScan	PR00371	FPNCR	933	942	2.9e-29	T	14-Apr-2010	IPR001709	Flavoprotein pyridine nucleotide cytochrome reductase	Molecular Function: oxidoreductase activity (GO:0016491), Biological Process: oxidation reduction (GO:0055114)
GB18010-PA	A6FCC32E67C00518	1143	FPrintScan	PR00371	FPNCR	969	988	2.9e-29	T	14-Apr-2010	IPR001709	Flavoprotein pyridine nucleotide cytochrome reductase	Molecular Function: oxidoreductase activity (GO:0016491), Biological Process: oxidation reduction (GO:0055114)
GB18010-PA	A6FCC32E67C00518	1143	FPrintScan	PR00371	FPNCR	1000	1009	2.9e-29	T	14-Apr-2010	IPR001709	Flavoprotein pyridine nucleotide cytochrome reductase	Molecular Function: oxidoreductase activity (GO:0016491), Biological Process: oxidation reduction (GO:0055114)
GB18010-PA	A6FCC32E67C00518	1143	FPrintScan	PR00371	FPNCR	1044	1060	2.9e-29	T	14-Apr-2010	IPR001709	Flavoprotein pyridine nucleotide cytochrome reductase	Molecular Function: oxidoreductase activity (GO:0016491), Biological Process: oxidation reduction (GO:0055114)
GB18010-PA	A6FCC32E67C00518	1143	FPrintScan	PR00371	FPNCR	1068	1076	2.9e-29	T	14-Apr-2010	IPR001709	Flavoprotein pyridine nucleotide cytochrome reductase	Molecular Function: oxidoreductase activity (GO:0016491), Biological Process: oxidation reduction (GO:0055114)
GB18010-PA	A6FCC32E67C00518	1143	FPrintScan	PR00369	FLAVODOXIN	471	484	3.4e-21	T	14-Apr-2010	IPR001094	Flavodoxin-like	Molecular Function: iron ion binding (GO:0005506), Molecular Function: FMN binding (GO:0010181), Biological Process: oxidation reduction (GO:0055114)
GB18010-PA	A6FCC32E67C00518	1143	FPrintScan	PR00369	FLAVODOXIN	518	529	3.4e-21	T	14-Apr-2010	IPR001094	Flavodoxin-like	Molecular Function: iron ion binding (GO:0005506), Molecular Function: FMN binding (GO:0010181), Biological Process: oxidation reduction (GO:0055114)
GB18010-PA	A6FCC32E67C00518	1143	FPrintScan	PR00369	FLAVODOXIN	603	613	3.4e-21	T	14-Apr-2010	IPR001094	Flavodoxin-like	Molecular Function: iron ion binding (GO:0005506), Molecular Function: FMN binding (GO:0010181), Biological Process: oxidation reduction (GO:0055114)
GB18010-PA	A6FCC32E67C00518	1143	FPrintScan	PR00369	FLAVODOXIN	627	646	3.4e-21	T	14-Apr-2010	IPR001094	Flavodoxin-like	Molecular Function: iron ion binding (GO:0005506), Molecular Function: FMN binding (GO:0010181), Biological Process: oxidation reduction (GO:0055114)
GB18332-PA	54895F45C60E93A3	1724	SignalPHMM	SignalP	signal-peptide	1	50	NA	?	14-Apr-2010	NULL	NULL
GB18372-PA	7DF85CC7DD5875D7	1898	HMMPanther	PTHR10569	GLYCOGEN DEBRANCHING ENZYME	14	1289	5.2e-279	T	14-Apr-2010	IPR010401	Amylo-alpha-1,6-glucosidase	Molecular Function: amylo-alpha-1,6-glucosidase activity (GO:0004135), Biological Process: glycogen biosynthetic process (GO:0005978)
GB18372-PA	7DF85CC7DD5875D7	1898	HMMTigr	TIGR01531	glyc_debranch: glycogen debranching enzymye	31	1338	0	T	14-Apr-2010	IPR006421	Glycogen debranching enzyme	Molecular Function: 4-alpha-glucanotransferase activity (GO:0004134), Molecular Function: amylo-alpha-1,6-glucosidase activity (GO:0004135), Biological Process: glycogen biosynthetic process (GO:0005978)
GB18372-PA	7DF85CC7DD5875D7	1898	superfamily	SSF51445	(Trans)glycosidases	107	721	4.5e-33	T	14-Apr-2010	IPR017853	Glycoside hydrolase, catalytic core
GB18372-PA	7DF85CC7DD5875D7	1898	superfamily	SSF48208	Six-hairpin glycosidases	1101	1174	5.8e-07	T	14-Apr-2010	IPR008928	Six-hairpin glycosidase-like	Molecular Function: catalytic activity (GO:0003824)
GB18372-PA	7DF85CC7DD5875D7	1898	HMMPfam	PF06202	GDE_C	1080	1289	5.5e-52	T	14-Apr-2010	IPR010401	Amylo-alpha-1,6-glucosidase	Molecular Function: amylo-alpha-1,6-glucosidase activity (GO:0004135), Biological Process: glycogen biosynthetic process (GO:0005978)
GB18372-PA	7DF85CC7DD5875D7	1898	HMMPfam	PF00128	Alpha-amylase	150	231	0.00019	T	14-Apr-2010	IPR006047	Glycosyl hydrolase, family 13, catalytic domain	Molecular Function: catalytic activity (GO:0003824), Biological Process: carbohydrate metabolic process (GO:0005975), Molecular Function: cation binding (GO:0043169)
GB18417-PA	FF6D2B0A99B62164	121	HMMPfam	PF10206	WRW	18	118	2e-35	T	14-Apr-2010	IPR019344	Mitochondrial F1-F0 ATP synthase subunit F, predicted
GB18417-PA	FF6D2B0A99B62164	121	HMMPanther	PTHR13080	ATP SYNTHASE F CHAIN, MITOCHONDRIAL-RELATED	16	121	4.1e-36	T	14-Apr-2010	IPR019344	Mitochondrial F1-F0 ATP synthase subunit F, predicted
GB18417-PA	FF6D2B0A99B62164	121	TMHMM	tmhmm	transmembrane_regions	91	109	NA	?	14-Apr-2010	NULL	NULL
GB18619-PA	566B00C2AA8ECFB1	251	HMMPIR	PIRSF002129	Ribosomal protein S6e	1	247	6.9e-182	T	14-Apr-2010	IPR014401	Ribosomal protein S6, eukaryotic	Molecular Function: structural constituent of ribosome (GO:0003735), Cellular Component: ribosome (GO:0005840), Biological Process: translation (GO:0006412)
GB18619-PA	566B00C2AA8ECFB1	251	PatternScan	PS00578	RIBOSOMAL_S6E	52	63	NA	T	14-Apr-2010	IPR018282	Ribosomal protein S6e, conserved site	Molecular Function: structural constituent of ribosome (GO:0003735), Cellular Component: intracellular (GO:0005622), Cellular Component: ribosome (GO:0005840), Biological Process: translation (GO:0006412)
GB18619-PA	566B00C2AA8ECFB1	251	HMMPanther	PTHR11502	40S RIBOSOMAL PROTEIN S6	7	248	9.2e-155	T	14-Apr-2010	IPR001377	Ribosomal protein S6e	Molecular Function: structural constituent of ribosome (GO:0003735), Cellular Component: intracellular (GO:0005622), Cellular Component: ribosome (GO:0005840), Biological Process: translation (GO:0006412)
GB18619-PA	566B00C2AA8ECFB1	251	HMMPfam	PF01092	Ribosomal_S6e	1	126	3.7e-66	T	14-Apr-2010	IPR001377	Ribosomal protein S6e	Molecular Function: structural constituent of ribosome (GO:0003735), Cellular Component: intracellular (GO:0005622), Cellular Component: ribosome (GO:0005840), Biological Process: translation (GO:0006412)
GB18647-PA	20B1E4F9ED4C2C46	271	TMHMM	tmhmm	transmembrane_regions	9	27	NA	?	14-Apr-2010	NULL	NULL
GB18647-PA	20B1E4F9ED4C2C46	271	FPrintScan	PR00679	PROHIBITIN	69	85	2.5e-69	T	14-Apr-2010	IPR000163	Prohibitin	Cellular Component: membrane (GO:0016020)
GB18647-PA	20B1E4F9ED4C2C46	271	FPrintScan	PR00679	PROHIBITIN	87	106	2.5e-69	T	14-Apr-2010	IPR000163	Prohibitin	Cellular Component: membrane (GO:0016020)
GB18647-PA	20B1E4F9ED4C2C46	271	FPrintScan	PR00679	PROHIBITIN	110	128	2.5e-69	T	14-Apr-2010	IPR000163	Prohibitin	Cellular Component: membrane (GO:0016020)
GB18647-PA	20B1E4F9ED4C2C46	271	FPrintScan	PR00679	PROHIBITIN	133	149	2.5e-69	T	14-Apr-2010	IPR000163	Prohibitin	Cellular Component: membrane (GO:0016020)
GB18647-PA	20B1E4F9ED4C2C46	271	FPrintScan	PR00679	PROHIBITIN	156	175	2.5e-69	T	14-Apr-2010	IPR000163	Prohibitin	Cellular Component: membrane (GO:0016020)
GB18647-PA	20B1E4F9ED4C2C46	271	FPrintScan	PR00679	PROHIBITIN	181	204	2.5e-69	T	14-Apr-2010	IPR000163	Prohibitin	Cellular Component: membrane (GO:0016020)
GB18647-PA	20B1E4F9ED4C2C46	271	FPrintScan	PR00679	PROHIBITIN	204	220	2.5e-69	T	14-Apr-2010	IPR000163	Prohibitin	Cellular Component: membrane (GO:0016020)
GB18647-PA	20B1E4F9ED4C2C46	271	HMMSmart	SM00244	PHB	25	186	1.3e-49	T	14-Apr-2010	IPR001107	Band 7 protein
GB18647-PA	20B1E4F9ED4C2C46	271	HMMPfam	PF01145	Band_7	28	203	9.1e-28	T	14-Apr-2010	IPR001107	Band 7 protein
GB18647-PA	20B1E4F9ED4C2C46	271	SignalPHMM	SignalP	signal-peptide	1	22	NA	?	14-Apr-2010	NULL	NULL
GB18647-PA	20B1E4F9ED4C2C46	271	HMMPanther	PTHR23222	PROHIBITIN	2	270	6.3e-174	T	14-Apr-2010	IPR000163	Prohibitin	Cellular Component: membrane (GO:0016020)
GB18719-PA	89C699DC24DB2023	338	TMHMM	tmhmm	transmembrane_regions	166	186	NA	?	14-Apr-2010	NULL	NULL
GB18719-PA	89C699DC24DB2023	338	HMMPanther	PTHR11695:SF38	ZINC-TYPE ALCOHOL DEHYDROGENASE-RELATED	12	87	1.8e-63	T	14-Apr-2010	NULL	NULL
GB18719-PA	89C699DC24DB2023	338	HMMPanther	PTHR11695:SF38	ZINC-TYPE ALCOHOL DEHYDROGENASE-RELATED	117	338	1.8e-63	T	14-Apr-2010	NULL	NULL
GB18719-PA	89C699DC24DB2023	338	HMMPanther	PTHR11695	ALCOHOL DEHYDROGENASE RELATED	12	87	1.8e-63	T	14-Apr-2010	IPR002085	Alcohol dehydrogenase superfamily, zinc-containing	Molecular Function: zinc ion binding (GO:0008270), Molecular Function: oxidoreductase activity (GO:0016491), Biological Process: oxidation reduction (GO:0055114)
GB18719-PA	89C699DC24DB2023	338	HMMPanther	PTHR11695	ALCOHOL DEHYDROGENASE RELATED	117	338	1.8e-63	T	14-Apr-2010	IPR002085	Alcohol dehydrogenase superfamily, zinc-containing	Molecular Function: zinc ion binding (GO:0008270), Molecular Function: oxidoreductase activity (GO:0016491), Biological Process: oxidation reduction (GO:0055114)
GB18719-PA	89C699DC24DB2023	338	HMMPfam	PF08240	ADH_N	25	134	1.3e-31	T	14-Apr-2010	IPR013154	Alcohol dehydrogenase GroES-like	Molecular Function: oxidoreductase activity (GO:0016491)
GB18719-PA	89C699DC24DB2023	338	HMMPfam	PF00107	ADH_zinc_N	224	283	1.6e-09	T	14-Apr-2010	IPR013149	Alcohol dehydrogenase, zinc-binding	Molecular Function: zinc ion binding (GO:0008270), Molecular Function: oxidoreductase activity (GO:0016491), Biological Process: oxidation reduction (GO:0055114)
GB18719-PA	89C699DC24DB2023	338	PatternScan	PS00059	ADH_ZINC	60	74	NA	T	14-Apr-2010	IPR002328	Alcohol dehydrogenase, zinc-containing, conserved site	Molecular Function: zinc ion binding (GO:0008270), Molecular Function: oxidoreductase activity (GO:0016491), Biological Process: oxidation reduction (GO:0055114)
GB18719-PA	89C699DC24DB2023	338	superfamily	SSF50129	GroES-like	1	172	3.4e-50	T	14-Apr-2010	IPR011032	GroES-like
GB18719-PA	89C699DC24DB2023	338	superfamily	SSF51735	NAD(P)-binding Rossmann-fold domains	145	286	2e-22	T	14-Apr-2010	IPR016040	NAD(P)-binding domain	Molecular Function: catalytic activity (GO:0003824), Molecular Function: binding (GO:0005488), Biological Process: metabolic process (GO:0008152)
GB18969-PA	3659AC21D38AEF10	570	HMMTigr	TIGR02348	GroEL: chaperonin GroL	22	545	2.6e-289	T	14-Apr-2010	IPR001844	Chaperonin Cpn60
GB18969-PA	3659AC21D38AEF10	570	superfamily	SSF48592	GroEL equatorial domain-like	29	540	1.5e-76	T	14-Apr-2010	IPR002423	Chaperonin Cpn60/TCP-1	Molecular Function: protein binding (GO:0005515), Molecular Function: ATP binding (GO:0005524), Biological Process: cellular protein metabolic process (GO:0044267)
GB18969-PA	3659AC21D38AEF10	570	superfamily	SSF52029	GroEL apical domain-like	203	396	9.4e-62	T	14-Apr-2010	NULL	NULL
GB18969-PA	3659AC21D38AEF10	570	superfamily	SSF54849	GroEL-intermediate domain like	156	217	2.1e-20	T	14-Apr-2010	NULL	NULL
GB18969-PA	3659AC21D38AEF10	570	HMMPfam	PF00118	Cpn60_TCP1	42	540	8.6e-120	T	14-Apr-2010	IPR002423	Chaperonin Cpn60/TCP-1	Molecular Function: protein binding (GO:0005515), Molecular Function: ATP binding (GO:0005524), Biological Process: cellular protein metabolic process (GO:0044267)
GB18969-PA	3659AC21D38AEF10	570	PatternScan	PS00296	CHAPERONINS_CPN60	425	436	NA	T	14-Apr-2010	IPR018370	Chaperonin Cpn60, conserved site	Molecular Function: ATP binding (GO:0005524), Cellular Component: cytoplasm (GO:0005737), Biological Process: protein folding (GO:0006457)
GB18969-PA	3659AC21D38AEF10	570	HMMPanther	PTHR11353:SF9	CHAPERONIN-60KDA, CH60	9	570	0	T	14-Apr-2010	NULL	NULL
GB18969-PA	3659AC21D38AEF10	570	HMMPanther	PTHR11353	CHAPERONIN	9	570	0	T	14-Apr-2010	IPR002423	Chaperonin Cpn60/TCP-1	Molecular Function: protein binding (GO:0005515), Molecular Function: ATP binding (GO:0005524), Biological Process: cellular protein metabolic process (GO:0044267)
GB18969-PA	3659AC21D38AEF10	570	FPrintScan	PR00298	CHAPERONIN60	46	72	1.9e-69	T	14-Apr-2010	IPR001844	Chaperonin Cpn60
GB18969-PA	3659AC21D38AEF10	570	FPrintScan	PR00298	CHAPERONIN60	102	129	1.9e-69	T	14-Apr-2010	IPR001844	Chaperonin Cpn60
GB18969-PA	3659AC21D38AEF10	570	FPrintScan	PR00298	CHAPERONIN60	287	310	1.9e-69	T	14-Apr-2010	IPR001844	Chaperonin Cpn60
GB18969-PA	3659AC21D38AEF10	570	FPrintScan	PR00298	CHAPERONIN60	370	395	1.9e-69	T	14-Apr-2010	IPR001844	Chaperonin Cpn60
GB18969-PA	3659AC21D38AEF10	570	FPrintScan	PR00298	CHAPERONIN60	418	439	1.9e-69	T	14-Apr-2010	IPR001844	Chaperonin Cpn60
GB19082-PA	7E25B2F9E2C56A1A	310	PatternScan	PS00963	RIBOSOMAL_S2_2	119	143	NA	T	14-Apr-2010	IPR018130	Ribosomal protein S2, conserved site	Molecular Function: structural constituent of ribosome (GO:0003735), Cellular Component: intracellular (GO:0005622), Cellular Component: ribosome (GO:0005840), Biological Process: translation (GO:0006412)
GB19082-PA	7E25B2F9E2C56A1A	310	HMMTigr	TIGR01012	Sa_S2_E_A: ribosomal protein S2	10	206	1.6e-119	T	14-Apr-2010	IPR005707	Ribosomal protein S2, eukaryotic/archaeal	Molecular Function: structural constituent of ribosome (GO:0003735), Biological Process: translation (GO:0006412), Cellular Component: small ribosomal subunit (GO:0015935)
GB19082-PA	7E25B2F9E2C56A1A	310	FPrintScan	PR00395	RIBOSOMALS2	15	33	5.3e-30	T	14-Apr-2010	IPR001865	Ribosomal protein S2	Molecular Function: structural constituent of ribosome (GO:0003735), Cellular Component: intracellular (GO:0005622), Cellular Component: ribosome (GO:0005840), Biological Process: translation (GO:0006412)
GB19082-PA	7E25B2F9E2C56A1A	310	FPrintScan	PR00395	RIBOSOMALS2	45	54	5.3e-30	T	14-Apr-2010	IPR001865	Ribosomal protein S2	Molecular Function: structural constituent of ribosome (GO:0003735), Cellular Component: intracellular (GO:0005622), Cellular Component: ribosome (GO:0005840), Biological Process: translation (GO:0006412)
GB19082-PA	7E25B2F9E2C56A1A	310	FPrintScan	PR00395	RIBOSOMALS2	94	111	5.3e-30	T	14-Apr-2010	IPR001865	Ribosomal protein S2	Molecular Function: structural constituent of ribosome (GO:0003735), Cellular Component: intracellular (GO:0005622), Cellular Component: ribosome (GO:0005840), Biological Process: translation (GO:0006412)
GB19082-PA	7E25B2F9E2C56A1A	310	FPrintScan	PR00395	RIBOSOMALS2	119	136	5.3e-30	T	14-Apr-2010	IPR001865	Ribosomal protein S2	Molecular Function: structural constituent of ribosome (GO:0003735), Cellular Component: intracellular (GO:0005622), Cellular Component: ribosome (GO:0005840), Biological Process: translation (GO:0006412)
GB19082-PA	7E25B2F9E2C56A1A	310	FPrintScan	PR00395	RIBOSOMALS2	136	147	5.3e-30	T	14-Apr-2010	IPR001865	Ribosomal protein S2	Molecular Function: structural constituent of ribosome (GO:0003735), Cellular Component: intracellular (GO:0005622), Cellular Component: ribosome (GO:0005840), Biological Process: translation (GO:0006412)
GB19082-PA	7E25B2F9E2C56A1A	310	FPrintScan	PR00395	RIBOSOMALS2	157	171	5.3e-30	T	14-Apr-2010	IPR001865	Ribosomal protein S2	Molecular Function: structural constituent of ribosome (GO:0003735), Cellular Component: intracellular (GO:0005622), Cellular Component: ribosome (GO:0005840), Biological Process: translation (GO:0006412)
GB19082-PA	7E25B2F9E2C56A1A	310	superfamily	SSF52313	Ribosomal protein S2	8	201	5e-75	T	14-Apr-2010	IPR001865	Ribosomal protein S2	Molecular Function: structural constituent of ribosome (GO:0003735), Cellular Component: intracellular (GO:0005622), Cellular Component: ribosome (GO:0005840), Biological Process: translation (GO:0006412)
GB19082-PA	7E25B2F9E2C56A1A	310	HMMPanther	PTHR11489	RIBOSOMAL PROTEIN S2	1	310	1.1e-161	T	14-Apr-2010	IPR005707	Ribosomal protein S2, eukaryotic/archaeal	Molecular Function: structural constituent of ribosome (GO:0003735), Biological Process: translation (GO:0006412), Cellular Component: small ribosomal subunit (GO:0015935)
GB19082-PA	7E25B2F9E2C56A1A	310	HMMPfam	PF00318	Ribosomal_S2	18	113	1.1e-19	T	14-Apr-2010	IPR001865	Ribosomal protein S2	Molecular Function: structural constituent of ribosome (GO:0003735), Cellular Component: intracellular (GO:0005622), Cellular Component: ribosome (GO:0005840), Biological Process: translation (GO:0006412)
GB19082-PA	7E25B2F9E2C56A1A	310	HMMPfam	PF00318	Ribosomal_S2	116	184	7e-22	T	14-Apr-2010	IPR001865	Ribosomal protein S2	Molecular Function: structural constituent of ribosome (GO:0003735), Cellular Component: intracellular (GO:0005622), Cellular Component: ribosome (GO:0005840), Biological Process: translation (GO:0006412)
GB19171-PA	6CA63E4363E6F88C	495	HMMPfam	PF00006	ATP-synt_ab	156	384	1.8e-61	T	14-Apr-2010	IPR000194	ATPase, F1/V1/A1 complex, alpha/beta subunit, nucleotide-binding domain	Biological Process: ATP synthesis coupled proton transport (GO:0015986), Molecular Function: hydrolase activity, acting on acid anhydrides, catalyzing transmembrane movement of substances (GO:0016820), Cellular Component: proton-transporting two-sector ATPase complex, catalytic domain (GO:0033178)
GB19171-PA	6CA63E4363E6F88C	495	HMMPfam	PF00306	ATP-synt_ab_C	402	486	1.9e-16	T	14-Apr-2010	IPR000793	ATPase, F1/V1/A1 complex, alpha/beta subunit, C-terminal	Biological Process: ATP synthesis coupled proton transport (GO:0015986), Molecular Function: hydrolase activity, acting on acid anhydrides, catalyzing transmembrane movement of substances (GO:0016820), Cellular Component: proton-transporting two-sector ATPase complex, catalytic domain (GO:0033178)
GB19171-PA	6CA63E4363E6F88C	495	HMMPfam	PF02874	ATP-synt_ab_N	34	100	5.9e-11	T	14-Apr-2010	IPR004100	ATPase, F1/V1/A1 complex, alpha/beta subunit, N-terminal	Biological Process: proton transport (GO:0015992), Cellular Component: proton-transporting two-sector ATPase complex (GO:0016469), Biological Process: ATP metabolic process (GO:0046034), Molecular Function: hydrogen ion transporting ATP synthase activity, rotational mechanism (GO:0046933), Molecular Function: proton-transporting ATPase activity, rotational mechanism (GO:0046961)
GB19171-PA	6CA63E4363E6F88C	495	HMMPanther	PTHR15184:SF11	V-TYPE ATP SYNTHASE BETA CHAIN	5	392	3.8e-264	T	14-Apr-2010	NULL	NULL
GB19171-PA	6CA63E4363E6F88C	495	HMMPanther	PTHR15184	ATP SYNTHASE	5	392	3.8e-264	T	14-Apr-2010	NULL	NULL
GB19171-PA	6CA63E4363E6F88C	495	HMMTigr	TIGR01040	V-ATPase_V1_B: V-type ATPase, B subunit	30	495	0	T	14-Apr-2010	IPR005723	ATPase, V1 complex, subunit B	Biological Process: ATP synthesis coupled proton transport (GO:0015986), Molecular Function: hydrolase activity, acting on acid anhydrides, catalyzing transmembrane movement of substances (GO:0016820), Cellular Component: proton-transporting V-type ATPase, V1 domain (GO:0033180)
GB19171-PA	6CA63E4363E6F88C	495	PatternScan	PS00152	ATPASE_ALPHA_BETA	375	384	NA	T	14-Apr-2010	IPR020003	ATPase, F1/V1/A1 complex, alpha/beta subunit, nucleotide-binding domain, active site	Biological Process: ATP synthesis coupled proton transport (GO:0015986), Molecular Function: hydrolase activity, acting on acid anhydrides, catalyzing transmembrane movement of substances (GO:0016820), Cellular Component: proton-transporting two-sector ATPase complex, catalytic domain (GO:0033178)
GB19171-PA	6CA63E4363E6F88C	495	superfamily	SSF52540	P-loop containing nucleoside triphosphate hydrolases	103	391	7.3e-91	T	14-Apr-2010	NULL	NULL
GB19208-PA	7B8A1B4294C731A5	193	ProfileScan	PS51422	SAR1	14	192	30.779	T	14-Apr-2010	IPR006687	Small GTPase SAR1-type	Molecular Function: GTP binding (GO:0005525), Cellular Component: intracellular (GO:0005622), Biological Process: intracellular protein transport (GO:0006886)
GB19208-PA	7B8A1B4294C731A5	193	HMMSmart	SM00178	SAR	4	192	2.6e-108	T	14-Apr-2010	IPR006687	Small GTPase SAR1-type	Molecular Function: GTP binding (GO:0005525), Cellular Component: intracellular (GO:0005622), Biological Process: intracellular protein transport (GO:0006886)
GB19208-PA	7B8A1B4294C731A5	193	HMMPfam	PF00025	Arf	10	192	8.3e-63	T	14-Apr-2010	IPR006689	ARF/SAR superfamily	Molecular Function: GTP binding (GO:0005525)
GB19208-PA	7B8A1B4294C731A5	193	SignalPHMM	SignalP	signal-peptide	1	23	NA	?	14-Apr-2010	NULL	NULL
GB19208-PA	7B8A1B4294C731A5	193	superfamily	SSF52540	P-loop containing nucleoside triphosphate hydrolases	16	192	4.7e-45	T	14-Apr-2010	NULL	NULL
GB19208-PA	7B8A1B4294C731A5	193	HMMPanther	PTHR11711:SF12	GTP-BINDING PROTEIN SAR1	1	185	6.4e-129	T	14-Apr-2010	IPR006687	Small GTPase SAR1-type	Molecular Function: GTP binding (GO:0005525), Cellular Component: intracellular (GO:0005622), Biological Process: intracellular protein transport (GO:0006886)
GB19208-PA	7B8A1B4294C731A5	193	HMMPanther	PTHR11711	ADP RIBOSYLATION FACTOR-RELATED	1	185	6.4e-129	T	14-Apr-2010	IPR006689	ARF/SAR superfamily	Molecular Function: GTP binding (GO:0005525)
GB19208-PA	7B8A1B4294C731A5	193	FPrintScan	PR00328	SAR1GTPBP	22	45	1.1e-68	T	14-Apr-2010	IPR006689	ARF/SAR superfamily	Molecular Function: GTP binding (GO:0005525)
GB19208-PA	7B8A1B4294C731A5	193	FPrintScan	PR00328	SAR1GTPBP	50	74	1.1e-68	T	14-Apr-2010	IPR006689	ARF/SAR superfamily	Molecular Function: GTP binding (GO:0005525)
GB19208-PA	7B8A1B4294C731A5	193	FPrintScan	PR00328	SAR1GTPBP	77	102	1.1e-68	T	14-Apr-2010	IPR006689	ARF/SAR superfamily	Molecular Function: GTP binding (GO:0005525)
GB19208-PA	7B8A1B4294C731A5	193	FPrintScan	PR00328	SAR1GTPBP	122	143	1.1e-68	T	14-Apr-2010	IPR006689	ARF/SAR superfamily	Molecular Function: GTP binding (GO:0005525)
GB19208-PA	7B8A1B4294C731A5	193	FPrintScan	PR00328	SAR1GTPBP	166	190	1.1e-68	T	14-Apr-2010	IPR006689	ARF/SAR superfamily	Molecular Function: GTP binding (GO:0005525)
GB19208-PA	7B8A1B4294C731A5	193	HMMTigr	TIGR00231	small_GTP: small GTP-binding protein domain	18	175	4e-10	T	14-Apr-2010	IPR005225	Small GTP-binding protein	Molecular Function: GTP binding (GO:0005525)
GB19380-PA	B2A0E94885B46ECD	194	superfamily	SSF52833	Thioredoxin-like	3	192	6.3e-65	T	14-Apr-2010	IPR012336	Thioredoxin-like fold
GB19380-PA	B2A0E94885B46ECD	194	ProfileScan	PS51352	THIOREDOXIN_2	3	161	16.513	T	14-Apr-2010	IPR017936	Thioredoxin-like	Biological Process: cell redox homeostasis (GO:0045454)
GB19380-PA	B2A0E94885B46ECD	194	HMMPfam	PF00578	AhpC-TSA	6	137	1e-39	T	14-Apr-2010	IPR000866	Alkyl hydroperoxide reductase/ Thiol specific antioxidant/ Mal allergen	Molecular Function: antioxidant activity (GO:0016209), Molecular Function: oxidoreductase activity (GO:0016491)
GB19380-PA	B2A0E94885B46ECD	194	HMMPfam	PF10417	1-cysPrx_C	158	192	3.2e-15	T	14-Apr-2010	IPR019479	Peroxiredoxin, C-terminal
GB19380-PA	B2A0E94885B46ECD	194	HMMPanther	PTHR10681:SF8	PEROXIREDOXINS, PRX-1, PRX-2, PRX-3	3	194	6.7e-130	T	14-Apr-2010	NULL	NULL
GB19380-PA	B2A0E94885B46ECD	194	HMMPanther	PTHR10681	PEROXIREDOXIN	3	194	6.7e-130	T	14-Apr-2010	NULL	NULL
GB19391-PA	1A3DAEF2BEA93173	161	TMHMM	tmhmm	transmembrane_regions	5	23	NA	?	14-Apr-2010	NULL	NULL
GB19391-PA	1A3DAEF2BEA93173	161	SignalPHMM	SignalP	signal-peptide	1	27	NA	?	14-Apr-2010	NULL	NULL
GB19391-PA	1A3DAEF2BEA93173	161	HMMPanther	PTHR10963:SF2	SECRETED SUGAR HYDROLASE	14	126	4e-16	T	14-Apr-2010	NULL	NULL
GB19391-PA	1A3DAEF2BEA93173	161	HMMPanther	PTHR10963	SECRETED GLUCOSIDASE-RELATED	14	126	4e-16	T	14-Apr-2010	NULL	NULL
GB19422-PA	810920E9C2C256E6	358	HMMPanther	PTHR11835:SF5	ISOCITRATE DEHYDROGENASE [NAD]	41	353	4.3e-194	T	14-Apr-2010	NULL	NULL
GB19422-PA	810920E9C2C256E6	358	HMMPanther	PTHR11835	DECARBOXYLATING DEHYDROGENASES-ISOCITRATE, ISOPROPYLMALATE, TARTRATE	41	353	4.3e-194	T	14-Apr-2010	IPR001804	Isocitrate/isopropylmalate dehydrogenase	Molecular Function: magnesium ion binding (GO:0000287), Molecular Function: oxidoreductase activity, acting on the CH-OH group of donors, NAD or NADP as acceptor (GO:0016616), Molecular Function: NAD or NADH binding (GO:0051287), Biological Process: oxidation reduction (GO:0055114)
GB19422-PA	810920E9C2C256E6	358	HMMTigr	TIGR00175	mito_nad_idh: isocitrate dehydrogenase, NAD	21	353	1.6e-216	T	14-Apr-2010	IPR004434	Isocitrate dehydrogenase NAD-dependent, mitochondrial	Molecular Function: isocitrate dehydrogenase (NAD+) activity (GO:0004449), Cellular Component: mitochondrion (GO:0005739), Biological Process: tricarboxylic acid cycle (GO:0006099), Biological Process: oxidation reduction (GO:0055114)
GB19422-PA	810920E9C2C256E6	358	HMMPfam	PF00180	Iso_dh	26	349	1.6e-102	T	14-Apr-2010	IPR001804	Isocitrate/isopropylmalate dehydrogenase	Molecular Function: magnesium ion binding (GO:0000287), Molecular Function: oxidoreductase activity, acting on the CH-OH group of donors, NAD or NADP as acceptor (GO:0016616), Molecular Function: NAD or NADH binding (GO:0051287), Biological Process: oxidation reduction (GO:0055114)
GB19422-PA	810920E9C2C256E6	358	PatternScan	PS00470	IDH_IMDH	245	264	NA	T	14-Apr-2010	IPR019818	Isocitrate/isopropylmalate dehydrogenase, conserved site	Molecular Function: magnesium ion binding (GO:0000287), Molecular Function: oxidoreductase activity, acting on the CH-OH group of donors, NAD or NADP as acceptor (GO:0016616), Molecular Function: NAD or NADH binding (GO:0051287), Biological Process: oxidation reduction (GO:0055114)
GB19422-PA	810920E9C2C256E6	358	superfamily	SSF53659	Isocitrate/Isopropylmalate dehydrogenase-like	22	353	1.5e-123	T	14-Apr-2010	NULL	NULL
GB19498-PA	C491A6B0257E6FEB	151	superfamily	SSF54495	UBC-like	3	150	2.2e-57	T	14-Apr-2010	IPR016135	Ubiquitin-conjugating enzyme/RWD-like
GB19498-PA	C491A6B0257E6FEB	151	ProfileScan	PS50127	UBIQUITIN_CONJUGAT_2	6	138	41.662	T	14-Apr-2010	IPR000608	Ubiquitin-conjugating enzyme, E2	Molecular Function: small conjugating protein ligase activity (GO:0019787), Biological Process: post-translational protein modification (GO:0043687), Biological Process: regulation of protein metabolic process (GO:0051246)
GB19498-PA	C491A6B0257E6FEB	151	PatternScan	PS00183	UBIQUITIN_CONJUGAT_1	76	91	NA	T	14-Apr-2010	IPR000608	Ubiquitin-conjugating enzyme, E2	Molecular Function: small conjugating protein ligase activity (GO:0019787), Biological Process: post-translational protein modification (GO:0043687), Biological Process: regulation of protein metabolic process (GO:0051246)
GB19498-PA	C491A6B0257E6FEB	151	HMMSmart	SM00212	UBCc	6	149	1.6e-70	T	14-Apr-2010	IPR000608	Ubiquitin-conjugating enzyme, E2	Molecular Function: small conjugating protein ligase activity (GO:0019787), Biological Process: post-translational protein modification (GO:0043687), Biological Process: regulation of protein metabolic process (GO:0051246)
GB19498-PA	C491A6B0257E6FEB	151	HMMPanther	PTHR11621:SF30	UBIQUITIN-CONJUGATING ENZYME E2N-RELATED	6	147	5.3e-111	T	14-Apr-2010	NULL	NULL
GB19498-PA	C491A6B0257E6FEB	151	HMMPanther	PTHR11621	UBIQUITIN-CONJUGATING ENZYME E2	6	147	5.3e-111	T	14-Apr-2010	NULL	NULL
GB19498-PA	C491A6B0257E6FEB	151	HMMPfam	PF00179	UQ_con	7	142	1.6e-47	T	14-Apr-2010	IPR000608	Ubiquitin-conjugating enzyme, E2	Molecular Function: small conjugating protein ligase activity (GO:0019787), Biological Process: post-translational protein modification (GO:0043687), Biological Process: regulation of protein metabolic process (GO:0051246)
GB19724-PA	261BE1C7F5331642	367	superfamily	SSF52540	P-loop containing nucleoside triphosphate hydrolases	50	253	2.7e-62	T	14-Apr-2010	NULL	NULL
GB19724-PA	261BE1C7F5331642	367	superfamily	SSF52540	P-loop containing nucleoside triphosphate hydrolases	87	367	4.5e-29	T	14-Apr-2010	NULL	NULL
GB19724-PA	261BE1C7F5331642	367	HMMPanther	PTHR10967:SF2	EUKARYOTIC INITIATION FACTOR 4A	24	367	1.6e-253	T	14-Apr-2010	NULL	NULL
GB19724-PA	261BE1C7F5331642	367	HMMPanther	PTHR10967	DEAD BOX ATP-DEPENDENT RNA HELICASE	24	367	1.6e-253	T	14-Apr-2010	NULL	NULL
GB19724-PA	261BE1C7F5331642	367	PatternScan	PS00039	DEAD_ATP_HELICASE	197	205	NA	T	14-Apr-2010	IPR000629	RNA helicase, ATP-dependent, DEAD-box, conserved site	Molecular Function: nucleic acid binding (GO:0003676), Molecular Function: ATP binding (GO:0005524), Molecular Function: ATP-dependent helicase activity (GO:0008026)
GB19724-PA	261BE1C7F5331642	367	HMMSmart	SM00487	DEXDc	69	266	1e-60	T	14-Apr-2010	IPR014001	DEAD-like helicase, N-terminal
GB19724-PA	261BE1C7F5331642	367	ProfileScan	PS51192	HELICASE_ATP_BIND_1	81	251	30.679	T	14-Apr-2010	IPR014021	Helicase, superfamily 1/2, ATP-binding domain
GB19724-PA	261BE1C7F5331642	367	ProfileScan	PS51195	Q_MOTIF	50	78	10.897	T	14-Apr-2010	IPR014014	RNA helicase, DEAD-box type, Q motif
GB19724-PA	261BE1C7F5331642	367	HMMPfam	PF00270	DEAD	75	238	1.9e-48	T	14-Apr-2010	IPR011545	DNA/RNA helicase, DEAD/DEAH box type, N-terminal	Molecular Function: nucleic acid binding (GO:0003676), Molecular Function: ATP binding (GO:0005524), Molecular Function: ATP-dependent helicase activity (GO:0008026)
GB19724-PA	261BE1C7F5331642	367	HMMPfam	PF00271	Helicase_C	298	328	2.6e-08	T	14-Apr-2010	IPR001650	DNA/RNA helicase, C-terminal	Molecular Function: nucleic acid binding (GO:0003676), Molecular Function: helicase activity (GO:0004386), Molecular Function: ATP binding (GO:0005524)
GB19864-PA	EBC86CFF2A301F0E	394	HMMPanther	PTHR14269:SF2	CAT EYE SYNDROME CRITICAL REGION PROTEIN 5	209	387	7.1e-49	T	14-Apr-2010	NULL	NULL
GB19864-PA	EBC86CFF2A301F0E	394	HMMPanther	PTHR14269	CDP-DIACYLGLYCEROL--GLYCEROL-3-PHOSPHATE 3-PHOSPHATIDYLTRANSFERASE-RELATED	209	387	7.1e-49	T	14-Apr-2010	NULL	NULL
GB19864-PA	EBC86CFF2A301F0E	394	HMMTigr	TIGR01456	CECR5: HAD hydrolase TIGR01456	27	342	1.8e-92	T	14-Apr-2010	IPR006353	HAD-superfamily hydrolase, subfamily IIA, CECR5
GB19864-PA	EBC86CFF2A301F0E	394	HMMTigr	TIGR01460	HAD-SF-IIA: HAD hydrolase, family IIA	29	304	1.5e-57	T	14-Apr-2010	IPR006357	HAD-superfamily hydrolase, subfamily IIA	Biological Process: metabolic process (GO:0008152), Molecular Function: hydrolase activity (GO:0016787)
GB19864-PA	EBC86CFF2A301F0E	394	superfamily	SSF56784	HAD-like	20	386	8e-17	T	14-Apr-2010	NULL	NULL
GB19885-PA	1AD2276E8C8A0C6B	1089	HMMPanther	PTHR18866:SF10	PYRUVATE CARBOXYLASE	38	535	0	T	14-Apr-2010	NULL	NULL
GB19885-PA	1AD2276E8C8A0C6B	1089	HMMPanther	PTHR18866:SF10	PYRUVATE CARBOXYLASE	555	1089	0	T	14-Apr-2010	NULL	NULL
GB19885-PA	1AD2276E8C8A0C6B	1089	HMMPanther	PTHR18866	CARBOXYLASE:PYRUVATE/ACETYL-COA/PROPIONYL-COA CARBOXYLASE	38	535	0	T	14-Apr-2010	NULL	NULL
GB19885-PA	1AD2276E8C8A0C6B	1089	HMMPanther	PTHR18866	CARBOXYLASE:PYRUVATE/ACETYL-COA/PROPIONYL-COA CARBOXYLASE	555	1089	0	T	14-Apr-2010	NULL	NULL
GB19885-PA	1AD2276E8C8A0C6B	1089	PatternScan	PS00867	CPSASE_2	321	328	NA	T	14-Apr-2010	IPR005479	Carbamoyl phosphate synthetase, large subunit, ATP-binding	Molecular Function: catalytic activity (GO:0003824), Molecular Function: ATP binding (GO:0005524), Biological Process: metabolic process (GO:0008152)
GB19885-PA	1AD2276E8C8A0C6B	1089	ProfileScan	PS50968	BIOTINYL_LIPOYL	1021	1088	13.639	T	14-Apr-2010	IPR000089	Biotin/lipoyl attachment
GB19885-PA	1AD2276E8C8A0C6B	1089	ProfileScan	PS50975	ATP_GRASP	155	352	48.011	T	14-Apr-2010	IPR011761	ATP-grasp fold	Molecular Function: catalytic activity (GO:0003824), Molecular Function: ATP binding (GO:0005524)
GB19885-PA	1AD2276E8C8A0C6B	1089	ProfileScan	PS50979	BC	35	485	54.173	T	14-Apr-2010	IPR011764	Biotin carboxylation domain	Molecular Function: ATP binding (GO:0005524), Molecular Function: biotin binding (GO:0009374), Molecular Function: ligase activity (GO:0016874)
GB19885-PA	1AD2276E8C8A0C6B	1089	HMMTigr	TIGR01235	pyruv_carbox: pyruvate carboxylase	38	1089	0	T	14-Apr-2010	IPR005930	Pyruvate carboxylase	Molecular Function: pyruvate carboxylase activity (GO:0004736), Cellular Component: cytoplasm (GO:0005737), Biological Process: gluconeogenesis (GO:0006094)
GB19885-PA	1AD2276E8C8A0C6B	1089	superfamily	SSF56059	Glutathione synthetase ATP-binding domain-like	151	359	4.7e-69	T	14-Apr-2010	NULL	NULL
GB19885-PA	1AD2276E8C8A0C6B	1089	superfamily	SSF89000	post-HMGL domain-like	777	953	7.3e-52	T	14-Apr-2010	NULL	NULL
GB19885-PA	1AD2276E8C8A0C6B	1089	superfamily	SSF52440	PreATP-grasp domain	35	150	9.1e-45	T	14-Apr-2010	IPR016185	PreATP-grasp-like fold	Molecular Function: catalytic activity (GO:0003824), Molecular Function: ATP binding (GO:0005524)
GB19885-PA	1AD2276E8C8A0C6B	1089	superfamily	SSF51246	Rudiment single hybrid motif	368	491	7.3e-41	T	14-Apr-2010	IPR011054	Rudiment single hybrid motif
GB19885-PA	1AD2276E8C8A0C6B	1089	superfamily	SSF51569	Aldolase	571	705	1.7e-34	T	14-Apr-2010	NULL	NULL
GB19885-PA	1AD2276E8C8A0C6B	1089	superfamily	SSF51230	Single hybrid motif	1006	1089	1.8e-23	T	14-Apr-2010	IPR011053	Single hybrid motif
GB19885-PA	1AD2276E8C8A0C6B	1089	superfamily	SSF51569	Aldolase	730	781	0.0011	T	14-Apr-2010	NULL	NULL
GB19885-PA	1AD2276E8C8A0C6B	1089	HMMPIR	PIRSF001594	Pyruvate carboxylase	30	1089	0	T	14-Apr-2010	IPR005930	Pyruvate carboxylase	Molecular Function: pyruvate carboxylase activity (GO:0004736), Cellular Component: cytoplasm (GO:0005737), Biological Process: gluconeogenesis (GO:0006094)
GB19885-PA	1AD2276E8C8A0C6B	1089	HMMPfam	PF02786	CPSase_L_D2	150	358	3.1e-81	T	14-Apr-2010	IPR005479	Carbamoyl phosphate synthetase, large subunit, ATP-binding	Molecular Function: catalytic activity (GO:0003824), Molecular Function: ATP binding (GO:0005524), Biological Process: metabolic process (GO:0008152)
GB19885-PA	1AD2276E8C8A0C6B	1089	HMMPfam	PF02436	PYC_OADA	772	971	3.2e-66	T	14-Apr-2010	IPR003379	Carboxylase, conserved domain
GB19885-PA	1AD2276E8C8A0C6B	1089	HMMPfam	PF00289	CPSase_L_chain	36	144	5.5e-38	T	14-Apr-2010	IPR005481	Carbamoyl phosphate synthase, large subunit, N-terminal	Molecular Function: catalytic activity (GO:0003824), Biological Process: metabolic process (GO:0008152)
GB19885-PA	1AD2276E8C8A0C6B	1089	HMMPfam	PF02785	Biotin_carb_C	374	481	1.7e-32	T	14-Apr-2010	IPR005482	Biotin carboxylase, C-terminal	Molecular Function: ligase activity (GO:0016874)
GB19885-PA	1AD2276E8C8A0C6B	1089	HMMPfam	PF00364	Biotin_lipoyl	1021	1087	3e-17	T	14-Apr-2010	IPR000089	Biotin/lipoyl attachment
GB20014-PA	2330622CB19BE14D	284	HMMTigr	TIGR03376	glycerol3P_DH: glycerol-3-phosphate dehydro	1	269	2.1e-126	T	14-Apr-2010	IPR017751	NAD-dependent glycerol-3-phosphate dehydrogenase, eukaryotic	Molecular Function: glycerol-3-phosphate dehydrogenase (NAD+) activity (GO:0004367), Molecular Function: protein homodimerization activity (GO:0042803), Molecular Function: NAD or NADH binding (GO:0051287), Biological Process: oxidation reduction (GO:0055114)
GB20014-PA	2330622CB19BE14D	284	PatternScan	PS00957	NAD_G3PDH	129	150	NA	T	14-Apr-2010	IPR006168	NAD-dependent glycerol-3-phosphate dehydrogenase	Molecular Function: glycerol-3-phosphate dehydrogenase (NAD+) activity (GO:0004367), Biological Process: glycerol-3-phosphate metabolic process (GO:0006072), Cellular Component: glycerol-3-phosphate dehydrogenase complex (GO:0009331), Biological Process: oxidation reduction (GO:0055114)
GB20014-PA	2330622CB19BE14D	284	HMMPfam	PF07479	NAD_Gly3P_dh_C	120	268	6.2e-52	T	14-Apr-2010	IPR006109	NAD-dependent glycerol-3-phosphate dehydrogenase, C-terminal	Biological Process: carbohydrate metabolic process (GO:0005975), Molecular Function: oxidoreductase activity, acting on CH-OH group of donors (GO:0016614), Biological Process: oxidation reduction (GO:0055114)
GB20014-PA	2330622CB19BE14D	284	HMMPfam	PF01210	NAD_Gly3P_dh_N	2	102	5.2e-27	T	14-Apr-2010	IPR011128	NAD-dependent glycerol-3-phosphate dehydrogenase, N-terminal	Cellular Component: cytoplasm (GO:0005737), Molecular Function: oxidoreductase activity, acting on the CH-OH group of donors, NAD or NADP as acceptor (GO:0016616), Biological Process: glycerol-3-phosphate catabolic process (GO:0046168), Molecular Function: NAD or NADH binding (GO:0051287), Biological Process: oxidation reduction (GO:0055114)
GB20014-PA	2330622CB19BE14D	284	HMMPanther	PTHR11728	GLYCEROL-3-PHOSPHATE DEHYDROGENASE	1	282	1.4e-111	T	14-Apr-2010	IPR006168	NAD-dependent glycerol-3-phosphate dehydrogenase	Molecular Function: glycerol-3-phosphate dehydrogenase (NAD+) activity (GO:0004367), Biological Process: glycerol-3-phosphate metabolic process (GO:0006072), Cellular Component: glycerol-3-phosphate dehydrogenase complex (GO:0009331), Biological Process: oxidation reduction (GO:0055114)
GB20014-PA	2330622CB19BE14D	284	superfamily	SSF48179	6-phosphogluconate dehydrogenase C-terminal domain-like	120	284	1.1e-47	T	14-Apr-2010	IPR008927	6-phosphogluconate dehydrogenase, C-terminal-like	Molecular Function: oxidoreductase activity (GO:0016491)
GB20014-PA	2330622CB19BE14D	284	superfamily	SSF51735	NAD(P)-binding Rossmann-fold domains	1	121	5.2e-22	T	14-Apr-2010	IPR016040	NAD(P)-binding domain	Molecular Function: catalytic activity (GO:0003824), Molecular Function: binding (GO:0005488), Biological Process: metabolic process (GO:0008152)
GB20014-PA	2330622CB19BE14D	284	FPrintScan	PR00077	GPDHDRGNASE	74	94	2.1e-54	T	14-Apr-2010	IPR006168	NAD-dependent glycerol-3-phosphate dehydrogenase	Molecular Function: glycerol-3-phosphate dehydrogenase (NAD+) activity (GO:0004367), Biological Process: glycerol-3-phosphate metabolic process (GO:0006072), Cellular Component: glycerol-3-phosphate dehydrogenase complex (GO:0009331), Biological Process: oxidation reduction (GO:0055114)
GB20014-PA	2330622CB19BE14D	284	FPrintScan	PR00077	GPDHDRGNASE	114	138	2.1e-54	T	14-Apr-2010	IPR006168	NAD-dependent glycerol-3-phosphate dehydrogenase	Molecular Function: glycerol-3-phosphate dehydrogenase (NAD+) activity (GO:0004367), Biological Process: glycerol-3-phosphate metabolic process (GO:0006072), Cellular Component: glycerol-3-phosphate dehydrogenase complex (GO:0009331), Biological Process: oxidation reduction (GO:0055114)
GB20014-PA	2330622CB19BE14D	284	FPrintScan	PR00077	GPDHDRGNASE	139	163	2.1e-54	T	14-Apr-2010	IPR006168	NAD-dependent glycerol-3-phosphate dehydrogenase	Molecular Function: glycerol-3-phosphate dehydrogenase (NAD+) activity (GO:0004367), Biological Process: glycerol-3-phosphate metabolic process (GO:0006072), Cellular Component: glycerol-3-phosphate dehydrogenase complex (GO:0009331), Biological Process: oxidation reduction (GO:0055114)
GB20014-PA	2330622CB19BE14D	284	FPrintScan	PR00077	GPDHDRGNASE	181	198	2.1e-54	T	14-Apr-2010	IPR006168	NAD-dependent glycerol-3-phosphate dehydrogenase	Molecular Function: glycerol-3-phosphate dehydrogenase (NAD+) activity (GO:0004367), Biological Process: glycerol-3-phosphate metabolic process (GO:0006072), Cellular Component: glycerol-3-phosphate dehydrogenase complex (GO:0009331), Biological Process: oxidation reduction (GO:0055114)
GB20014-PA	2330622CB19BE14D	284	HMMPIR	PIRSF000114	Glycerol-3-phosphate dehydrogenase (NAD)	1	277	5.8e-47	T	14-Apr-2010	IPR006168	NAD-dependent glycerol-3-phosphate dehydrogenase	Molecular Function: glycerol-3-phosphate dehydrogenase (NAD+) activity (GO:0004367), Biological Process: glycerol-3-phosphate metabolic process (GO:0006072), Cellular Component: glycerol-3-phosphate dehydrogenase complex (GO:0009331), Biological Process: oxidation reduction (GO:0055114)
GB20055-PA	AAA2BF132A426FF4	1035	superfamily	SSF81665	Calcium ATPase, transmembrane domain M	52	1027	3.9e-135	T	14-Apr-2010	NULL	NULL
GB20055-PA	AAA2BF132A426FF4	1035	superfamily	SSF81660	Metal cation-transporting ATPase, ATP-binding domain N	395	607	1.3e-82	T	14-Apr-2010	NULL	NULL
GB20055-PA	AAA2BF132A426FF4	1035	superfamily	SSF56784	HAD-like	373	773	1.9e-44	T	14-Apr-2010	NULL	NULL
GB20055-PA	AAA2BF132A426FF4	1035	superfamily	SSF81653	Calcium ATPase, transduction domain A	177	286	2.3e-27	T	14-Apr-2010	NULL	NULL
GB20055-PA	AAA2BF132A426FF4	1035	PatternScan	PS00154	ATPASE_E1_E2	388	394	NA	T	14-Apr-2010	IPR018303	ATPase, P-type phosphorylation site	Molecular Function: ATP binding (GO:0005524), Biological Process: ATP biosynthetic process (GO:0006754), Molecular Function: ATPase activity, coupled to transmembrane movement of ions, phosphorylative mechanism (GO:0015662), Cellular Component: membrane (GO:0016020)
GB20055-PA	AAA2BF132A426FF4	1035	HMMTigr	TIGR01106	ATPase-IIC_X-K: Na,H/K antiporter P-type AT	39	1035	0	T	14-Apr-2010	IPR005775	ATPase, P-type cation exchange, alpha subunit, eukaryotic	Molecular Function: ATP binding (GO:0005524), Biological Process: ATP biosynthetic process (GO:0006754), Molecular Function: monovalent inorganic cation transmembrane transporter activity (GO:0015077), Biological Process: monovalent inorganic cation transport (GO:0015672), Cellular Component: integral to membrane (GO:0016021), Molecular Function: hydrolase activity, acting on acid anhydrides, cat…
GB20055-PA	AAA2BF132A426FF4	1035	HMMTigr	TIGR01494	ATPase_P-type: HAD ATPase, P-type, family I	147	407	7.6e-53	T	14-Apr-2010	IPR001757	ATPase, P-type, K/Mg/Cd/Cu/Zn/Na/Ca/Na/H-transporter	Molecular Function: ATP binding (GO:0005524), Biological Process: ATP biosynthetic process (GO:0006754), Molecular Function: ATPase activity, coupled to transmembrane movement of ions, phosphorylative mechanism (GO:0015662), Cellular Component: membrane (GO:0016020)
GB20055-PA	AAA2BF132A426FF4	1035	HMMTigr	TIGR01494	ATPase_P-type: HAD ATPase, P-type, family I	596	646	4e-19	T	14-Apr-2010	IPR001757	ATPase, P-type, K/Mg/Cd/Cu/Zn/Na/Ca/Na/H-transporter	Molecular Function: ATP binding (GO:0005524), Biological Process: ATP biosynthetic process (GO:0006754), Molecular Function: ATPase activity, coupled to transmembrane movement of ions, phosphorylative mechanism (GO:0015662), Cellular Component: membrane (GO:0016020)
GB20055-PA	AAA2BF132A426FF4	1035	HMMTigr	TIGR01494	ATPase_P-type: HAD ATPase, P-type, family I	701	820	2.8e-41	T	14-Apr-2010	IPR001757	ATPase, P-type, K/Mg/Cd/Cu/Zn/Na/Ca/Na/H-transporter	Molecular Function: ATP binding (GO:0005524), Biological Process: ATP biosynthetic process (GO:0006754), Molecular Function: ATPase activity, coupled to transmembrane movement of ions, phosphorylative mechanism (GO:0015662), Cellular Component: membrane (GO:0016020)
GB20055-PA	AAA2BF132A426FF4	1035	HMMPanther	PTHR11939:SF100	NA+/K+ ATPASE ALPHA SUBUNIT	15	854	0	T	14-Apr-2010	NULL	NULL
GB20055-PA	AAA2BF132A426FF4	1035	HMMPanther	PTHR11939	CATION-TRANSPORTING ATPASE	15	854	0	T	14-Apr-2010	IPR001757	ATPase, P-type, K/Mg/Cd/Cu/Zn/Na/Ca/Na/H-transporter	Molecular Function: ATP binding (GO:0005524), Biological Process: ATP biosynthetic process (GO:0006754), Molecular Function: ATPase activity, coupled to transmembrane movement of ions, phosphorylative mechanism (GO:0015662), Cellular Component: membrane (GO:0016020)
GB20055-PA	AAA2BF132A426FF4	1035	HMMPfam	PF00122	E1-E2_ATPase	147	378	1.8e-57	T	14-Apr-2010	IPR008250	ATPase, P-type, ATPase-associated domain	Molecular Function: ATP binding (GO:0005524), Biological Process: ATP biosynthetic process (GO:0006754), Cellular Component: membrane (GO:0016020), Molecular Function: hydrolase activity, acting on acid anhydrides, catalyzing transmembrane movement of substances (GO:0016820)
GB20055-PA	AAA2BF132A426FF4	1035	HMMPfam	PF00689	Cation_ATPase_C	811	1019	3e-42	T	14-Apr-2010	IPR006068	ATPase, P-type cation-transporter, C-terminal	Biological Process: ATP biosynthetic process (GO:0006754), Biological Process: cation transport (GO:0006812), Molecular Function: ATPase activity, coupled to transmembrane movement of ions, phosphorylative mechanism (GO:0015662), Cellular Component: membrane (GO:0016020)
GB20055-PA	AAA2BF132A426FF4	1035	HMMPfam	PF00702	Hydrolase	383	741	8.7e-20	T	14-Apr-2010	IPR005834	Haloacid dehalogenase-like hydrolase	Molecular Function: catalytic activity (GO:0003824), Biological Process: metabolic process (GO:0008152)
GB20055-PA	AAA2BF132A426FF4	1035	HMMPfam	PF00690	Cation_ATPase_N	56	123	2.1e-19	T	14-Apr-2010	IPR004014	ATPase, P-type cation-transporter, N-terminal	Biological Process: ATP biosynthetic process (GO:0006754), Biological Process: cation transport (GO:0006812), Molecular Function: ATPase activity, coupled to transmembrane movement of ions, phosphorylative mechanism (GO:0015662), Cellular Component: membrane (GO:0016020)
GB20055-PA	AAA2BF132A426FF4	1035	FPrintScan	PR00121	NAKATPASE	115	129	2.2e-114	T	14-Apr-2010	IPR006069	ATPase, P-type cation exchange, alpha subunit	Biological Process: ATP biosynthetic process (GO:0006754), Molecular Function: ATPase activity, coupled to transmembrane movement of ions, phosphorylative mechanism (GO:0015662), Cellular Component: membrane (GO:0016020)
GB20055-PA	AAA2BF132A426FF4	1035	FPrintScan	PR00121	NAKATPASE	142	162	2.2e-114	T	14-Apr-2010	IPR006069	ATPase, P-type cation exchange, alpha subunit	Biological Process: ATP biosynthetic process (GO:0006754), Molecular Function: ATPase activity, coupled to transmembrane movement of ions, phosphorylative mechanism (GO:0015662), Cellular Component: membrane (GO:0016020)
GB20055-PA	AAA2BF132A426FF4	1035	FPrintScan	PR00121	NAKATPASE	306	328	2.2e-114	T	14-Apr-2010	IPR006069	ATPase, P-type cation exchange, alpha subunit	Biological Process: ATP biosynthetic process (GO:0006754), Molecular Function: ATPase activity, coupled to transmembrane movement of ions, phosphorylative mechanism (GO:0015662), Cellular Component: membrane (GO:0016020)
GB20055-PA	AAA2BF132A426FF4	1035	FPrintScan	PR00121	NAKATPASE	379	400	2.2e-114	T	14-Apr-2010	IPR006069	ATPase, P-type cation exchange, alpha subunit	Biological Process: ATP biosynthetic process (GO:0006754), Molecular Function: ATPase activity, coupled to transmembrane movement of ions, phosphorylative mechanism (GO:0015662), Cellular Component: membrane (GO:0016020)
GB20055-PA	AAA2BF132A426FF4	1035	FPrintScan	PR00121	NAKATPASE	517	535	2.2e-114	T	14-Apr-2010	IPR006069	ATPase, P-type cation exchange, alpha subunit	Biological Process: ATP biosynthetic process (GO:0006754), Molecular Function: ATPase activity, coupled to transmembrane movement of ions, phosphorylative mechanism (GO:0015662), Cellular Component: membrane (GO:0016020)
GB20055-PA	AAA2BF132A426FF4	1035	FPrintScan	PR00121	NAKATPASE	799	820	2.2e-114	T	14-Apr-2010	IPR006069	ATPase, P-type cation exchange, alpha subunit	Biological Process: ATP biosynthetic process (GO:0006754), Molecular Function: ATPase activity, coupled to transmembrane movement of ions, phosphorylative mechanism (GO:0015662), Cellular Component: membrane (GO:0016020)
GB20055-PA	AAA2BF132A426FF4	1035	FPrintScan	PR00121	NAKATPASE	866	886	2.2e-114	T	14-Apr-2010	IPR006069	ATPase, P-type cation exchange, alpha subunit	Biological Process: ATP biosynthetic process (GO:0006754), Molecular Function: ATPase activity, coupled to transmembrane movement of ions, phosphorylative mechanism (GO:0015662), Cellular Component: membrane (GO:0016020)
GB20055-PA	AAA2BF132A426FF4	1035	FPrintScan	PR00121	NAKATPASE	928	948	2.2e-114	T	14-Apr-2010	IPR006069	ATPase, P-type cation exchange, alpha subunit	Biological Process: ATP biosynthetic process (GO:0006754), Molecular Function: ATPase activity, coupled to transmembrane movement of ions, phosphorylative mechanism (GO:0015662), Cellular Component: membrane (GO:0016020)
GB20055-PA	AAA2BF132A426FF4	1035	FPrintScan	PR00121	NAKATPASE	962	986	2.2e-114	T	14-Apr-2010	IPR006069	ATPase, P-type cation exchange, alpha subunit	Biological Process: ATP biosynthetic process (GO:0006754), Molecular Function: ATPase activity, coupled to transmembrane movement of ions, phosphorylative mechanism (GO:0015662), Cellular Component: membrane (GO:0016020)
GB20055-PA	AAA2BF132A426FF4	1035	FPrintScan	PR00119	CATATPASE	226	240	1.8e-43	T	14-Apr-2010	IPR001757	ATPase, P-type, K/Mg/Cd/Cu/Zn/Na/Ca/Na/H-transporter	Molecular Function: ATP binding (GO:0005524), Biological Process: ATP biosynthetic process (GO:0006754), Molecular Function: ATPase activity, coupled to transmembrane movement of ions, phosphorylative mechanism (GO:0015662), Cellular Component: membrane (GO:0016020)
GB20055-PA	AAA2BF132A426FF4	1035	FPrintScan	PR00119	CATATPASE	386	400	1.8e-43	T	14-Apr-2010	IPR001757	ATPase, P-type, K/Mg/Cd/Cu/Zn/Na/Ca/Na/H-transporter	Molecular Function: ATP binding (GO:0005524), Biological Process: ATP biosynthetic process (GO:0006754), Molecular Function: ATPase activity, coupled to transmembrane movement of ions, phosphorylative mechanism (GO:0015662), Cellular Component: membrane (GO:0016020)
GB20055-PA	AAA2BF132A426FF4	1035	FPrintScan	PR00119	CATATPASE	599	610	1.8e-43	T	14-Apr-2010	IPR001757	ATPase, P-type, K/Mg/Cd/Cu/Zn/Na/Ca/Na/H-transporter	Molecular Function: ATP binding (GO:0005524), Biological Process: ATP biosynthetic process (GO:0006754), Molecular Function: ATPase activity, coupled to transmembrane movement of ions, phosphorylative mechanism (GO:0015662), Cellular Component: membrane (GO:0016020)
GB20055-PA	AAA2BF132A426FF4	1035	FPrintScan	PR00119	CATATPASE	621	631	1.8e-43	T	14-Apr-2010	IPR001757	ATPase, P-type, K/Mg/Cd/Cu/Zn/Na/Ca/Na/H-transporter	Molecular Function: ATP binding (GO:0005524), Biological Process: ATP biosynthetic process (GO:0006754), Molecular Function: ATPase activity, coupled to transmembrane movement of ions, phosphorylative mechanism (GO:0015662), Cellular Component: membrane (GO:0016020)
GB20055-PA	AAA2BF132A426FF4	1035	FPrintScan	PR00119	CATATPASE	727	746	1.8e-43	T	14-Apr-2010	IPR001757	ATPase, P-type, K/Mg/Cd/Cu/Zn/Na/Ca/Na/H-transporter	Molecular Function: ATP binding (GO:0005524), Biological Process: ATP biosynthetic process (GO:0006754), Molecular Function: ATPase activity, coupled to transmembrane movement of ions, phosphorylative mechanism (GO:0015662), Cellular Component: membrane (GO:0016020)
GB20055-PA	AAA2BF132A426FF4	1035	FPrintScan	PR00119	CATATPASE	751	763	1.8e-43	T	14-Apr-2010	IPR001757	ATPase, P-type, K/Mg/Cd/Cu/Zn/Na/Ca/Na/H-transporter	Molecular Function: ATP binding (GO:0005524), Biological Process: ATP biosynthetic process (GO:0006754), Molecular Function: ATPase activity, coupled to transmembrane movement of ions, phosphorylative mechanism (GO:0015662), Cellular Component: membrane (GO:0016020)
GB20055-PA	AAA2BF132A426FF4	1035	TMHMM	tmhmm	transmembrane_regions	111	131	NA	?	14-Apr-2010	NULL	NULL
GB20055-PA	AAA2BF132A426FF4	1035	TMHMM	tmhmm	transmembrane_regions	141	161	NA	?	14-Apr-2010	NULL	NULL
GB20055-PA	AAA2BF132A426FF4	1035	TMHMM	tmhmm	transmembrane_regions	307	327	NA	?	14-Apr-2010	NULL	NULL
GB20055-PA	AAA2BF132A426FF4	1035	TMHMM	tmhmm	transmembrane_regions	333	353	NA	?	14-Apr-2010	NULL	NULL
GB20055-PA	AAA2BF132A426FF4	1035	TMHMM	tmhmm	transmembrane_regions	865	885	NA	?	14-Apr-2010	NULL	NULL
GB20055-PA	AAA2BF132A426FF4	1035	TMHMM	tmhmm	transmembrane_regions	928	948	NA	?	14-Apr-2010	NULL	NULL
GB20055-PA	AAA2BF132A426FF4	1035	TMHMM	tmhmm	transmembrane_regions	963	983	NA	?	14-Apr-2010	NULL	NULL
GB20055-PA	AAA2BF132A426FF4	1035	TMHMM	tmhmm	transmembrane_regions	993	1013	NA	?	14-Apr-2010	NULL	NULL
GB20070-PA	F222294C476ED777	580	superfamily	SSF51445	(Trans)glycosidases	22	478	5.3e-117	T	14-Apr-2010	IPR017853	Glycoside hydrolase, catalytic core
GB20070-PA	F222294C476ED777	580	HMMSmart	SM00642	Aamy	34	423	8.6e-133	T	14-Apr-2010	IPR006589	Glycosyl hydrolase, family 13, subfamily, catalytic domain	Molecular Function: catalytic activity (GO:0003824), Biological Process: carbohydrate metabolic process (GO:0005975), Molecular Function: cation binding (GO:0043169)
GB20070-PA	F222294C476ED777	580	HMMPanther	PTHR10357:SF11	ALPHA-AMYLASE	26	534	1.6e-195	T	14-Apr-2010	NULL	NULL
GB20070-PA	F222294C476ED777	580	HMMPanther	PTHR10357	AMYLASE	26	534	1.6e-195	T	14-Apr-2010	NULL	NULL
GB20070-PA	F222294C476ED777	580	SignalPHMM	SignalP	signal-peptide	1	24	NA	?	14-Apr-2010	NULL	NULL
GB20070-PA	F222294C476ED777	580	HMMPfam	PF00128	Alpha-amylase	49	395	1e-88	T	14-Apr-2010	IPR006047	Glycosyl hydrolase, family 13, catalytic domain	Molecular Function: catalytic activity (GO:0003824), Biological Process: carbohydrate metabolic process (GO:0005975), Molecular Function: cation binding (GO:0043169)
GB20080-PA	6669D6A26D95A162	557	HMMTigr	TIGR02340	chap_CCT_alpha: T-complex protein 1, alpha	8	543	0	T	14-Apr-2010	IPR012715	T-complex protein 1, alpha subunit	Molecular Function: ATP binding (GO:0005524), Biological Process: protein folding (GO:0006457), Molecular Function: unfolded protein binding (GO:0051082)
GB20080-PA	6669D6A26D95A162	557	HMMPfam	PF00118	Cpn60_TCP1	31	536	2.6e-145	T	14-Apr-2010	IPR002423	Chaperonin Cpn60/TCP-1	Molecular Function: protein binding (GO:0005515), Molecular Function: ATP binding (GO:0005524), Biological Process: cellular protein metabolic process (GO:0044267)
GB20080-PA	6669D6A26D95A162	557	FPrintScan	PR00304	TCOMPLEXTCP1	33	49	8.9e-29	T	14-Apr-2010	IPR017998	Chaperone, tailless complex polypeptide 1
GB20080-PA	6669D6A26D95A162	557	FPrintScan	PR00304	TCOMPLEXTCP1	55	73	8.9e-29	T	14-Apr-2010	IPR017998	Chaperone, tailless complex polypeptide 1
GB20080-PA	6669D6A26D95A162	557	FPrintScan	PR00304	TCOMPLEXTCP1	85	104	8.9e-29	T	14-Apr-2010	IPR017998	Chaperone, tailless complex polypeptide 1
GB20080-PA	6669D6A26D95A162	557	FPrintScan	PR00304	TCOMPLEXTCP1	377	399	8.9e-29	T	14-Apr-2010	IPR017998	Chaperone, tailless complex polypeptide 1
GB20080-PA	6669D6A26D95A162	557	FPrintScan	PR00304	TCOMPLEXTCP1	411	423	8.9e-29	T	14-Apr-2010	IPR017998	Chaperone, tailless complex polypeptide 1
GB20080-PA	6669D6A26D95A162	557	HMMPanther	PTHR11353:SF20	CHAPERONIN CONTAINING T-COMPLEX PROTEIN 1, ALPHA SUBUNIT, TCPA	1	557	0	T	14-Apr-2010	IPR012715	T-complex protein 1, alpha subunit	Molecular Function: ATP binding (GO:0005524), Biological Process: protein folding (GO:0006457), Molecular Function: unfolded protein binding (GO:0051082)
GB20080-PA	6669D6A26D95A162	557	HMMPanther	PTHR11353	CHAPERONIN	1	557	0	T	14-Apr-2010	IPR002423	Chaperonin Cpn60/TCP-1	Molecular Function: protein binding (GO:0005515), Molecular Function: ATP binding (GO:0005524), Biological Process: cellular protein metabolic process (GO:0044267)
GB20080-PA	6669D6A26D95A162	557	superfamily	SSF48592	GroEL equatorial domain-like	10	538	2.2e-90	T	14-Apr-2010	IPR002423	Chaperonin Cpn60/TCP-1	Molecular Function: protein binding (GO:0005515), Molecular Function: ATP binding (GO:0005524), Biological Process: cellular protein metabolic process (GO:0044267)
GB20080-PA	6669D6A26D95A162	557	superfamily	SSF52029	GroEL apical domain-like	210	382	2.3e-48	T	14-Apr-2010	NULL	NULL
GB20080-PA	6669D6A26D95A162	557	superfamily	SSF54849	GroEL-intermediate domain like	146	410	7.2e-30	T	14-Apr-2010	NULL	NULL
GB20080-PA	6669D6A26D95A162	557	PatternScan	PS00750	TCP1_1	36	48	NA	T	14-Apr-2010	IPR002194	Chaperonin TCP-1, conserved site	Molecular Function: ATP binding (GO:0005524), Biological Process: protein folding (GO:0006457), Molecular Function: unfolded protein binding (GO:0051082)
GB20080-PA	6669D6A26D95A162	557	PatternScan	PS00751	TCP1_2	57	73	NA	T	14-Apr-2010	IPR002194	Chaperonin TCP-1, conserved site	Molecular Function: ATP binding (GO:0005524), Biological Process: protein folding (GO:0006457), Molecular Function: unfolded protein binding (GO:0051082)
GB20080-PA	6669D6A26D95A162	557	PatternScan	PS00995	TCP1_3	85	93	NA	T	14-Apr-2010	IPR002194	Chaperonin TCP-1, conserved site	Molecular Function: ATP binding (GO:0005524), Biological Process: protein folding (GO:0006457), Molecular Function: unfolded protein binding (GO:0051082)
GB20114-PA	3082CB64E48B2E19	242	HMMPfam	PF00861	Ribosomal_L18p	26	174	7.4e-45	T	14-Apr-2010	IPR005484	Ribosomal protein L18/L5	Molecular Function: structural constituent of ribosome (GO:0003735), Cellular Component: intracellular (GO:0005622), Cellular Component: ribosome (GO:0005840), Biological Process: translation (GO:0006412)
GB20114-PA	3082CB64E48B2E19	242	superfamily	SSF53137	Translational machinery components	11	234	1.1e-58	T	14-Apr-2010	NULL	NULL
GB20114-PA	3082CB64E48B2E19	242	HMMPanther	PTHR23410	RIBOSOMAL PROTEIN L5-RELATED	2	237	3.2e-177	T	14-Apr-2010	IPR005485	Ribosomal protein L5, eukaryotic	Molecular Function: structural constituent of ribosome (GO:0003735), Cellular Component: intracellular (GO:0005622), Cellular Component: ribosome (GO:0005840), Biological Process: translation (GO:0006412), Molecular Function: 5S rRNA binding (GO:0008097)
GB20114-PA	3082CB64E48B2E19	242	FPrintScan	PR00058	RIBOSOMALL5	20	39	5.4e-74	T	14-Apr-2010	IPR005485	Ribosomal protein L5, eukaryotic	Molecular Function: structural constituent of ribosome (GO:0003735), Cellular Component: intracellular (GO:0005622), Cellular Component: ribosome (GO:0005840), Biological Process: translation (GO:0006412), Molecular Function: 5S rRNA binding (GO:0008097)
GB20114-PA	3082CB64E48B2E19	242	FPrintScan	PR00058	RIBOSOMALL5	43	62	5.4e-74	T	14-Apr-2010	IPR005485	Ribosomal protein L5, eukaryotic	Molecular Function: structural constituent of ribosome (GO:0003735), Cellular Component: intracellular (GO:0005622), Cellular Component: ribosome (GO:0005840), Biological Process: translation (GO:0006412), Molecular Function: 5S rRNA binding (GO:0008097)
GB20114-PA	3082CB64E48B2E19	242	FPrintScan	PR00058	RIBOSOMALL5	84	104	5.4e-74	T	14-Apr-2010	IPR005485	Ribosomal protein L5, eukaryotic	Molecular Function: structural constituent of ribosome (GO:0003735), Cellular Component: intracellular (GO:0005622), Cellular Component: ribosome (GO:0005840), Biological Process: translation (GO:0006412), Molecular Function: 5S rRNA binding (GO:0008097)
GB20114-PA	3082CB64E48B2E19	242	FPrintScan	PR00058	RIBOSOMALL5	146	165	5.4e-74	T	14-Apr-2010	IPR005485	Ribosomal protein L5, eukaryotic	Molecular Function: structural constituent of ribosome (GO:0003735), Cellular Component: intracellular (GO:0005622), Cellular Component: ribosome (GO:0005840), Biological Process: translation (GO:0006412), Molecular Function: 5S rRNA binding (GO:0008097)
GB20114-PA	3082CB64E48B2E19	242	FPrintScan	PR00058	RIBOSOMALL5	166	185	5.4e-74	T	14-Apr-2010	IPR005485	Ribosomal protein L5, eukaryotic	Molecular Function: structural constituent of ribosome (GO:0003735), Cellular Component: intracellular (GO:0005622), Cellular Component: ribosome (GO:0005840), Biological Process: translation (GO:0006412), Molecular Function: 5S rRNA binding (GO:0008097)
GB20114-PA	3082CB64E48B2E19	242	FPrintScan	PR00058	RIBOSOMALL5	208	228	5.4e-74	T	14-Apr-2010	IPR005485	Ribosomal protein L5, eukaryotic	Molecular Function: structural constituent of ribosome (GO:0003735), Cellular Component: intracellular (GO:0005622), Cellular Component: ribosome (GO:0005840), Biological Process: translation (GO:0006412), Molecular Function: 5S rRNA binding (GO:0008097)
