# Supplementary material for: Diversity in Protein Glycosylation among Insect Species
Source: PLoS One. 2011 Feb 23;6(2):e16682. doi: 10.1371/journal.pone.0016682 (PMC3044136; doi:10.1371/journal.pone.0016682)
Supplement: Output File S4 — InterProScan output file for Drosophila melanogaster. (OUT) [file pone.0016682.s014.out]

FBPP0070041	69D15F124427B21E	336	HMMPanther	PTHR11295:SF37	CASEIN KINASE II, ALPHA CHAIN (CMGC GROUP IV)	3	247	2.3e-199	T	14-Apr-2010	NULL	NULL	
FBPP0070041	69D15F124427B21E	336	HMMPanther	PTHR11295	CDC2, MAP KINASE-RELATED	3	247	2.3e-199	T	14-Apr-2010	NULL	NULL	
FBPP0070041	69D15F124427B21E	336	HMMPfam	PF00069	Pkinase	37	322	1e-61	T	14-Apr-2010	IPR017442	Serine/threonine-protein kinase-like domain	Molecular Function: protein kinase activity (GO:0004672), Molecular Function: ATP binding (GO:0005524), Biological Process: protein amino acid phosphorylation (GO:0006468)
FBPP0070041	69D15F124427B21E	336	superfamily	SSF56112	Protein kinase-like (PK-like)	5	331	3.2e-80	T	14-Apr-2010	IPR011009	Protein kinase-like domain	
FBPP0070041	69D15F124427B21E	336	HMMSmart	SM00220	S_TKc	37	322	2.4e-73	T	14-Apr-2010	IPR002290	Serine/threonine-protein kinase domain	Molecular Function: protein serine/threonine kinase activity (GO:0004674), Molecular Function: ATP binding (GO:0005524), Biological Process: protein amino acid phosphorylation (GO:0006468)
FBPP0070041	69D15F124427B21E	336	ProfileScan	PS50011	PROTEIN_KINASE_DOM	37	322	43.439	T	14-Apr-2010	IPR000719	Protein kinase, catalytic domain	Molecular Function: protein kinase activity (GO:0004672), Molecular Function: ATP binding (GO:0005524), Biological Process: protein amino acid phosphorylation (GO:0006468)
FBPP0070041	69D15F124427B21E	336	PatternScan	PS00107	PROTEIN_KINASE_ATP	43	66	NA	T	14-Apr-2010	IPR017441	Protein kinase, ATP binding site	Molecular Function: protein kinase activity (GO:0004672), Molecular Function: ATP binding (GO:0005524), Biological Process: protein amino acid phosphorylation (GO:0006468)
FBPP0070041	69D15F124427B21E	336	PatternScan	PS00108	PROTEIN_KINASE_ST	150	162	NA	T	14-Apr-2010	IPR008271	Serine/threonine-protein kinase, active site	Molecular Function: protein serine/threonine kinase activity (GO:0004674), Biological Process: protein amino acid phosphorylation (GO:0006468)
FBPP0070150	C9B657B7A6442545	115	PatternScan	PS01190	RIBOSOMAL_L36E	62	72	NA	T	14-Apr-2010	IPR000509	Ribosomal protein L36e	Molecular Function: structural constituent of ribosome (GO:0003735), Cellular Component: intracellular (GO:0005622), Cellular Component: ribosome (GO:0005840), Biological Process: translation (GO:0006412)
FBPP0070150	C9B657B7A6442545	115	HMMPfam	PF01158	Ribosomal_L36e	3	110	5.5e-40	T	14-Apr-2010	IPR000509	Ribosomal protein L36e	Molecular Function: structural constituent of ribosome (GO:0003735), Cellular Component: intracellular (GO:0005622), Cellular Component: ribosome (GO:0005840), Biological Process: translation (GO:0006412)
FBPP0070150	C9B657B7A6442545	115	HMMPanther	PTHR10114	60S RIBOSOMAL PROTEIN L36E	1	115	1.9e-49	T	14-Apr-2010	IPR000509	Ribosomal protein L36e	Molecular Function: structural constituent of ribosome (GO:0003735), Cellular Component: intracellular (GO:0005622), Cellular Component: ribosome (GO:0005840), Biological Process: translation (GO:0006412)
FBPP0070172	9E9290D1B61DD9B2	319	SignalPHMM	SignalP	signal-peptide	1	20	NA	?	14-Apr-2010	NULL	NULL
FBPP0070172	9E9290D1B61DD9B2	319	TMHMM	tmhmm	transmembrane_regions	5	25	NA	?	14-Apr-2010	NULL	NULL
FBPP0070172	9E9290D1B61DD9B2	319	HMMPfam	PF07165	DUF1397	50	271	3.6e-79	T	14-Apr-2010	IPR009832	Protein of unknown function DUF1397	
FBPP0070172	9E9290D1B61DD9B2	319	HMMPanther	PTHR20997	UNCHARACTERIZED	19	318	3.4e-81	T	14-Apr-2010	NULL	NULL	
FBPP0070190	C40D719EE3EF6487	312	TMHMM	tmhmm	transmembrane_regions	9	29	NA	?	14-Apr-2010	NULL	NULL
FBPP0070190	C40D719EE3EF6487	312	TMHMM	tmhmm	transmembrane_regions	291	311	NA	?	14-Apr-2010	NULL	NULL
FBPP0070190	C40D719EE3EF6487	312	HMMPfam	PF07165	DUF1397	50	268	4.1e-76	T	14-Apr-2010	IPR009832	Protein of unknown function DUF1397	
FBPP0070190	C40D719EE3EF6487	312	SignalPHMM	SignalP	signal-peptide	1	24	NA	?	14-Apr-2010	NULL	NULL
FBPP0070190	C40D719EE3EF6487	312	HMMPanther	PTHR20997	UNCHARACTERIZED	14	311	3.5e-79	T	14-Apr-2010	NULL	NULL	
FBPP0070200	28A5F894CA1F3D52	2118	SignalPHMM	SignalP	signal-peptide	1	15	NA	?	14-Apr-2010	NULL	NULL
FBPP0070435	6DA757EE6E395C8D	4629	SignalPHMM	SignalP	signal-peptide	1	42	NA	?	14-Apr-2010	NULL	NULL
FBPP0070435	6DA757EE6E395C8D	4629	superfamily	SSF49899	Concanavalin A-like lectins/glucanases	2134	4113	2.7e-63	T	14-Apr-2010	IPR008985	Concanavalin A-like lectin/glucanase	
FBPP0070435	6DA757EE6E395C8D	4629	superfamily	SSF49899	Concanavalin A-like lectins/glucanases	4158	4405	1.4e-42	T	14-Apr-2010	IPR008985	Concanavalin A-like lectin/glucanase	
FBPP0070435	6DA757EE6E395C8D	4629	superfamily	SSF49899	Concanavalin A-like lectins/glucanases	4411	4615	2.2e-39	T	14-Apr-2010	IPR008985	Concanavalin A-like lectin/glucanase	
FBPP0070435	6DA757EE6E395C8D	4629	superfamily	SSF48726	Immunoglobulin	3243	3331	3.1e-22	T	14-Apr-2010	NULL	NULL	
FBPP0070435	6DA757EE6E395C8D	4629	superfamily	SSF48726	Immunoglobulin	3154	3240	3.2e-17	T	14-Apr-2010	NULL	NULL	
FBPP0070435	6DA757EE6E395C8D	4629	superfamily	SSF48726	Immunoglobulin	1730	1829	3.8e-17	T	14-Apr-2010	NULL	NULL	
FBPP0070435	6DA757EE6E395C8D	4629	superfamily	SSF48726	Immunoglobulin	3342	3421	4e-17	T	14-Apr-2010	NULL	NULL	
FBPP0070435	6DA757EE6E395C8D	4629	superfamily	SSF48726	Immunoglobulin	2953	3044	3.6e-16	T	14-Apr-2010	NULL	NULL	
FBPP0070435	6DA757EE6E395C8D	4629	superfamily	SSF48726	Immunoglobulin	3532	3628	1.2e-15	T	14-Apr-2010	NULL	NULL	
FBPP0070435	6DA757EE6E395C8D	4629	superfamily	SSF48726	Immunoglobulin	2858	2950	2.4e-15	T	14-Apr-2010	NULL	NULL	
FBPP0070435	6DA757EE6E395C8D	4629	superfamily	SSF48726	Immunoglobulin	3050	3143	9.6e-15	T	14-Apr-2010	NULL	NULL	
FBPP0070435	6DA757EE6E395C8D	4629	superfamily	SSF48726	Immunoglobulin	3832	3923	3e-14	T	14-Apr-2010	NULL	NULL	
FBPP0070435	6DA757EE6E395C8D	4629	superfamily	SSF48726	Immunoglobulin	1483	1573	3.6e-14	T	14-Apr-2010	NULL	NULL	
FBPP0070435	6DA757EE6E395C8D	4629	superfamily	SSF57424	LDL receptor-like module	1361	1410	9.5e-13	T	14-Apr-2010	IPR002172	Low density lipoprotein-receptor, class A (cysteine-rich) repeat	
FBPP0070435	6DA757EE6E395C8D	4629	superfamily	SSF57424	LDL receptor-like module	1695	1740	1.6e-12	T	14-Apr-2010	IPR002172	Low density lipoprotein-receptor, class A (cysteine-rich) repeat	
FBPP0070435	6DA757EE6E395C8D	4629	superfamily	SSF48726	Immunoglobulin	3755	3837	1.8e-12	T	14-Apr-2010	NULL	NULL	
FBPP0070435	6DA757EE6E395C8D	4629	superfamily	SSF57424	LDL receptor-like module	643	692	4.7e-12	T	14-Apr-2010	IPR002172	Low density lipoprotein-receptor, class A (cysteine-rich) repeat	
FBPP0070435	6DA757EE6E395C8D	4629	superfamily	SSF57424	LDL receptor-like module	1655	1691	4.9e-12	T	14-Apr-2010	IPR002172	Low density lipoprotein-receptor, class A (cysteine-rich) repeat	
FBPP0070435	6DA757EE6E395C8D	4629	superfamily	SSF57424	LDL receptor-like module	731	781	7.3e-12	T	14-Apr-2010	IPR002172	Low density lipoprotein-receptor, class A (cysteine-rich) repeat	
FBPP0070435	6DA757EE6E395C8D	4629	superfamily	SSF48726	Immunoglobulin	3627	3738	2.7e-11	T	14-Apr-2010	NULL	NULL	
FBPP0070435	6DA757EE6E395C8D	4629	superfamily	SSF57424	LDL receptor-like module	927	967	5.4e-11	T	14-Apr-2010	IPR002172	Low density lipoprotein-receptor, class A (cysteine-rich) repeat	
FBPP0070435	6DA757EE6E395C8D	4629	superfamily	SSF57424	LDL receptor-like module	1282	1320	1.3e-10	T	14-Apr-2010	IPR002172	Low density lipoprotein-receptor, class A (cysteine-rich) repeat	
FBPP0070435	6DA757EE6E395C8D	4629	superfamily	SSF57196	EGF/Laminin	4094	4142	1.6e-10	T	14-Apr-2010	NULL	NULL	
FBPP0070435	6DA757EE6E395C8D	4629	superfamily	SSF57424	LDL receptor-like module	1422	1469	2.4e-10	T	14-Apr-2010	IPR002172	Low density lipoprotein-receptor, class A (cysteine-rich) repeat	
FBPP0070435	6DA757EE6E395C8D	4629	superfamily	SSF57424	LDL receptor-like module	515	556	3.3e-10	T	14-Apr-2010	IPR002172	Low density lipoprotein-receptor, class A (cysteine-rich) repeat	
FBPP0070435	6DA757EE6E395C8D	4629	superfamily	SSF57424	LDL receptor-like module	878	919	5.6e-10	T	14-Apr-2010	IPR002172	Low density lipoprotein-receptor, class A (cysteine-rich) repeat	
FBPP0070435	6DA757EE6E395C8D	4629	superfamily	SSF57196	EGF/Laminin	2463	2515	6.5e-10	T	14-Apr-2010	NULL	NULL	
FBPP0070435	6DA757EE6E395C8D	4629	superfamily	SSF57424	LDL receptor-like module	555	602	9e-10	T	14-Apr-2010	IPR002172	Low density lipoprotein-receptor, class A (cysteine-rich) repeat	
FBPP0070435	6DA757EE6E395C8D	4629	superfamily	SSF57424	LDL receptor-like module	1608	1651	1.3e-09	T	14-Apr-2010	IPR002172	Low density lipoprotein-receptor, class A (cysteine-rich) repeat	
FBPP0070435	6DA757EE6E395C8D	4629	superfamily	SSF57424	LDL receptor-like module	1060	1096	2e-09	T	14-Apr-2010	IPR002172	Low density lipoprotein-receptor, class A (cysteine-rich) repeat	
FBPP0070435	6DA757EE6E395C8D	4629	superfamily	SSF57424	LDL receptor-like module	1321	1357	2.1e-09	T	14-Apr-2010	IPR002172	Low density lipoprotein-receptor, class A (cysteine-rich) repeat	
FBPP0070435	6DA757EE6E395C8D	4629	superfamily	SSF57424	LDL receptor-like module	1158	1201	2.2e-09	T	14-Apr-2010	IPR002172	Low density lipoprotein-receptor, class A (cysteine-rich) repeat	
FBPP0070435	6DA757EE6E395C8D	4629	superfamily	SSF57424	LDL receptor-like module	1098	1137	2.9e-09	T	14-Apr-2010	IPR002172	Low density lipoprotein-receptor, class A (cysteine-rich) repeat	
FBPP0070435	6DA757EE6E395C8D	4629	superfamily	SSF57424	LDL receptor-like module	976	1022	3e-09	T	14-Apr-2010	IPR002172	Low density lipoprotein-receptor, class A (cysteine-rich) repeat	
FBPP0070435	6DA757EE6E395C8D	4629	superfamily	SSF57424	LDL receptor-like module	470	513	1.7e-08	T	14-Apr-2010	IPR002172	Low density lipoprotein-receptor, class A (cysteine-rich) repeat	
FBPP0070435	6DA757EE6E395C8D	4629	superfamily	SSF57424	LDL receptor-like module	1208	1244	1.7e-08	T	14-Apr-2010	IPR002172	Low density lipoprotein-receptor, class A (cysteine-rich) repeat	
FBPP0070435	6DA757EE6E395C8D	4629	superfamily	SSF57424	LDL receptor-like module	391	430	3.3e-08	T	14-Apr-2010	IPR002172	Low density lipoprotein-receptor, class A (cysteine-rich) repeat	
FBPP0070435	6DA757EE6E395C8D	4629	superfamily	SSF57424	LDL receptor-like module	833	880	3.7e-08	T	14-Apr-2010	IPR002172	Low density lipoprotein-receptor, class A (cysteine-rich) repeat	
FBPP0070435	6DA757EE6E395C8D	4629	superfamily	SSF57196	EGF/Laminin	2172	2217	9.1e-08	T	14-Apr-2010	NULL	NULL	
FBPP0070435	6DA757EE6E395C8D	4629	superfamily	SSF57424	LDL receptor-like module	1023	1059	1e-07	T	14-Apr-2010	IPR002172	Low density lipoprotein-receptor, class A (cysteine-rich) repeat	
FBPP0070435	6DA757EE6E395C8D	4629	superfamily	SSF57424	LDL receptor-like module	1247	1283	1.3e-07	T	14-Apr-2010	IPR002172	Low density lipoprotein-receptor, class A (cysteine-rich) repeat	
FBPP0070435	6DA757EE6E395C8D	4629	superfamily	SSF57196	EGF/Laminin	2531	2582	3e-07	T	14-Apr-2010	NULL	NULL	
FBPP0070435	6DA757EE6E395C8D	4629	superfamily	SSF57196	EGF/Laminin	2759	2810	7.2e-07	T	14-Apr-2010	NULL	NULL	
FBPP0070435	6DA757EE6E395C8D	4629	superfamily	SSF57196	EGF/Laminin	2412	2460	2.2e-06	T	14-Apr-2010	NULL	NULL	
FBPP0070435	6DA757EE6E395C8D	4629	superfamily	SSF48726	Immunoglobulin	3445	3533	5.6e-06	T	14-Apr-2010	NULL	NULL	
FBPP0070435	6DA757EE6E395C8D	4629	superfamily	SSF57424	LDL receptor-like module	599	636	5.8e-06	T	14-Apr-2010	IPR002172	Low density lipoprotein-receptor, class A (cysteine-rich) repeat	
FBPP0070435	6DA757EE6E395C8D	4629	superfamily	SSF57196	EGF/Laminin	2114	2171	7.6e-05	T	14-Apr-2010	NULL	NULL	
FBPP0070435	6DA757EE6E395C8D	4629	superfamily	SSF57196	EGF/Laminin	2037	2088	0.00044	T	14-Apr-2010	NULL	NULL	
FBPP0070435	6DA757EE6E395C8D	4629	superfamily	SSF57424	LDL receptor-like module	349	388	0.00049	T	14-Apr-2010	IPR002172	Low density lipoprotein-receptor, class A (cysteine-rich) repeat	
FBPP0070435	6DA757EE6E395C8D	4629	superfamily	SSF57196	EGF/Laminin	2809	2843	0.0097	T	14-Apr-2010	NULL	NULL	
FBPP0070435	6DA757EE6E395C8D	4629	ProfileScan	PS50025	LAM_G_DOMAIN	3925	4102	39.257	T	14-Apr-2010	IPR001791	Laminin G	
FBPP0070435	6DA757EE6E395C8D	4629	ProfileScan	PS50025	LAM_G_DOMAIN	4182	4356	27.263	T	14-Apr-2010	IPR001791	Laminin G	
FBPP0070435	6DA757EE6E395C8D	4629	ProfileScan	PS50025	LAM_G_DOMAIN	4432	4614	28.221	T	14-Apr-2010	IPR001791	Laminin G	
FBPP0070435	6DA757EE6E395C8D	4629	ProfileScan	PS50026	EGF_3	2114	2149	7.931	T	14-Apr-2010	IPR000742	EGF-like, type 3	
FBPP0070435	6DA757EE6E395C8D	4629	ProfileScan	PS50026	EGF_3	4098	4136	16.243	T	14-Apr-2010	IPR000742	EGF-like, type 3	
FBPP0070435	6DA757EE6E395C8D	4629	ProfileScan	PS50026	EGF_3	4138	4173	10.745	T	14-Apr-2010	IPR000742	EGF-like, type 3	
FBPP0070435	6DA757EE6E395C8D	4629	ProfileScan	PS50026	EGF_3	4390	4426	18.958	T	14-Apr-2010	IPR000742	EGF-like, type 3	
FBPP0070435	6DA757EE6E395C8D	4629	ProfileScan	PS50027	EGF_LAM_2	2113	2168	12.197	T	14-Apr-2010	IPR002049	EGF-like, laminin	
FBPP0070435	6DA757EE6E395C8D	4629	ProfileScan	PS50027	EGF_LAM_2	2173	2219	9.208	T	14-Apr-2010	IPR002049	EGF-like, laminin	
FBPP0070435	6DA757EE6E395C8D	4629	ProfileScan	PS50027	EGF_LAM_2	2417	2462	7.932	T	14-Apr-2010	IPR002049	EGF-like, laminin	
FBPP0070435	6DA757EE6E395C8D	4629	ProfileScan	PS50027	EGF_LAM_2	2463	2512	18.462	T	14-Apr-2010	IPR002049	EGF-like, laminin	
FBPP0070435	6DA757EE6E395C8D	4629	ProfileScan	PS50027	EGF_LAM_2	2534	2579	11.093	T	14-Apr-2010	IPR002049	EGF-like, laminin	
FBPP0070435	6DA757EE6E395C8D	4629	ProfileScan	PS50068	LDLRA_2	351	389	9.462	T	14-Apr-2010	IPR002172	Low density lipoprotein-receptor, class A (cysteine-rich) repeat	
FBPP0070435	6DA757EE6E395C8D	4629	ProfileScan	PS50068	LDLRA_2	393	428	12.113	T	14-Apr-2010	IPR002172	Low density lipoprotein-receptor, class A (cysteine-rich) repeat	
FBPP0070435	6DA757EE6E395C8D	4629	ProfileScan	PS50068	LDLRA_2	478	515	12.750	T	14-Apr-2010	IPR002172	Low density lipoprotein-receptor, class A (cysteine-rich) repeat	
FBPP0070435	6DA757EE6E395C8D	4629	ProfileScan	PS50068	LDLRA_2	517	554	13.075	T	14-Apr-2010	IPR002172	Low density lipoprotein-receptor, class A (cysteine-rich) repeat	
FBPP0070435	6DA757EE6E395C8D	4629	ProfileScan	PS50068	LDLRA_2	563	600	10.337	T	14-Apr-2010	IPR002172	Low density lipoprotein-receptor, class A (cysteine-rich) repeat	
FBPP0070435	6DA757EE6E395C8D	4629	ProfileScan	PS50068	LDLRA_2	600	637	9.450	T	14-Apr-2010	IPR002172	Low density lipoprotein-receptor, class A (cysteine-rich) repeat	
FBPP0070435	6DA757EE6E395C8D	4629	ProfileScan	PS50068	LDLRA_2	644	680	12.800	T	14-Apr-2010	IPR002172	Low density lipoprotein-receptor, class A (cysteine-rich) repeat	
FBPP0070435	6DA757EE6E395C8D	4629	ProfileScan	PS50068	LDLRA_2	732	769	12.287	T	14-Apr-2010	IPR002172	Low density lipoprotein-receptor, class A (cysteine-rich) repeat	
FBPP0070435	6DA757EE6E395C8D	4629	ProfileScan	PS50068	LDLRA_2	841	880	10.762	T	14-Apr-2010	IPR002172	Low density lipoprotein-receptor, class A (cysteine-rich) repeat	
FBPP0070435	6DA757EE6E395C8D	4629	ProfileScan	PS50068	LDLRA_2	880	917	12.162	T	14-Apr-2010	IPR002172	Low density lipoprotein-receptor, class A (cysteine-rich) repeat	
FBPP0070435	6DA757EE6E395C8D	4629	ProfileScan	PS50068	LDLRA_2	930	966	12.512	T	14-Apr-2010	IPR002172	Low density lipoprotein-receptor, class A (cysteine-rich) repeat	
FBPP0070435	6DA757EE6E395C8D	4629	ProfileScan	PS50068	LDLRA_2	984	1020	12.500	T	14-Apr-2010	IPR002172	Low density lipoprotein-receptor, class A (cysteine-rich) repeat	
FBPP0070435	6DA757EE6E395C8D	4629	ProfileScan	PS50068	LDLRA_2	1025	1060	12.562	T	14-Apr-2010	IPR002172	Low density lipoprotein-receptor, class A (cysteine-rich) repeat	
FBPP0070435	6DA757EE6E395C8D	4629	ProfileScan	PS50068	LDLRA_2	1061	1097	12.425	T	14-Apr-2010	IPR002172	Low density lipoprotein-receptor, class A (cysteine-rich) repeat	
FBPP0070435	6DA757EE6E395C8D	4629	ProfileScan	PS50068	LDLRA_2	1100	1135	11.238	T	14-Apr-2010	IPR002172	Low density lipoprotein-receptor, class A (cysteine-rich) repeat	
FBPP0070435	6DA757EE6E395C8D	4629	ProfileScan	PS50068	LDLRA_2	1161	1199	11.325	T	14-Apr-2010	IPR002172	Low density lipoprotein-receptor, class A (cysteine-rich) repeat	
FBPP0070435	6DA757EE6E395C8D	4629	ProfileScan	PS50068	LDLRA_2	1210	1245	12.312	T	14-Apr-2010	IPR002172	Low density lipoprotein-receptor, class A (cysteine-rich) repeat	
FBPP0070435	6DA757EE6E395C8D	4629	ProfileScan	PS50068	LDLRA_2	1247	1281	11.087	T	14-Apr-2010	IPR002172	Low density lipoprotein-receptor, class A (cysteine-rich) repeat	
FBPP0070435	6DA757EE6E395C8D	4629	ProfileScan	PS50068	LDLRA_2	1284	1321	11.775	T	14-Apr-2010	IPR002172	Low density lipoprotein-receptor, class A (cysteine-rich) repeat	
FBPP0070435	6DA757EE6E395C8D	4629	ProfileScan	PS50068	LDLRA_2	1322	1358	12.287	T	14-Apr-2010	IPR002172	Low density lipoprotein-receptor, class A (cysteine-rich) repeat	
FBPP0070435	6DA757EE6E395C8D	4629	ProfileScan	PS50068	LDLRA_2	1362	1398	13.712	T	14-Apr-2010	IPR002172	Low density lipoprotein-receptor, class A (cysteine-rich) repeat	
FBPP0070435	6DA757EE6E395C8D	4629	ProfileScan	PS50068	LDLRA_2	1430	1467	10.462	T	14-Apr-2010	IPR002172	Low density lipoprotein-receptor, class A (cysteine-rich) repeat	
FBPP0070435	6DA757EE6E395C8D	4629	ProfileScan	PS50068	LDLRA_2	1616	1652	12.750	T	14-Apr-2010	IPR002172	Low density lipoprotein-receptor, class A (cysteine-rich) repeat	
FBPP0070435	6DA757EE6E395C8D	4629	ProfileScan	PS50068	LDLRA_2	1656	1692	14.525	T	14-Apr-2010	IPR002172	Low density lipoprotein-receptor, class A (cysteine-rich) repeat	
FBPP0070435	6DA757EE6E395C8D	4629	ProfileScan	PS50068	LDLRA_2	1699	1735	13.425	T	14-Apr-2010	IPR002172	Low density lipoprotein-receptor, class A (cysteine-rich) repeat	
FBPP0070435	6DA757EE6E395C8D	4629	ProfileScan	PS50835	IG_LIKE	1483	1570	10.735	T	14-Apr-2010	IPR007110	Immunoglobulin-like	
FBPP0070435	6DA757EE6E395C8D	4629	ProfileScan	PS50835	IG_LIKE	1737	1826	10.971	T	14-Apr-2010	IPR007110	Immunoglobulin-like	
FBPP0070435	6DA757EE6E395C8D	4629	ProfileScan	PS50835	IG_LIKE	2855	2946	11.697	T	14-Apr-2010	IPR007110	Immunoglobulin-like	
FBPP0070435	6DA757EE6E395C8D	4629	ProfileScan	PS50835	IG_LIKE	2957	3039	9.682	T	14-Apr-2010	IPR007110	Immunoglobulin-like	
FBPP0070435	6DA757EE6E395C8D	4629	ProfileScan	PS50835	IG_LIKE	3051	3142	11.315	T	14-Apr-2010	IPR007110	Immunoglobulin-like	
FBPP0070435	6DA757EE6E395C8D	4629	ProfileScan	PS50835	IG_LIKE	3155	3237	12.459	T	14-Apr-2010	IPR007110	Immunoglobulin-like	
FBPP0070435	6DA757EE6E395C8D	4629	ProfileScan	PS50835	IG_LIKE	3244	3331	12.949	T	14-Apr-2010	IPR007110	Immunoglobulin-like	
FBPP0070435	6DA757EE6E395C8D	4629	ProfileScan	PS50835	IG_LIKE	3333	3420	13.003	T	14-Apr-2010	IPR007110	Immunoglobulin-like	
FBPP0070435	6DA757EE6E395C8D	4629	ProfileScan	PS50835	IG_LIKE	3540	3624	9.736	T	14-Apr-2010	IPR007110	Immunoglobulin-like	
FBPP0070435	6DA757EE6E395C8D	4629	ProfileScan	PS50835	IG_LIKE	3635	3721	12.441	T	14-Apr-2010	IPR007110	Immunoglobulin-like	
FBPP0070435	6DA757EE6E395C8D	4629	ProfileScan	PS50835	IG_LIKE	3739	3832	10.136	T	14-Apr-2010	IPR007110	Immunoglobulin-like	
FBPP0070435	6DA757EE6E395C8D	4629	ProfileScan	PS50835	IG_LIKE	3837	3919	9.682	T	14-Apr-2010	IPR007110	Immunoglobulin-like	
FBPP0070435	6DA757EE6E395C8D	4629	ProfileScan	PS51115	LAMININ_IVA	1879	2057	31.322	T	14-Apr-2010	IPR000034	Laminin B type IV	Biological Process: cell adhesion (GO:0007155), Cellular Component: extracellular matrix (GO:0031012)
FBPP0070435	6DA757EE6E395C8D	4629	ProfileScan	PS51115	LAMININ_IVA	2247	2428	38.981	T	14-Apr-2010	IPR000034	Laminin B type IV	Biological Process: cell adhesion (GO:0007155), Cellular Component: extracellular matrix (GO:0031012)
FBPP0070435	6DA757EE6E395C8D	4629	ProfileScan	PS51115	LAMININ_IVA	2603	2778	27.854	T	14-Apr-2010	IPR000034	Laminin B type IV	Biological Process: cell adhesion (GO:0007155), Cellular Component: extracellular matrix (GO:0031012)
FBPP0070435	6DA757EE6E395C8D	4629	TMHMM	tmhmm	transmembrane_regions	29	49	NA	?	14-Apr-2010	NULL	NULL
FBPP0070435	6DA757EE6E395C8D	4629	HMMSmart	SM00192	LDLa	351	390	0.0019	T	14-Apr-2010	IPR002172	Low density lipoprotein-receptor, class A (cysteine-rich) repeat	
FBPP0070435	6DA757EE6E395C8D	4629	HMMSmart	SM00192	LDLa	393	429	5.2e-06	T	14-Apr-2010	IPR002172	Low density lipoprotein-receptor, class A (cysteine-rich) repeat	
FBPP0070435	6DA757EE6E395C8D	4629	HMMSmart	SM00192	LDLa	478	516	8.1e-10	T	14-Apr-2010	IPR002172	Low density lipoprotein-receptor, class A (cysteine-rich) repeat	
FBPP0070435	6DA757EE6E395C8D	4629	HMMSmart	SM00192	LDLa	517	555	1.5e-09	T	14-Apr-2010	IPR002172	Low density lipoprotein-receptor, class A (cysteine-rich) repeat	
FBPP0070435	6DA757EE6E395C8D	4629	HMMSmart	SM00192	LDLa	563	599	9.9e-06	T	14-Apr-2010	IPR002172	Low density lipoprotein-receptor, class A (cysteine-rich) repeat	
FBPP0070435	6DA757EE6E395C8D	4629	HMMSmart	SM00192	LDLa	600	638	7.6e-07	T	14-Apr-2010	IPR002172	Low density lipoprotein-receptor, class A (cysteine-rich) repeat	
FBPP0070435	6DA757EE6E395C8D	4629	HMMSmart	SM00192	LDLa	644	681	2e-12	T	14-Apr-2010	IPR002172	Low density lipoprotein-receptor, class A (cysteine-rich) repeat	
FBPP0070435	6DA757EE6E395C8D	4629	HMMSmart	SM00192	LDLa	732	770	5.6e-13	T	14-Apr-2010	IPR002172	Low density lipoprotein-receptor, class A (cysteine-rich) repeat	
FBPP0070435	6DA757EE6E395C8D	4629	HMMSmart	SM00192	LDLa	841	879	3.5e-05	T	14-Apr-2010	IPR002172	Low density lipoprotein-receptor, class A (cysteine-rich) repeat	
FBPP0070435	6DA757EE6E395C8D	4629	HMMSmart	SM00192	LDLa	880	918	3.7e-10	T	14-Apr-2010	IPR002172	Low density lipoprotein-receptor, class A (cysteine-rich) repeat	
FBPP0070435	6DA757EE6E395C8D	4629	HMMSmart	SM00192	LDLa	930	967	6.9e-10	T	14-Apr-2010	IPR002172	Low density lipoprotein-receptor, class A (cysteine-rich) repeat	
FBPP0070435	6DA757EE6E395C8D	4629	HMMSmart	SM00192	LDLa	984	1021	4.4e-10	T	14-Apr-2010	IPR002172	Low density lipoprotein-receptor, class A (cysteine-rich) repeat	
FBPP0070435	6DA757EE6E395C8D	4629	HMMSmart	SM00192	LDLa	1025	1061	1.3e-08	T	14-Apr-2010	IPR002172	Low density lipoprotein-receptor, class A (cysteine-rich) repeat	
FBPP0070435	6DA757EE6E395C8D	4629	HMMSmart	SM00192	LDLa	1062	1098	5.7e-07	T	14-Apr-2010	IPR002172	Low density lipoprotein-receptor, class A (cysteine-rich) repeat	
FBPP0070435	6DA757EE6E395C8D	4629	HMMSmart	SM00192	LDLa	1100	1136	1.5e-06	T	14-Apr-2010	IPR002172	Low density lipoprotein-receptor, class A (cysteine-rich) repeat	
FBPP0070435	6DA757EE6E395C8D	4629	HMMSmart	SM00192	LDLa	1161	1200	1e-08	T	14-Apr-2010	IPR002172	Low density lipoprotein-receptor, class A (cysteine-rich) repeat	
FBPP0070435	6DA757EE6E395C8D	4629	HMMSmart	SM00192	LDLa	1210	1246	8.8e-07	T	14-Apr-2010	IPR002172	Low density lipoprotein-receptor, class A (cysteine-rich) repeat	
FBPP0070435	6DA757EE6E395C8D	4629	HMMSmart	SM00192	LDLa	1247	1282	1e-09	T	14-Apr-2010	IPR002172	Low density lipoprotein-receptor, class A (cysteine-rich) repeat	
FBPP0070435	6DA757EE6E395C8D	4629	HMMSmart	SM00192	LDLa	1284	1321	2e-07	T	14-Apr-2010	IPR002172	Low density lipoprotein-receptor, class A (cysteine-rich) repeat	
FBPP0070435	6DA757EE6E395C8D	4629	HMMSmart	SM00192	LDLa	1322	1359	2.8e-08	T	14-Apr-2010	IPR002172	Low density lipoprotein-receptor, class A (cysteine-rich) repeat	
FBPP0070435	6DA757EE6E395C8D	4629	HMMSmart	SM00192	LDLa	1362	1399	6e-13	T	14-Apr-2010	IPR002172	Low density lipoprotein-receptor, class A (cysteine-rich) repeat	
FBPP0070435	6DA757EE6E395C8D	4629	HMMSmart	SM00192	LDLa	1430	1468	8.4e-12	T	14-Apr-2010	IPR002172	Low density lipoprotein-receptor, class A (cysteine-rich) repeat	
FBPP0070435	6DA757EE6E395C8D	4629	HMMSmart	SM00408	IGc2	1498	1560	1.1e-09	T	14-Apr-2010	IPR003598	Immunoglobulin subtype 2	
FBPP0070435	6DA757EE6E395C8D	4629	HMMSmart	SM00192	LDLa	1616	1653	3.4e-10	T	14-Apr-2010	IPR002172	Low density lipoprotein-receptor, class A (cysteine-rich) repeat	
FBPP0070435	6DA757EE6E395C8D	4629	HMMSmart	SM00192	LDLa	1656	1693	1.9e-14	T	14-Apr-2010	IPR002172	Low density lipoprotein-receptor, class A (cysteine-rich) repeat	
FBPP0070435	6DA757EE6E395C8D	4629	HMMSmart	SM00192	LDLa	1699	1736	5.3e-14	T	14-Apr-2010	IPR002172	Low density lipoprotein-receptor, class A (cysteine-rich) repeat	
FBPP0070435	6DA757EE6E395C8D	4629	HMMSmart	SM00408	IGc2	1750	1815	5.8e-06	T	14-Apr-2010	IPR003598	Immunoglobulin subtype 2	
FBPP0070435	6DA757EE6E395C8D	4629	HMMSmart	SM00281	LamB	1921	2044	1.7e-28	T	14-Apr-2010	IPR018031	Laminin B, subgroup	
FBPP0070435	6DA757EE6E395C8D	4629	HMMSmart	SM00180	EGF_Lam	2113	2166	5e-07	T	14-Apr-2010	IPR002049	EGF-like, laminin	
FBPP0070435	6DA757EE6E395C8D	4629	HMMSmart	SM00281	LamB	2286	2415	3.7e-36	T	14-Apr-2010	IPR018031	Laminin B, subgroup	
FBPP0070435	6DA757EE6E395C8D	4629	HMMSmart	SM00180	EGF_Lam	2463	2510	6e-09	T	14-Apr-2010	IPR002049	EGF-like, laminin	
FBPP0070435	6DA757EE6E395C8D	4629	HMMSmart	SM00281	LamB	2638	2764	1.4e-24	T	14-Apr-2010	IPR018031	Laminin B, subgroup	
FBPP0070435	6DA757EE6E395C8D	4629	HMMSmart	SM00409	IG	2867	2950	1e-10	T	14-Apr-2010	IPR003599	Immunoglobulin subtype	
FBPP0070435	6DA757EE6E395C8D	4629	HMMSmart	SM00409	IG	2964	3043	0.00067	T	14-Apr-2010	IPR003599	Immunoglobulin subtype	
FBPP0070435	6DA757EE6E395C8D	4629	HMMSmart	SM00409	IG	3060	3144	7.5e-08	T	14-Apr-2010	IPR003599	Immunoglobulin subtype	
FBPP0070435	6DA757EE6E395C8D	4629	HMMSmart	SM00408	IGc2	3167	3228	5e-12	T	14-Apr-2010	IPR003598	Immunoglobulin subtype 2	
FBPP0070435	6DA757EE6E395C8D	4629	HMMSmart	SM00408	IGc2	3257	3320	4.3e-13	T	14-Apr-2010	IPR003598	Immunoglobulin subtype 2	
FBPP0070435	6DA757EE6E395C8D	4629	HMMSmart	SM00408	IGc2	3348	3411	5.7e-12	T	14-Apr-2010	IPR003598	Immunoglobulin subtype 2	
FBPP0070435	6DA757EE6E395C8D	4629	HMMSmart	SM00409	IG	3458	3536	0.04	T	14-Apr-2010	IPR003599	Immunoglobulin subtype	
FBPP0070435	6DA757EE6E395C8D	4629	HMMSmart	SM00408	IGc2	3553	3615	1.1e-05	T	14-Apr-2010	IPR003598	Immunoglobulin subtype 2	
FBPP0070435	6DA757EE6E395C8D	4629	HMMSmart	SM00409	IG	3637	3725	4.9e-07	T	14-Apr-2010	IPR003599	Immunoglobulin subtype	
FBPP0070435	6DA757EE6E395C8D	4629	HMMSmart	SM00408	IGc2	3760	3822	3.7e-06	T	14-Apr-2010	IPR003598	Immunoglobulin subtype 2	
FBPP0070435	6DA757EE6E395C8D	4629	HMMSmart	SM00408	IGc2	3849	3910	4.1e-06	T	14-Apr-2010	IPR003598	Immunoglobulin subtype 2	
FBPP0070435	6DA757EE6E395C8D	4629	HMMSmart	SM00282	LamG	3946	4082	2.7e-35	T	14-Apr-2010	IPR001791	Laminin G	
FBPP0070435	6DA757EE6E395C8D	4629	HMMSmart	SM00181	EGF	4101	4136	1.3e-05	T	14-Apr-2010	IPR006210	EGF-like	
FBPP0070435	6DA757EE6E395C8D	4629	HMMSmart	SM00181	EGF	4141	4173	19	T	14-Apr-2010	IPR006210	EGF-like	
FBPP0070435	6DA757EE6E395C8D	4629	HMMSmart	SM00282	LamG	4199	4339	7.4e-21	T	14-Apr-2010	IPR001791	Laminin G	
FBPP0070435	6DA757EE6E395C8D	4629	HMMSmart	SM00181	EGF	4393	4426	0.0003	T	14-Apr-2010	IPR006210	EGF-like	
FBPP0070435	6DA757EE6E395C8D	4629	HMMSmart	SM00282	LamG	4457	4594	9.8e-22	T	14-Apr-2010	IPR001791	Laminin G	
FBPP0070435	6DA757EE6E395C8D	4629	HMMPanther	PTHR10574:SF1	PERLECAN	477	1444	0	T	14-Apr-2010	NULL	NULL	
FBPP0070435	6DA757EE6E395C8D	4629	HMMPanther	PTHR10574:SF1	PERLECAN	1550	2312	0	T	14-Apr-2010	NULL	NULL	
FBPP0070435	6DA757EE6E395C8D	4629	HMMPanther	PTHR10574	LAMININ	477	1444	0	T	14-Apr-2010	NULL	NULL	
FBPP0070435	6DA757EE6E395C8D	4629	HMMPanther	PTHR10574	LAMININ	1550	2312	0	T	14-Apr-2010	NULL	NULL	
FBPP0070435	6DA757EE6E395C8D	4629	HMMPfam	PF00057	Ldl_recept_a	478	514	1.4e-07	T	14-Apr-2010	IPR002172	Low density lipoprotein-receptor, class A (cysteine-rich) repeat	
FBPP0070435	6DA757EE6E395C8D	4629	HMMPfam	PF00057	Ldl_recept_a	517	553	9.2e-08	T	14-Apr-2010	IPR002172	Low density lipoprotein-receptor, class A (cysteine-rich) repeat	
FBPP0070435	6DA757EE6E395C8D	4629	HMMPfam	PF00057	Ldl_recept_a	563	599	1.7e-06	T	14-Apr-2010	IPR002172	Low density lipoprotein-receptor, class A (cysteine-rich) repeat	
FBPP0070435	6DA757EE6E395C8D	4629	HMMPfam	PF00057	Ldl_recept_a	601	636	6e-06	T	14-Apr-2010	IPR002172	Low density lipoprotein-receptor, class A (cysteine-rich) repeat	
FBPP0070435	6DA757EE6E395C8D	4629	HMMPfam	PF00057	Ldl_recept_a	644	679	2.2e-11	T	14-Apr-2010	IPR002172	Low density lipoprotein-receptor, class A (cysteine-rich) repeat	
FBPP0070435	6DA757EE6E395C8D	4629	HMMPfam	PF00057	Ldl_recept_a	732	768	3e-10	T	14-Apr-2010	IPR002172	Low density lipoprotein-receptor, class A (cysteine-rich) repeat	
FBPP0070435	6DA757EE6E395C8D	4629	HMMPfam	PF00057	Ldl_recept_a	841	876	1.7e-05	T	14-Apr-2010	IPR002172	Low density lipoprotein-receptor, class A (cysteine-rich) repeat	
FBPP0070435	6DA757EE6E395C8D	4629	HMMPfam	PF00057	Ldl_recept_a	880	916	9.9e-08	T	14-Apr-2010	IPR002172	Low density lipoprotein-receptor, class A (cysteine-rich) repeat	
FBPP0070435	6DA757EE6E395C8D	4629	HMMPfam	PF00057	Ldl_recept_a	930	965	2.1e-09	T	14-Apr-2010	IPR002172	Low density lipoprotein-receptor, class A (cysteine-rich) repeat	
FBPP0070435	6DA757EE6E395C8D	4629	HMMPfam	PF00057	Ldl_recept_a	984	1019	5.2e-08	T	14-Apr-2010	IPR002172	Low density lipoprotein-receptor, class A (cysteine-rich) repeat	
FBPP0070435	6DA757EE6E395C8D	4629	HMMPfam	PF00057	Ldl_recept_a	1025	1059	2.3e-05	T	14-Apr-2010	IPR002172	Low density lipoprotein-receptor, class A (cysteine-rich) repeat	
FBPP0070435	6DA757EE6E395C8D	4629	HMMPfam	PF00057	Ldl_recept_a	1062	1096	2.4e-08	T	14-Apr-2010	IPR002172	Low density lipoprotein-receptor, class A (cysteine-rich) repeat	
FBPP0070435	6DA757EE6E395C8D	4629	HMMPfam	PF00057	Ldl_recept_a	1101	1134	4.9e-05	T	14-Apr-2010	IPR002172	Low density lipoprotein-receptor, class A (cysteine-rich) repeat	
FBPP0070435	6DA757EE6E395C8D	4629	HMMPfam	PF00057	Ldl_recept_a	1161	1196	3.1e-09	T	14-Apr-2010	IPR002172	Low density lipoprotein-receptor, class A (cysteine-rich) repeat	
FBPP0070435	6DA757EE6E395C8D	4629	HMMPfam	PF00057	Ldl_recept_a	1210	1244	8.3e-06	T	14-Apr-2010	IPR002172	Low density lipoprotein-receptor, class A (cysteine-rich) repeat	
FBPP0070435	6DA757EE6E395C8D	4629	HMMPfam	PF00057	Ldl_recept_a	1250	1280	5.5e-05	T	14-Apr-2010	IPR002172	Low density lipoprotein-receptor, class A (cysteine-rich) repeat	
FBPP0070435	6DA757EE6E395C8D	4629	HMMPfam	PF00057	Ldl_recept_a	1285	1320	3e-08	T	14-Apr-2010	IPR002172	Low density lipoprotein-receptor, class A (cysteine-rich) repeat	
FBPP0070435	6DA757EE6E395C8D	4629	HMMPfam	PF00057	Ldl_recept_a	1323	1357	3.4e-08	T	14-Apr-2010	IPR002172	Low density lipoprotein-receptor, class A (cysteine-rich) repeat	
FBPP0070435	6DA757EE6E395C8D	4629	HMMPfam	PF00057	Ldl_recept_a	1362	1397	3.4e-11	T	14-Apr-2010	IPR002172	Low density lipoprotein-receptor, class A (cysteine-rich) repeat	
FBPP0070435	6DA757EE6E395C8D	4629	HMMPfam	PF00057	Ldl_recept_a	1431	1466	1.4e-08	T	14-Apr-2010	IPR002172	Low density lipoprotein-receptor, class A (cysteine-rich) repeat	
FBPP0070435	6DA757EE6E395C8D	4629	HMMPfam	PF00057	Ldl_recept_a	1616	1651	3.2e-07	T	14-Apr-2010	IPR002172	Low density lipoprotein-receptor, class A (cysteine-rich) repeat	
FBPP0070435	6DA757EE6E395C8D	4629	HMMPfam	PF00057	Ldl_recept_a	1656	1691	1.3e-11	T	14-Apr-2010	IPR002172	Low density lipoprotein-receptor, class A (cysteine-rich) repeat	
FBPP0070435	6DA757EE6E395C8D	4629	HMMPfam	PF00057	Ldl_recept_a	1699	1734	3.8e-11	T	14-Apr-2010	IPR002172	Low density lipoprotein-receptor, class A (cysteine-rich) repeat	
FBPP0070435	6DA757EE6E395C8D	4629	HMMPfam	PF07679	I-set	1743	1816	3.5e-07	T	14-Apr-2010	NULL	NULL	
FBPP0070435	6DA757EE6E395C8D	4629	HMMPfam	PF07679	I-set	2960	3040	5.5e-07	T	14-Apr-2010	NULL	NULL	
FBPP0070435	6DA757EE6E395C8D	4629	HMMPfam	PF07679	I-set	3059	3127	3.9e-08	T	14-Apr-2010	NULL	NULL	
FBPP0070435	6DA757EE6E395C8D	4629	HMMPfam	PF07679	I-set	3157	3236	2.4e-09	T	14-Apr-2010	NULL	NULL	
FBPP0070435	6DA757EE6E395C8D	4629	HMMPfam	PF07679	I-set	3255	3330	5.2e-15	T	14-Apr-2010	NULL	NULL	
FBPP0070435	6DA757EE6E395C8D	4629	HMMPfam	PF07679	I-set	3342	3421	5.7e-12	T	14-Apr-2010	NULL	NULL	
FBPP0070435	6DA757EE6E395C8D	4629	HMMPfam	PF07679	I-set	3549	3625	1.7e-06	T	14-Apr-2010	NULL	NULL	
FBPP0070435	6DA757EE6E395C8D	4629	HMMPfam	PF07679	I-set	3842	3910	2.1e-05	T	14-Apr-2010	NULL	NULL	
FBPP0070435	6DA757EE6E395C8D	4629	HMMPfam	PF00052	Laminin_B	1926	2056	2.8e-21	T	14-Apr-2010	IPR000034	Laminin B type IV	Biological Process: cell adhesion (GO:0007155), Cellular Component: extracellular matrix (GO:0031012)
FBPP0070435	6DA757EE6E395C8D	4629	HMMPfam	PF00052	Laminin_B	2291	2427	8.7e-27	T	14-Apr-2010	IPR000034	Laminin B type IV	Biological Process: cell adhesion (GO:0007155), Cellular Component: extracellular matrix (GO:0031012)
FBPP0070435	6DA757EE6E395C8D	4629	HMMPfam	PF00052	Laminin_B	2643	2777	3.9e-21	T	14-Apr-2010	IPR000034	Laminin B type IV	Biological Process: cell adhesion (GO:0007155), Cellular Component: extracellular matrix (GO:0031012)
FBPP0070435	6DA757EE6E395C8D	4629	HMMPfam	PF02210	Laminin_G_2	3954	4081	1.2e-24	T	14-Apr-2010	IPR012680	Laminin G, subdomain 2	
FBPP0070435	6DA757EE6E395C8D	4629	HMMPfam	PF02210	Laminin_G_2	4465	4591	1.6e-21	T	14-Apr-2010	IPR012680	Laminin G, subdomain 2	
FBPP0070435	6DA757EE6E395C8D	4629	HMMPfam	PF00047	ig	2875	2932	3.3e-07	T	14-Apr-2010	IPR013151	Immunoglobulin	
FBPP0070435	6DA757EE6E395C8D	4629	HMMPfam	PF00054	Laminin_G_1	4213	4338	6.5e-18	T	14-Apr-2010	NULL	NULL	
FBPP0070435	6DA757EE6E395C8D	4629	HMMPfam	PF00053	Laminin_EGF	2057	2081	0.0018	T	14-Apr-2010	IPR002049	EGF-like, laminin	
FBPP0070435	6DA757EE6E395C8D	4629	HMMPfam	PF00053	Laminin_EGF	2113	2163	5.2e-07	T	14-Apr-2010	IPR002049	EGF-like, laminin	
FBPP0070435	6DA757EE6E395C8D	4629	HMMPfam	PF00053	Laminin_EGF	2172	2217	0.0024	T	14-Apr-2010	IPR002049	EGF-like, laminin	
FBPP0070435	6DA757EE6E395C8D	4629	HMMPfam	PF00053	Laminin_EGF	2428	2452	0.00031	T	14-Apr-2010	IPR002049	EGF-like, laminin	
FBPP0070435	6DA757EE6E395C8D	4629	HMMPfam	PF00053	Laminin_EGF	2463	2503	3.9e-07	T	14-Apr-2010	IPR002049	EGF-like, laminin	
FBPP0070435	6DA757EE6E395C8D	4629	HMMPfam	PF00053	Laminin_EGF	2544	2577	0.00023	T	14-Apr-2010	IPR002049	EGF-like, laminin	
FBPP0070435	6DA757EE6E395C8D	4629	HMMPfam	PF00053	Laminin_EGF	2778	2808	0.0068	T	14-Apr-2010	IPR002049	EGF-like, laminin	
FBPP0070435	6DA757EE6E395C8D	4629	PatternScan	PS00022	EGF_1	2058	2069	NA	?	14-Apr-2010	IPR013032	EGF-like region, conserved site	
FBPP0070435	6DA757EE6E395C8D	4629	PatternScan	PS00022	EGF_1	2137	2148	NA	T	14-Apr-2010	IPR013032	EGF-like region, conserved site	
FBPP0070435	6DA757EE6E395C8D	4629	PatternScan	PS00022	EGF_1	2188	2199	NA	T	14-Apr-2010	IPR013032	EGF-like region, conserved site	
FBPP0070435	6DA757EE6E395C8D	4629	PatternScan	PS00022	EGF_1	2429	2440	NA	?	14-Apr-2010	IPR013032	EGF-like region, conserved site	
FBPP0070435	6DA757EE6E395C8D	4629	PatternScan	PS00022	EGF_1	2548	2559	NA	?	14-Apr-2010	IPR013032	EGF-like region, conserved site	
FBPP0070435	6DA757EE6E395C8D	4629	PatternScan	PS00022	EGF_1	2779	2790	NA	?	14-Apr-2010	IPR013032	EGF-like region, conserved site	
FBPP0070435	6DA757EE6E395C8D	4629	PatternScan	PS00022	EGF_1	2828	2839	NA	?	14-Apr-2010	IPR013032	EGF-like region, conserved site	
FBPP0070435	6DA757EE6E395C8D	4629	PatternScan	PS00022	EGF_1	4124	4135	NA	T	14-Apr-2010	IPR013032	EGF-like region, conserved site	
FBPP0070435	6DA757EE6E395C8D	4629	PatternScan	PS00022	EGF_1	4161	4172	NA	T	14-Apr-2010	IPR013032	EGF-like region, conserved site	
FBPP0070435	6DA757EE6E395C8D	4629	PatternScan	PS00022	EGF_1	4414	4425	NA	T	14-Apr-2010	IPR013032	EGF-like region, conserved site	
FBPP0070435	6DA757EE6E395C8D	4629	PatternScan	PS00094	C5_MTASE_1	1334	1346	NA	?	14-Apr-2010	IPR018117	DNA methylase, C-5 cytosine-specific, active site	Molecular Function: DNA binding (GO:0003677), Biological Process: DNA methylation (GO:0006306)
FBPP0070435	6DA757EE6E395C8D	4629	PatternScan	PS01186	EGF_2	2058	2072	NA	?	14-Apr-2010	IPR013032	EGF-like region, conserved site	
FBPP0070435	6DA757EE6E395C8D	4629	PatternScan	PS01186	EGF_2	2137	2151	NA	?	14-Apr-2010	IPR013032	EGF-like region, conserved site	
FBPP0070435	6DA757EE6E395C8D	4629	PatternScan	PS01186	EGF_2	2429	2443	NA	?	14-Apr-2010	IPR013032	EGF-like region, conserved site	
FBPP0070435	6DA757EE6E395C8D	4629	PatternScan	PS01186	EGF_2	2779	2793	NA	?	14-Apr-2010	IPR013032	EGF-like region, conserved site	
FBPP0070435	6DA757EE6E395C8D	4629	PatternScan	PS01186	EGF_2	4124	4135	NA	T	14-Apr-2010	IPR013032	EGF-like region, conserved site	
FBPP0070435	6DA757EE6E395C8D	4629	PatternScan	PS01186	EGF_2	4414	4425	NA	T	14-Apr-2010	IPR013032	EGF-like region, conserved site	
FBPP0070435	6DA757EE6E395C8D	4629	PatternScan	PS01209	LDLRA_1	405	427	NA	?	14-Apr-2010	IPR002172	Low density lipoprotein-receptor, class A (cysteine-rich) repeat	
FBPP0070435	6DA757EE6E395C8D	4629	PatternScan	PS01209	LDLRA_1	491	514	NA	?	14-Apr-2010	IPR002172	Low density lipoprotein-receptor, class A (cysteine-rich) repeat	
FBPP0070435	6DA757EE6E395C8D	4629	PatternScan	PS01209	LDLRA_1	531	553	NA	T	14-Apr-2010	IPR002172	Low density lipoprotein-receptor, class A (cysteine-rich) repeat	
FBPP0070435	6DA757EE6E395C8D	4629	PatternScan	PS01209	LDLRA_1	576	601	NA	?	14-Apr-2010	IPR002172	Low density lipoprotein-receptor, class A (cysteine-rich) repeat	
FBPP0070435	6DA757EE6E395C8D	4629	PatternScan	PS01209	LDLRA_1	613	636	NA	?	14-Apr-2010	IPR002172	Low density lipoprotein-receptor, class A (cysteine-rich) repeat	
FBPP0070435	6DA757EE6E395C8D	4629	PatternScan	PS01209	LDLRA_1	657	679	NA	T	14-Apr-2010	IPR002172	Low density lipoprotein-receptor, class A (cysteine-rich) repeat	
FBPP0070435	6DA757EE6E395C8D	4629	PatternScan	PS01209	LDLRA_1	746	768	NA	T	14-Apr-2010	IPR002172	Low density lipoprotein-receptor, class A (cysteine-rich) repeat	
FBPP0070435	6DA757EE6E395C8D	4629	PatternScan	PS01209	LDLRA_1	855	881	NA	?	14-Apr-2010	IPR002172	Low density lipoprotein-receptor, class A (cysteine-rich) repeat	
FBPP0070435	6DA757EE6E395C8D	4629	PatternScan	PS01209	LDLRA_1	894	916	NA	?	14-Apr-2010	IPR002172	Low density lipoprotein-receptor, class A (cysteine-rich) repeat	
FBPP0070435	6DA757EE6E395C8D	4629	PatternScan	PS01209	LDLRA_1	943	965	NA	T	14-Apr-2010	IPR002172	Low density lipoprotein-receptor, class A (cysteine-rich) repeat	
FBPP0070435	6DA757EE6E395C8D	4629	PatternScan	PS01209	LDLRA_1	997	1019	NA	?	14-Apr-2010	IPR002172	Low density lipoprotein-receptor, class A (cysteine-rich) repeat	
FBPP0070435	6DA757EE6E395C8D	4629	PatternScan	PS01209	LDLRA_1	1037	1062	NA	?	14-Apr-2010	IPR002172	Low density lipoprotein-receptor, class A (cysteine-rich) repeat	
FBPP0070435	6DA757EE6E395C8D	4629	PatternScan	PS01209	LDLRA_1	1074	1096	NA	T	14-Apr-2010	IPR002172	Low density lipoprotein-receptor, class A (cysteine-rich) repeat	
FBPP0070435	6DA757EE6E395C8D	4629	PatternScan	PS01209	LDLRA_1	1174	1198	NA	T	14-Apr-2010	IPR002172	Low density lipoprotein-receptor, class A (cysteine-rich) repeat	
FBPP0070435	6DA757EE6E395C8D	4629	PatternScan	PS01209	LDLRA_1	1298	1323	NA	?	14-Apr-2010	IPR002172	Low density lipoprotein-receptor, class A (cysteine-rich) repeat	
FBPP0070435	6DA757EE6E395C8D	4629	PatternScan	PS01209	LDLRA_1	1335	1357	NA	?	14-Apr-2010	IPR002172	Low density lipoprotein-receptor, class A (cysteine-rich) repeat	
FBPP0070435	6DA757EE6E395C8D	4629	PatternScan	PS01209	LDLRA_1	1375	1397	NA	T	14-Apr-2010	IPR002172	Low density lipoprotein-receptor, class A (cysteine-rich) repeat	
FBPP0070435	6DA757EE6E395C8D	4629	PatternScan	PS01209	LDLRA_1	1443	1466	NA	T	14-Apr-2010	IPR002172	Low density lipoprotein-receptor, class A (cysteine-rich) repeat	
FBPP0070435	6DA757EE6E395C8D	4629	PatternScan	PS01209	LDLRA_1	1629	1651	NA	?	14-Apr-2010	IPR002172	Low density lipoprotein-receptor, class A (cysteine-rich) repeat	
FBPP0070435	6DA757EE6E395C8D	4629	PatternScan	PS01209	LDLRA_1	1669	1691	NA	T	14-Apr-2010	IPR002172	Low density lipoprotein-receptor, class A (cysteine-rich) repeat	
FBPP0070435	6DA757EE6E395C8D	4629	PatternScan	PS01209	LDLRA_1	1712	1734	NA	T	14-Apr-2010	IPR002172	Low density lipoprotein-receptor, class A (cysteine-rich) repeat	
FBPP0070435	6DA757EE6E395C8D	4629	PatternScan	PS01248	EGF_LAM_1	2058	2088	NA	?	14-Apr-2010	IPR002049	EGF-like, laminin	
FBPP0070435	6DA757EE6E395C8D	4629	PatternScan	PS01248	EGF_LAM_1	2137	2166	NA	?	14-Apr-2010	IPR002049	EGF-like, laminin	
FBPP0070435	6DA757EE6E395C8D	4629	PatternScan	PS01248	EGF_LAM_1	2188	2222	NA	T	14-Apr-2010	IPR002049	EGF-like, laminin	
FBPP0070435	6DA757EE6E395C8D	4629	PatternScan	PS01248	EGF_LAM_1	2429	2463	NA	T	14-Apr-2010	IPR002049	EGF-like, laminin	
FBPP0070435	6DA757EE6E395C8D	4629	PatternScan	PS01248	EGF_LAM_1	2479	2510	NA	?	14-Apr-2010	IPR002049	EGF-like, laminin	
FBPP0070435	6DA757EE6E395C8D	4629	PatternScan	PS01248	EGF_LAM_1	2548	2582	NA	T	14-Apr-2010	IPR002049	EGF-like, laminin	
FBPP0070435	6DA757EE6E395C8D	4629	PatternScan	PS01248	EGF_LAM_1	2779	2810	NA	T	14-Apr-2010	IPR002049	EGF-like, laminin	
FBPP0070435	6DA757EE6E395C8D	4629	FPrintScan	PR00261	LDLRECEPTOR	489	510	4.8e-34	T	14-Apr-2010	IPR002172	Low density lipoprotein-receptor, class A (cysteine-rich) repeat	
FBPP0070435	6DA757EE6E395C8D	4629	FPrintScan	PR00261	LDLRECEPTOR	529	550	4.8e-34	T	14-Apr-2010	IPR002172	Low density lipoprotein-receptor, class A (cysteine-rich) repeat	
FBPP0070435	6DA757EE6E395C8D	4629	FPrintScan	PR00261	LDLRECEPTOR	655	676	4.8e-34	T	14-Apr-2010	IPR002172	Low density lipoprotein-receptor, class A (cysteine-rich) repeat	
FBPP0070435	6DA757EE6E395C8D	4629	FPrintScan	PR00261	LDLRECEPTOR	892	913	4.8e-34	T	14-Apr-2010	IPR002172	Low density lipoprotein-receptor, class A (cysteine-rich) repeat	
FBPP0070435	6DA757EE6E395C8D	4629	FPrintScan	PR00261	LDLRECEPTOR	941	962	4.8e-34	T	14-Apr-2010	IPR002172	Low density lipoprotein-receptor, class A (cysteine-rich) repeat	
FBPP0070435	6DA757EE6E395C8D	4629	FPrintScan	PR00261	LDLRECEPTOR	1072	1093	4.8e-34	T	14-Apr-2010	IPR002172	Low density lipoprotein-receptor, class A (cysteine-rich) repeat	
FBPP0070633	E48F0484CCE62AC9	873	superfamily	SSF48726	Immunoglobulin	222	322	5.5e-23	T	14-Apr-2010	NULL	NULL	
FBPP0070633	E48F0484CCE62AC9	873	superfamily	SSF48726	Immunoglobulin	139	251	3.1e-22	T	14-Apr-2010	NULL	NULL	
FBPP0070633	E48F0484CCE62AC9	873	superfamily	SSF48726	Immunoglobulin	423	530	7e-17	T	14-Apr-2010	NULL	NULL	
FBPP0070633	E48F0484CCE62AC9	873	superfamily	SSF48726	Immunoglobulin	320	424	1.2e-13	T	14-Apr-2010	NULL	NULL	
FBPP0070633	E48F0484CCE62AC9	873	superfamily	SSF49265	Fibronectin type III	523	621	1.4e-13	T	14-Apr-2010	IPR008957	Fibronectin, type III-like fold	
FBPP0070633	E48F0484CCE62AC9	873	superfamily	SSF49265	Fibronectin type III	629	737	2.5e-12	T	14-Apr-2010	IPR008957	Fibronectin, type III-like fold	
FBPP0070633	E48F0484CCE62AC9	873	superfamily	SSF48726	Immunoglobulin	33	173	7e-08	T	14-Apr-2010	NULL	NULL	
FBPP0070633	E48F0484CCE62AC9	873	HMMPfam	PF07679	I-set	145	216	1.3e-12	T	14-Apr-2010	NULL	NULL	
FBPP0070633	E48F0484CCE62AC9	873	HMMPfam	PF07679	I-set	230	319	5.8e-16	T	14-Apr-2010	NULL	NULL	
FBPP0070633	E48F0484CCE62AC9	873	HMMPfam	PF07679	I-set	331	420	1.3e-07	T	14-Apr-2010	NULL	NULL	
FBPP0070633	E48F0484CCE62AC9	873	HMMPfam	PF07679	I-set	443	520	1.6e-08	T	14-Apr-2010	NULL	NULL	
FBPP0070633	E48F0484CCE62AC9	873	HMMPfam	PF00041	fn3	534	611	2.5e-11	T	14-Apr-2010	IPR003961	Fibronectin, type III	
FBPP0070633	E48F0484CCE62AC9	873	HMMPfam	PF00041	fn3	644	727	1.4e-08	T	14-Apr-2010	IPR003961	Fibronectin, type III	
FBPP0070633	E48F0484CCE62AC9	873	SignalPHMM	SignalP	signal-peptide	1	28	NA	?	14-Apr-2010	NULL	NULL
FBPP0070633	E48F0484CCE62AC9	873	HMMSmart	SM00409	IG	39	137	1.2e-05	T	14-Apr-2010	IPR003599	Immunoglobulin subtype	
FBPP0070633	E48F0484CCE62AC9	873	HMMSmart	SM00408	IGc2	150	214	2.5e-09	T	14-Apr-2010	IPR003598	Immunoglobulin subtype 2	
FBPP0070633	E48F0484CCE62AC9	873	HMMSmart	SM00408	IGc2	242	309	1.8e-14	T	14-Apr-2010	IPR003598	Immunoglobulin subtype 2	
FBPP0070633	E48F0484CCE62AC9	873	HMMSmart	SM00408	IGc2	334	414	1.2e-09	T	14-Apr-2010	IPR003598	Immunoglobulin subtype 2	
FBPP0070633	E48F0484CCE62AC9	873	HMMSmart	SM00409	IG	436	522	3.8	T	14-Apr-2010	IPR003599	Immunoglobulin subtype	
FBPP0070633	E48F0484CCE62AC9	873	HMMSmart	SM00060	FN3	525	609	1.6e-05	T	14-Apr-2010	IPR003961	Fibronectin, type III	
FBPP0070633	E48F0484CCE62AC9	873	HMMSmart	SM00060	FN3	634	725	0.077	T	14-Apr-2010	IPR003961	Fibronectin, type III	
FBPP0070633	E48F0484CCE62AC9	873	FPrintScan	PR01838	NCAMFAMILY	133	160	2.9e-10	T	14-Apr-2010	IPR009138	Neural cell adhesion	Biological Process: cell adhesion (GO:0007155), Cellular Component: membrane (GO:0016020)
FBPP0070633	E48F0484CCE62AC9	873	FPrintScan	PR01838	NCAMFAMILY	209	237	2.9e-10	T	14-Apr-2010	IPR009138	Neural cell adhesion	Biological Process: cell adhesion (GO:0007155), Cellular Component: membrane (GO:0016020)
FBPP0070633	E48F0484CCE62AC9	873	FPrintScan	PR01838	NCAMFAMILY	300	329	2.9e-10	T	14-Apr-2010	IPR009138	Neural cell adhesion	Biological Process: cell adhesion (GO:0007155), Cellular Component: membrane (GO:0016020)
FBPP0070633	E48F0484CCE62AC9	873	ProfileScan	PS50835	IG_LIKE	31	131	8.484	T	14-Apr-2010	IPR007110	Immunoglobulin-like	
FBPP0070633	E48F0484CCE62AC9	873	ProfileScan	PS50835	IG_LIKE	152	223	12.005	T	14-Apr-2010	IPR007110	Immunoglobulin-like	
FBPP0070633	E48F0484CCE62AC9	873	ProfileScan	PS50835	IG_LIKE	230	318	14.419	T	14-Apr-2010	IPR007110	Immunoglobulin-like	
FBPP0070633	E48F0484CCE62AC9	873	ProfileScan	PS50835	IG_LIKE	323	423	10.589	T	14-Apr-2010	IPR007110	Immunoglobulin-like	
FBPP0070633	E48F0484CCE62AC9	873	ProfileScan	PS50835	IG_LIKE	428	520	9.464	T	14-Apr-2010	IPR007110	Immunoglobulin-like	
FBPP0070633	E48F0484CCE62AC9	873	ProfileScan	PS50853	FN3	525	619	15.168	T	14-Apr-2010	IPR003961	Fibronectin, type III	
FBPP0070633	E48F0484CCE62AC9	873	ProfileScan	PS50853	FN3	630	734	15.040	T	14-Apr-2010	IPR003961	Fibronectin, type III	
FBPP0070633	E48F0484CCE62AC9	873	HMMPanther	PTHR10489:SF32	FASCICLIN II (FAS II)	35	734	0	T	14-Apr-2010	NULL	NULL	
FBPP0070633	E48F0484CCE62AC9	873	HMMPanther	PTHR10489	CELL ADHESION MOLECULE	35	734	0	T	14-Apr-2010	NULL	NULL	
FBPP0070633	E48F0484CCE62AC9	873	TMHMM	tmhmm	transmembrane_regions	748	782	NA	?	14-Apr-2010	NULL	NULL
FBPP0070787	BDAF13C191BB1BBC	376	FPrintScan	PR00190	ACTIN	27	36	1.4e-58	T	14-Apr-2010	IPR004000	Actin/actin-like	Molecular Function: protein binding (GO:0005515)
FBPP0070787	BDAF13C191BB1BBC	376	FPrintScan	PR00190	ACTIN	50	61	1.4e-58	T	14-Apr-2010	IPR004000	Actin/actin-like	Molecular Function: protein binding (GO:0005515)
FBPP0070787	BDAF13C191BB1BBC	376	FPrintScan	PR00190	ACTIN	62	84	1.4e-58	T	14-Apr-2010	IPR004000	Actin/actin-like	Molecular Function: protein binding (GO:0005515)
FBPP0070787	BDAF13C191BB1BBC	376	FPrintScan	PR00190	ACTIN	116	129	1.4e-58	T	14-Apr-2010	IPR004000	Actin/actin-like	Molecular Function: protein binding (GO:0005515)
FBPP0070787	BDAF13C191BB1BBC	376	FPrintScan	PR00190	ACTIN	141	160	1.4e-58	T	14-Apr-2010	IPR004000	Actin/actin-like	Molecular Function: protein binding (GO:0005515)
FBPP0070787	BDAF13C191BB1BBC	376	FPrintScan	PR00190	ACTIN	237	253	1.4e-58	T	14-Apr-2010	IPR004000	Actin/actin-like	Molecular Function: protein binding (GO:0005515)
FBPP0070787	BDAF13C191BB1BBC	376	HMMPanther	PTHR11937	ACTIN	30	376	1.5e-298	T	14-Apr-2010	IPR004000	Actin/actin-like	Molecular Function: protein binding (GO:0005515)
FBPP0070787	BDAF13C191BB1BBC	376	superfamily	SSF53067	Actin-like ATPase domain	148	376	2.6e-100	T	14-Apr-2010	NULL	NULL	
FBPP0070787	BDAF13C191BB1BBC	376	superfamily	SSF53067	Actin-like ATPase domain	2	147	2.5e-67	T	14-Apr-2010	NULL	NULL	
FBPP0070787	BDAF13C191BB1BBC	376	HMMPfam	PF00022	Actin	4	376	2.1e-161	T	14-Apr-2010	IPR004000	Actin/actin-like	Molecular Function: protein binding (GO:0005515)
FBPP0070787	BDAF13C191BB1BBC	376	HMMSmart	SM00268	ACTIN	6	376	7.2e-243	T	14-Apr-2010	IPR004000	Actin/actin-like	Molecular Function: protein binding (GO:0005515)
FBPP0070787	BDAF13C191BB1BBC	376	PatternScan	PS00406	ACTINS_1	54	64	NA	T	14-Apr-2010	IPR004001	Actin, conserved site	Molecular Function: ATP binding (GO:0005524)
FBPP0070787	BDAF13C191BB1BBC	376	PatternScan	PS00432	ACTINS_2	357	365	NA	T	14-Apr-2010	IPR004001	Actin, conserved site	Molecular Function: ATP binding (GO:0005524)
FBPP0070787	BDAF13C191BB1BBC	376	PatternScan	PS01132	ACTINS_ACT_LIKE	105	117	NA	T	14-Apr-2010	IPR020902	Actin/actin-like conserved site	
FBPP0070890	910D5FDBF7C83179	390	HMMSmart	SM00382	AAA	167	306	8.6e-21	T	14-Apr-2010	IPR003593	ATPase, AAA+ type, core	Molecular Function: nucleotide binding (GO:0000166), Molecular Function: nucleoside-triphosphatase activity (GO:0017111)
FBPP0070890	910D5FDBF7C83179	390	PatternScan	PS00674	AAA	274	292	NA	T	14-Apr-2010	IPR003960	ATPase, AAA-type, conserved site	Molecular Function: ATP binding (GO:0005524)
FBPP0070890	910D5FDBF7C83179	390	HMMPfam	PF00004	AAA	172	304	8.2e-44	T	14-Apr-2010	IPR003959	ATPase, AAA-type, core	Molecular Function: ATP binding (GO:0005524)
FBPP0070890	910D5FDBF7C83179	390	HMMPanther	PTHR23073:SF10	26S PROTEASE REGULATORY SUBUNIT S10B	100	388	4.6e-250	T	14-Apr-2010	NULL	NULL	
FBPP0070890	910D5FDBF7C83179	390	HMMPanther	PTHR23073	26S PROTEASE REGULATORY SUBUNIT	100	388	4.6e-250	T	14-Apr-2010	NULL	NULL	
FBPP0070890	910D5FDBF7C83179	390	HMMTigr	TIGR01242	26Sp45: 26S proteasome subunit P45 family	13	376	6.9e-161	T	14-Apr-2010	IPR005937	26S proteasome subunit P45	Cellular Component: cytoplasm (GO:0005737), Molecular Function: hydrolase activity (GO:0016787), Biological Process: protein catabolic process (GO:0030163)
FBPP0070890	910D5FDBF7C83179	390	superfamily	SSF52540	P-loop containing nucleoside triphosphate hydrolases	128	384	8.3e-70	T	14-Apr-2010	NULL	NULL	
FBPP0070940	686083C4AD924544	186	superfamily	SSF54843	Ribosomal protein L22	1	153	6.8e-58	T	14-Apr-2010	IPR001063	Ribosomal protein L22/L17	Molecular Function: structural constituent of ribosome (GO:0003735), Cellular Component: intracellular (GO:0005622), Cellular Component: ribosome (GO:0005840), Biological Process: translation (GO:0006412)
FBPP0070940	686083C4AD924544	186	PatternScan	PS00464	RIBOSOMAL_L22	126	150	NA	T	14-Apr-2010	IPR018260	Ribosomal protein L22/L17, conserved site	Molecular Function: structural constituent of ribosome (GO:0003735), Cellular Component: intracellular (GO:0005622), Cellular Component: ribosome (GO:0005840), Biological Process: translation (GO:0006412)
FBPP0070940	686083C4AD924544	186	HMMPfam	PF00237	Ribosomal_L22	17	152	1.3e-34	T	14-Apr-2010	IPR001063	Ribosomal protein L22/L17	Molecular Function: structural constituent of ribosome (GO:0003735), Cellular Component: intracellular (GO:0005622), Cellular Component: ribosome (GO:0005840), Biological Process: translation (GO:0006412)
FBPP0070940	686083C4AD924544	186	HMMTigr	TIGR01038	L22_arch: ribosomal protein L22	4	153	1.5e-91	T	14-Apr-2010	IPR005721	Ribosomal protein L22/L17, eukaryotic/archaeal	Molecular Function: structural constituent of ribosome (GO:0003735), Biological Process: translation (GO:0006412), Cellular Component: large ribosomal subunit (GO:0015934)
FBPP0070940	686083C4AD924544	186	HMMPanther	PTHR11593	60S RIBOSOMAL PROTEIN L17	1	184	4.3e-121	T	14-Apr-2010	IPR005721	Ribosomal protein L22/L17, eukaryotic/archaeal	Molecular Function: structural constituent of ribosome (GO:0003735), Biological Process: translation (GO:0006412), Cellular Component: large ribosomal subunit (GO:0015934)
FBPP0071075	85D9F267FBAE3924	414	SignalPHMM	SignalP	signal-peptide	1	18	NA	?	14-Apr-2010	NULL	NULL
FBPP0071154	49E12282D0D7F27D	1239	SignalPHMM	SignalP	signal-peptide	1	23	NA	?	14-Apr-2010	NULL	NULL
FBPP0071154	49E12282D0D7F27D	1239	HMMPanther	PTHR10489:SF39	IMMUNOGLOBULIN DOMAIN SUPERFAMILY (SENSORY GUIDANCE PROTEIN)	50	1234	0	T	14-Apr-2010	NULL	NULL	
FBPP0071154	49E12282D0D7F27D	1239	HMMPanther	PTHR10489	CELL ADHESION MOLECULE	50	1234	0	T	14-Apr-2010	NULL	NULL	
FBPP0071154	49E12282D0D7F27D	1239	FPrintScan	PR00014	FNTYPEIII	931	940	9e-05	T	14-Apr-2010	IPR003962	Fibronectin, type III subdomain	
FBPP0071154	49E12282D0D7F27D	1239	FPrintScan	PR00014	FNTYPEIII	944	954	9e-05	T	14-Apr-2010	IPR003962	Fibronectin, type III subdomain	
FBPP0071154	49E12282D0D7F27D	1239	FPrintScan	PR00014	FNTYPEIII	973	991	9e-05	T	14-Apr-2010	IPR003962	Fibronectin, type III subdomain	
FBPP0071154	49E12282D0D7F27D	1239	FPrintScan	PR00014	FNTYPEIII	991	1005	9e-05	T	14-Apr-2010	IPR003962	Fibronectin, type III subdomain	
FBPP0071154	49E12282D0D7F27D	1239	TMHMM	tmhmm	transmembrane_regions	1131	1151	NA	?	14-Apr-2010	NULL	NULL
FBPP0071154	49E12282D0D7F27D	1239	HMMSmart	SM00408	IGc2	50	118	1.6e-11	T	14-Apr-2010	IPR003598	Immunoglobulin subtype 2	
FBPP0071154	49E12282D0D7F27D	1239	HMMSmart	SM00409	IG	140	233	2.9e-06	T	14-Apr-2010	IPR003599	Immunoglobulin subtype	
FBPP0071154	49E12282D0D7F27D	1239	HMMSmart	SM00408	IGc2	259	324	3.4e-06	T	14-Apr-2010	IPR003598	Immunoglobulin subtype 2	
FBPP0071154	49E12282D0D7F27D	1239	HMMSmart	SM00408	IGc2	351	417	2.2e-15	T	14-Apr-2010	IPR003598	Immunoglobulin subtype 2	
FBPP0071154	49E12282D0D7F27D	1239	HMMSmart	SM00408	IGc2	444	507	9.8e-19	T	14-Apr-2010	IPR003598	Immunoglobulin subtype 2	
FBPP0071154	49E12282D0D7F27D	1239	HMMSmart	SM00409	IG	527	612	2.2e-10	T	14-Apr-2010	IPR003599	Immunoglobulin subtype	
FBPP0071154	49E12282D0D7F27D	1239	HMMSmart	SM00060	FN3	615	697	0.0027	T	14-Apr-2010	IPR003961	Fibronectin, type III	
FBPP0071154	49E12282D0D7F27D	1239	HMMSmart	SM00060	FN3	714	799	0.14	T	14-Apr-2010	IPR003961	Fibronectin, type III	
FBPP0071154	49E12282D0D7F27D	1239	HMMSmart	SM00060	FN3	816	902	0.32	T	14-Apr-2010	IPR003961	Fibronectin, type III	
FBPP0071154	49E12282D0D7F27D	1239	HMMSmart	SM00060	FN3	917	1004	9.5e-10	T	14-Apr-2010	IPR003961	Fibronectin, type III	
FBPP0071154	49E12282D0D7F27D	1239	HMMSmart	SM00060	FN3	1022	1107	2.4	T	14-Apr-2010	IPR003961	Fibronectin, type III	
FBPP0071154	49E12282D0D7F27D	1239	ProfileScan	PS50835	IG_LIKE	29	133	12.314	T	14-Apr-2010	IPR007110	Immunoglobulin-like	
FBPP0071154	49E12282D0D7F27D	1239	ProfileScan	PS50835	IG_LIKE	147	225	7.758	T	14-Apr-2010	IPR007110	Immunoglobulin-like	
FBPP0071154	49E12282D0D7F27D	1239	ProfileScan	PS50835	IG_LIKE	245	330	12.241	T	14-Apr-2010	IPR007110	Immunoglobulin-like	
FBPP0071154	49E12282D0D7F27D	1239	ProfileScan	PS50835	IG_LIKE	339	426	12.858	T	14-Apr-2010	IPR007110	Immunoglobulin-like	
FBPP0071154	49E12282D0D7F27D	1239	ProfileScan	PS50835	IG_LIKE	432	524	13.657	T	14-Apr-2010	IPR007110	Immunoglobulin-like	
FBPP0071154	49E12282D0D7F27D	1239	ProfileScan	PS50835	IG_LIKE	527	610	10.644	T	14-Apr-2010	IPR007110	Immunoglobulin-like	
FBPP0071154	49E12282D0D7F27D	1239	ProfileScan	PS50853	FN3	611	706	16.760	T	14-Apr-2010	IPR003961	Fibronectin, type III	
FBPP0071154	49E12282D0D7F27D	1239	ProfileScan	PS50853	FN3	713	809	14.481	T	14-Apr-2010	IPR003961	Fibronectin, type III	
FBPP0071154	49E12282D0D7F27D	1239	ProfileScan	PS50853	FN3	815	911	15.693	T	14-Apr-2010	IPR003961	Fibronectin, type III	
FBPP0071154	49E12282D0D7F27D	1239	ProfileScan	PS50853	FN3	913	1013	18.385	T	14-Apr-2010	IPR003961	Fibronectin, type III	
FBPP0071154	49E12282D0D7F27D	1239	ProfileScan	PS50853	FN3	1022	1114	11.059	T	14-Apr-2010	IPR003961	Fibronectin, type III	
FBPP0071154	49E12282D0D7F27D	1239	superfamily	SSF48726	Immunoglobulin	331	430	3.2e-26	T	14-Apr-2010	NULL	NULL	
FBPP0071154	49E12282D0D7F27D	1239	superfamily	SSF48726	Immunoglobulin	430	517	2.9e-22	T	14-Apr-2010	NULL	NULL	
FBPP0071154	49E12282D0D7F27D	1239	superfamily	SSF48726	Immunoglobulin	243	345	3.4e-21	T	14-Apr-2010	NULL	NULL	
FBPP0071154	49E12282D0D7F27D	1239	superfamily	SSF49265	Fibronectin type III	904	1022	5.9e-21	T	14-Apr-2010	IPR008957	Fibronectin, type III-like fold	
FBPP0071154	49E12282D0D7F27D	1239	superfamily	SSF48726	Immunoglobulin	522	619	5.5e-20	T	14-Apr-2010	NULL	NULL	
FBPP0071154	49E12282D0D7F27D	1239	superfamily	SSF49265	Fibronectin type III	711	807	1.2e-19	T	14-Apr-2010	IPR008957	Fibronectin, type III-like fold	
FBPP0071154	49E12282D0D7F27D	1239	superfamily	SSF49265	Fibronectin type III	610	709	1.5e-19	T	14-Apr-2010	IPR008957	Fibronectin, type III-like fold	
FBPP0071154	49E12282D0D7F27D	1239	superfamily	SSF49265	Fibronectin type III	812	912	3.8e-15	T	14-Apr-2010	IPR008957	Fibronectin, type III-like fold	
FBPP0071154	49E12282D0D7F27D	1239	superfamily	SSF48726	Immunoglobulin	35	128	1.7e-14	T	14-Apr-2010	NULL	NULL	
FBPP0071154	49E12282D0D7F27D	1239	superfamily	SSF48726	Immunoglobulin	132	233	5.8e-11	T	14-Apr-2010	NULL	NULL	
FBPP0071154	49E12282D0D7F27D	1239	superfamily	SSF49265	Fibronectin type III	1025	1114	3.4e-07	T	14-Apr-2010	IPR008957	Fibronectin, type III-like fold	
FBPP0071154	49E12282D0D7F27D	1239	HMMPfam	PF07679	I-set	54	123	6.9e-10	T	14-Apr-2010	NULL	NULL	
FBPP0071154	49E12282D0D7F27D	1239	HMMPfam	PF07679	I-set	259	328	2.4e-11	T	14-Apr-2010	NULL	NULL	
FBPP0071154	49E12282D0D7F27D	1239	HMMPfam	PF07679	I-set	339	427	2.2e-17	T	14-Apr-2010	NULL	NULL	
FBPP0071154	49E12282D0D7F27D	1239	HMMPfam	PF07679	I-set	432	517	7.2e-17	T	14-Apr-2010	NULL	NULL	
FBPP0071154	49E12282D0D7F27D	1239	HMMPfam	PF07679	I-set	522	611	3.8e-13	T	14-Apr-2010	NULL	NULL	
FBPP0071154	49E12282D0D7F27D	1239	HMMPfam	PF00041	fn3	617	700	1.8e-08	T	14-Apr-2010	IPR003961	Fibronectin, type III	
FBPP0071154	49E12282D0D7F27D	1239	HMMPfam	PF00041	fn3	817	905	2.7e-12	T	14-Apr-2010	IPR003961	Fibronectin, type III	
FBPP0071154	49E12282D0D7F27D	1239	HMMPfam	PF00041	fn3	918	1006	4.7e-13	T	14-Apr-2010	IPR003961	Fibronectin, type III	
FBPP0071154	49E12282D0D7F27D	1239	HMMPfam	PF00041	fn3	1035	1102	6.1e-05	T	14-Apr-2010	IPR003961	Fibronectin, type III	
FBPP0071185	2E620A7A9C3FDDC9	214	HMMPfam	PF05444	DUF753	23	174	1.7e-25	T	14-Apr-2010	IPR008472	Protein of unknown function DUF753	
FBPP0071185	2E620A7A9C3FDDC9	214	TMHMM	tmhmm	transmembrane_regions	5	23	NA	?	14-Apr-2010	NULL	NULL
FBPP0071185	2E620A7A9C3FDDC9	214	TMHMM	tmhmm	transmembrane_regions	194	212	NA	?	14-Apr-2010	NULL	NULL
FBPP0071185	2E620A7A9C3FDDC9	214	SignalPHMM	SignalP	signal-peptide	1	19	NA	?	14-Apr-2010	NULL	NULL
FBPP0071185	2E620A7A9C3FDDC9	214	HMMPanther	PTHR21721:SF15	UNCHARACTERIZED	5	119	2.9e-06	T	14-Apr-2010	NULL	NULL	
FBPP0071185	2E620A7A9C3FDDC9	214	HMMPanther	PTHR21721	UNCHARACTERIZED	5	119	2.9e-06	T	14-Apr-2010	NULL	NULL	
FBPP0071192	832C60B1E0F2B4CA	622	TMHMM	tmhmm	transmembrane_regions	12	32	NA	?	14-Apr-2010	NULL	NULL
FBPP0071192	832C60B1E0F2B4CA	622	HMMPanther	PTHR22600	BETA-HEXOSAMINIDASE	178	621	5.7e-133	T	14-Apr-2010	IPR001540	Glycoside hydrolase, family 20	Molecular Function: beta-N-acetylhexosaminidase activity (GO:0004563), Biological Process: carbohydrate metabolic process (GO:0005975)
FBPP0071192	832C60B1E0F2B4CA	622	SignalPHMM	SignalP	signal-peptide	1	36	NA	?	14-Apr-2010	NULL	NULL
FBPP0071192	832C60B1E0F2B4CA	622	superfamily	SSF51445	(Trans)glycosidases	235	582	1.2e-95	T	14-Apr-2010	IPR017853	Glycoside hydrolase, catalytic core	
FBPP0071192	832C60B1E0F2B4CA	622	superfamily	SSF55545	beta-N-acetylhexosaminidase-like domain	92	233	5.1e-24	T	14-Apr-2010	NULL	NULL	
FBPP0071192	832C60B1E0F2B4CA	622	FPrintScan	PR00738	GLHYDRLASE20	192	212	6.6e-53	T	14-Apr-2010	IPR001540	Glycoside hydrolase, family 20	Molecular Function: beta-N-acetylhexosaminidase activity (GO:0004563), Biological Process: carbohydrate metabolic process (GO:0005975)
FBPP0071192	832C60B1E0F2B4CA	622	FPrintScan	PR00738	GLHYDRLASE20	229	246	6.6e-53	T	14-Apr-2010	IPR001540	Glycoside hydrolase, family 20	Molecular Function: beta-N-acetylhexosaminidase activity (GO:0004563), Biological Process: carbohydrate metabolic process (GO:0005975)
FBPP0071192	832C60B1E0F2B4CA	622	FPrintScan	PR00738	GLHYDRLASE20	258	279	6.6e-53	T	14-Apr-2010	IPR001540	Glycoside hydrolase, family 20	Molecular Function: beta-N-acetylhexosaminidase activity (GO:0004563), Biological Process: carbohydrate metabolic process (GO:0005975)
FBPP0071192	832C60B1E0F2B4CA	622	FPrintScan	PR00738	GLHYDRLASE20	312	329	6.6e-53	T	14-Apr-2010	IPR001540	Glycoside hydrolase, family 20	Molecular Function: beta-N-acetylhexosaminidase activity (GO:0004563), Biological Process: carbohydrate metabolic process (GO:0005975)
FBPP0071192	832C60B1E0F2B4CA	622	FPrintScan	PR00738	GLHYDRLASE20	366	384	6.6e-53	T	14-Apr-2010	IPR001540	Glycoside hydrolase, family 20	Molecular Function: beta-N-acetylhexosaminidase activity (GO:0004563), Biological Process: carbohydrate metabolic process (GO:0005975)
FBPP0071192	832C60B1E0F2B4CA	622	FPrintScan	PR00738	GLHYDRLASE20	389	402	6.6e-53	T	14-Apr-2010	IPR001540	Glycoside hydrolase, family 20	Molecular Function: beta-N-acetylhexosaminidase activity (GO:0004563), Biological Process: carbohydrate metabolic process (GO:0005975)
FBPP0071192	832C60B1E0F2B4CA	622	FPrintScan	PR00738	GLHYDRLASE20	545	561	6.6e-53	T	14-Apr-2010	IPR001540	Glycoside hydrolase, family 20	Molecular Function: beta-N-acetylhexosaminidase activity (GO:0004563), Biological Process: carbohydrate metabolic process (GO:0005975)
FBPP0071192	832C60B1E0F2B4CA	622	FPrintScan	PR00738	GLHYDRLASE20	562	579	6.6e-53	T	14-Apr-2010	IPR001540	Glycoside hydrolase, family 20	Molecular Function: beta-N-acetylhexosaminidase activity (GO:0004563), Biological Process: carbohydrate metabolic process (GO:0005975)
FBPP0071192	832C60B1E0F2B4CA	622	HMMPfam	PF00728	Glyco_hydro_20	235	580	7e-89	T	14-Apr-2010	IPR015883	Glycoside hydrolase, family 20, catalytic core	Molecular Function: hydrolase activity, hydrolyzing O-glycosyl compounds (GO:0004553)
FBPP0071192	832C60B1E0F2B4CA	622	HMMPfam	PF02838	Glyco_hydro_20b	150	233	9.7e-12	T	14-Apr-2010	IPR015882	Beta-N-acetylhexosaminidase, subunit a/b	Molecular Function: beta-N-acetylhexosaminidase activity (GO:0004563), Biological Process: carbohydrate metabolic process (GO:0005975)
FBPP0071343	5C20F3697D294E52	332	SignalPHMM	SignalP	signal-peptide	1	22	NA	?	14-Apr-2010	NULL	NULL
FBPP0071343	5C20F3697D294E52	332	HMMPanther	PTHR19143:SF41	UNCHARACTERIZED	53	329	3.1e-122	T	14-Apr-2010	NULL	NULL	
FBPP0071343	5C20F3697D294E52	332	HMMPanther	PTHR19143	FIBRINOGEN AND FIBRONECTIN	53	329	3.1e-122	T	14-Apr-2010	NULL	NULL	
FBPP0071343	5C20F3697D294E52	332	HMMSmart	SM00186	FBG	117	329	4.4e-66	T	14-Apr-2010	IPR002181	Fibrinogen, alpha/beta/gamma chain, C-terminal globular	Molecular Function: receptor binding (GO:0005102), Biological Process: signal transduction (GO:0007165)
FBPP0071343	5C20F3697D294E52	332	ProfileScan	PS51406	FIBRINOGEN_C_2	113	330	46.479	T	14-Apr-2010	IPR002181	Fibrinogen, alpha/beta/gamma chain, C-terminal globular	Molecular Function: receptor binding (GO:0005102), Biological Process: signal transduction (GO:0007165)
FBPP0071343	5C20F3697D294E52	332	HMMPfam	PF00147	Fibrinogen_C	125	328	3.5e-53	T	14-Apr-2010	IPR002181	Fibrinogen, alpha/beta/gamma chain, C-terminal globular	Molecular Function: receptor binding (GO:0005102), Biological Process: signal transduction (GO:0007165)
FBPP0071343	5C20F3697D294E52	332	superfamily	SSF56496	Fibrinogen C-terminal domain-like	118	331	9.1e-72	T	14-Apr-2010	IPR002181	Fibrinogen, alpha/beta/gamma chain, C-terminal globular	Molecular Function: receptor binding (GO:0005102), Biological Process: signal transduction (GO:0007165)
FBPP0071495	BBDFCE4EC09B2526	679	ProfileScan	PS51166	CBM20	46	157	16.120	T	14-Apr-2010	IPR002044	Glycoside hydrolase, carbohydrate-binding	Molecular Function: catalytic activity (GO:0003824), Biological Process: carbohydrate metabolic process (GO:0005975)
FBPP0071495	BBDFCE4EC09B2526	679	HMMPfam	PF03009	GDPD	349	631	8.1e-60	T	14-Apr-2010	IPR004129	Glycerophosphoryl diester phosphodiesterase	Biological Process: glycerol metabolic process (GO:0006071), Molecular Function: glycerophosphodiester phosphodiesterase activity (GO:0008889)
FBPP0071495	BBDFCE4EC09B2526	679	HMMPfam	PF00686	CBM_20	73	145	9.3e-09	T	14-Apr-2010	IPR002044	Glycoside hydrolase, carbohydrate-binding	Molecular Function: catalytic activity (GO:0003824), Biological Process: carbohydrate metabolic process (GO:0005975)
FBPP0071495	BBDFCE4EC09B2526	679	superfamily	SSF51695	PLC-like phosphodiesterases	342	638	3e-45	T	14-Apr-2010	IPR017946	PLC-like phosphodiesterase, TIM beta/alpha-barrel domain	Biological Process: lipid metabolic process (GO:0006629), Molecular Function: phosphoric diester hydrolase activity (GO:0008081)
FBPP0071495	BBDFCE4EC09B2526	679	superfamily	SSF49452	Starch-binding domain-like	48	157	3.5e-14	T	14-Apr-2010	IPR013784	Carbohydrate-binding-like fold	Molecular Function: carbohydrate binding (GO:0030246)
FBPP0071495	BBDFCE4EC09B2526	679	SignalPHMM	SignalP	signal-peptide	1	27	NA	?	14-Apr-2010	NULL	NULL
FBPP0071495	BBDFCE4EC09B2526	679	HMMPanther	PTHR22958	RELATED TO MULTIFUNCTIONAL CYCLIN-DEPENDENT KINASE-RELATED	1	679	1.3e-95	T	14-Apr-2010	NULL	NULL	
FBPP0071525	0F1035CDA10AFFFF	1542	PatternScan	PS00161	ISOCITRATE_LYASE	1471	1476	NA	?	14-Apr-2010	IPR018523	Isocitrate lyase/phosphorylmutase, conserved site	Molecular Function: catalytic activity (GO:0003824), Biological Process: metabolic process (GO:0008152)
FBPP0071525	0F1035CDA10AFFFF	1542	HMMPanther	PTHR10569	GLYCOGEN DEBRANCHING ENZYME	8	1540	0	T	14-Apr-2010	IPR010401	Amylo-alpha-1,6-glucosidase	Molecular Function: amylo-alpha-1,6-glucosidase activity (GO:0004135), Biological Process: glycogen biosynthetic process (GO:0005978)
FBPP0071525	0F1035CDA10AFFFF	1542	superfamily	SSF51445	(Trans)glycosidases	161	584	5.8e-35	T	14-Apr-2010	IPR017853	Glycoside hydrolase, catalytic core	
FBPP0071525	0F1035CDA10AFFFF	1542	superfamily	SSF48208	Six-hairpin glycosidases	1103	1532	2.2e-14	T	14-Apr-2010	IPR008928	Six-hairpin glycosidase-like	Molecular Function: catalytic activity (GO:0003824)
FBPP0071525	0F1035CDA10AFFFF	1542	superfamily	SSF51445	(Trans)glycosidases	535	737	1.8e-09	T	14-Apr-2010	IPR017853	Glycoside hydrolase, catalytic core	
FBPP0071525	0F1035CDA10AFFFF	1542	HMMPfam	PF06202	GDE_C	1061	1529	1.9e-134	T	14-Apr-2010	IPR010401	Amylo-alpha-1,6-glucosidase	Molecular Function: amylo-alpha-1,6-glucosidase activity (GO:0004135), Biological Process: glycogen biosynthetic process (GO:0005978)
FBPP0071525	0F1035CDA10AFFFF	1542	HMMPfam	PF00128	Alpha-amylase	169	252	2.7e-05	T	14-Apr-2010	IPR006047	Glycosyl hydrolase, family 13, catalytic domain	Molecular Function: catalytic activity (GO:0003824), Biological Process: carbohydrate metabolic process (GO:0005975), Molecular Function: cation binding (GO:0043169)
FBPP0071525	0F1035CDA10AFFFF	1542	HMMTigr	TIGR01531	glyc_debranch: glycogen debranching enzymye	25	1534	0	T	14-Apr-2010	IPR006421	Glycogen debranching enzyme	Molecular Function: 4-alpha-glucanotransferase activity (GO:0004134), Molecular Function: amylo-alpha-1,6-glucosidase activity (GO:0004135), Biological Process: glycogen biosynthetic process (GO:0005978)
FBPP0071733	8B37EE13309A511E	503	HMMSmart	SM00409	IG	76	167	5e-06	T	14-Apr-2010	IPR003599	Immunoglobulin subtype	
FBPP0071733	8B37EE13309A511E	503	HMMSmart	SM00409	IG	175	255	3.2e-05	T	14-Apr-2010	IPR003599	Immunoglobulin subtype	
FBPP0071733	8B37EE13309A511E	503	HMMSmart	SM00409	IG	264	350	0.0065	T	14-Apr-2010	IPR003599	Immunoglobulin subtype	
FBPP0071733	8B37EE13309A511E	503	superfamily	SSF48726	Immunoglobulin	259	372	3.1e-20	T	14-Apr-2010	NULL	NULL	
FBPP0071733	8B37EE13309A511E	503	superfamily	SSF48726	Immunoglobulin	65	160	1.4e-13	T	14-Apr-2010	NULL	NULL	
FBPP0071733	8B37EE13309A511E	503	superfamily	SSF48726	Immunoglobulin	176	258	7.5e-10	T	14-Apr-2010	NULL	NULL	
FBPP0071733	8B37EE13309A511E	503	ProfileScan	PS50835	IG_LIKE	70	147	10.317	T	14-Apr-2010	IPR007110	Immunoglobulin-like	
FBPP0071733	8B37EE13309A511E	503	ProfileScan	PS50835	IG_LIKE	149	253	8.557	T	14-Apr-2010	IPR007110	Immunoglobulin-like	
FBPP0071733	8B37EE13309A511E	503	ProfileScan	PS50835	IG_LIKE	258	350	9.428	T	14-Apr-2010	IPR007110	Immunoglobulin-like	
FBPP0071733	8B37EE13309A511E	503	HMMPfam	PF07679	I-set	260	349	4.2e-11	T	14-Apr-2010	NULL	NULL	
FBPP0071733	8B37EE13309A511E	503	HMMPfam	PF07686	V-set	78	148	1.2e-05	T	14-Apr-2010	IPR013106	Immunoglobulin V-set	
FBPP0071733	8B37EE13309A511E	503	TMHMM	tmhmm	transmembrane_regions	10	30	NA	?	14-Apr-2010	NULL	NULL
FBPP0071733	8B37EE13309A511E	503	HMMPanther	PTHR10489:SF15	gb def: CG13506-PA	70	377	5.3e-265	T	14-Apr-2010	NULL	NULL	
FBPP0071733	8B37EE13309A511E	503	HMMPanther	PTHR10489	CELL ADHESION MOLECULE	70	377	5.3e-265	T	14-Apr-2010	NULL	NULL	
FBPP0071733	8B37EE13309A511E	503	SignalPHMM	SignalP	signal-peptide	1	26	NA	?	14-Apr-2010	NULL	NULL
FBPP0071794	68DB3E77A4726FEA	552	superfamily	SSF52540	P-loop containing nucleoside triphosphate hydrolases	137	421	2e-108	T	14-Apr-2010	NULL	NULL	
FBPP0071794	68DB3E77A4726FEA	552	superfamily	SSF47917	C-terminal domain of alpha and beta subunits of F1 ATP synthase	422	550	7.1e-47	T	14-Apr-2010	IPR000793	ATPase, F1/V1/A1 complex, alpha/beta subunit, C-terminal	Biological Process: ATP synthesis coupled proton transport (GO:0015986), Molecular Function: hydrolase activity, acting on acid anhydrides, catalyzing transmembrane movement of substances (GO:0016820), Cellular Component: proton-transporting two-sector ATPase complex, catalytic domain (GO:0033178)
FBPP0071794	68DB3E77A4726FEA	552	superfamily	SSF50615	N-terminal domain of alpha and beta subunits of F1 ATP synthase	51	136	3.8e-31	T	14-Apr-2010	IPR018118	ATPase, F1/A1 complex, alpha/beta subunit, N-terminal	Biological Process: proton transport (GO:0015992), Cellular Component: proton-transporting two-sector ATPase complex (GO:0016469), Biological Process: ATP metabolic process (GO:0046034), Molecular Function: hydrogen ion transporting ATP synthase activity, rotational mechanism (GO:0046933), Molecular Function: proton-transporting ATPase activity, rotational mechanism (GO:0046961)
FBPP0071794	68DB3E77A4726FEA	552	HMMPfam	PF00006	ATP-synt_ab	190	414	2.7e-72	T	14-Apr-2010	IPR000194	ATPase, F1/V1/A1 complex, alpha/beta subunit, nucleotide-binding domain	Biological Process: ATP synthesis coupled proton transport (GO:0015986), Molecular Function: hydrolase activity, acting on acid anhydrides, catalyzing transmembrane movement of substances (GO:0016820), Cellular Component: proton-transporting two-sector ATPase complex, catalytic domain (GO:0033178)
FBPP0071794	68DB3E77A4726FEA	552	HMMPfam	PF00306	ATP-synt_ab_C	426	522	1.9e-26	T	14-Apr-2010	IPR000793	ATPase, F1/V1/A1 complex, alpha/beta subunit, C-terminal	Biological Process: ATP synthesis coupled proton transport (GO:0015986), Molecular Function: hydrolase activity, acting on acid anhydrides, catalyzing transmembrane movement of substances (GO:0016820), Cellular Component: proton-transporting two-sector ATPase complex, catalytic domain (GO:0033178)
FBPP0071794	68DB3E77A4726FEA	552	HMMPfam	PF02874	ATP-synt_ab_N	68	134	1.6e-19	T	14-Apr-2010	IPR004100	ATPase, F1/V1/A1 complex, alpha/beta subunit, N-terminal	Biological Process: proton transport (GO:0015992), Cellular Component: proton-transporting two-sector ATPase complex (GO:0016469), Biological Process: ATP metabolic process (GO:0046034), Molecular Function: hydrogen ion transporting ATP synthase activity, rotational mechanism (GO:0046933), Molecular Function: proton-transporting ATPase activity, rotational mechanism (GO:0046961)
FBPP0071794	68DB3E77A4726FEA	552	HMMPanther	PTHR15184:SF3	ATP SYNTHASE ALPHA SUBUNIT MITOCHONDRIAL	244	551	2.4e-203	T	14-Apr-2010	IPR017458	ATPase, F1 complex, alpha subunit, C-terminal	Biological Process: ATP synthesis coupled proton transport (GO:0015986), Cellular Component: proton-transporting ATP synthase complex, catalytic core F(1) (GO:0045261), Molecular Function: hydrogen ion transporting ATP synthase activity, rotational mechanism (GO:0046933), Molecular Function: proton-transporting ATPase activity, rotational mechanism (GO:0046961)
FBPP0071794	68DB3E77A4726FEA	552	HMMPanther	PTHR15184	ATP SYNTHASE	244	551	2.4e-203	T	14-Apr-2010	NULL	NULL	
FBPP0071794	68DB3E77A4726FEA	552	HMMTigr	TIGR00962	atpA: ATP synthase F1, alpha subunit	44	552	0	T	14-Apr-2010	IPR005294	ATPase, F1 complex, alpha subunit	Biological Process: ATP synthesis coupled proton transport (GO:0015986), Cellular Component: proton-transporting ATP synthase complex, catalytic core F(1) (GO:0045261), Molecular Function: hydrogen ion transporting ATP synthase activity, rotational mechanism (GO:0046933), Molecular Function: proton-transporting ATPase activity, rotational mechanism (GO:0046961)
FBPP0071794	68DB3E77A4726FEA	552	PatternScan	PS00152	ATPASE_ALPHA_BETA	405	414	NA	T	14-Apr-2010	IPR020003	ATPase, F1/V1/A1 complex, alpha/beta subunit, nucleotide-binding domain, active site	Biological Process: ATP synthesis coupled proton transport (GO:0015986), Molecular Function: hydrolase activity, acting on acid anhydrides, catalyzing transmembrane movement of substances (GO:0016820), Cellular Component: proton-transporting two-sector ATPase complex, catalytic domain (GO:0033178)
FBPP0071846	4D267EE9C4F45D4C	131	PatternScan	PS00529	RIBOSOMAL_S24E	65	87	NA	T	14-Apr-2010	IPR018098	Ribosomal S24e conserved site	
FBPP0071846	4D267EE9C4F45D4C	131	HMMPanther	PTHR10496	40S RIBOSOMAL PROTEIN S24	4	131	7.5e-79	T	14-Apr-2010	IPR001976	Ribosomal protein S24e	Molecular Function: structural constituent of ribosome (GO:0003735), Cellular Component: intracellular (GO:0005622), Cellular Component: ribosome (GO:0005840), Biological Process: translation (GO:0006412)
FBPP0071846	4D267EE9C4F45D4C	131	BlastProDom	PD006052	Q9W229_DROME_Q9W229;	14	85	9e-36	T	14-Apr-2010	IPR001976	Ribosomal protein S24e	Molecular Function: structural constituent of ribosome (GO:0003735), Cellular Component: intracellular (GO:0005622), Cellular Component: ribosome (GO:0005840), Biological Process: translation (GO:0006412)
FBPP0071846	4D267EE9C4F45D4C	131	HMMPfam	PF01282	Ribosomal_S24e	24	105	1.4e-35	T	14-Apr-2010	IPR001976	Ribosomal protein S24e	Molecular Function: structural constituent of ribosome (GO:0003735), Cellular Component: intracellular (GO:0005622), Cellular Component: ribosome (GO:0005840), Biological Process: translation (GO:0006412)
FBPP0071853	DCC41B39FA3FC829	1335	SignalPHMM	SignalP	signal-peptide	1	33	NA	?	14-Apr-2010	NULL	NULL
FBPP0071853	DCC41B39FA3FC829	1335	ProfileScan	PS50026	EGF_3	198	239	12.243	T	14-Apr-2010	IPR000742	EGF-like, type 3	
FBPP0071853	DCC41B39FA3FC829	1335	ProfileScan	PS50836	DOMON	549	680	15.874	T	14-Apr-2010	IPR005018	DOMON related	
FBPP0071853	DCC41B39FA3FC829	1335	ProfileScan	PS50836	DOMON	767	887	26.347	T	14-Apr-2010	IPR005018	DOMON related	
FBPP0071853	DCC41B39FA3FC829	1335	PatternScan	PS00022	EGF_1	185	196	NA	?	14-Apr-2010	IPR013032	EGF-like region, conserved site	
FBPP0071853	DCC41B39FA3FC829	1335	PatternScan	PS00022	EGF_1	227	238	NA	T	14-Apr-2010	IPR013032	EGF-like region, conserved site	
FBPP0071853	DCC41B39FA3FC829	1335	PatternScan	PS01186	EGF_2	227	238	NA	T	14-Apr-2010	IPR013032	EGF-like region, conserved site	
FBPP0071853	DCC41B39FA3FC829	1335	TMHMM	tmhmm	transmembrane_regions	10	30	NA	?	14-Apr-2010	NULL	NULL
FBPP0071853	DCC41B39FA3FC829	1335	TMHMM	tmhmm	transmembrane_regions	1088	1108	NA	?	14-Apr-2010	NULL	NULL
FBPP0071853	DCC41B39FA3FC829	1335	HMMPfam	PF03351	DOMON	564	680	2.9e-18	T	14-Apr-2010	IPR013050	DOMON	Molecular Function: dopamine beta-monooxygenase activity (GO:0004500), Biological Process: histidine catabolic process (GO:0006548)
FBPP0071853	DCC41B39FA3FC829	1335	HMMPfam	PF03351	DOMON	766	884	3.5e-32	T	14-Apr-2010	IPR013050	DOMON	Molecular Function: dopamine beta-monooxygenase activity (GO:0004500), Biological Process: histidine catabolic process (GO:0006548)
FBPP0071853	DCC41B39FA3FC829	1335	HMMPfam	PF01390	SEA	934	1020	9.9e-09	T	14-Apr-2010	IPR000082	SEA	
FBPP0071853	DCC41B39FA3FC829	1335	HMMPfam	PF07974	EGF_2	202	238	7.9e-06	T	14-Apr-2010	IPR013111	EGF, extracellular	
FBPP0071853	DCC41B39FA3FC829	1335	HMMSmart	SM00181	EGF	201	239	26	T	14-Apr-2010	IPR006210	EGF-like	
FBPP0071853	DCC41B39FA3FC829	1335	HMMSmart	SM00664	DoH	559	706	1.4e-26	T	14-Apr-2010	IPR005018	DOMON related	
FBPP0071853	DCC41B39FA3FC829	1335	HMMSmart	SM00664	DoH	766	918	1.6e-47	T	14-Apr-2010	IPR005018	DOMON related	
FBPP0072083	017AB8A8A603D640	165	PatternScan	PS00359	RIBOSOMAL_L11	130	145	NA	T	14-Apr-2010	IPR020785	Ribosomal protein L11, conserved site	Molecular Function: structural constituent of ribosome (GO:0003735), Cellular Component: ribosome (GO:0005840), Biological Process: translation (GO:0006412)
FBPP0072083	017AB8A8A603D640	165	superfamily	SSF46906	Ribosomal protein L11, C-terminal domain	73	144	8.1e-20	T	14-Apr-2010	IPR020783	Ribosomal protein L11, C-terminal domain	Molecular Function: structural constituent of ribosome (GO:0003735), Cellular Component: ribosome (GO:0005840), Biological Process: translation (GO:0006412)
FBPP0072083	017AB8A8A603D640	165	superfamily	SSF54747	Ribosomal protein L11, N-terminal domain	12	74	8.7e-08	T	14-Apr-2010	IPR020784	Ribosomal protein L11, N-terminal domain	
FBPP0072083	017AB8A8A603D640	165	HMMSmart	SM00649	RL11	13	144	2.5e-57	T	14-Apr-2010	IPR000911	Ribosomal protein L11	Molecular Function: structural constituent of ribosome (GO:0003735), Cellular Component: ribosome (GO:0005840), Biological Process: translation (GO:0006412)
FBPP0072083	017AB8A8A603D640	165	HMMPanther	PTHR11661:SF2	60S RIBOSOMAL PROTEIN L12	1	165	2.6e-121	T	14-Apr-2010	NULL	NULL	
FBPP0072083	017AB8A8A603D640	165	HMMPanther	PTHR11661	60S RIBOSOMAL PROTEIN L12	1	165	2.6e-121	T	14-Apr-2010	IPR000911	Ribosomal protein L11	Molecular Function: structural constituent of ribosome (GO:0003735), Cellular Component: ribosome (GO:0005840), Biological Process: translation (GO:0006412)
FBPP0072083	017AB8A8A603D640	165	HMMPfam	PF03946	Ribosomal_L11_N	13	69	4.6e-17	T	14-Apr-2010	IPR020784	Ribosomal protein L11, N-terminal domain	
FBPP0072083	017AB8A8A603D640	165	HMMPfam	PF00298	Ribosomal_L11	74	143	1.9e-12	T	14-Apr-2010	IPR020783	Ribosomal protein L11, C-terminal domain	Molecular Function: structural constituent of ribosome (GO:0003735), Cellular Component: ribosome (GO:0005840), Biological Process: translation (GO:0006412)
FBPP0072177	573DD088E5664D57	454	superfamily	SSF52490	Tubulin nucleotide-binding domain-like	1	249	1.4e-104	T	14-Apr-2010	IPR019746	Tubulin/FtsZ, N-terminal	
FBPP0072177	573DD088E5664D57	454	superfamily	SSF55307	Tubulin C-terminal domain-like	250	436	8.6e-83	T	14-Apr-2010	IPR008280	Tubulin/FtsZ, C-terminal	Molecular Function: GTPase activity (GO:0003924), Molecular Function: GTP binding (GO:0005525), Cellular Component: protein complex (GO:0043234), Biological Process: protein polymerization (GO:0051258)
FBPP0072177	573DD088E5664D57	454	FPrintScan	PR01163	BETATUBULIN	41	58	5.9e-116	T	14-Apr-2010	IPR002453	Beta tubulin	Molecular Function: structural molecule activity (GO:0005198), Molecular Function: GTP binding (GO:0005525), Cellular Component: microtubule (GO:0005874), Biological Process: microtubule-based movement (GO:0007018)
FBPP0072177	573DD088E5664D57	454	FPrintScan	PR01163	BETATUBULIN	94	105	5.9e-116	T	14-Apr-2010	IPR002453	Beta tubulin	Molecular Function: structural molecule activity (GO:0005198), Molecular Function: GTP binding (GO:0005525), Cellular Component: microtubule (GO:0005874), Biological Process: microtubule-based movement (GO:0007018)
FBPP0072177	573DD088E5664D57	454	FPrintScan	PR01163	BETATUBULIN	114	132	5.9e-116	T	14-Apr-2010	IPR002453	Beta tubulin	Molecular Function: structural molecule activity (GO:0005198), Molecular Function: GTP binding (GO:0005525), Cellular Component: microtubule (GO:0005874), Biological Process: microtubule-based movement (GO:0007018)
FBPP0072177	573DD088E5664D57	454	FPrintScan	PR01163	BETATUBULIN	158	170	5.9e-116	T	14-Apr-2010	IPR002453	Beta tubulin	Molecular Function: structural molecule activity (GO:0005198), Molecular Function: GTP binding (GO:0005525), Cellular Component: microtubule (GO:0005874), Biological Process: microtubule-based movement (GO:0007018)
FBPP0072177	573DD088E5664D57	454	FPrintScan	PR01163	BETATUBULIN	218	230	5.9e-116	T	14-Apr-2010	IPR002453	Beta tubulin	Molecular Function: structural molecule activity (GO:0005198), Molecular Function: GTP binding (GO:0005525), Cellular Component: microtubule (GO:0005874), Biological Process: microtubule-based movement (GO:0007018)
FBPP0072177	573DD088E5664D57	454	FPrintScan	PR01163	BETATUBULIN	236	245	5.9e-116	T	14-Apr-2010	IPR002453	Beta tubulin	Molecular Function: structural molecule activity (GO:0005198), Molecular Function: GTP binding (GO:0005525), Cellular Component: microtubule (GO:0005874), Biological Process: microtubule-based movement (GO:0007018)
FBPP0072177	573DD088E5664D57	454	FPrintScan	PR01163	BETATUBULIN	251	264	5.9e-116	T	14-Apr-2010	IPR002453	Beta tubulin	Molecular Function: structural molecule activity (GO:0005198), Molecular Function: GTP binding (GO:0005525), Cellular Component: microtubule (GO:0005874), Biological Process: microtubule-based movement (GO:0007018)
FBPP0072177	573DD088E5664D57	454	FPrintScan	PR01163	BETATUBULIN	271	287	5.9e-116	T	14-Apr-2010	IPR002453	Beta tubulin	Molecular Function: structural molecule activity (GO:0005198), Molecular Function: GTP binding (GO:0005525), Cellular Component: microtubule (GO:0005874), Biological Process: microtubule-based movement (GO:0007018)
FBPP0072177	573DD088E5664D57	454	FPrintScan	PR01163	BETATUBULIN	317	335	5.9e-116	T	14-Apr-2010	IPR002453	Beta tubulin	Molecular Function: structural molecule activity (GO:0005198), Molecular Function: GTP binding (GO:0005525), Cellular Component: microtubule (GO:0005874), Biological Process: microtubule-based movement (GO:0007018)
FBPP0072177	573DD088E5664D57	454	FPrintScan	PR01163	BETATUBULIN	335	349	5.9e-116	T	14-Apr-2010	IPR002453	Beta tubulin	Molecular Function: structural molecule activity (GO:0005198), Molecular Function: GTP binding (GO:0005525), Cellular Component: microtubule (GO:0005874), Biological Process: microtubule-based movement (GO:0007018)
FBPP0072177	573DD088E5664D57	454	FPrintScan	PR01163	BETATUBULIN	353	376	5.9e-116	T	14-Apr-2010	IPR002453	Beta tubulin	Molecular Function: structural molecule activity (GO:0005198), Molecular Function: GTP binding (GO:0005525), Cellular Component: microtubule (GO:0005874), Biological Process: microtubule-based movement (GO:0007018)
FBPP0072177	573DD088E5664D57	454	FPrintScan	PR01163	BETATUBULIN	383	394	5.9e-116	T	14-Apr-2010	IPR002453	Beta tubulin	Molecular Function: structural molecule activity (GO:0005198), Molecular Function: GTP binding (GO:0005525), Cellular Component: microtubule (GO:0005874), Biological Process: microtubule-based movement (GO:0007018)
FBPP0072177	573DD088E5664D57	454	FPrintScan	PR01163	BETATUBULIN	418	436	5.9e-116	T	14-Apr-2010	IPR002453	Beta tubulin	Molecular Function: structural molecule activity (GO:0005198), Molecular Function: GTP binding (GO:0005525), Cellular Component: microtubule (GO:0005874), Biological Process: microtubule-based movement (GO:0007018)
FBPP0072177	573DD088E5664D57	454	FPrintScan	PR01161	TUBULIN	10	30	1.6e-101	T	14-Apr-2010	IPR000217	Tubulin	Molecular Function: GTP binding (GO:0005525), Cellular Component: microtubule (GO:0005874), Biological Process: microtubule-based process (GO:0007017)
FBPP0072177	573DD088E5664D57	454	FPrintScan	PR01161	TUBULIN	57	76	1.6e-101	T	14-Apr-2010	IPR000217	Tubulin	Molecular Function: GTP binding (GO:0005525), Cellular Component: microtubule (GO:0005874), Biological Process: microtubule-based process (GO:0007017)
FBPP0072177	573DD088E5664D57	454	FPrintScan	PR01161	TUBULIN	99	110	1.6e-101	T	14-Apr-2010	IPR000217	Tubulin	Molecular Function: GTP binding (GO:0005525), Cellular Component: microtubule (GO:0005874), Biological Process: microtubule-based process (GO:0007017)
FBPP0072177	573DD088E5664D57	454	FPrintScan	PR01161	TUBULIN	112	136	1.6e-101	T	14-Apr-2010	IPR000217	Tubulin	Molecular Function: GTP binding (GO:0005525), Cellular Component: microtubule (GO:0005874), Biological Process: microtubule-based process (GO:0007017)
FBPP0072177	573DD088E5664D57	454	FPrintScan	PR01161	TUBULIN	138	156	1.6e-101	T	14-Apr-2010	IPR000217	Tubulin	Molecular Function: GTP binding (GO:0005525), Cellular Component: microtubule (GO:0005874), Biological Process: microtubule-based process (GO:0007017)
FBPP0072177	573DD088E5664D57	454	FPrintScan	PR01161	TUBULIN	157	178	1.6e-101	T	14-Apr-2010	IPR000217	Tubulin	Molecular Function: GTP binding (GO:0005525), Cellular Component: microtubule (GO:0005874), Biological Process: microtubule-based process (GO:0007017)
FBPP0072177	573DD088E5664D57	454	FPrintScan	PR01161	TUBULIN	182	195	1.6e-101	T	14-Apr-2010	IPR000217	Tubulin	Molecular Function: GTP binding (GO:0005525), Cellular Component: microtubule (GO:0005874), Biological Process: microtubule-based process (GO:0007017)
FBPP0072177	573DD088E5664D57	454	FPrintScan	PR01161	TUBULIN	196	216	1.6e-101	T	14-Apr-2010	IPR000217	Tubulin	Molecular Function: GTP binding (GO:0005525), Cellular Component: microtubule (GO:0005874), Biological Process: microtubule-based process (GO:0007017)
FBPP0072177	573DD088E5664D57	454	FPrintScan	PR01161	TUBULIN	376	404	1.6e-101	T	14-Apr-2010	IPR000217	Tubulin	Molecular Function: GTP binding (GO:0005525), Cellular Component: microtubule (GO:0005874), Biological Process: microtubule-based process (GO:0007017)
FBPP0072177	573DD088E5664D57	454	HMMPanther	PTHR11588:SF9	TUBULIN BETA CHAIN	134	449	1.5e-253	T	14-Apr-2010	IPR002453	Beta tubulin	Molecular Function: structural molecule activity (GO:0005198), Molecular Function: GTP binding (GO:0005525), Cellular Component: microtubule (GO:0005874), Biological Process: microtubule-based movement (GO:0007018)
FBPP0072177	573DD088E5664D57	454	HMMPanther	PTHR11588	TUBULIN	134	449	1.5e-253	T	14-Apr-2010	IPR000217	Tubulin	Molecular Function: GTP binding (GO:0005525), Cellular Component: microtubule (GO:0005874), Biological Process: microtubule-based process (GO:0007017)
FBPP0072177	573DD088E5664D57	454	HMMPfam	PF00091	Tubulin	3	228	1.9e-68	T	14-Apr-2010	IPR003008	Tubulin/FtsZ, GTPase domain	Cellular Component: protein complex (GO:0043234), Biological Process: protein polymerization (GO:0051258)
FBPP0072177	573DD088E5664D57	454	HMMPfam	PF03953	Tubulin_C	267	388	1.4e-50	T	14-Apr-2010	IPR018316	Tubulin/FtsZ, 2-layer sandwich domain	Molecular Function: GTPase activity (GO:0003924), Molecular Function: GTP binding (GO:0005525), Cellular Component: protein complex (GO:0043234), Biological Process: protein polymerization (GO:0051258)
FBPP0072177	573DD088E5664D57	454	PatternScan	PS00227	TUBULIN	146	152	NA	T	14-Apr-2010	IPR017975	Tubulin, conserved site	Molecular Function: GTP binding (GO:0005525), Cellular Component: microtubule (GO:0005874), Biological Process: microtubule-based process (GO:0007017)
FBPP0072177	573DD088E5664D57	454	PatternScan	PS00228	TUBULIN_B_AUTOREG	1	4	NA	T	14-Apr-2010	IPR013838	Beta tubulin, autoregulation binding site	
FBPP0072355	82127EA0DFED6089	863	TMHMM	tmhmm	transmembrane_regions	840	860	NA	?	14-Apr-2010	NULL	NULL
FBPP0072355	82127EA0DFED6089	863	SignalPHMM	SignalP	signal-peptide	1	46	NA	?	14-Apr-2010	NULL	NULL
FBPP0072365	FC2BC0A7336F636D	772	superfamily	SSF81296	E set domains	498	750	7.4e-79	T	14-Apr-2010	IPR014756	Immunoglobulin E-set	
FBPP0072365	FC2BC0A7336F636D	772	superfamily	SSF48056	Di-copper centre-containing domain	238	497	2e-70	T	14-Apr-2010	IPR008922	Di-copper centre-containing	
FBPP0072365	FC2BC0A7336F636D	772	superfamily	SSF48050	Hemocyanin, N-terminal domain	29	157	2.3e-44	T	14-Apr-2010	IPR005204	Hemocyanin, N-terminal	
FBPP0072365	FC2BC0A7336F636D	772	HMMPfam	PF00372	Hemocyanin_M	159	491	1e-85	T	14-Apr-2010	IPR000896	Hemocyanin, copper-containing	Molecular Function: oxygen transporter activity (GO:0005344), Biological Process: transport (GO:0006810)
FBPP0072365	FC2BC0A7336F636D	772	HMMPfam	PF03723	Hemocyanin_C	498	748	9.1e-81	T	14-Apr-2010	IPR005203	Hemocyanin, C-terminal	
FBPP0072365	FC2BC0A7336F636D	772	HMMPfam	PF03722	Hemocyanin_N	31	154	1.7e-41	T	14-Apr-2010	IPR005204	Hemocyanin, N-terminal	
FBPP0072365	FC2BC0A7336F636D	772	SignalPHMM	SignalP	signal-peptide	1	16	NA	?	14-Apr-2010	NULL	NULL
FBPP0072365	FC2BC0A7336F636D	772	HMMPanther	PTHR11511:SF5	ARYLPHORIN-RELATED	277	762	0	T	14-Apr-2010	IPR015563	Hemocyanin related larval storage protein arylphorin related	
FBPP0072365	FC2BC0A7336F636D	772	HMMPanther	PTHR11511	INSECT HEMOCYANIN-RELATED	277	762	0	T	14-Apr-2010	IPR013788	Arthropod hemocyanin/insect LSP	Molecular Function: oxygen transporter activity (GO:0005344), Biological Process: transport (GO:0006810)
FBPP0072365	FC2BC0A7336F636D	772	FPrintScan	PR00187	HAEMOCYANIN	280	293	7.6e-18	T	14-Apr-2010	IPR000896	Hemocyanin, copper-containing	Molecular Function: oxygen transporter activity (GO:0005344), Biological Process: transport (GO:0006810)
FBPP0072365	FC2BC0A7336F636D	772	FPrintScan	PR00187	HAEMOCYANIN	294	311	7.6e-18	T	14-Apr-2010	IPR000896	Hemocyanin, copper-containing	Molecular Function: oxygen transporter activity (GO:0005344), Biological Process: transport (GO:0006810)
FBPP0072365	FC2BC0A7336F636D	772	FPrintScan	PR00187	HAEMOCYANIN	327	339	7.6e-18	T	14-Apr-2010	IPR000896	Hemocyanin, copper-containing	Molecular Function: oxygen transporter activity (GO:0005344), Biological Process: transport (GO:0006810)
FBPP0072365	FC2BC0A7336F636D	772	FPrintScan	PR00187	HAEMOCYANIN	475	490	7.6e-18	T	14-Apr-2010	IPR000896	Hemocyanin, copper-containing	Molecular Function: oxygen transporter activity (GO:0005344), Biological Process: transport (GO:0006810)
FBPP0072365	FC2BC0A7336F636D	772	PatternScan	PS00210	HEMOCYANIN_2	472	480	NA	T	14-Apr-2010	IPR000896	Hemocyanin, copper-containing	Molecular Function: oxygen transporter activity (GO:0005344), Biological Process: transport (GO:0006810)
FBPP0072973	308B48E95B15C979	261	SignalPHMM	SignalP	signal-peptide	1	19	NA	?	14-Apr-2010	NULL	NULL
FBPP0072973	308B48E95B15C979	261	HMMPfam	PF06757	Ins_allergen_rp	44	220	1.1e-41	T	14-Apr-2010	NULL	NULL	
FBPP0072973	308B48E95B15C979	261	TMHMM	tmhmm	transmembrane_regions	5	25	NA	?	14-Apr-2010	NULL	NULL
FBPP0073263	B89206F2989B0211	450	SignalPHMM	SignalP	signal-peptide	1	24	NA	?	14-Apr-2010	NULL	NULL
FBPP0073263	B89206F2989B0211	450	HMMPanther	PTHR22953	ACID PHOSPHATASE RELATED	133	441	4.6e-110	T	14-Apr-2010	NULL	NULL	
FBPP0073263	B89206F2989B0211	450	TMHMM	tmhmm	transmembrane_regions	5	23	NA	?	14-Apr-2010	NULL	NULL
FBPP0073263	B89206F2989B0211	450	superfamily	SSF56300	Metallo-dependent phosphatases	134	444	2.2e-69	T	14-Apr-2010	NULL	NULL	
FBPP0073263	B89206F2989B0211	450	superfamily	SSF49363	Purple acid phosphatase, N-terminal domain	20	134	1.6e-25	T	14-Apr-2010	IPR008963	Purple acid phosphatase-like, N-terminal	Molecular Function: acid phosphatase activity (GO:0003993), Molecular Function: metal ion binding (GO:0046872)
FBPP0073263	B89206F2989B0211	450	HMMPfam	PF00149	Metallophos	143	346	1.9e-24	T	14-Apr-2010	IPR004843	Metallophosphoesterase	Molecular Function: hydrolase activity (GO:0016787)
FBPP0073523	5B550296A5F0DEB8	655	FPrintScan	PR00786	NEPRILYSIN	462	474	1e-07	T	14-Apr-2010	IPR018497	Peptidase M13, neprilysin, C-terminal	Molecular Function: metalloendopeptidase activity (GO:0004222), Biological Process: proteolysis (GO:0006508)
FBPP0073523	5B550296A5F0DEB8	655	FPrintScan	PR00786	NEPRILYSIN	480	492	1e-07	T	14-Apr-2010	IPR018497	Peptidase M13, neprilysin, C-terminal	Molecular Function: metalloendopeptidase activity (GO:0004222), Biological Process: proteolysis (GO:0006508)
FBPP0073523	5B550296A5F0DEB8	655	FPrintScan	PR00786	NEPRILYSIN	506	522	1e-07	T	14-Apr-2010	IPR018497	Peptidase M13, neprilysin, C-terminal	Molecular Function: metalloendopeptidase activity (GO:0004222), Biological Process: proteolysis (GO:0006508)
FBPP0073523	5B550296A5F0DEB8	655	FPrintScan	PR00786	NEPRILYSIN	569	580	1e-07	T	14-Apr-2010	IPR018497	Peptidase M13, neprilysin, C-terminal	Molecular Function: metalloendopeptidase activity (GO:0004222), Biological Process: proteolysis (GO:0006508)
FBPP0073523	5B550296A5F0DEB8	655	HMMPanther	PTHR11733:SF5	ZINC METALLOPROTEASE (INSECT)	30	655	2.4e-237	T	14-Apr-2010	NULL	NULL	
FBPP0073523	5B550296A5F0DEB8	655	HMMPanther	PTHR11733	ZINC METALLOPROTEASE FAMILY M13 NEPRILYSIN-RELATED	30	655	2.4e-237	T	14-Apr-2010	IPR000718	Peptidase M13, neprilysin	Molecular Function: metalloendopeptidase activity (GO:0004222), Biological Process: proteolysis (GO:0006508)
FBPP0073523	5B550296A5F0DEB8	655	SignalPHMM	SignalP	signal-peptide	1	25	NA	?	14-Apr-2010	NULL	NULL
FBPP0073523	5B550296A5F0DEB8	655	HMMPfam	PF05649	Peptidase_M13_N	43	413	5.2e-46	T	14-Apr-2010	IPR008753	Peptidase M13	Biological Process: proteolysis (GO:0006508), Molecular Function: metallopeptidase activity (GO:0008237)
FBPP0073523	5B550296A5F0DEB8	655	HMMPfam	PF01431	Peptidase_M13	470	654	5.3e-25	T	14-Apr-2010	IPR018497	Peptidase M13, neprilysin, C-terminal	Molecular Function: metalloendopeptidase activity (GO:0004222), Biological Process: proteolysis (GO:0006508)
FBPP0073523	5B550296A5F0DEB8	655	superfamily	SSF55486	Metalloproteases ("zincins"), catalytic domain	18	655	6.6e-109	T	14-Apr-2010	NULL	NULL	
FBPP0073966	73CAF8631BEE9BA3	1678	superfamily	SSF50989	Clathrin heavy-chain terminal domain	3	330	4.5e-156	T	14-Apr-2010	IPR001473	Clathrin, heavy chain, propeller, N-terminal	Molecular Function: structural molecule activity (GO:0005198), Molecular Function: protein binding (GO:0005515), Biological Process: intracellular protein transport (GO:0006886), Biological Process: vesicle-mediated transport (GO:0016192), Cellular Component: clathrin coat of trans-Golgi network vesicle (GO:0030130), Cellular Component: clathrin coat of coated pit (GO:0030132)
FBPP0073966	73CAF8631BEE9BA3	1678	superfamily	SSF48371	ARM repeat	1183	1518	5.3e-113	T	14-Apr-2010	IPR016024	Armadillo-type fold	Molecular Function: binding (GO:0005488)
FBPP0073966	73CAF8631BEE9BA3	1678	superfamily	SSF48371	ARM repeat	887	1182	1.7e-82	T	14-Apr-2010	IPR016024	Armadillo-type fold	Molecular Function: binding (GO:0005488)
FBPP0073966	73CAF8631BEE9BA3	1678	superfamily	SSF48371	ARM repeat	445	866	1.2e-71	T	14-Apr-2010	IPR016024	Armadillo-type fold	Molecular Function: binding (GO:0005488)
FBPP0073966	73CAF8631BEE9BA3	1678	superfamily	SSF48371	ARM repeat	331	488	8.6e-60	T	14-Apr-2010	IPR016024	Armadillo-type fold	Molecular Function: binding (GO:0005488)
FBPP0073966	73CAF8631BEE9BA3	1678	HMMSmart	SM00299	CLH	538	680	4.2e-38	T	14-Apr-2010	IPR000547	Clathrin, heavy chain/VPS, 7-fold repeat	Molecular Function: protein binding (GO:0005515), Biological Process: intracellular protein transport (GO:0006886), Biological Process: vesicle-mediated transport (GO:0016192)
FBPP0073966	73CAF8631BEE9BA3	1678	HMMSmart	SM00299	CLH	687	829	3e-40	T	14-Apr-2010	IPR000547	Clathrin, heavy chain/VPS, 7-fold repeat	Molecular Function: protein binding (GO:0005515), Biological Process: intracellular protein transport (GO:0006886), Biological Process: vesicle-mediated transport (GO:0016192)
FBPP0073966	73CAF8631BEE9BA3	1678	HMMSmart	SM00299	CLH	834	973	1.1e-38	T	14-Apr-2010	IPR000547	Clathrin, heavy chain/VPS, 7-fold repeat	Molecular Function: protein binding (GO:0005515), Biological Process: intracellular protein transport (GO:0006886), Biological Process: vesicle-mediated transport (GO:0016192)
FBPP0073966	73CAF8631BEE9BA3	1678	HMMSmart	SM00299	CLH	980	1125	4.7e-40	T	14-Apr-2010	IPR000547	Clathrin, heavy chain/VPS, 7-fold repeat	Molecular Function: protein binding (GO:0005515), Biological Process: intracellular protein transport (GO:0006886), Biological Process: vesicle-mediated transport (GO:0016192)
FBPP0073966	73CAF8631BEE9BA3	1678	HMMSmart	SM00299	CLH	1129	1270	1.5e-34	T	14-Apr-2010	IPR000547	Clathrin, heavy chain/VPS, 7-fold repeat	Molecular Function: protein binding (GO:0005515), Biological Process: intracellular protein transport (GO:0006886), Biological Process: vesicle-mediated transport (GO:0016192)
FBPP0073966	73CAF8631BEE9BA3	1678	HMMSmart	SM00299	CLH	1275	1421	8e-40	T	14-Apr-2010	IPR000547	Clathrin, heavy chain/VPS, 7-fold repeat	Molecular Function: protein binding (GO:0005515), Biological Process: intracellular protein transport (GO:0006886), Biological Process: vesicle-mediated transport (GO:0016192)
FBPP0073966	73CAF8631BEE9BA3	1678	HMMSmart	SM00299	CLH	1424	1583	1.4e-38	T	14-Apr-2010	IPR000547	Clathrin, heavy chain/VPS, 7-fold repeat	Molecular Function: protein binding (GO:0005515), Biological Process: intracellular protein transport (GO:0006886), Biological Process: vesicle-mediated transport (GO:0016192)
FBPP0073966	73CAF8631BEE9BA3	1678	HMMPfam	PF00637	Clathrin	544	679	4.2e-22	T	14-Apr-2010	NULL	NULL	
FBPP0073966	73CAF8631BEE9BA3	1678	HMMPfam	PF00637	Clathrin	689	827	1.4e-24	T	14-Apr-2010	NULL	NULL	
FBPP0073966	73CAF8631BEE9BA3	1678	HMMPfam	PF00637	Clathrin	840	971	7e-29	T	14-Apr-2010	NULL	NULL	
FBPP0073966	73CAF8631BEE9BA3	1678	HMMPfam	PF00637	Clathrin	980	1120	1.8e-33	T	14-Apr-2010	NULL	NULL	
FBPP0073966	73CAF8631BEE9BA3	1678	HMMPfam	PF00637	Clathrin	1130	1268	1.3e-26	T	14-Apr-2010	NULL	NULL	
FBPP0073966	73CAF8631BEE9BA3	1678	HMMPfam	PF00637	Clathrin	1276	1418	8.6e-32	T	14-Apr-2010	NULL	NULL	
FBPP0073966	73CAF8631BEE9BA3	1678	HMMPfam	PF00637	Clathrin	1426	1562	4.1e-30	T	14-Apr-2010	NULL	NULL	
FBPP0073966	73CAF8631BEE9BA3	1678	HMMPfam	PF01394	Clathrin_propel	149	187	1.1e-06	T	14-Apr-2010	IPR022365	Clathrin, heavy chain, propeller repeat	
FBPP0073966	73CAF8631BEE9BA3	1678	HMMPfam	PF01394	Clathrin_propel	199	234	9.6e-05	T	14-Apr-2010	IPR022365	Clathrin, heavy chain, propeller repeat	
FBPP0073966	73CAF8631BEE9BA3	1678	HMMPfam	PF09268	Clathrin-link	331	354	2.5e-12	T	14-Apr-2010	IPR015348	Clathrin, heavy chain, linker, core motif	Molecular Function: structural molecule activity (GO:0005198), Molecular Function: protein binding (GO:0005515), Biological Process: intracellular protein transport (GO:0006886), Biological Process: vesicle-mediated transport (GO:0016192), Cellular Component: clathrin coat of trans-Golgi network vesicle (GO:0030130), Cellular Component: clathrin coat of coated pit (GO:0030132)
FBPP0073966	73CAF8631BEE9BA3	1678	HMMPanther	PTHR10292:SF1	CLATHRIN HEAVY CHAIN	5	1676	0	T	14-Apr-2010	NULL	NULL	
FBPP0073966	73CAF8631BEE9BA3	1678	HMMPanther	PTHR10292	CLATHRIN HEAVY CHAIN	5	1676	0	T	14-Apr-2010	NULL	NULL	
FBPP0073966	73CAF8631BEE9BA3	1678	HMMPIR	PIRSF002290	Clathrin heavy chain	1	1670	0	T	14-Apr-2010	IPR016341	Clathrin, heavy chain	
FBPP0073966	73CAF8631BEE9BA3	1678	PatternScan	PS00626	RCC1_2	223	233	NA	?	14-Apr-2010	IPR000408	Regulator of chromosome condensation, RCC1	
FBPP0074086	E70529088E255DEA	156	HMMPfam	PF01090	Ribosomal_S19e	4	141	1e-56	T	14-Apr-2010	IPR001266	Ribosomal protein S19e	Molecular Function: structural constituent of ribosome (GO:0003735), Cellular Component: intracellular (GO:0005622), Cellular Component: ribosome (GO:0005840), Biological Process: translation (GO:0006412)
FBPP0074086	E70529088E255DEA	156	HMMPanther	PTHR11710	40S RIBOSOMAL PROTEIN S19	1	152	4.6e-89	T	14-Apr-2010	IPR001266	Ribosomal protein S19e	Molecular Function: structural constituent of ribosome (GO:0003735), Cellular Component: intracellular (GO:0005622), Cellular Component: ribosome (GO:0005840), Biological Process: translation (GO:0006412)
FBPP0074086	E70529088E255DEA	156	BlastProDom	PD003854	RS19A_DROME_P39018;	5	119	3e-63	T	14-Apr-2010	IPR001266	Ribosomal protein S19e	Molecular Function: structural constituent of ribosome (GO:0003735), Cellular Component: intracellular (GO:0005622), Cellular Component: ribosome (GO:0005840), Biological Process: translation (GO:0006412)
FBPP0074086	E70529088E255DEA	156	superfamily	SSF46785	"Winged helix" DNA-binding domain	48	136	3.5e-07	T	14-Apr-2010	NULL	NULL	
FBPP0074086	E70529088E255DEA	156	PatternScan	PS00628	RIBOSOMAL_S19E	89	108	NA	T	14-Apr-2010	IPR018277	Ribosomal protein S19e, conserved site	Molecular Function: structural constituent of ribosome (GO:0003735), Cellular Component: intracellular (GO:0005622), Cellular Component: ribosome (GO:0005840), Biological Process: translation (GO:0006412)
FBPP0074167	4AC06DA4C48CF286	411	superfamily	SSF53474	alpha/beta-Hydrolases	64	370	5.5e-70	T	14-Apr-2010	NULL	NULL	
FBPP0074167	4AC06DA4C48CF286	411	TMHMM	tmhmm	transmembrane_regions	10	30	NA	?	14-Apr-2010	NULL	NULL
FBPP0074167	4AC06DA4C48CF286	411	HMMPfam	PF00151	Lipase	88	369	8.1e-58	T	14-Apr-2010	IPR013818	Lipase, N-terminal	
FBPP0074167	4AC06DA4C48CF286	411	SignalPHMM	SignalP	signal-peptide	1	25	NA	?	14-Apr-2010	NULL	NULL
FBPP0074167	4AC06DA4C48CF286	411	HMMPanther	PTHR11610:SF11	VITELLOGENIN I, III	62	404	1.7e-207	T	14-Apr-2010	NULL	NULL	
FBPP0074167	4AC06DA4C48CF286	411	HMMPanther	PTHR11610	LIPASE	62	404	1.7e-207	T	14-Apr-2010	IPR000734	Lipase	Molecular Function: catalytic activity (GO:0003824), Biological Process: lipid metabolic process (GO:0006629)
FBPP0074549	64426D3BE3983BB4	354	superfamily	SSF53659	Isocitrate/Isopropylmalate dehydrogenase-like	1	354	3.7e-126	T	14-Apr-2010	NULL	NULL	
FBPP0074549	64426D3BE3983BB4	354	HMMPanther	PTHR11835:SF5	ISOCITRATE DEHYDROGENASE [NAD]	41	354	7.5e-198	T	14-Apr-2010	NULL	NULL	
FBPP0074549	64426D3BE3983BB4	354	HMMPanther	PTHR11835	DECARBOXYLATING DEHYDROGENASES-ISOCITRATE, ISOPROPYLMALATE, TARTRATE	41	354	7.5e-198	T	14-Apr-2010	IPR001804	Isocitrate/isopropylmalate dehydrogenase	Molecular Function: magnesium ion binding (GO:0000287), Molecular Function: oxidoreductase activity, acting on the CH-OH group of donors, NAD or NADP as acceptor (GO:0016616), Molecular Function: NAD or NADH binding (GO:0051287), Biological Process: oxidation reduction (GO:0055114)
FBPP0074549	64426D3BE3983BB4	354	PatternScan	PS00470	IDH_IMDH	246	265	NA	T	14-Apr-2010	IPR019818	Isocitrate/isopropylmalate dehydrogenase, conserved site	Molecular Function: magnesium ion binding (GO:0000287), Molecular Function: oxidoreductase activity, acting on the CH-OH group of donors, NAD or NADP as acceptor (GO:0016616), Molecular Function: NAD or NADH binding (GO:0051287), Biological Process: oxidation reduction (GO:0055114)
FBPP0074549	64426D3BE3983BB4	354	HMMTigr	TIGR00175	mito_nad_idh: isocitrate dehydrogenase, NAD	22	354	1.5e-219	T	14-Apr-2010	IPR004434	Isocitrate dehydrogenase NAD-dependent, mitochondrial	Molecular Function: isocitrate dehydrogenase (NAD+) activity (GO:0004449), Cellular Component: mitochondrion (GO:0005739), Biological Process: tricarboxylic acid cycle (GO:0006099), Biological Process: oxidation reduction (GO:0055114)
FBPP0074549	64426D3BE3983BB4	354	HMMPfam	PF00180	Iso_dh	26	350	9.8e-104	T	14-Apr-2010	IPR001804	Isocitrate/isopropylmalate dehydrogenase	Molecular Function: magnesium ion binding (GO:0000287), Molecular Function: oxidoreductase activity, acting on the CH-OH group of donors, NAD or NADP as acceptor (GO:0016616), Molecular Function: NAD or NADH binding (GO:0051287), Biological Process: oxidation reduction (GO:0055114)
FBPP0074612	5BFEB30BC453F9B4	362	TMHMM	tmhmm	transmembrane_regions	5	25	NA	?	14-Apr-2010	NULL	NULL
FBPP0074612	5BFEB30BC453F9B4	362	HMMSmart	SM00093	SERPIN	6	359	4.5e-07	T	14-Apr-2010	IPR000215	Protease inhibitor I4, serpin	Molecular Function: serine-type endopeptidase inhibitor activity (GO:0004867)
FBPP0074612	5BFEB30BC453F9B4	362	SignalPHMM	SignalP	signal-peptide	1	23	NA	?	14-Apr-2010	NULL	NULL
FBPP0074612	5BFEB30BC453F9B4	362	HMMPanther	PTHR11461:SF23	SERINE PROTEASE INHIBITOR, SERPIN	101	359	1.7e-103	T	14-Apr-2010	NULL	NULL	
FBPP0074612	5BFEB30BC453F9B4	362	HMMPanther	PTHR11461	SERINE PROTEASE INHIBITOR, SERPIN	101	359	1.7e-103	T	14-Apr-2010	IPR000215	Protease inhibitor I4, serpin	Molecular Function: serine-type endopeptidase inhibitor activity (GO:0004867)
FBPP0074612	5BFEB30BC453F9B4	362	superfamily	SSF56574	Serpins	11	359	1.2e-48	T	14-Apr-2010	IPR000215	Protease inhibitor I4, serpin	Molecular Function: serine-type endopeptidase inhibitor activity (GO:0004867)
FBPP0074612	5BFEB30BC453F9B4	362	HMMPfam	PF00079	Serpin	13	355	5.8e-41	T	14-Apr-2010	IPR000215	Protease inhibitor I4, serpin	Molecular Function: serine-type endopeptidase inhibitor activity (GO:0004867)
FBPP0074923	274E17089159AFC9	180	HMMSmart	SM00696	DM9	25	96	1.6e-28	T	14-Apr-2010	IPR006616	Protein of unknown function DM9	
FBPP0074923	274E17089159AFC9	180	HMMSmart	SM00696	DM9	100	172	3e-30	T	14-Apr-2010	IPR006616	Protein of unknown function DM9	
FBPP0074923	274E17089159AFC9	180	HMMPfam	PF11901	DUF3421	44	159	1.9e-31	T	14-Apr-2010	NULL	NULL	
FBPP0074923	274E17089159AFC9	180	SignalPHMM	SignalP	signal-peptide	1	17	NA	?	14-Apr-2010	NULL	NULL
FBPP0075023	A833C1AE5B367958	1008	HMMTigr	TIGR00239	2oxo_dh_E1: oxoglutarate dehydrogenase (suc	53	1006	6.3e-315	T	14-Apr-2010	IPR011603	2-oxoglutarate dehydrogenase, E1 component	Molecular Function: oxoglutarate dehydrogenase (succinyl-transferring) activity (GO:0004591), Biological Process: glycolysis (GO:0006096), Molecular Function: thiamin pyrophosphate binding (GO:0030976)
FBPP0075023	A833C1AE5B367958	1008	superfamily	SSF52518	Thiamin diphosphate-binding fold (THDP-binding)	127	585	1.5e-96	T	14-Apr-2010	NULL	NULL	
FBPP0075023	A833C1AE5B367958	1008	superfamily	SSF52518	Thiamin diphosphate-binding fold (THDP-binding)	640	881	5.5e-45	T	14-Apr-2010	NULL	NULL	
FBPP0075023	A833C1AE5B367958	1008	HMMPIR	PIRSF000157	2-oxoglutarate dehydrogenase, E1 component	30	1007	0	T	14-Apr-2010	IPR011603	2-oxoglutarate dehydrogenase, E1 component	Molecular Function: oxoglutarate dehydrogenase (succinyl-transferring) activity (GO:0004591), Biological Process: glycolysis (GO:0006096), Molecular Function: thiamin pyrophosphate binding (GO:0030976)
FBPP0075023	A833C1AE5B367958	1008	HMMPanther	PTHR23152	2-OXOGLUTARATE DEHYDROGENASE	393	1007	0	T	14-Apr-2010	IPR011603	2-oxoglutarate dehydrogenase, E1 component	Molecular Function: oxoglutarate dehydrogenase (succinyl-transferring) activity (GO:0004591), Biological Process: glycolysis (GO:0006096), Molecular Function: thiamin pyrophosphate binding (GO:0030976)
FBPP0075023	A833C1AE5B367958	1008	HMMPfam	PF00676	E1_dh	253	573	5.4e-77	T	14-Apr-2010	IPR001017	Dehydrogenase, E1 component	Biological Process: metabolic process (GO:0008152), Molecular Function: oxidoreductase activity, acting on the aldehyde or oxo group of donors, disulfide as acceptor (GO:0016624)
FBPP0075023	A833C1AE5B367958	1008	HMMPfam	PF02779	Transket_pyr	644	858	1.2e-66	T	14-Apr-2010	IPR005475	Transketolase-like, pyrimidine-binding domain	
FBPP0075508	5F51DBB8E1089244	549	HMMPanther	PTHR12411:SF47	SUBFAMILY NOT NAMED	227	549	1.2e-268	T	14-Apr-2010	NULL	NULL	
FBPP0075508	5F51DBB8E1089244	549	HMMPanther	PTHR12411	CYSTEINE PROTEASE FAMILY C1-RELATED	227	549	1.2e-268	T	14-Apr-2010	IPR013128	Peptidase C1A, papain	Molecular Function: cysteine-type peptidase activity (GO:0008234)
FBPP0075508	5F51DBB8E1089244	549	PatternScan	PS00139	THIOL_PROTEASE_CYS	348	359	NA	T	14-Apr-2010	IPR000169	Peptidase, cysteine peptidase active site	Molecular Function: cysteine-type endopeptidase activity (GO:0004197), Biological Process: proteolysis (GO:0006508)
FBPP0075508	5F51DBB8E1089244	549	PatternScan	PS00639	THIOL_PROTEASE_HIS	495	505	NA	T	14-Apr-2010	IPR000169	Peptidase, cysteine peptidase active site	Molecular Function: cysteine-type endopeptidase activity (GO:0004197), Biological Process: proteolysis (GO:0006508)
FBPP0075508	5F51DBB8E1089244	549	PatternScan	PS00640	THIOL_PROTEASE_ASN	512	531	NA	T	14-Apr-2010	IPR000169	Peptidase, cysteine peptidase active site	Molecular Function: cysteine-type endopeptidase activity (GO:0004197), Biological Process: proteolysis (GO:0006508)
FBPP0075508	5F51DBB8E1089244	549	superfamily	SSF54001	Cysteine proteinases	235	549	3e-96	T	14-Apr-2010	NULL	NULL	
FBPP0075508	5F51DBB8E1089244	549	SignalPHMM	SignalP	signal-peptide	1	19	NA	?	14-Apr-2010	NULL	NULL
FBPP0075508	5F51DBB8E1089244	549	HMMSmart	SM00645	Pept_C1	330	548	1.2e-96	T	14-Apr-2010	IPR000668	Peptidase C1A, papain C-terminal	Biological Process: proteolysis (GO:0006508), Molecular Function: cysteine-type peptidase activity (GO:0008234)
FBPP0075508	5F51DBB8E1089244	549	FPrintScan	PR00705	PAPAIN	348	363	8.9e-09	T	14-Apr-2010	IPR000668	Peptidase C1A, papain C-terminal	Biological Process: proteolysis (GO:0006508), Molecular Function: cysteine-type peptidase activity (GO:0008234)
FBPP0075508	5F51DBB8E1089244	549	FPrintScan	PR00705	PAPAIN	497	507	8.9e-09	T	14-Apr-2010	IPR000668	Peptidase C1A, papain C-terminal	Biological Process: proteolysis (GO:0006508), Molecular Function: cysteine-type peptidase activity (GO:0008234)
FBPP0075508	5F51DBB8E1089244	549	FPrintScan	PR00705	PAPAIN	512	518	8.9e-09	T	14-Apr-2010	IPR000668	Peptidase C1A, papain C-terminal	Biological Process: proteolysis (GO:0006508), Molecular Function: cysteine-type peptidase activity (GO:0008234)
FBPP0075508	5F51DBB8E1089244	549	HMMPfam	PF00112	Peptidase_C1	330	546	3.2e-71	T	14-Apr-2010	IPR000668	Peptidase C1A, papain C-terminal	Biological Process: proteolysis (GO:0006508), Molecular Function: cysteine-type peptidase activity (GO:0008234)
FBPP0075508	5F51DBB8E1089244	549	HMMPfam	PF08246	Inhibitor_I29	245	300	3.4e-14	T	14-Apr-2010	IPR013201	Proteinase inhibitor I29, cathepsin propeptide	
FBPP0075645	61214ADC778D319A	1462	HMMPfam	PF00102	Y_phosphatase	917	1154	3e-87	T	14-Apr-2010	IPR000242	Protein-tyrosine phosphatase, receptor/non-receptor type	Molecular Function: protein tyrosine phosphatase activity (GO:0004725), Biological Process: protein amino acid dephosphorylation (GO:0006470)
FBPP0075645	61214ADC778D319A	1462	HMMPfam	PF00102	Y_phosphatase	1213	1448	2.5e-65	T	14-Apr-2010	IPR000242	Protein-tyrosine phosphatase, receptor/non-receptor type	Molecular Function: protein tyrosine phosphatase activity (GO:0004725), Biological Process: protein amino acid dephosphorylation (GO:0006470)
FBPP0075645	61214ADC778D319A	1462	HMMPfam	PF00041	fn3	244	320	3.6e-10	T	14-Apr-2010	IPR003961	Fibronectin, type III	
FBPP0075645	61214ADC778D319A	1462	HMMPfam	PF00041	fn3	340	425	1.4e-10	T	14-Apr-2010	IPR003961	Fibronectin, type III	
FBPP0075645	61214ADC778D319A	1462	HMMPfam	PF00041	fn3	452	532	2.4e-06	T	14-Apr-2010	IPR003961	Fibronectin, type III	
FBPP0075645	61214ADC778D319A	1462	HMMPfam	PF07686	V-set	35	119	4.2e-05	T	14-Apr-2010	IPR013106	Immunoglobulin V-set	
FBPP0075645	61214ADC778D319A	1462	PatternScan	PS00383	TYR_PHOSPHATASE_1	1095	1105	NA	T	14-Apr-2010	IPR016130	Protein-tyrosine phosphatase, active site	Molecular Function: protein tyrosine phosphatase activity (GO:0004725), Biological Process: dephosphorylation (GO:0016311), Molecular Function: phosphatase activity (GO:0016791)
FBPP0075645	61214ADC778D319A	1462	PatternScan	PS00383	TYR_PHOSPHATASE_1	1389	1399	NA	T	14-Apr-2010	IPR016130	Protein-tyrosine phosphatase, active site	Molecular Function: protein tyrosine phosphatase activity (GO:0004725), Biological Process: dephosphorylation (GO:0016311), Molecular Function: phosphatase activity (GO:0016791)
FBPP0075645	61214ADC778D319A	1462	SignalPHMM	SignalP	signal-peptide	1	28	NA	?	14-Apr-2010	NULL	NULL
FBPP0075645	61214ADC778D319A	1462	ProfileScan	PS50055	TYR_PHOSPHATASE_PTP	893	1156	53.588	T	14-Apr-2010	IPR000242	Protein-tyrosine phosphatase, receptor/non-receptor type	Molecular Function: protein tyrosine phosphatase activity (GO:0004725), Biological Process: protein amino acid dephosphorylation (GO:0006470)
FBPP0075645	61214ADC778D319A	1462	ProfileScan	PS50055	TYR_PHOSPHATASE_PTP	1187	1450	46.282	T	14-Apr-2010	IPR000242	Protein-tyrosine phosphatase, receptor/non-receptor type	Molecular Function: protein tyrosine phosphatase activity (GO:0004725), Biological Process: protein amino acid dephosphorylation (GO:0006470)
FBPP0075645	61214ADC778D319A	1462	ProfileScan	PS50056	TYR_PHOSPHATASE_2	1076	1147	20.250	T	14-Apr-2010	IPR000387	Dual-specific/protein-tyrosine phosphatase, conserved region	Biological Process: dephosphorylation (GO:0016311), Molecular Function: phosphatase activity (GO:0016791)
FBPP0075645	61214ADC778D319A	1462	ProfileScan	PS50056	TYR_PHOSPHATASE_2	1362	1441	16.406	T	14-Apr-2010	IPR000387	Dual-specific/protein-tyrosine phosphatase, conserved region	Biological Process: dephosphorylation (GO:0016311), Molecular Function: phosphatase activity (GO:0016791)
FBPP0075645	61214ADC778D319A	1462	ProfileScan	PS50835	IG_LIKE	38	125	6.687	T	14-Apr-2010	IPR007110	Immunoglobulin-like	
FBPP0075645	61214ADC778D319A	1462	ProfileScan	PS50835	IG_LIKE	131	230	10.226	T	14-Apr-2010	IPR007110	Immunoglobulin-like	
FBPP0075645	61214ADC778D319A	1462	ProfileScan	PS50853	FN3	234	327	14.368	T	14-Apr-2010	IPR003961	Fibronectin, type III	
FBPP0075645	61214ADC778D319A	1462	ProfileScan	PS50853	FN3	338	432	12.250	T	14-Apr-2010	IPR003961	Fibronectin, type III	
FBPP0075645	61214ADC778D319A	1462	ProfileScan	PS50853	FN3	436	540	13.010	T	14-Apr-2010	IPR003961	Fibronectin, type III	
FBPP0075645	61214ADC778D319A	1462	FPrintScan	PR00700	PRTYPHPHTASE	946	953	9.5e-32	T	14-Apr-2010	IPR000242	Protein-tyrosine phosphatase, receptor/non-receptor type	Molecular Function: protein tyrosine phosphatase activity (GO:0004725), Biological Process: protein amino acid dephosphorylation (GO:0006470)
FBPP0075645	61214ADC778D319A	1462	FPrintScan	PR00700	PRTYPHPHTASE	962	982	9.5e-32	T	14-Apr-2010	IPR000242	Protein-tyrosine phosphatase, receptor/non-receptor type	Molecular Function: protein tyrosine phosphatase activity (GO:0004725), Biological Process: protein amino acid dephosphorylation (GO:0006470)
FBPP0075645	61214ADC778D319A	1462	FPrintScan	PR00700	PRTYPHPHTASE	1053	1070	9.5e-32	T	14-Apr-2010	IPR000242	Protein-tyrosine phosphatase, receptor/non-receptor type	Molecular Function: protein tyrosine phosphatase activity (GO:0004725), Biological Process: protein amino acid dephosphorylation (GO:0006470)
FBPP0075645	61214ADC778D319A	1462	FPrintScan	PR00700	PRTYPHPHTASE	1092	1110	9.5e-32	T	14-Apr-2010	IPR000242	Protein-tyrosine phosphatase, receptor/non-receptor type	Molecular Function: protein tyrosine phosphatase activity (GO:0004725), Biological Process: protein amino acid dephosphorylation (GO:0006470)
FBPP0075645	61214ADC778D319A	1462	FPrintScan	PR00700	PRTYPHPHTASE	1123	1138	9.5e-32	T	14-Apr-2010	IPR000242	Protein-tyrosine phosphatase, receptor/non-receptor type	Molecular Function: protein tyrosine phosphatase activity (GO:0004725), Biological Process: protein amino acid dephosphorylation (GO:0006470)
FBPP0075645	61214ADC778D319A	1462	FPrintScan	PR00700	PRTYPHPHTASE	1139	1149	9.5e-32	T	14-Apr-2010	IPR000242	Protein-tyrosine phosphatase, receptor/non-receptor type	Molecular Function: protein tyrosine phosphatase activity (GO:0004725), Biological Process: protein amino acid dephosphorylation (GO:0006470)
FBPP0075645	61214ADC778D319A	1462	TMHMM	tmhmm	transmembrane_regions	10	30	NA	?	14-Apr-2010	NULL	NULL
FBPP0075645	61214ADC778D319A	1462	superfamily	SSF52799	(Phosphotyrosine protein) phosphatases II	874	1167	2.4e-94	T	14-Apr-2010	NULL	NULL	
FBPP0075645	61214ADC778D319A	1462	superfamily	SSF52799	(Phosphotyrosine protein) phosphatases II	1159	1450	2.9e-72	T	14-Apr-2010	NULL	NULL	
FBPP0075645	61214ADC778D319A	1462	superfamily	SSF49265	Fibronectin type III	333	440	2.9e-13	T	14-Apr-2010	IPR008957	Fibronectin, type III-like fold	
FBPP0075645	61214ADC778D319A	1462	superfamily	SSF49265	Fibronectin type III	235	328	5.9e-13	T	14-Apr-2010	IPR008957	Fibronectin, type III-like fold	
FBPP0075645	61214ADC778D319A	1462	superfamily	SSF48726	Immunoglobulin	134	256	7.2e-12	T	14-Apr-2010	NULL	NULL	
FBPP0075645	61214ADC778D319A	1462	superfamily	SSF48726	Immunoglobulin	17	120	4.3e-09	T	14-Apr-2010	NULL	NULL	
FBPP0075645	61214ADC778D319A	1462	superfamily	SSF49265	Fibronectin type III	421	528	2.2e-08	T	14-Apr-2010	IPR008957	Fibronectin, type III-like fold	
FBPP0075645	61214ADC778D319A	1462	HMMSmart	SM00408	IGc2	36	119	2.9e-07	T	14-Apr-2010	IPR003598	Immunoglobulin subtype 2	
FBPP0075645	61214ADC778D319A	1462	HMMSmart	SM00409	IG	139	234	0.0014	T	14-Apr-2010	IPR003599	Immunoglobulin subtype	
FBPP0075645	61214ADC778D319A	1462	HMMSmart	SM00060	FN3	236	318	0.28	T	14-Apr-2010	IPR003961	Fibronectin, type III	
FBPP0075645	61214ADC778D319A	1462	HMMSmart	SM00060	FN3	334	420	5.4e-06	T	14-Apr-2010	IPR003961	Fibronectin, type III	
FBPP0075645	61214ADC778D319A	1462	HMMSmart	SM00060	FN3	440	531	0.9	T	14-Apr-2010	IPR003961	Fibronectin, type III	
FBPP0075645	61214ADC778D319A	1462	HMMSmart	SM00194	PTPc	892	1158	2.8e-130	T	14-Apr-2010	IPR000242	Protein-tyrosine phosphatase, receptor/non-receptor type	Molecular Function: protein tyrosine phosphatase activity (GO:0004725), Biological Process: protein amino acid dephosphorylation (GO:0006470)
FBPP0075645	61214ADC778D319A	1462	HMMSmart	SM00194	PTPc	1186	1452	2e-96	T	14-Apr-2010	IPR000242	Protein-tyrosine phosphatase, receptor/non-receptor type	Molecular Function: protein tyrosine phosphatase activity (GO:0004725), Biological Process: protein amino acid dephosphorylation (GO:0006470)
FBPP0075645	61214ADC778D319A	1462	HMMPanther	PTHR19134:SF44	PROTEIN TYROSINE PHOSPHATASE 69D, DROME	871	1456	0	T	14-Apr-2010	NULL	NULL	
FBPP0075645	61214ADC778D319A	1462	HMMPanther	PTHR19134	PROTEIN-TYROSINE PHOSPHATASE	871	1456	0	T	14-Apr-2010	NULL	NULL	
FBPP0075730	9372C71AC70E3D56	1284	TMHMM	tmhmm	transmembrane_regions	10	30	NA	?	14-Apr-2010	NULL	NULL
FBPP0075730	9372C71AC70E3D56	1284	TMHMM	tmhmm	transmembrane_regions	1218	1238	NA	?	14-Apr-2010	NULL	NULL
FBPP0075730	9372C71AC70E3D56	1284	HMMPanther	PTHR10127:SF3	NEUREXIN IV	113	1284	0	T	14-Apr-2010	NULL	NULL	
FBPP0075730	9372C71AC70E3D56	1284	HMMPanther	PTHR10127	DISCOIDIN, CUB, EGF, LAMININ , AND ZINC METALLOPROTEASE DOMAIN	113	1284	0	T	14-Apr-2010	NULL	NULL	
FBPP0075730	9372C71AC70E3D56	1284	PatternScan	PS00615	C_TYPE_LECTIN_1	962	986	NA	?	14-Apr-2010	IPR018378	C-type lectin, conserved site	Molecular Function: binding (GO:0005488)
FBPP0075730	9372C71AC70E3D56	1284	PatternScan	PS01285	FA58C_1	78	107	NA	T	14-Apr-2010	IPR000421	Coagulation factor 5/8 type, C-terminal	Biological Process: cell adhesion (GO:0007155)
FBPP0075730	9372C71AC70E3D56	1284	PatternScan	PS01286	FA58C_2	169	185	NA	T	14-Apr-2010	IPR000421	Coagulation factor 5/8 type, C-terminal	Biological Process: cell adhesion (GO:0007155)
FBPP0075730	9372C71AC70E3D56	1284	HMMSmart	SM00231	FA58C	46	185	7.8e-37	T	14-Apr-2010	IPR000421	Coagulation factor 5/8 type, C-terminal	Biological Process: cell adhesion (GO:0007155)
FBPP0075730	9372C71AC70E3D56	1284	HMMSmart	SM00282	LamG	212	342	8.9e-34	T	14-Apr-2010	IPR001791	Laminin G	
FBPP0075730	9372C71AC70E3D56	1284	HMMSmart	SM00282	LamG	395	516	2e-24	T	14-Apr-2010	IPR001791	Laminin G	
FBPP0075730	9372C71AC70E3D56	1284	HMMSmart	SM00181	EGF	545	579	15	T	14-Apr-2010	IPR006210	EGF-like	
FBPP0075730	9372C71AC70E3D56	1284	HMMSmart	SM00282	LamG	816	943	4e-35	T	14-Apr-2010	IPR001791	Laminin G	
FBPP0075730	9372C71AC70E3D56	1284	HMMSmart	SM00181	EGF	965	999	0.29	T	14-Apr-2010	IPR006210	EGF-like	
FBPP0075730	9372C71AC70E3D56	1284	HMMSmart	SM00282	LamG	1024	1156	2e-17	T	14-Apr-2010	IPR001791	Laminin G	
FBPP0075730	9372C71AC70E3D56	1284	HMMSmart	SM00294	4.1m	1238	1256	1.7e-05	T	14-Apr-2010	IPR003585	Neurexin/syndecan/glycophorin C	
FBPP0075730	9372C71AC70E3D56	1284	superfamily	SSF49899	Concanavalin A-like lectins/glucanases	174	344	8.3e-51	T	14-Apr-2010	IPR008985	Concanavalin A-like lectin/glucanase	
FBPP0075730	9372C71AC70E3D56	1284	superfamily	SSF49899	Concanavalin A-like lectins/glucanases	563	977	4.6e-49	T	14-Apr-2010	IPR008985	Concanavalin A-like lectin/glucanase	
FBPP0075730	9372C71AC70E3D56	1284	superfamily	SSF49785	Galactose-binding domain-like	47	187	6.8e-46	T	14-Apr-2010	IPR008979	Galactose-binding domain-like	
FBPP0075730	9372C71AC70E3D56	1284	superfamily	SSF49899	Concanavalin A-like lectins/glucanases	983	1158	3.6e-32	T	14-Apr-2010	IPR008985	Concanavalin A-like lectin/glucanase	
FBPP0075730	9372C71AC70E3D56	1284	superfamily	SSF49899	Concanavalin A-like lectins/glucanases	357	557	8.7e-29	T	14-Apr-2010	IPR008985	Concanavalin A-like lectin/glucanase	
FBPP0075730	9372C71AC70E3D56	1284	SignalPHMM	SignalP	signal-peptide	1	35	NA	?	14-Apr-2010	NULL	NULL
FBPP0075730	9372C71AC70E3D56	1284	HMMPfam	PF02210	Laminin_G_2	220	341	6.3e-26	T	14-Apr-2010	IPR012680	Laminin G, subdomain 2	
FBPP0075730	9372C71AC70E3D56	1284	HMMPfam	PF02210	Laminin_G_2	403	515	2.1e-15	T	14-Apr-2010	IPR012680	Laminin G, subdomain 2	
FBPP0075730	9372C71AC70E3D56	1284	HMMPfam	PF02210	Laminin_G_2	824	943	1.2e-24	T	14-Apr-2010	IPR012680	Laminin G, subdomain 2	
FBPP0075730	9372C71AC70E3D56	1284	HMMPfam	PF02210	Laminin_G_2	1032	1155	9e-13	T	14-Apr-2010	IPR012680	Laminin G, subdomain 2	
FBPP0075730	9372C71AC70E3D56	1284	HMMPfam	PF00754	F5_F8_type_C	58	182	9.5e-27	T	14-Apr-2010	IPR000421	Coagulation factor 5/8 type, C-terminal	Biological Process: cell adhesion (GO:0007155)
FBPP0075730	9372C71AC70E3D56	1284	ProfileScan	PS50022	FA58C_3	47	185	39.769	T	14-Apr-2010	IPR000421	Coagulation factor 5/8 type, C-terminal	Biological Process: cell adhesion (GO:0007155)
FBPP0075730	9372C71AC70E3D56	1284	ProfileScan	PS50025	LAM_G_DOMAIN	189	369	38.627	T	14-Apr-2010	IPR001791	Laminin G	
FBPP0075730	9372C71AC70E3D56	1284	ProfileScan	PS50025	LAM_G_DOMAIN	375	540	27.345	T	14-Apr-2010	IPR001791	Laminin G	
FBPP0075730	9372C71AC70E3D56	1284	ProfileScan	PS50025	LAM_G_DOMAIN	796	962	36.929	T	14-Apr-2010	IPR001791	Laminin G	
FBPP0075730	9372C71AC70E3D56	1284	ProfileScan	PS50025	LAM_G_DOMAIN	1003	1183	25.702	T	14-Apr-2010	IPR001791	Laminin G	
FBPP0075730	9372C71AC70E3D56	1284	ProfileScan	PS50026	EGF_3	542	579	15.889	T	14-Apr-2010	IPR000742	EGF-like, type 3	
FBPP0075730	9372C71AC70E3D56	1284	ProfileScan	PS50026	EGF_3	963	999	14.481	T	14-Apr-2010	IPR000742	EGF-like, type 3	
FBPP0075731	6BB39C5A924B12E4	1284	ProfileScan	PS50022	FA58C_3	47	185	32.888	T	14-Apr-2010	IPR000421	Coagulation factor 5/8 type, C-terminal	Biological Process: cell adhesion (GO:0007155)
FBPP0075731	6BB39C5A924B12E4	1284	ProfileScan	PS50025	LAM_G_DOMAIN	189	369	38.627	T	14-Apr-2010	IPR001791	Laminin G	
FBPP0075731	6BB39C5A924B12E4	1284	ProfileScan	PS50025	LAM_G_DOMAIN	375	540	27.345	T	14-Apr-2010	IPR001791	Laminin G	
FBPP0075731	6BB39C5A924B12E4	1284	ProfileScan	PS50025	LAM_G_DOMAIN	796	962	36.929	T	14-Apr-2010	IPR001791	Laminin G	
FBPP0075731	6BB39C5A924B12E4	1284	ProfileScan	PS50025	LAM_G_DOMAIN	1003	1183	25.702	T	14-Apr-2010	IPR001791	Laminin G	
FBPP0075731	6BB39C5A924B12E4	1284	ProfileScan	PS50026	EGF_3	542	579	15.889	T	14-Apr-2010	IPR000742	EGF-like, type 3	
FBPP0075731	6BB39C5A924B12E4	1284	ProfileScan	PS50026	EGF_3	963	999	14.481	T	14-Apr-2010	IPR000742	EGF-like, type 3	
FBPP0075731	6BB39C5A924B12E4	1284	PatternScan	PS00615	C_TYPE_LECTIN_1	962	986	NA	?	14-Apr-2010	IPR018378	C-type lectin, conserved site	Molecular Function: binding (GO:0005488)
FBPP0075731	6BB39C5A924B12E4	1284	PatternScan	PS01286	FA58C_2	169	185	NA	T	14-Apr-2010	IPR000421	Coagulation factor 5/8 type, C-terminal	Biological Process: cell adhesion (GO:0007155)
FBPP0075731	6BB39C5A924B12E4	1284	TMHMM	tmhmm	transmembrane_regions	10	30	NA	?	14-Apr-2010	NULL	NULL
FBPP0075731	6BB39C5A924B12E4	1284	TMHMM	tmhmm	transmembrane_regions	1218	1238	NA	?	14-Apr-2010	NULL	NULL
FBPP0075731	6BB39C5A924B12E4	1284	SignalPHMM	SignalP	signal-peptide	1	35	NA	?	14-Apr-2010	NULL	NULL
FBPP0075731	6BB39C5A924B12E4	1284	HMMSmart	SM00231	FA58C	46	185	3.4e-23	T	14-Apr-2010	IPR000421	Coagulation factor 5/8 type, C-terminal	Biological Process: cell adhesion (GO:0007155)
FBPP0075731	6BB39C5A924B12E4	1284	HMMSmart	SM00282	LamG	212	342	8.9e-34	T	14-Apr-2010	IPR001791	Laminin G	
FBPP0075731	6BB39C5A924B12E4	1284	HMMSmart	SM00282	LamG	395	516	2e-24	T	14-Apr-2010	IPR001791	Laminin G	
FBPP0075731	6BB39C5A924B12E4	1284	HMMSmart	SM00181	EGF	545	579	15	T	14-Apr-2010	IPR006210	EGF-like	
FBPP0075731	6BB39C5A924B12E4	1284	HMMSmart	SM00282	LamG	816	943	4e-35	T	14-Apr-2010	IPR001791	Laminin G	
FBPP0075731	6BB39C5A924B12E4	1284	HMMSmart	SM00181	EGF	965	999	0.29	T	14-Apr-2010	IPR006210	EGF-like	
FBPP0075731	6BB39C5A924B12E4	1284	HMMSmart	SM00282	LamG	1024	1156	2e-17	T	14-Apr-2010	IPR001791	Laminin G	
FBPP0075731	6BB39C5A924B12E4	1284	HMMSmart	SM00294	4.1m	1238	1256	1.7e-05	T	14-Apr-2010	IPR003585	Neurexin/syndecan/glycophorin C	
FBPP0075731	6BB39C5A924B12E4	1284	HMMPanther	PTHR10127:SF3	NEUREXIN IV	113	1284	0	T	14-Apr-2010	NULL	NULL	
FBPP0075731	6BB39C5A924B12E4	1284	HMMPanther	PTHR10127	DISCOIDIN, CUB, EGF, LAMININ , AND ZINC METALLOPROTEASE DOMAIN	113	1284	0	T	14-Apr-2010	NULL	NULL	
FBPP0075731	6BB39C5A924B12E4	1284	HMMPfam	PF02210	Laminin_G_2	220	341	6.3e-26	T	14-Apr-2010	IPR012680	Laminin G, subdomain 2	
FBPP0075731	6BB39C5A924B12E4	1284	HMMPfam	PF02210	Laminin_G_2	403	515	2.1e-15	T	14-Apr-2010	IPR012680	Laminin G, subdomain 2	
FBPP0075731	6BB39C5A924B12E4	1284	HMMPfam	PF02210	Laminin_G_2	824	943	1.2e-24	T	14-Apr-2010	IPR012680	Laminin G, subdomain 2	
FBPP0075731	6BB39C5A924B12E4	1284	HMMPfam	PF02210	Laminin_G_2	1032	1155	9e-13	T	14-Apr-2010	IPR012680	Laminin G, subdomain 2	
FBPP0075731	6BB39C5A924B12E4	1284	HMMPfam	PF00754	F5_F8_type_C	58	182	4e-23	T	14-Apr-2010	IPR000421	Coagulation factor 5/8 type, C-terminal	Biological Process: cell adhesion (GO:0007155)
FBPP0075731	6BB39C5A924B12E4	1284	superfamily	SSF49899	Concanavalin A-like lectins/glucanases	174	344	8.3e-51	T	14-Apr-2010	IPR008985	Concanavalin A-like lectin/glucanase	
FBPP0075731	6BB39C5A924B12E4	1284	superfamily	SSF49899	Concanavalin A-like lectins/glucanases	563	977	4.6e-49	T	14-Apr-2010	IPR008985	Concanavalin A-like lectin/glucanase	
FBPP0075731	6BB39C5A924B12E4	1284	superfamily	SSF49785	Galactose-binding domain-like	47	187	2.2e-43	T	14-Apr-2010	IPR008979	Galactose-binding domain-like	
FBPP0075731	6BB39C5A924B12E4	1284	superfamily	SSF49899	Concanavalin A-like lectins/glucanases	983	1158	3.6e-32	T	14-Apr-2010	IPR008985	Concanavalin A-like lectin/glucanase	
FBPP0075731	6BB39C5A924B12E4	1284	superfamily	SSF49899	Concanavalin A-like lectins/glucanases	357	557	8.7e-29	T	14-Apr-2010	IPR008985	Concanavalin A-like lectin/glucanase	
FBPP0075735	5D99B80DF588F268	544	superfamily	SSF53474	alpha/beta-Hydrolases	26	533	1.8e-112	T	14-Apr-2010	NULL	NULL	
FBPP0075735	5D99B80DF588F268	544	HMMPanther	PTHR11559:SF24	CARBOXYLESTERASE-6	8	506	0	T	14-Apr-2010	NULL	NULL	
FBPP0075735	5D99B80DF588F268	544	HMMPanther	PTHR11559	CARBOXYLESTERASE	8	506	0	T	14-Apr-2010	IPR002018	Carboxylesterase, type B	
FBPP0075735	5D99B80DF588F268	544	SignalPHMM	SignalP	signal-peptide	1	21	NA	?	14-Apr-2010	NULL	NULL
FBPP0075735	5D99B80DF588F268	544	PatternScan	PS00122	CARBOXYLESTERASE_B_1	196	211	NA	T	14-Apr-2010	IPR019826	Carboxylesterase type B, active site	
FBPP0075735	5D99B80DF588F268	544	PatternScan	PS00941	CARBOXYLESTERASE_B_2	103	113	NA	T	14-Apr-2010	IPR019819	Carboxylesterase type B, conserved site	
FBPP0075735	5D99B80DF588F268	544	HMMPfam	PF00135	COesterase	6	543	9.3e-138	T	14-Apr-2010	IPR002018	Carboxylesterase, type B	
FBPP0076040	CD3218623F679359	277	HMMSmart	SM00198	SCP	66	230	9e-12	T	14-Apr-2010	IPR001283	Allergen V5/Tpx-1 related	Cellular Component: extracellular region (GO:0005576)
FBPP0076040	CD3218623F679359	277	HMMPfam	PF00188	CAP	74	224	3.1e-13	T	14-Apr-2010	IPR014044	SCP-like extracellular	
FBPP0076040	CD3218623F679359	277	superfamily	SSF55797	PR-1-like	24	238	2.3e-40	T	14-Apr-2010	IPR014044	SCP-like extracellular	
FBPP0076040	CD3218623F679359	277	SignalPHMM	SignalP	signal-peptide	1	20	NA	?	14-Apr-2010	NULL	NULL
FBPP0076040	CD3218623F679359	277	HMMPanther	PTHR10334:SF4	VENOM ALLERGEN 5	77	269	7.6e-63	T	14-Apr-2010	NULL	NULL	
FBPP0076040	CD3218623F679359	277	HMMPanther	PTHR10334	CYSTEINE-RICH SECRETORY PROTEIN (CRISP/SCP/TPX1)-RELATED	77	269	7.6e-63	T	14-Apr-2010	IPR001283	Allergen V5/Tpx-1 related	Cellular Component: extracellular region (GO:0005576)
FBPP0076111	8F510AC6933A52BC	1639	HMMPanther	PTHR10574:SF48	LAMININ GAMMA-1 CHAIN, INSECT	57	1080	0	T	14-Apr-2010	NULL	NULL	
FBPP0076111	8F510AC6933A52BC	1639	HMMPanther	PTHR10574	LAMININ	57	1080	0	T	14-Apr-2010	NULL	NULL	
FBPP0076111	8F510AC6933A52BC	1639	SignalPHMM	SignalP	signal-peptide	1	32	NA	?	14-Apr-2010	NULL	NULL
FBPP0076111	8F510AC6933A52BC	1639	HMMPfam	PF00055	Laminin_N	67	297	3e-96	T	14-Apr-2010	IPR008211	Laminin, N-terminal	Cellular Component: proteinaceous extracellular matrix (GO:0005578)
FBPP0076111	8F510AC6933A52BC	1639	HMMPfam	PF00053	Laminin_EGF	299	347	1.8e-07	T	14-Apr-2010	IPR002049	EGF-like, laminin	
FBPP0076111	8F510AC6933A52BC	1639	HMMPfam	PF00053	Laminin_EGF	359	408	4.4e-06	T	14-Apr-2010	IPR002049	EGF-like, laminin	
FBPP0076111	8F510AC6933A52BC	1639	HMMPfam	PF00053	Laminin_EGF	414	458	4.8e-09	T	14-Apr-2010	IPR002049	EGF-like, laminin	
FBPP0076111	8F510AC6933A52BC	1639	HMMPfam	PF00053	Laminin_EGF	461	511	2.5e-10	T	14-Apr-2010	IPR002049	EGF-like, laminin	
FBPP0076111	8F510AC6933A52BC	1639	HMMPfam	PF00053	Laminin_EGF	709	733	0.003	T	14-Apr-2010	IPR002049	EGF-like, laminin	
FBPP0076111	8F510AC6933A52BC	1639	HMMPfam	PF00053	Laminin_EGF	744	790	3.8e-10	T	14-Apr-2010	IPR002049	EGF-like, laminin	
FBPP0076111	8F510AC6933A52BC	1639	HMMPfam	PF00053	Laminin_EGF	793	839	0.00019	T	14-Apr-2010	IPR002049	EGF-like, laminin	
FBPP0076111	8F510AC6933A52BC	1639	HMMPfam	PF00053	Laminin_EGF	847	892	8.8e-10	T	14-Apr-2010	IPR002049	EGF-like, laminin	
FBPP0076111	8F510AC6933A52BC	1639	HMMPfam	PF00053	Laminin_EGF	902	953	5.9e-11	T	14-Apr-2010	IPR002049	EGF-like, laminin	
FBPP0076111	8F510AC6933A52BC	1639	HMMPfam	PF00053	Laminin_EGF	956	1001	2e-11	T	14-Apr-2010	IPR002049	EGF-like, laminin	
FBPP0076111	8F510AC6933A52BC	1639	HMMPfam	PF00053	Laminin_EGF	1004	1049	7.2e-07	T	14-Apr-2010	IPR002049	EGF-like, laminin	
FBPP0076111	8F510AC6933A52BC	1639	HMMPfam	PF00052	Laminin_B	577	708	1.5e-43	T	14-Apr-2010	IPR000034	Laminin B type IV	Biological Process: cell adhesion (GO:0007155), Cellular Component: extracellular matrix (GO:0031012)
FBPP0076111	8F510AC6933A52BC	1639	ProfileScan	PS50027	EGF_LAM_2	299	358	12.959	T	14-Apr-2010	IPR002049	EGF-like, laminin	
FBPP0076111	8F510AC6933A52BC	1639	ProfileScan	PS50027	EGF_LAM_2	359	413	9.855	T	14-Apr-2010	IPR002049	EGF-like, laminin	
FBPP0076111	8F510AC6933A52BC	1639	ProfileScan	PS50027	EGF_LAM_2	414	460	20.594	T	14-Apr-2010	IPR002049	EGF-like, laminin	
FBPP0076111	8F510AC6933A52BC	1639	ProfileScan	PS50027	EGF_LAM_2	461	513	20.195	T	14-Apr-2010	IPR002049	EGF-like, laminin	
FBPP0076111	8F510AC6933A52BC	1639	ProfileScan	PS50027	EGF_LAM_2	701	743	6.580	T	14-Apr-2010	IPR002049	EGF-like, laminin	
FBPP0076111	8F510AC6933A52BC	1639	ProfileScan	PS50027	EGF_LAM_2	744	792	19.414	T	14-Apr-2010	IPR002049	EGF-like, laminin	
FBPP0076111	8F510AC6933A52BC	1639	ProfileScan	PS50027	EGF_LAM_2	793	846	8.179	T	14-Apr-2010	IPR002049	EGF-like, laminin	
FBPP0076111	8F510AC6933A52BC	1639	ProfileScan	PS50027	EGF_LAM_2	847	901	15.396	T	14-Apr-2010	IPR002049	EGF-like, laminin	
FBPP0076111	8F510AC6933A52BC	1639	ProfileScan	PS50027	EGF_LAM_2	902	955	17.262	T	14-Apr-2010	IPR002049	EGF-like, laminin	
FBPP0076111	8F510AC6933A52BC	1639	ProfileScan	PS50027	EGF_LAM_2	956	1003	24.022	T	14-Apr-2010	IPR002049	EGF-like, laminin	
FBPP0076111	8F510AC6933A52BC	1639	ProfileScan	PS50027	EGF_LAM_2	1004	1049	14.006	T	14-Apr-2010	IPR002049	EGF-like, laminin	
FBPP0076111	8F510AC6933A52BC	1639	ProfileScan	PS51115	LAMININ_IVA	540	709	34.021	T	14-Apr-2010	IPR000034	Laminin B type IV	Biological Process: cell adhesion (GO:0007155), Cellular Component: extracellular matrix (GO:0031012)
FBPP0076111	8F510AC6933A52BC	1639	ProfileScan	PS51117	LAMININ_NTER	63	298	45.958	T	14-Apr-2010	IPR008211	Laminin, N-terminal	Cellular Component: proteinaceous extracellular matrix (GO:0005578)
FBPP0076111	8F510AC6933A52BC	1639	ProfileScan	PS51257	PROKAR_LIPOPROTEIN	1	26	7.000	T	14-Apr-2010	NULL	NULL	
FBPP0076111	8F510AC6933A52BC	1639	PatternScan	PS00022	EGF_1	322	333	NA	?	14-Apr-2010	IPR013032	EGF-like region, conserved site	
FBPP0076111	8F510AC6933A52BC	1639	PatternScan	PS00022	EGF_1	432	443	NA	?	14-Apr-2010	IPR013032	EGF-like region, conserved site	
FBPP0076111	8F510AC6933A52BC	1639	PatternScan	PS00022	EGF_1	482	493	NA	?	14-Apr-2010	IPR013032	EGF-like region, conserved site	
FBPP0076111	8F510AC6933A52BC	1639	PatternScan	PS00022	EGF_1	710	721	NA	T	14-Apr-2010	IPR013032	EGF-like region, conserved site	
FBPP0076111	8F510AC6933A52BC	1639	PatternScan	PS00022	EGF_1	760	771	NA	?	14-Apr-2010	IPR013032	EGF-like region, conserved site	
FBPP0076111	8F510AC6933A52BC	1639	PatternScan	PS00022	EGF_1	926	937	NA	?	14-Apr-2010	IPR013032	EGF-like region, conserved site	
FBPP0076111	8F510AC6933A52BC	1639	PatternScan	PS00022	EGF_1	975	986	NA	?	14-Apr-2010	IPR013032	EGF-like region, conserved site	
FBPP0076111	8F510AC6933A52BC	1639	PatternScan	PS00022	EGF_1	1022	1033	NA	?	14-Apr-2010	IPR013032	EGF-like region, conserved site	
FBPP0076111	8F510AC6933A52BC	1639	PatternScan	PS00059	ADH_ZINC	43	57	NA	?	14-Apr-2010	IPR002328	Alcohol dehydrogenase, zinc-containing, conserved site	Molecular Function: zinc ion binding (GO:0008270), Molecular Function: oxidoreductase activity (GO:0016491), Biological Process: oxidation reduction (GO:0055114)
FBPP0076111	8F510AC6933A52BC	1639	PatternScan	PS00372	PTS_EIIA_TYPE_2_HIS	881	897	NA	?	14-Apr-2010	IPR002178	Phosphotransferase system, phosphoenolpyruvate-dependent sugar EIIA 2	Molecular Function: sugar:hydrogen symporter activity (GO:0005351), Biological Process: transport (GO:0006810), Biological Process: phosphoenolpyruvate-dependent sugar phosphotransferase system (GO:0009401)
FBPP0076111	8F510AC6933A52BC	1639	PatternScan	PS01186	EGF_2	710	724	NA	?	14-Apr-2010	IPR013032	EGF-like region, conserved site	
FBPP0076111	8F510AC6933A52BC	1639	PatternScan	PS01248	EGF_LAM_1	322	356	NA	?	14-Apr-2010	IPR002049	EGF-like, laminin	
FBPP0076111	8F510AC6933A52BC	1639	PatternScan	PS01248	EGF_LAM_1	384	416	NA	?	14-Apr-2010	IPR002049	EGF-like, laminin	
FBPP0076111	8F510AC6933A52BC	1639	PatternScan	PS01248	EGF_LAM_1	432	463	NA	T	14-Apr-2010	IPR002049	EGF-like, laminin	
FBPP0076111	8F510AC6933A52BC	1639	PatternScan	PS01248	EGF_LAM_1	482	516	NA	?	14-Apr-2010	IPR002049	EGF-like, laminin	
FBPP0076111	8F510AC6933A52BC	1639	PatternScan	PS01248	EGF_LAM_1	710	744	NA	?	14-Apr-2010	IPR002049	EGF-like, laminin	
FBPP0076111	8F510AC6933A52BC	1639	PatternScan	PS01248	EGF_LAM_1	760	795	NA	T	14-Apr-2010	IPR002049	EGF-like, laminin	
FBPP0076111	8F510AC6933A52BC	1639	PatternScan	PS01248	EGF_LAM_1	811	847	NA	?	14-Apr-2010	IPR002049	EGF-like, laminin	
FBPP0076111	8F510AC6933A52BC	1639	PatternScan	PS01248	EGF_LAM_1	868	904	NA	?	14-Apr-2010	IPR002049	EGF-like, laminin	
FBPP0076111	8F510AC6933A52BC	1639	PatternScan	PS01248	EGF_LAM_1	926	958	NA	?	14-Apr-2010	IPR002049	EGF-like, laminin	
FBPP0076111	8F510AC6933A52BC	1639	PatternScan	PS01248	EGF_LAM_1	975	1006	NA	T	14-Apr-2010	IPR002049	EGF-like, laminin	
FBPP0076111	8F510AC6933A52BC	1639	PatternScan	PS01248	EGF_LAM_1	1022	1053	NA	?	14-Apr-2010	IPR002049	EGF-like, laminin	
FBPP0076111	8F510AC6933A52BC	1639	HMMSmart	SM00136	LamNT	61	297	1.6e-141	T	14-Apr-2010	IPR008211	Laminin, N-terminal	Cellular Component: proteinaceous extracellular matrix (GO:0005578)
FBPP0076111	8F510AC6933A52BC	1639	HMMSmart	SM00180	EGF_Lam	299	356	1.2e-09	T	14-Apr-2010	IPR002049	EGF-like, laminin	
FBPP0076111	8F510AC6933A52BC	1639	HMMSmart	SM00180	EGF_Lam	359	411	4.6e-08	T	14-Apr-2010	IPR002049	EGF-like, laminin	
FBPP0076111	8F510AC6933A52BC	1639	HMMSmart	SM00180	EGF_Lam	414	458	9.7e-12	T	14-Apr-2010	IPR002049	EGF-like, laminin	
FBPP0076111	8F510AC6933A52BC	1639	HMMSmart	SM00180	EGF_Lam	461	511	1.2e-12	T	14-Apr-2010	IPR002049	EGF-like, laminin	
FBPP0076111	8F510AC6933A52BC	1639	HMMSmart	SM00281	LamB	572	697	3.7e-53	T	14-Apr-2010	IPR018031	Laminin B, subgroup	
FBPP0076111	8F510AC6933A52BC	1639	HMMSmart	SM00180	EGF_Lam	744	790	2e-12	T	14-Apr-2010	IPR002049	EGF-like, laminin	
FBPP0076111	8F510AC6933A52BC	1639	HMMSmart	SM00180	EGF_Lam	793	844	3.4e-06	T	14-Apr-2010	IPR002049	EGF-like, laminin	
FBPP0076111	8F510AC6933A52BC	1639	HMMSmart	SM00180	EGF_Lam	847	899	1.6e-10	T	14-Apr-2010	IPR002049	EGF-like, laminin	
FBPP0076111	8F510AC6933A52BC	1639	HMMSmart	SM00180	EGF_Lam	902	953	4.2e-13	T	14-Apr-2010	IPR002049	EGF-like, laminin	
FBPP0076111	8F510AC6933A52BC	1639	HMMSmart	SM00180	EGF_Lam	956	1001	4.1e-13	T	14-Apr-2010	IPR002049	EGF-like, laminin	
FBPP0076111	8F510AC6933A52BC	1639	HMMSmart	SM00180	EGF_Lam	1004	1047	4.5e-10	T	14-Apr-2010	IPR002049	EGF-like, laminin	
FBPP0076111	8F510AC6933A52BC	1639	superfamily	SSF57196	EGF/Laminin	744	795	3.1e-14	T	14-Apr-2010	NULL	NULL	
FBPP0076111	8F510AC6933A52BC	1639	superfamily	SSF57196	EGF/Laminin	299	356	1e-12	T	14-Apr-2010	NULL	NULL	
FBPP0076111	8F510AC6933A52BC	1639	superfamily	SSF57196	EGF/Laminin	461	516	4.4e-12	T	14-Apr-2010	NULL	NULL	
FBPP0076111	8F510AC6933A52BC	1639	superfamily	SSF57196	EGF/Laminin	847	893	1.7e-11	T	14-Apr-2010	NULL	NULL	
FBPP0076111	8F510AC6933A52BC	1639	superfamily	SSF57196	EGF/Laminin	956	1001	9.2e-11	T	14-Apr-2010	NULL	NULL	
FBPP0076111	8F510AC6933A52BC	1639	superfamily	SSF57196	EGF/Laminin	902	955	3e-10	T	14-Apr-2010	NULL	NULL	
FBPP0076111	8F510AC6933A52BC	1639	superfamily	SSF57196	EGF/Laminin	359	416	1.5e-09	T	14-Apr-2010	NULL	NULL	
FBPP0076111	8F510AC6933A52BC	1639	superfamily	SSF57196	EGF/Laminin	799	849	1.7e-08	T	14-Apr-2010	NULL	NULL	
FBPP0076111	8F510AC6933A52BC	1639	superfamily	SSF57196	EGF/Laminin	414	458	5.6e-08	T	14-Apr-2010	NULL	NULL	
FBPP0076111	8F510AC6933A52BC	1639	superfamily	SSF57196	EGF/Laminin	1004	1052	3.9e-07	T	14-Apr-2010	NULL	NULL	
FBPP0076111	8F510AC6933A52BC	1639	superfamily	SSF57196	EGF/Laminin	690	741	5e-05	T	14-Apr-2010	NULL	NULL	
FBPP0076111	8F510AC6933A52BC	1639	TMHMM	tmhmm	transmembrane_regions	15	33	NA	?	14-Apr-2010	NULL	NULL
FBPP0076111	8F510AC6933A52BC	1639	BlastProDom	PD936484	Q806D4_9VIRU_Q806D4;	1066	1625	2e-09	T	14-Apr-2010	NULL	NULL	
FBPP0076111	8F510AC6933A52BC	1639	FPrintScan	PR00011	EGFLAMININ	919	937	1.8e-24	T	14-Apr-2010	IPR002049	EGF-like, laminin	
FBPP0076111	8F510AC6933A52BC	1639	FPrintScan	PR00011	EGFLAMININ	968	986	1.8e-24	T	14-Apr-2010	IPR002049	EGF-like, laminin	
FBPP0076111	8F510AC6933A52BC	1639	FPrintScan	PR00011	EGFLAMININ	987	1015	1.8e-24	T	14-Apr-2010	IPR002049	EGF-like, laminin	
FBPP0076111	8F510AC6933A52BC	1639	FPrintScan	PR00011	EGFLAMININ	1015	1033	1.8e-24	T	14-Apr-2010	IPR002049	EGF-like, laminin	
FBPP0076270	D05E15973650E0B7	562	HMMPfam	PF00217	ATP-gua_Ptrans	320	562	8.1e-107	T	14-Apr-2010	IPR022414	ATP:guanido phosphotransferase, catalytic domain	Molecular Function: kinase activity (GO:0016301), Molecular Function: transferase activity, transferring phosphorus-containing groups (GO:0016772)
FBPP0076270	D05E15973650E0B7	562	HMMPfam	PF02807	ATP-gua_PtransN	226	299	9.6e-33	T	14-Apr-2010	IPR022413	ATP:guanido phosphotransferase, N-terminal domain	Molecular Function: kinase activity (GO:0016301), Molecular Function: transferase activity, transferring phosphorus-containing groups (GO:0016772)
FBPP0076270	D05E15973650E0B7	562	FPrintScan	PR01217	PRICHEXTENSN	45	57	4.3e-12	T	14-Apr-2010	NULL	NULL	
FBPP0076270	D05E15973650E0B7	562	FPrintScan	PR01217	PRICHEXTENSN	66	82	4.3e-12	T	14-Apr-2010	NULL	NULL	
FBPP0076270	D05E15973650E0B7	562	FPrintScan	PR01217	PRICHEXTENSN	88	100	4.3e-12	T	14-Apr-2010	NULL	NULL	
FBPP0076270	D05E15973650E0B7	562	FPrintScan	PR01217	PRICHEXTENSN	100	121	4.3e-12	T	14-Apr-2010	NULL	NULL	
FBPP0076270	D05E15973650E0B7	562	PatternScan	PS00112	GUANIDO_KINASE	477	483	NA	T	14-Apr-2010	IPR022415	ATP:guanido phosphotransferase, catalytic domain, active site	Molecular Function: kinase activity (GO:0016301), Molecular Function: transferase activity, transferring phosphorus-containing groups (GO:0016772)
FBPP0076270	D05E15973650E0B7	562	HMMPanther	PTHR11547:SF13	ARGININE KINASE	270	562	5.5e-225	T	14-Apr-2010	NULL	NULL	
FBPP0076270	D05E15973650E0B7	562	HMMPanther	PTHR11547	ARGININE OR CREATINE KINASE	270	562	5.5e-225	T	14-Apr-2010	IPR000749	ATP:guanido phosphotransferase	Molecular Function: kinase activity (GO:0016301), Molecular Function: transferase activity, transferring phosphorus-containing groups (GO:0016772)
FBPP0076270	D05E15973650E0B7	562	superfamily	SSF55931	Glutamine synthetase/guanido kinase	302	562	1.8e-110	T	14-Apr-2010	NULL	NULL	
FBPP0076270	D05E15973650E0B7	562	superfamily	SSF48034	Guanido kinase N-terminal domain	208	301	4.4e-32	T	14-Apr-2010	IPR022413	ATP:guanido phosphotransferase, N-terminal domain	Molecular Function: kinase activity (GO:0016301), Molecular Function: transferase activity, transferring phosphorus-containing groups (GO:0016772)
FBPP0076310	1182AD8A0D0E4DD3	626	HMMPanther	PTHR10822:SF3	DALLY	68	188	0	T	14-Apr-2010	NULL	NULL	
FBPP0076310	1182AD8A0D0E4DD3	626	HMMPanther	PTHR10822:SF3	DALLY	205	625	0	T	14-Apr-2010	NULL	NULL	
FBPP0076310	1182AD8A0D0E4DD3	626	HMMPanther	PTHR10822	GLYPICAN	68	188	0	T	14-Apr-2010	IPR001863	Glypican	Cellular Component: proteinaceous extracellular matrix (GO:0005578), Cellular Component: membrane (GO:0016020), Molecular Function: heparan sulfate proteoglycan binding (GO:0043395)
FBPP0076310	1182AD8A0D0E4DD3	626	HMMPanther	PTHR10822	GLYPICAN	205	625	0	T	14-Apr-2010	IPR001863	Glypican	Cellular Component: proteinaceous extracellular matrix (GO:0005578), Cellular Component: membrane (GO:0016020), Molecular Function: heparan sulfate proteoglycan binding (GO:0043395)
FBPP0076310	1182AD8A0D0E4DD3	626	TMHMM	tmhmm	transmembrane_regions	5	25	NA	?	14-Apr-2010	NULL	NULL
FBPP0076310	1182AD8A0D0E4DD3	626	SignalPHMM	SignalP	signal-peptide	1	26	NA	?	14-Apr-2010	NULL	NULL
FBPP0076310	1182AD8A0D0E4DD3	626	HMMPfam	PF01153	Glypican	48	625	1.8e-172	T	14-Apr-2010	IPR001863	Glypican	Cellular Component: proteinaceous extracellular matrix (GO:0005578), Cellular Component: membrane (GO:0016020), Molecular Function: heparan sulfate proteoglycan binding (GO:0043395)
FBPP0076335	7B7C5313A2C3ADB1	260	superfamily	SSF50494	Trypsin-like serine proteases	27	259	3.3e-62	T	14-Apr-2010	IPR009003	Serine/cysteine peptidase, trypsin-like	Molecular Function: catalytic activity (GO:0003824)
FBPP0076335	7B7C5313A2C3ADB1	260	HMMPfam	PF00089	Trypsin	37	251	2.6e-42	T	14-Apr-2010	IPR001254	Peptidase S1/S6, chymotrypsin/Hap	Molecular Function: serine-type endopeptidase activity (GO:0004252), Biological Process: proteolysis (GO:0006508)
FBPP0076335	7B7C5313A2C3ADB1	260	SignalPHMM	SignalP	signal-peptide	1	17	NA	?	14-Apr-2010	NULL	NULL
FBPP0076335	7B7C5313A2C3ADB1	260	ProfileScan	PS50240	TRYPSIN_DOM	37	256	25.013	T	14-Apr-2010	IPR001254	Peptidase S1/S6, chymotrypsin/Hap	Molecular Function: serine-type endopeptidase activity (GO:0004252), Biological Process: proteolysis (GO:0006508)
FBPP0076335	7B7C5313A2C3ADB1	260	FPrintScan	PR00722	CHYMOTRYPSIN	63	78	3.2e-12	T	14-Apr-2010	IPR001314	Peptidase S1A, chymotrypsin	Molecular Function: serine-type endopeptidase activity (GO:0004252), Biological Process: proteolysis (GO:0006508)
FBPP0076335	7B7C5313A2C3ADB1	260	FPrintScan	PR00722	CHYMOTRYPSIN	110	124	3.2e-12	T	14-Apr-2010	IPR001314	Peptidase S1A, chymotrypsin	Molecular Function: serine-type endopeptidase activity (GO:0004252), Biological Process: proteolysis (GO:0006508)
FBPP0076335	7B7C5313A2C3ADB1	260	FPrintScan	PR00722	CHYMOTRYPSIN	202	214	3.2e-12	T	14-Apr-2010	IPR001314	Peptidase S1A, chymotrypsin	Molecular Function: serine-type endopeptidase activity (GO:0004252), Biological Process: proteolysis (GO:0006508)
FBPP0076335	7B7C5313A2C3ADB1	260	HMMSmart	SM00020	Tryp_SPc	36	251	3.8e-53	T	14-Apr-2010	IPR001254	Peptidase S1/S6, chymotrypsin/Hap	Molecular Function: serine-type endopeptidase activity (GO:0004252), Biological Process: proteolysis (GO:0006508)
FBPP0076335	7B7C5313A2C3ADB1	260	HMMPanther	PTHR19355:SF72	SERINE PROTEASE-RELATED, INSECT	1	253	1.1e-132	T	14-Apr-2010	NULL	NULL	
FBPP0076335	7B7C5313A2C3ADB1	260	HMMPanther	PTHR19355	SERINE PROTEASE-RELATED	1	253	1.1e-132	T	14-Apr-2010	NULL	NULL	
FBPP0076335	7B7C5313A2C3ADB1	260	PatternScan	PS00135	TRYPSIN_SER	203	214	NA	T	14-Apr-2010	IPR018114	Peptidase S1/S6, chymotrypsin/Hap, active site	Molecular Function: serine-type endopeptidase activity (GO:0004252), Biological Process: proteolysis (GO:0006508)
FBPP0076359	8600358A902E6A67	166	HMMPanther	PTHR11127	60S RIBOSOMAL PROTEIN L14	2	166	5.6e-73	T	14-Apr-2010	NULL	NULL	
FBPP0076359	8600358A902E6A67	166	HMMPfam	PF01929	Ribosomal_L14e	46	122	4.5e-28	T	14-Apr-2010	IPR002784	Ribosomal protein L14	Molecular Function: structural constituent of ribosome (GO:0003735), Cellular Component: intracellular (GO:0005622), Cellular Component: ribosome (GO:0005840), Biological Process: translation (GO:0006412)
FBPP0076507	104B83923A3F96E2	817	HMMPfam	PF00560	LRR_1	391	412	0.085	T	14-Apr-2010	IPR001611	Leucine-rich repeat	Molecular Function: protein binding (GO:0005515)
FBPP0076507	104B83923A3F96E2	817	HMMPanther	PTHR23154:SF91	LEUCINE-RICH TRANSMEMBRANE PROTEIN	90	250	0	T	14-Apr-2010	NULL	NULL	
FBPP0076507	104B83923A3F96E2	817	HMMPanther	PTHR23154:SF91	LEUCINE-RICH TRANSMEMBRANE PROTEIN	345	581	0	T	14-Apr-2010	NULL	NULL	
FBPP0076507	104B83923A3F96E2	817	HMMPanther	PTHR23154	LEUCINE-RICH TRANSMEMBRANE PROTEINS	90	250	0	T	14-Apr-2010	NULL	NULL	
FBPP0076507	104B83923A3F96E2	817	HMMPanther	PTHR23154	LEUCINE-RICH TRANSMEMBRANE PROTEINS	345	581	0	T	14-Apr-2010	NULL	NULL	
FBPP0076507	104B83923A3F96E2	817	superfamily	SSF52058	L domain-like	226	550	4.6e-42	T	14-Apr-2010	NULL	NULL	
FBPP0076507	104B83923A3F96E2	817	superfamily	SSF52058	L domain-like	64	283	3.6e-31	T	14-Apr-2010	NULL	NULL	
FBPP0076507	104B83923A3F96E2	817	SignalPHMM	SignalP	signal-peptide	1	20	NA	?	14-Apr-2010	NULL	NULL
FBPP0076507	104B83923A3F96E2	817	HMMSmart	SM00369	LRR_TYP	389	412	0.0019	T	14-Apr-2010	IPR003591	Leucine-rich repeat, typical subtype	
FBPP0076602	2C1818189704FB9E	188	HMMPfam	PF00828	Ribosomal_L18e	4	123	1e-26	T	14-Apr-2010	IPR021131	Ribosomal protein L18e/L15	
FBPP0076602	2C1818189704FB9E	188	HMMPanther	PTHR10934	60S RIBOSOMAL PROTEIN L18	2	188	2.3e-125	T	14-Apr-2010	IPR000039	Ribosomal protein L18e	Molecular Function: structural constituent of ribosome (GO:0003735), Cellular Component: intracellular (GO:0005622), Cellular Component: ribosome (GO:0005840), Biological Process: translation (GO:0006412)
FBPP0076602	2C1818189704FB9E	188	superfamily	SSF52080	Ribosomal proteins L15p and L18e	19	140	2.5e-31	T	14-Apr-2010	IPR021131	Ribosomal protein L18e/L15	
FBPP0076602	2C1818189704FB9E	188	PatternScan	PS01106	RIBOSOMAL_L18E	49	66	NA	T	14-Apr-2010	IPR021132	Ribosomal protein L18e, conserved site	Molecular Function: structural constituent of ribosome (GO:0003735), Cellular Component: intracellular (GO:0005622), Cellular Component: ribosome (GO:0005840), Biological Process: translation (GO:0006412)
FBPP0076608	4AF644136F22F00B	508	TMHMM	tmhmm	transmembrane_regions	10	30	NA	?	14-Apr-2010	NULL	NULL
FBPP0076608	4AF644136F22F00B	508	SignalPHMM	SignalP	signal-peptide	1	26	NA	?	14-Apr-2010	NULL	NULL
FBPP0076608	4AF644136F22F00B	508	HMMPfam	PF05577	Peptidase_S28	61	492	2.1e-173	T	14-Apr-2010	IPR008758	Peptidase S28	Biological Process: proteolysis (GO:0006508), Molecular Function: serine-type peptidase activity (GO:0008236)
FBPP0076608	4AF644136F22F00B	508	HMMPanther	PTHR11010:SF4	THYMUS-SPECIFIC SERINE PEPTIDASE-RELATED	1	501	6.4e-250	T	14-Apr-2010	NULL	NULL	
FBPP0076608	4AF644136F22F00B	508	HMMPanther	PTHR11010	PROTEASE S28 PRO-X CARBOXYPEPTIDASE-RELATED	1	501	6.4e-250	T	14-Apr-2010	IPR008758	Peptidase S28	Biological Process: proteolysis (GO:0006508), Molecular Function: serine-type peptidase activity (GO:0008236)
FBPP0076608	4AF644136F22F00B	508	superfamily	SSF53474	alpha/beta-Hydrolases	59	501	1e-16	T	14-Apr-2010	NULL	NULL	
FBPP0076722	2B626D435E06B84A	3712	PatternScan	PS00022	EGF_1	296	307	NA	?	14-Apr-2010	IPR013032	EGF-like region, conserved site	
FBPP0076722	2B626D435E06B84A	3712	PatternScan	PS00022	EGF_1	468	479	NA	?	14-Apr-2010	IPR013032	EGF-like region, conserved site	
FBPP0076722	2B626D435E06B84A	3712	PatternScan	PS00022	EGF_1	514	525	NA	?	14-Apr-2010	IPR013032	EGF-like region, conserved site	
FBPP0076722	2B626D435E06B84A	3712	PatternScan	PS00022	EGF_1	560	571	NA	T	14-Apr-2010	IPR013032	EGF-like region, conserved site	
FBPP0076722	2B626D435E06B84A	3712	PatternScan	PS00022	EGF_1	605	616	NA	?	14-Apr-2010	IPR013032	EGF-like region, conserved site	
FBPP0076722	2B626D435E06B84A	3712	PatternScan	PS00022	EGF_1	650	661	NA	?	14-Apr-2010	IPR013032	EGF-like region, conserved site	
FBPP0076722	2B626D435E06B84A	3712	PatternScan	PS00022	EGF_1	700	711	NA	?	14-Apr-2010	IPR013032	EGF-like region, conserved site	
FBPP0076722	2B626D435E06B84A	3712	PatternScan	PS00022	EGF_1	753	764	NA	?	14-Apr-2010	IPR013032	EGF-like region, conserved site	
FBPP0076722	2B626D435E06B84A	3712	PatternScan	PS00022	EGF_1	804	815	NA	?	14-Apr-2010	IPR013032	EGF-like region, conserved site	
FBPP0076722	2B626D435E06B84A	3712	PatternScan	PS00022	EGF_1	1436	1447	NA	?	14-Apr-2010	IPR013032	EGF-like region, conserved site	
FBPP0076722	2B626D435E06B84A	3712	PatternScan	PS00022	EGF_1	1487	1498	NA	?	14-Apr-2010	IPR013032	EGF-like region, conserved site	
FBPP0076722	2B626D435E06B84A	3712	PatternScan	PS00022	EGF_1	1533	1544	NA	?	14-Apr-2010	IPR013032	EGF-like region, conserved site	
FBPP0076722	2B626D435E06B84A	3712	PatternScan	PS00022	EGF_1	1776	1787	NA	?	14-Apr-2010	IPR013032	EGF-like region, conserved site	
FBPP0076722	2B626D435E06B84A	3712	PatternScan	PS00022	EGF_1	1885	1896	NA	T	14-Apr-2010	IPR013032	EGF-like region, conserved site	
FBPP0076722	2B626D435E06B84A	3712	PatternScan	PS00022	EGF_1	1987	1998	NA	?	14-Apr-2010	IPR013032	EGF-like region, conserved site	
FBPP0076722	2B626D435E06B84A	3712	PatternScan	PS00022	EGF_1	2035	2046	NA	?	14-Apr-2010	IPR013032	EGF-like region, conserved site	
FBPP0076722	2B626D435E06B84A	3712	PatternScan	PS00022	EGF_1	2083	2094	NA	?	14-Apr-2010	IPR013032	EGF-like region, conserved site	
FBPP0076722	2B626D435E06B84A	3712	PatternScan	PS01186	EGF_2	560	574	NA	?	14-Apr-2010	IPR013032	EGF-like region, conserved site	
FBPP0076722	2B626D435E06B84A	3712	PatternScan	PS01186	EGF_2	1776	1790	NA	?	14-Apr-2010	IPR013032	EGF-like region, conserved site	
FBPP0076722	2B626D435E06B84A	3712	PatternScan	PS01186	EGF_2	1859	1874	NA	?	14-Apr-2010	IPR013032	EGF-like region, conserved site	
FBPP0076722	2B626D435E06B84A	3712	PatternScan	PS01186	EGF_2	1885	1899	NA	?	14-Apr-2010	IPR013032	EGF-like region, conserved site	
FBPP0076722	2B626D435E06B84A	3712	PatternScan	PS01186	EGF_2	2064	2076	NA	?	14-Apr-2010	IPR013032	EGF-like region, conserved site	
FBPP0076722	2B626D435E06B84A	3712	PatternScan	PS01248	EGF_LAM_1	296	330	NA	?	14-Apr-2010	IPR002049	EGF-like, laminin	
FBPP0076722	2B626D435E06B84A	3712	PatternScan	PS01248	EGF_LAM_1	367	403	NA	?	14-Apr-2010	IPR002049	EGF-like, laminin	
FBPP0076722	2B626D435E06B84A	3712	PatternScan	PS01248	EGF_LAM_1	468	497	NA	?	14-Apr-2010	IPR002049	EGF-like, laminin	
FBPP0076722	2B626D435E06B84A	3712	PatternScan	PS01248	EGF_LAM_1	514	543	NA	?	14-Apr-2010	IPR002049	EGF-like, laminin	
FBPP0076722	2B626D435E06B84A	3712	PatternScan	PS01248	EGF_LAM_1	560	589	NA	T	14-Apr-2010	IPR002049	EGF-like, laminin	
FBPP0076722	2B626D435E06B84A	3712	PatternScan	PS01248	EGF_LAM_1	605	634	NA	?	14-Apr-2010	IPR002049	EGF-like, laminin	
FBPP0076722	2B626D435E06B84A	3712	PatternScan	PS01248	EGF_LAM_1	650	679	NA	T	14-Apr-2010	IPR002049	EGF-like, laminin	
FBPP0076722	2B626D435E06B84A	3712	PatternScan	PS01248	EGF_LAM_1	700	734	NA	?	14-Apr-2010	IPR002049	EGF-like, laminin	
FBPP0076722	2B626D435E06B84A	3712	PatternScan	PS01248	EGF_LAM_1	753	787	NA	T	14-Apr-2010	IPR002049	EGF-like, laminin	
FBPP0076722	2B626D435E06B84A	3712	PatternScan	PS01248	EGF_LAM_1	1436	1468	NA	T	14-Apr-2010	IPR002049	EGF-like, laminin	
FBPP0076722	2B626D435E06B84A	3712	PatternScan	PS01248	EGF_LAM_1	1487	1516	NA	T	14-Apr-2010	IPR002049	EGF-like, laminin	
FBPP0076722	2B626D435E06B84A	3712	PatternScan	PS01248	EGF_LAM_1	1533	1567	NA	?	14-Apr-2010	IPR002049	EGF-like, laminin	
FBPP0076722	2B626D435E06B84A	3712	PatternScan	PS01248	EGF_LAM_1	1776	1811	NA	?	14-Apr-2010	IPR002049	EGF-like, laminin	
FBPP0076722	2B626D435E06B84A	3712	PatternScan	PS01248	EGF_LAM_1	1825	1861	NA	T	14-Apr-2010	IPR002049	EGF-like, laminin	
FBPP0076722	2B626D435E06B84A	3712	PatternScan	PS01248	EGF_LAM_1	1885	1919	NA	?	14-Apr-2010	IPR002049	EGF-like, laminin	
FBPP0076722	2B626D435E06B84A	3712	PatternScan	PS01248	EGF_LAM_1	1938	1972	NA	?	14-Apr-2010	IPR002049	EGF-like, laminin	
FBPP0076722	2B626D435E06B84A	3712	PatternScan	PS01248	EGF_LAM_1	1987	2019	NA	?	14-Apr-2010	IPR002049	EGF-like, laminin	
FBPP0076722	2B626D435E06B84A	3712	PatternScan	PS01248	EGF_LAM_1	2035	2066	NA	T	14-Apr-2010	IPR002049	EGF-like, laminin	
FBPP0076722	2B626D435E06B84A	3712	PatternScan	PS01248	EGF_LAM_1	2083	2115	NA	?	14-Apr-2010	IPR002049	EGF-like, laminin	
FBPP0076722	2B626D435E06B84A	3712	FPrintScan	PR00011	EGFLAMININ	746	764	5.1e-21	T	14-Apr-2010	IPR002049	EGF-like, laminin	
FBPP0076722	2B626D435E06B84A	3712	FPrintScan	PR00011	EGFLAMININ	2028	2046	5.1e-21	T	14-Apr-2010	IPR002049	EGF-like, laminin	
FBPP0076722	2B626D435E06B84A	3712	FPrintScan	PR00011	EGFLAMININ	2047	2075	5.1e-21	T	14-Apr-2010	IPR002049	EGF-like, laminin	
FBPP0076722	2B626D435E06B84A	3712	FPrintScan	PR00011	EGFLAMININ	2076	2094	5.1e-21	T	14-Apr-2010	IPR002049	EGF-like, laminin	
FBPP0076722	2B626D435E06B84A	3712	HMMSmart	SM00136	LamNT	18	271	3.4e-155	T	14-Apr-2010	IPR008211	Laminin, N-terminal	Cellular Component: proteinaceous extracellular matrix (GO:0005578)
FBPP0076722	2B626D435E06B84A	3712	HMMSmart	SM00180	EGF_Lam	273	330	0.01	T	14-Apr-2010	IPR002049	EGF-like, laminin	
FBPP0076722	2B626D435E06B84A	3712	HMMSmart	SM00180	EGF_Lam	333	400	2.7e-08	T	14-Apr-2010	IPR002049	EGF-like, laminin	
FBPP0076722	2B626D435E06B84A	3712	HMMSmart	SM00180	EGF_Lam	448	492	2.4e-07	T	14-Apr-2010	IPR002049	EGF-like, laminin	
FBPP0076722	2B626D435E06B84A	3712	HMMSmart	SM00180	EGF_Lam	495	538	2.8e-11	T	14-Apr-2010	IPR002049	EGF-like, laminin	
FBPP0076722	2B626D435E06B84A	3712	HMMSmart	SM00180	EGF_Lam	541	584	1.5e-12	T	14-Apr-2010	IPR002049	EGF-like, laminin	
FBPP0076722	2B626D435E06B84A	3712	HMMSmart	SM00180	EGF_Lam	587	629	1.6e-06	T	14-Apr-2010	IPR002049	EGF-like, laminin	
FBPP0076722	2B626D435E06B84A	3712	HMMSmart	SM00180	EGF_Lam	632	674	2.6e-11	T	14-Apr-2010	IPR002049	EGF-like, laminin	
FBPP0076722	2B626D435E06B84A	3712	HMMSmart	SM00180	EGF_Lam	677	729	8.4e-06	T	14-Apr-2010	IPR002049	EGF-like, laminin	
FBPP0076722	2B626D435E06B84A	3712	HMMSmart	SM00180	EGF_Lam	732	782	2.2e-11	T	14-Apr-2010	IPR002049	EGF-like, laminin	
FBPP0076722	2B626D435E06B84A	3712	HMMSmart	SM00180	EGF_Lam	1375	1418	1e-08	T	14-Apr-2010	IPR002049	EGF-like, laminin	
FBPP0076722	2B626D435E06B84A	3712	HMMSmart	SM00180	EGF_Lam	1421	1463	1.4e-09	T	14-Apr-2010	IPR002049	EGF-like, laminin	
FBPP0076722	2B626D435E06B84A	3712	HMMSmart	SM00180	EGF_Lam	1466	1511	1.7e-09	T	14-Apr-2010	IPR002049	EGF-like, laminin	
FBPP0076722	2B626D435E06B84A	3712	HMMSmart	SM00180	EGF_Lam	1514	1562	1e-09	T	14-Apr-2010	IPR002049	EGF-like, laminin	
FBPP0076722	2B626D435E06B84A	3712	HMMSmart	SM00281	LamB	1632	1760	5.1e-54	T	14-Apr-2010	IPR018031	Laminin B, subgroup	
FBPP0076722	2B626D435E06B84A	3712	HMMSmart	SM00180	EGF_Lam	1809	1856	1.2e-09	T	14-Apr-2010	IPR002049	EGF-like, laminin	
FBPP0076722	2B626D435E06B84A	3712	HMMSmart	SM00180	EGF_Lam	1859	1914	4.4e-09	T	14-Apr-2010	IPR002049	EGF-like, laminin	
FBPP0076722	2B626D435E06B84A	3712	HMMSmart	SM00180	EGF_Lam	1917	1967	8e-10	T	14-Apr-2010	IPR002049	EGF-like, laminin	
FBPP0076722	2B626D435E06B84A	3712	HMMSmart	SM00180	EGF_Lam	1970	2014	1.3e-10	T	14-Apr-2010	IPR002049	EGF-like, laminin	
FBPP0076722	2B626D435E06B84A	3712	HMMSmart	SM00180	EGF_Lam	2017	2061	4.4e-09	T	14-Apr-2010	IPR002049	EGF-like, laminin	
FBPP0076722	2B626D435E06B84A	3712	HMMSmart	SM00180	EGF_Lam	2064	2109	8.2e-06	T	14-Apr-2010	IPR002049	EGF-like, laminin	
FBPP0076722	2B626D435E06B84A	3712	HMMSmart	SM00282	LamG	2696	2846	4.7e-33	T	14-Apr-2010	IPR001791	Laminin G	
FBPP0076722	2B626D435E06B84A	3712	HMMSmart	SM00282	LamG	2897	3031	3.8e-35	T	14-Apr-2010	IPR001791	Laminin G	
FBPP0076722	2B626D435E06B84A	3712	HMMSmart	SM00282	LamG	3075	3205	3.5e-28	T	14-Apr-2010	IPR001791	Laminin G	
FBPP0076722	2B626D435E06B84A	3712	HMMSmart	SM00282	LamG	3371	3514	1.9e-34	T	14-Apr-2010	IPR001791	Laminin G	
FBPP0076722	2B626D435E06B84A	3712	HMMSmart	SM00282	LamG	3555	3691	7.9e-23	T	14-Apr-2010	IPR001791	Laminin G	
FBPP0076722	2B626D435E06B84A	3712	SignalPHMM	SignalP	signal-peptide	1	22	NA	?	14-Apr-2010	NULL	NULL
FBPP0076722	2B626D435E06B84A	3712	HMMPfam	PF00053	Laminin_EGF	333	390	0.00014	T	14-Apr-2010	IPR002049	EGF-like, laminin	
FBPP0076722	2B626D435E06B84A	3712	HMMPfam	PF00053	Laminin_EGF	403	444	0.0012	T	14-Apr-2010	IPR002049	EGF-like, laminin	
FBPP0076722	2B626D435E06B84A	3712	HMMPfam	PF00053	Laminin_EGF	448	491	3e-06	T	14-Apr-2010	IPR002049	EGF-like, laminin	
FBPP0076722	2B626D435E06B84A	3712	HMMPfam	PF00053	Laminin_EGF	495	536	1.5e-08	T	14-Apr-2010	IPR002049	EGF-like, laminin	
FBPP0076722	2B626D435E06B84A	3712	HMMPfam	PF00053	Laminin_EGF	541	582	5.8e-10	T	14-Apr-2010	IPR002049	EGF-like, laminin	
FBPP0076722	2B626D435E06B84A	3712	HMMPfam	PF00053	Laminin_EGF	587	627	7e-06	T	14-Apr-2010	IPR002049	EGF-like, laminin	
FBPP0076722	2B626D435E06B84A	3712	HMMPfam	PF00053	Laminin_EGF	632	673	6.4e-09	T	14-Apr-2010	IPR002049	EGF-like, laminin	
FBPP0076722	2B626D435E06B84A	3712	HMMPfam	PF00053	Laminin_EGF	677	729	1.1e-06	T	14-Apr-2010	IPR002049	EGF-like, laminin	
FBPP0076722	2B626D435E06B84A	3712	HMMPfam	PF00053	Laminin_EGF	732	782	3.8e-08	T	14-Apr-2010	IPR002049	EGF-like, laminin	
FBPP0076722	2B626D435E06B84A	3712	HMMPfam	PF00053	Laminin_EGF	785	817	5.3e-05	T	14-Apr-2010	IPR002049	EGF-like, laminin	
FBPP0076722	2B626D435E06B84A	3712	HMMPfam	PF00053	Laminin_EGF	1375	1423	1.1e-07	T	14-Apr-2010	IPR002049	EGF-like, laminin	
FBPP0076722	2B626D435E06B84A	3712	HMMPfam	PF00053	Laminin_EGF	1466	1510	3.6e-08	T	14-Apr-2010	IPR002049	EGF-like, laminin	
FBPP0076722	2B626D435E06B84A	3712	HMMPfam	PF00053	Laminin_EGF	1514	1562	3.5e-09	T	14-Apr-2010	IPR002049	EGF-like, laminin	
FBPP0076722	2B626D435E06B84A	3712	HMMPfam	PF00053	Laminin_EGF	1775	1801	6.9e-05	T	14-Apr-2010	IPR002049	EGF-like, laminin	
FBPP0076722	2B626D435E06B84A	3712	HMMPfam	PF00053	Laminin_EGF	1809	1856	4.2e-07	T	14-Apr-2010	IPR002049	EGF-like, laminin	
FBPP0076722	2B626D435E06B84A	3712	HMMPfam	PF00053	Laminin_EGF	1859	1914	2.1e-06	T	14-Apr-2010	IPR002049	EGF-like, laminin	
FBPP0076722	2B626D435E06B84A	3712	HMMPfam	PF00053	Laminin_EGF	1917	1967	4.3e-07	T	14-Apr-2010	IPR002049	EGF-like, laminin	
FBPP0076722	2B626D435E06B84A	3712	HMMPfam	PF00053	Laminin_EGF	1970	2014	3e-08	T	14-Apr-2010	IPR002049	EGF-like, laminin	
FBPP0076722	2B626D435E06B84A	3712	HMMPfam	PF00053	Laminin_EGF	2017	2058	5.2e-07	T	14-Apr-2010	IPR002049	EGF-like, laminin	
FBPP0076722	2B626D435E06B84A	3712	HMMPfam	PF00053	Laminin_EGF	2064	2112	0.00013	T	14-Apr-2010	IPR002049	EGF-like, laminin	
FBPP0076722	2B626D435E06B84A	3712	HMMPfam	PF02210	Laminin_G_2	2704	2845	1.1e-23	T	14-Apr-2010	IPR012680	Laminin G, subdomain 2	
FBPP0076722	2B626D435E06B84A	3712	HMMPfam	PF02210	Laminin_G_2	2911	3030	2.5e-24	T	14-Apr-2010	IPR012680	Laminin G, subdomain 2	
FBPP0076722	2B626D435E06B84A	3712	HMMPfam	PF02210	Laminin_G_2	3083	3204	5.8e-21	T	14-Apr-2010	IPR012680	Laminin G, subdomain 2	
FBPP0076722	2B626D435E06B84A	3712	HMMPfam	PF02210	Laminin_G_2	3563	3690	4.2e-18	T	14-Apr-2010	IPR012680	Laminin G, subdomain 2	
FBPP0076722	2B626D435E06B84A	3712	HMMPfam	PF00054	Laminin_G_1	3379	3515	5.5e-26	T	14-Apr-2010	NULL	NULL	
FBPP0076722	2B626D435E06B84A	3712	HMMPfam	PF06008	Laminin_I	2129	2386	2.6e-68	T	14-Apr-2010	IPR009254	Laminin I	Molecular Function: receptor binding (GO:0005102), Cellular Component: laminin-1 complex (GO:0005606), Biological Process: regulation of cell adhesion (GO:0030155), Biological Process: regulation of cell migration (GO:0030334), Biological Process: regulation of embryonic development (GO:0045995)
FBPP0076722	2B626D435E06B84A	3712	HMMPfam	PF00055	Laminin_N	25	271	2.3e-58	T	14-Apr-2010	IPR008211	Laminin, N-terminal	Cellular Component: proteinaceous extracellular matrix (GO:0005578)
FBPP0076722	2B626D435E06B84A	3712	HMMPfam	PF06009	Laminin_II	2566	2700	7.7e-37	T	14-Apr-2010	IPR010307	Laminin II	Cellular Component: basement membrane (GO:0005604), Biological Process: cell adhesion (GO:0007155)
FBPP0076722	2B626D435E06B84A	3712	HMMPfam	PF00052	Laminin_B	1649	1764	1.2e-14	T	14-Apr-2010	IPR000034	Laminin B type IV	Biological Process: cell adhesion (GO:0007155), Cellular Component: extracellular matrix (GO:0031012)
FBPP0076722	2B626D435E06B84A	3712	superfamily	SSF49899	Concanavalin A-like lectins/glucanases	1882	2848	3.8e-46	T	14-Apr-2010	IPR008985	Concanavalin A-like lectin/glucanase	
FBPP0076722	2B626D435E06B84A	3712	superfamily	SSF49899	Concanavalin A-like lectins/glucanases	3330	3516	2.4e-41	T	14-Apr-2010	IPR008985	Concanavalin A-like lectin/glucanase	
FBPP0076722	2B626D435E06B84A	3712	superfamily	SSF49899	Concanavalin A-like lectins/glucanases	2877	3049	1.4e-40	T	14-Apr-2010	IPR008985	Concanavalin A-like lectin/glucanase	
FBPP0076722	2B626D435E06B84A	3712	superfamily	SSF49899	Concanavalin A-like lectins/glucanases	3053	3224	8.3e-36	T	14-Apr-2010	IPR008985	Concanavalin A-like lectin/glucanase	
FBPP0076722	2B626D435E06B84A	3712	superfamily	SSF49899	Concanavalin A-like lectins/glucanases	3533	3710	5.9e-33	T	14-Apr-2010	IPR008985	Concanavalin A-like lectin/glucanase	
FBPP0076722	2B626D435E06B84A	3712	superfamily	SSF57196	EGF/Laminin	1375	1423	7.9e-12	T	14-Apr-2010	NULL	NULL	
FBPP0076722	2B626D435E06B84A	3712	superfamily	SSF57196	EGF/Laminin	1514	1562	1e-11	T	14-Apr-2010	NULL	NULL	
FBPP0076722	2B626D435E06B84A	3712	superfamily	SSF57196	EGF/Laminin	273	330	1.3e-11	T	14-Apr-2010	NULL	NULL	
FBPP0076722	2B626D435E06B84A	3712	superfamily	SSF57196	EGF/Laminin	732	782	1.5e-11	T	14-Apr-2010	NULL	NULL	
FBPP0076722	2B626D435E06B84A	3712	superfamily	SSF57196	EGF/Laminin	541	586	4e-11	T	14-Apr-2010	NULL	NULL	
FBPP0076722	2B626D435E06B84A	3712	superfamily	SSF57196	EGF/Laminin	333	405	5.7e-11	T	14-Apr-2010	NULL	NULL	
FBPP0076722	2B626D435E06B84A	3712	superfamily	SSF57196	EGF/Laminin	1812	1861	1e-10	T	14-Apr-2010	NULL	NULL	
FBPP0076722	2B626D435E06B84A	3712	superfamily	SSF57196	EGF/Laminin	1917	1969	2.1e-10	T	14-Apr-2010	NULL	NULL	
FBPP0076722	2B626D435E06B84A	3712	superfamily	SSF57196	EGF/Laminin	1466	1513	3.2e-10	T	14-Apr-2010	NULL	NULL	
FBPP0076722	2B626D435E06B84A	3712	superfamily	SSF57196	EGF/Laminin	1970	2016	8.2e-10	T	14-Apr-2010	NULL	NULL	
FBPP0076722	2B626D435E06B84A	3712	superfamily	SSF57196	EGF/Laminin	677	729	1.8e-09	T	14-Apr-2010	NULL	NULL	
FBPP0076722	2B626D435E06B84A	3712	superfamily	SSF57196	EGF/Laminin	1756	1811	4.6e-09	T	14-Apr-2010	NULL	NULL	
FBPP0076722	2B626D435E06B84A	3712	superfamily	SSF57196	EGF/Laminin	495	540	6.1e-09	T	14-Apr-2010	NULL	NULL	
FBPP0076722	2B626D435E06B84A	3712	superfamily	SSF57196	EGF/Laminin	632	676	3.2e-08	T	14-Apr-2010	NULL	NULL	
FBPP0076722	2B626D435E06B84A	3712	superfamily	SSF57196	EGF/Laminin	785	833	3.7e-08	T	14-Apr-2010	NULL	NULL	
FBPP0076722	2B626D435E06B84A	3712	superfamily	SSF57196	EGF/Laminin	448	497	1.4e-07	T	14-Apr-2010	NULL	NULL	
FBPP0076722	2B626D435E06B84A	3712	superfamily	SSF57196	EGF/Laminin	2064	2112	1.8e-07	T	14-Apr-2010	NULL	NULL	
FBPP0076722	2B626D435E06B84A	3712	superfamily	SSF57196	EGF/Laminin	1428	1465	2e-07	T	14-Apr-2010	NULL	NULL	
FBPP0076722	2B626D435E06B84A	3712	superfamily	SSF57196	EGF/Laminin	2017	2061	2.8e-07	T	14-Apr-2010	NULL	NULL	
FBPP0076722	2B626D435E06B84A	3712	superfamily	SSF49785	Galactose-binding domain-like	65	172	5.6e-07	T	14-Apr-2010	IPR008979	Galactose-binding domain-like	
FBPP0076722	2B626D435E06B84A	3712	superfamily	SSF57196	EGF/Laminin	587	631	1.1e-06	T	14-Apr-2010	NULL	NULL	
FBPP0076722	2B626D435E06B84A	3712	superfamily	SSF57196	EGF/Laminin	403	447	2.3e-06	T	14-Apr-2010	NULL	NULL	
FBPP0076722	2B626D435E06B84A	3712	BlastProDom	PD936484	Q806D4_9VIRU_Q806D4;	2150	2672	4e-07	T	14-Apr-2010	NULL	NULL	
FBPP0076722	2B626D435E06B84A	3712	BlastProDom	PD968187	Q30KS2_CANFA_Q30KS2;	1809	2038	0.0005	T	14-Apr-2010	NULL	NULL	
FBPP0076722	2B626D435E06B84A	3712	ProfileScan	PS50025	LAM_G_DOMAIN	2672	2868	27.399	T	14-Apr-2010	IPR001791	Laminin G	
FBPP0076722	2B626D435E06B84A	3712	ProfileScan	PS50025	LAM_G_DOMAIN	2876	3048	41.147	T	14-Apr-2010	IPR001791	Laminin G	
FBPP0076722	2B626D435E06B84A	3712	ProfileScan	PS50025	LAM_G_DOMAIN	3055	3223	34.410	T	14-Apr-2010	IPR001791	Laminin G	
FBPP0076722	2B626D435E06B84A	3712	ProfileScan	PS50025	LAM_G_DOMAIN	3349	3528	41.147	T	14-Apr-2010	IPR001791	Laminin G	
FBPP0076722	2B626D435E06B84A	3712	ProfileScan	PS50025	LAM_G_DOMAIN	3534	3709	24.935	T	14-Apr-2010	IPR001791	Laminin G	
FBPP0076722	2B626D435E06B84A	3712	ProfileScan	PS50027	EGF_LAM_2	273	332	8.998	T	14-Apr-2010	IPR002049	EGF-like, laminin	
FBPP0076722	2B626D435E06B84A	3712	ProfileScan	PS50027	EGF_LAM_2	333	402	10.312	T	14-Apr-2010	IPR002049	EGF-like, laminin	
FBPP0076722	2B626D435E06B84A	3712	ProfileScan	PS50027	EGF_LAM_2	403	447	11.055	T	14-Apr-2010	IPR002049	EGF-like, laminin	
FBPP0076722	2B626D435E06B84A	3712	ProfileScan	PS50027	EGF_LAM_2	448	494	14.044	T	14-Apr-2010	IPR002049	EGF-like, laminin	
FBPP0076722	2B626D435E06B84A	3712	ProfileScan	PS50027	EGF_LAM_2	495	540	16.672	T	14-Apr-2010	IPR002049	EGF-like, laminin	
FBPP0076722	2B626D435E06B84A	3712	ProfileScan	PS50027	EGF_LAM_2	541	586	22.499	T	14-Apr-2010	IPR002049	EGF-like, laminin	
FBPP0076722	2B626D435E06B84A	3712	ProfileScan	PS50027	EGF_LAM_2	587	631	14.711	T	14-Apr-2010	IPR002049	EGF-like, laminin	
FBPP0076722	2B626D435E06B84A	3712	ProfileScan	PS50027	EGF_LAM_2	632	676	18.481	T	14-Apr-2010	IPR002049	EGF-like, laminin	
FBPP0076722	2B626D435E06B84A	3712	ProfileScan	PS50027	EGF_LAM_2	677	731	10.674	T	14-Apr-2010	IPR002049	EGF-like, laminin	
FBPP0076722	2B626D435E06B84A	3712	ProfileScan	PS50027	EGF_LAM_2	732	784	15.682	T	14-Apr-2010	IPR002049	EGF-like, laminin	
FBPP0076722	2B626D435E06B84A	3712	ProfileScan	PS50027	EGF_LAM_2	785	829	6.161	T	14-Apr-2010	IPR002049	EGF-like, laminin	
FBPP0076722	2B626D435E06B84A	3712	ProfileScan	PS50027	EGF_LAM_2	1375	1420	14.901	T	14-Apr-2010	IPR002049	EGF-like, laminin	
FBPP0076722	2B626D435E06B84A	3712	ProfileScan	PS50027	EGF_LAM_2	1421	1465	12.559	T	14-Apr-2010	IPR002049	EGF-like, laminin	
FBPP0076722	2B626D435E06B84A	3712	ProfileScan	PS50027	EGF_LAM_2	1466	1513	13.416	T	14-Apr-2010	IPR002049	EGF-like, laminin	
FBPP0076722	2B626D435E06B84A	3712	ProfileScan	PS50027	EGF_LAM_2	1514	1564	15.815	T	14-Apr-2010	IPR002049	EGF-like, laminin	
FBPP0076722	2B626D435E06B84A	3712	ProfileScan	PS50027	EGF_LAM_2	1763	1808	6.999	T	14-Apr-2010	IPR002049	EGF-like, laminin	
FBPP0076722	2B626D435E06B84A	3712	ProfileScan	PS50027	EGF_LAM_2	1809	1858	16.729	T	14-Apr-2010	IPR002049	EGF-like, laminin	
FBPP0076722	2B626D435E06B84A	3712	ProfileScan	PS50027	EGF_LAM_2	1859	1916	13.968	T	14-Apr-2010	IPR002049	EGF-like, laminin	
FBPP0076722	2B626D435E06B84A	3712	ProfileScan	PS50027	EGF_LAM_2	1917	1969	15.053	T	14-Apr-2010	IPR002049	EGF-like, laminin	
FBPP0076722	2B626D435E06B84A	3712	ProfileScan	PS50027	EGF_LAM_2	1970	2016	15.948	T	14-Apr-2010	IPR002049	EGF-like, laminin	
FBPP0076722	2B626D435E06B84A	3712	ProfileScan	PS50027	EGF_LAM_2	2017	2063	17.529	T	14-Apr-2010	IPR002049	EGF-like, laminin	
FBPP0076722	2B626D435E06B84A	3712	ProfileScan	PS50027	EGF_LAM_2	2064	2111	12.426	T	14-Apr-2010	IPR002049	EGF-like, laminin	
FBPP0076722	2B626D435E06B84A	3712	ProfileScan	PS51115	LAMININ_IVA	1592	1775	27.086	T	14-Apr-2010	IPR000034	Laminin B type IV	Biological Process: cell adhesion (GO:0007155), Cellular Component: extracellular matrix (GO:0031012)
FBPP0076722	2B626D435E06B84A	3712	ProfileScan	PS51117	LAMININ_NTER	20	272	54.507	T	14-Apr-2010	IPR008211	Laminin, N-terminal	Cellular Component: proteinaceous extracellular matrix (GO:0005578)
FBPP0076722	2B626D435E06B84A	3712	HMMPanther	PTHR10574:SF56	LAMININ ALPHA CHAIN, INVERTEBRATE	21	408	0	T	14-Apr-2010	NULL	NULL	
FBPP0076722	2B626D435E06B84A	3712	HMMPanther	PTHR10574:SF56	LAMININ ALPHA CHAIN, INVERTEBRATE	700	890	0	T	14-Apr-2010	NULL	NULL	
FBPP0076722	2B626D435E06B84A	3712	HMMPanther	PTHR10574:SF56	LAMININ ALPHA CHAIN, INVERTEBRATE	1679	2120	0	T	14-Apr-2010	NULL	NULL	
FBPP0076722	2B626D435E06B84A	3712	HMMPanther	PTHR10574:SF56	LAMININ ALPHA CHAIN, INVERTEBRATE	2478	2961	0	T	14-Apr-2010	NULL	NULL	
FBPP0076722	2B626D435E06B84A	3712	HMMPanther	PTHR10574:SF56	LAMININ ALPHA CHAIN, INVERTEBRATE	2987	3223	0	T	14-Apr-2010	NULL	NULL	
FBPP0076722	2B626D435E06B84A	3712	HMMPanther	PTHR10574	LAMININ	21	408	0	T	14-Apr-2010	NULL	NULL	
FBPP0076722	2B626D435E06B84A	3712	HMMPanther	PTHR10574	LAMININ	700	890	0	T	14-Apr-2010	NULL	NULL	
FBPP0076722	2B626D435E06B84A	3712	HMMPanther	PTHR10574	LAMININ	1679	2120	0	T	14-Apr-2010	NULL	NULL	
FBPP0076722	2B626D435E06B84A	3712	HMMPanther	PTHR10574	LAMININ	2478	2961	0	T	14-Apr-2010	NULL	NULL	
FBPP0076722	2B626D435E06B84A	3712	HMMPanther	PTHR10574	LAMININ	2987	3223	0	T	14-Apr-2010	NULL	NULL	
FBPP0076750	13249A284038F4F9	259	SignalPHMM	SignalP	signal-peptide	1	17	NA	?	14-Apr-2010	NULL	NULL
FBPP0076750	13249A284038F4F9	259	HMMPanther	PTHR19355:SF72	SERINE PROTEASE-RELATED, INSECT	19	253	9.5e-117	T	14-Apr-2010	NULL	NULL	
FBPP0076750	13249A284038F4F9	259	HMMPanther	PTHR19355	SERINE PROTEASE-RELATED	19	253	9.5e-117	T	14-Apr-2010	NULL	NULL	
FBPP0076750	13249A284038F4F9	259	HMMPfam	PF00089	Trypsin	37	251	8.5e-40	T	14-Apr-2010	IPR001254	Peptidase S1/S6, chymotrypsin/Hap	Molecular Function: serine-type endopeptidase activity (GO:0004252), Biological Process: proteolysis (GO:0006508)
FBPP0076750	13249A284038F4F9	259	FPrintScan	PR00722	CHYMOTRYPSIN	67	82	4.2e-14	T	14-Apr-2010	IPR001314	Peptidase S1A, chymotrypsin	Molecular Function: serine-type endopeptidase activity (GO:0004252), Biological Process: proteolysis (GO:0006508)
FBPP0076750	13249A284038F4F9	259	FPrintScan	PR00722	CHYMOTRYPSIN	110	124	4.2e-14	T	14-Apr-2010	IPR001314	Peptidase S1A, chymotrypsin	Molecular Function: serine-type endopeptidase activity (GO:0004252), Biological Process: proteolysis (GO:0006508)
FBPP0076750	13249A284038F4F9	259	FPrintScan	PR00722	CHYMOTRYPSIN	202	214	4.2e-14	T	14-Apr-2010	IPR001314	Peptidase S1A, chymotrypsin	Molecular Function: serine-type endopeptidase activity (GO:0004252), Biological Process: proteolysis (GO:0006508)
FBPP0076750	13249A284038F4F9	259	PatternScan	PS00134	TRYPSIN_HIS	77	82	NA	T	14-Apr-2010	IPR018114	Peptidase S1/S6, chymotrypsin/Hap, active site	Molecular Function: serine-type endopeptidase activity (GO:0004252), Biological Process: proteolysis (GO:0006508)
FBPP0076750	13249A284038F4F9	259	PatternScan	PS00135	TRYPSIN_SER	203	214	NA	T	14-Apr-2010	IPR018114	Peptidase S1/S6, chymotrypsin/Hap, active site	Molecular Function: serine-type endopeptidase activity (GO:0004252), Biological Process: proteolysis (GO:0006508)
FBPP0076750	13249A284038F4F9	259	superfamily	SSF50494	Trypsin-like serine proteases	32	259	1.3e-67	T	14-Apr-2010	IPR009003	Serine/cysteine peptidase, trypsin-like	Molecular Function: catalytic activity (GO:0003824)
FBPP0076750	13249A284038F4F9	259	ProfileScan	PS50240	TRYPSIN_DOM	37	256	25.029	T	14-Apr-2010	IPR001254	Peptidase S1/S6, chymotrypsin/Hap	Molecular Function: serine-type endopeptidase activity (GO:0004252), Biological Process: proteolysis (GO:0006508)
FBPP0076750	13249A284038F4F9	259	HMMSmart	SM00020	Tryp_SPc	36	251	1.6e-54	T	14-Apr-2010	IPR001254	Peptidase S1/S6, chymotrypsin/Hap	Molecular Function: serine-type endopeptidase activity (GO:0004252), Biological Process: proteolysis (GO:0006508)
FBPP0077109	98EE851223BF236A	450	HMMPfam	PF07679	I-set	120	194	2.4e-15	T	14-Apr-2010	NULL	NULL	
FBPP0077109	98EE851223BF236A	450	HMMPfam	PF07679	I-set	233	306	2.3e-08	T	14-Apr-2010	NULL	NULL	
FBPP0077109	98EE851223BF236A	450	SignalPHMM	SignalP	signal-peptide	1	19	NA	?	14-Apr-2010	NULL	NULL
FBPP0077109	98EE851223BF236A	450	superfamily	SSF48726	Immunoglobulin	111	193	3.6e-20	T	14-Apr-2010	NULL	NULL	
FBPP0077109	98EE851223BF236A	450	superfamily	SSF48726	Immunoglobulin	208	307	6.9e-18	T	14-Apr-2010	NULL	NULL	
FBPP0077109	98EE851223BF236A	450	superfamily	SSF49265	Fibronectin type III	311	417	3.5e-10	T	14-Apr-2010	IPR008957	Fibronectin, type III-like fold	
FBPP0077109	98EE851223BF236A	450	superfamily	SSF48726	Immunoglobulin	30	117	2.1e-06	T	14-Apr-2010	NULL	NULL	
FBPP0077109	98EE851223BF236A	450	FPrintScan	PR01838	NCAMFAMILY	114	141	5.8e-05	T	14-Apr-2010	IPR009138	Neural cell adhesion	Biological Process: cell adhesion (GO:0007155), Cellular Component: membrane (GO:0016020)
FBPP0077109	98EE851223BF236A	450	FPrintScan	PR01838	NCAMFAMILY	289	318	5.8e-05	T	14-Apr-2010	IPR009138	Neural cell adhesion	Biological Process: cell adhesion (GO:0007155), Cellular Component: membrane (GO:0016020)
FBPP0077109	98EE851223BF236A	450	ProfileScan	PS50835	IG_LIKE	117	209	12.423	T	14-Apr-2010	IPR007110	Immunoglobulin-like	
FBPP0077109	98EE851223BF236A	450	ProfileScan	PS50835	IG_LIKE	29	112	6.796	T	14-Apr-2010	IPR007110	Immunoglobulin-like	
FBPP0077109	98EE851223BF236A	450	ProfileScan	PS50835	IG_LIKE	216	307	9.519	T	14-Apr-2010	IPR007110	Immunoglobulin-like	
FBPP0077109	98EE851223BF236A	450	ProfileScan	PS50853	FN3	312	415	9.556	T	14-Apr-2010	IPR003961	Fibronectin, type III	
FBPP0077109	98EE851223BF236A	450	HMMPanther	PTHR19831:SF2	UNCHARACTERIZED	50	439	2e-234	T	14-Apr-2010	NULL	NULL	
FBPP0077109	98EE851223BF236A	450	HMMPanther	PTHR19831	NEUROTRACTING/LSAMP/NEUROTRIMIN/OBCAM RELATED CELL ADHESION MOLECULE	50	439	2e-234	T	14-Apr-2010	NULL	NULL	
FBPP0077109	98EE851223BF236A	450	HMMSmart	SM00409	IG	31	116	0.36	T	14-Apr-2010	IPR003599	Immunoglobulin subtype	
FBPP0077109	98EE851223BF236A	450	HMMSmart	SM00408	IGc2	131	198	2.4e-07	T	14-Apr-2010	IPR003598	Immunoglobulin subtype 2	
FBPP0077109	98EE851223BF236A	450	HMMSmart	SM00409	IG	224	309	0.022	T	14-Apr-2010	IPR003599	Immunoglobulin subtype	
FBPP0077109	98EE851223BF236A	450	HMMSmart	SM00060	FN3	312	405	1.4e-05	T	14-Apr-2010	IPR003961	Fibronectin, type III	
FBPP0077115	0908862B242343D1	719	ProfileScan	PS50835	IG_LIKE	134	241	10.662	T	14-Apr-2010	IPR007110	Immunoglobulin-like	
FBPP0077115	0908862B242343D1	719	ProfileScan	PS50835	IG_LIKE	48	128	8.212	T	14-Apr-2010	IPR007110	Immunoglobulin-like	
FBPP0077115	0908862B242343D1	719	ProfileScan	PS50835	IG_LIKE	246	334	10.589	T	14-Apr-2010	IPR007110	Immunoglobulin-like	
FBPP0077115	0908862B242343D1	719	ProfileScan	PS50835	IG_LIKE	341	429	11.261	T	14-Apr-2010	IPR007110	Immunoglobulin-like	
FBPP0077115	0908862B242343D1	719	ProfileScan	PS50853	FN3	435	524	16.705	T	14-Apr-2010	IPR003961	Fibronectin, type III	
FBPP0077115	0908862B242343D1	719	ProfileScan	PS50853	FN3	552	642	9.808	T	14-Apr-2010	IPR003961	Fibronectin, type III	
FBPP0077115	0908862B242343D1	719	HMMPanther	PTHR10489:SF55	NEOGENIN	38	523	2.6e-154	T	14-Apr-2010	NULL	NULL	
FBPP0077115	0908862B242343D1	719	HMMPanther	PTHR10489:SF55	NEOGENIN	547	645	2.6e-154	T	14-Apr-2010	NULL	NULL	
FBPP0077115	0908862B242343D1	719	HMMPanther	PTHR10489	CELL ADHESION MOLECULE	38	523	2.6e-154	T	14-Apr-2010	NULL	NULL	
FBPP0077115	0908862B242343D1	719	HMMPanther	PTHR10489	CELL ADHESION MOLECULE	547	645	2.6e-154	T	14-Apr-2010	NULL	NULL	
FBPP0077115	0908862B242343D1	719	HMMPfam	PF07679	I-set	154	242	4.6e-11	T	14-Apr-2010	NULL	NULL	
FBPP0077115	0908862B242343D1	719	HMMPfam	PF07679	I-set	343	430	1.2e-08	T	14-Apr-2010	NULL	NULL	
FBPP0077115	0908862B242343D1	719	HMMPfam	PF07686	V-set	41	138	6.4e-08	T	14-Apr-2010	IPR013106	Immunoglobulin V-set	
FBPP0077115	0908862B242343D1	719	HMMPfam	PF00041	fn3	437	517	5.5e-09	T	14-Apr-2010	IPR003961	Fibronectin, type III	
FBPP0077115	0908862B242343D1	719	superfamily	SSF49265	Fibronectin type III	430	528	4.9e-19	T	14-Apr-2010	IPR008957	Fibronectin, type III-like fold	
FBPP0077115	0908862B242343D1	719	superfamily	SSF48726	Immunoglobulin	143	235	1.5e-18	T	14-Apr-2010	NULL	NULL	
FBPP0077115	0908862B242343D1	719	superfamily	SSF48726	Immunoglobulin	333	432	1.5e-18	T	14-Apr-2010	NULL	NULL	
FBPP0077115	0908862B242343D1	719	superfamily	SSF48726	Immunoglobulin	247	348	1.5e-16	T	14-Apr-2010	NULL	NULL	
FBPP0077115	0908862B242343D1	719	superfamily	SSF48726	Immunoglobulin	40	149	1.1e-13	T	14-Apr-2010	NULL	NULL	
FBPP0077115	0908862B242343D1	719	superfamily	SSF49265	Fibronectin type III	551	644	4.8e-10	T	14-Apr-2010	IPR008957	Fibronectin, type III-like fold	
FBPP0077115	0908862B242343D1	719	TMHMM	tmhmm	transmembrane_regions	15	33	NA	?	14-Apr-2010	NULL	NULL
FBPP0077115	0908862B242343D1	719	TMHMM	tmhmm	transmembrane_regions	653	673	NA	?	14-Apr-2010	NULL	NULL
FBPP0077115	0908862B242343D1	719	SignalPHMM	SignalP	signal-peptide	1	33	NA	?	14-Apr-2010	NULL	NULL
FBPP0077115	0908862B242343D1	719	HMMSmart	SM00409	IG	40	148	9e-05	T	14-Apr-2010	IPR003599	Immunoglobulin subtype	
FBPP0077115	0908862B242343D1	719	HMMSmart	SM00408	IGc2	163	231	0.00041	T	14-Apr-2010	IPR003598	Immunoglobulin subtype 2	
FBPP0077115	0908862B242343D1	719	HMMSmart	SM00409	IG	252	338	0.0031	T	14-Apr-2010	IPR003599	Immunoglobulin subtype	
FBPP0077115	0908862B242343D1	719	HMMSmart	SM00408	IGc2	354	420	2.6e-09	T	14-Apr-2010	IPR003598	Immunoglobulin subtype 2	
FBPP0077115	0908862B242343D1	719	HMMSmart	SM00060	FN3	435	514	3.3e-07	T	14-Apr-2010	IPR003961	Fibronectin, type III	
FBPP0077115	0908862B242343D1	719	HMMSmart	SM00060	FN3	553	633	0.48	T	14-Apr-2010	IPR003961	Fibronectin, type III	
FBPP0077121	34E16C833F07ECB7	809	superfamily	SSF53756	UDP-Glycosyltransferase/glycogen phosphorylase	18	502	1.3e-146	T	14-Apr-2010	NULL	NULL	
FBPP0077121	34E16C833F07ECB7	809	superfamily	SSF56784	HAD-like	531	776	3.7e-39	T	14-Apr-2010	NULL	NULL	
FBPP0077121	34E16C833F07ECB7	809	HMMPfam	PF00982	Glyco_transf_20	19	495	1.5e-135	T	14-Apr-2010	IPR001830	Glycosyl transferase, family 20	Molecular Function: catalytic activity (GO:0003824), Biological Process: trehalose biosynthetic process (GO:0005992)
FBPP0077121	34E16C833F07ECB7	809	HMMPfam	PF02358	Trehalose_PPase	534	733	9.7e-38	T	14-Apr-2010	IPR003337	Trehalose-phosphatase	Molecular Function: catalytic activity (GO:0003824), Biological Process: trehalose biosynthetic process (GO:0005992)
FBPP0077121	34E16C833F07ECB7	809	HMMTigr	TIGR00685	T6PP: trehalose-phosphatase	528	770	1.2e-34	T	14-Apr-2010	IPR003337	Trehalose-phosphatase	Molecular Function: catalytic activity (GO:0003824), Biological Process: trehalose biosynthetic process (GO:0005992)
FBPP0077121	34E16C833F07ECB7	809	HMMTigr	TIGR01484	HAD-SF-IIB: HAD hydrolase, family IIB	532	738	7.1e-25	T	14-Apr-2010	IPR006379	HAD-superfamily hydrolase, subfamily IIB	Molecular Function: catalytic activity (GO:0003824), Biological Process: metabolic process (GO:0008152)
FBPP0077121	34E16C833F07ECB7	809	HMMPanther	PTHR10788	TREHALOSE-6-PHOSPHATE SYNTHASE	93	809	8.7e-166	T	14-Apr-2010	NULL	NULL	
FBPP0077154	F7E45005C885AD0D	1332	HMMPfam	PF07679	I-set	261	325	1.3e-07	T	14-Apr-2010	NULL	NULL	
FBPP0077154	F7E45005C885AD0D	1332	HMMPfam	PF07679	I-set	338	410	5.1e-07	T	14-Apr-2010	NULL	NULL	
FBPP0077154	F7E45005C885AD0D	1332	HMMPfam	PF07679	I-set	438	511	6.6e-06	T	14-Apr-2010	NULL	NULL	
FBPP0077154	F7E45005C885AD0D	1332	HMMPfam	PF07679	I-set	644	735	7.7e-10	T	14-Apr-2010	NULL	NULL	
FBPP0077154	F7E45005C885AD0D	1332	HMMPfam	PF08205	C2-set_2	154	237	9.2e-09	T	14-Apr-2010	IPR013162	CD80-like, immunoglobulin C2-set	
FBPP0077154	F7E45005C885AD0D	1332	HMMPfam	PF08205	C2-set_2	540	600	3.5e-06	T	14-Apr-2010	IPR013162	CD80-like, immunoglobulin C2-set	
FBPP0077154	F7E45005C885AD0D	1332	HMMPfam	PF00041	fn3	743	841	8.7e-10	T	14-Apr-2010	IPR003961	Fibronectin, type III	
FBPP0077154	F7E45005C885AD0D	1332	superfamily	SSF48726	Immunoglobulin	149	253	2e-19	T	14-Apr-2010	NULL	NULL	
FBPP0077154	F7E45005C885AD0D	1332	superfamily	SSF48726	Immunoglobulin	635	744	2e-19	T	14-Apr-2010	NULL	NULL	
FBPP0077154	F7E45005C885AD0D	1332	superfamily	SSF48726	Immunoglobulin	334	419	1.2e-18	T	14-Apr-2010	NULL	NULL	
FBPP0077154	F7E45005C885AD0D	1332	superfamily	SSF49265	Fibronectin type III	737	841	1.1e-17	T	14-Apr-2010	IPR008957	Fibronectin, type III-like fold	
FBPP0077154	F7E45005C885AD0D	1332	superfamily	SSF48726	Immunoglobulin	245	324	6.2e-16	T	14-Apr-2010	NULL	NULL	
FBPP0077154	F7E45005C885AD0D	1332	superfamily	SSF48726	Immunoglobulin	435	526	1.5e-14	T	14-Apr-2010	NULL	NULL	
FBPP0077154	F7E45005C885AD0D	1332	superfamily	SSF48726	Immunoglobulin	518	637	6e-14	T	14-Apr-2010	NULL	NULL	
FBPP0077154	F7E45005C885AD0D	1332	superfamily	SSF48726	Immunoglobulin	38	173	1.5e-08	T	14-Apr-2010	NULL	NULL	
FBPP0077154	F7E45005C885AD0D	1332	HMMPanther	PTHR11640:SF9	ECHINOID	98	1108	0	T	14-Apr-2010	NULL	NULL	
FBPP0077154	F7E45005C885AD0D	1332	HMMPanther	PTHR11640	NEPHRIN	98	1108	0	T	14-Apr-2010	NULL	NULL	
FBPP0077154	F7E45005C885AD0D	1332	TMHMM	tmhmm	transmembrane_regions	21	41	NA	?	14-Apr-2010	NULL	NULL
FBPP0077154	F7E45005C885AD0D	1332	TMHMM	tmhmm	transmembrane_regions	997	1017	NA	?	14-Apr-2010	NULL	NULL
FBPP0077154	F7E45005C885AD0D	1332	TMHMM	tmhmm	transmembrane_regions	1096	1116	NA	?	14-Apr-2010	NULL	NULL
FBPP0077154	F7E45005C885AD0D	1332	TMHMM	tmhmm	transmembrane_regions	1122	1142	NA	?	14-Apr-2010	NULL	NULL
FBPP0077154	F7E45005C885AD0D	1332	SignalPHMM	SignalP	signal-peptide	1	42	NA	?	14-Apr-2010	NULL	NULL
FBPP0077154	F7E45005C885AD0D	1332	ProfileScan	PS50835	IG_LIKE	152	246	13.511	T	14-Apr-2010	IPR007110	Immunoglobulin-like	
FBPP0077154	F7E45005C885AD0D	1332	ProfileScan	PS50835	IG_LIKE	37	142	7.395	T	14-Apr-2010	IPR007110	Immunoglobulin-like	
FBPP0077154	F7E45005C885AD0D	1332	ProfileScan	PS50835	IG_LIKE	337	420	14.655	T	14-Apr-2010	IPR007110	Immunoglobulin-like	
FBPP0077154	F7E45005C885AD0D	1332	ProfileScan	PS50835	IG_LIKE	253	332	11.533	T	14-Apr-2010	IPR007110	Immunoglobulin-like	
FBPP0077154	F7E45005C885AD0D	1332	ProfileScan	PS50835	IG_LIKE	432	521	9.428	T	14-Apr-2010	IPR007110	Immunoglobulin-like	
FBPP0077154	F7E45005C885AD0D	1332	ProfileScan	PS50835	IG_LIKE	526	636	10.462	T	14-Apr-2010	IPR007110	Immunoglobulin-like	
FBPP0077154	F7E45005C885AD0D	1332	ProfileScan	PS50835	IG_LIKE	639	736	9.936	T	14-Apr-2010	IPR007110	Immunoglobulin-like	
FBPP0077154	F7E45005C885AD0D	1332	ProfileScan	PS50853	FN3	740	848	15.085	T	14-Apr-2010	IPR003961	Fibronectin, type III	
FBPP0077154	F7E45005C885AD0D	1332	HMMSmart	SM00409	IG	43	147	0.065	T	14-Apr-2010	IPR003599	Immunoglobulin subtype	
FBPP0077154	F7E45005C885AD0D	1332	HMMSmart	SM00408	IGc2	164	235	1.5e-10	T	14-Apr-2010	IPR003598	Immunoglobulin subtype 2	
FBPP0077154	F7E45005C885AD0D	1332	HMMSmart	SM00408	IGc2	266	323	0.00017	T	14-Apr-2010	IPR003598	Immunoglobulin subtype 2	
FBPP0077154	F7E45005C885AD0D	1332	HMMSmart	SM00408	IGc2	350	409	1.3e-09	T	14-Apr-2010	IPR003598	Immunoglobulin subtype 2	
FBPP0077154	F7E45005C885AD0D	1332	HMMSmart	SM00408	IGc2	445	511	0.00046	T	14-Apr-2010	IPR003598	Immunoglobulin subtype 2	
FBPP0077154	F7E45005C885AD0D	1332	HMMSmart	SM00408	IGc2	651	727	2.1e-07	T	14-Apr-2010	IPR003598	Immunoglobulin subtype 2	
FBPP0077154	F7E45005C885AD0D	1332	HMMSmart	SM00060	FN3	741	838	9.8e-09	T	14-Apr-2010	IPR003961	Fibronectin, type III	
FBPP0077168	93CEC4DDF3DED751	667	superfamily	SSF54675	Nicotinate/Quinolinate PRTase C-terminal domain-like	19	164	1.4e-40	T	14-Apr-2010	NULL	NULL	
FBPP0077168	93CEC4DDF3DED751	667	superfamily	SSF54675	Nicotinate/Quinolinate PRTase C-terminal domain-like	415	555	2.5e-35	T	14-Apr-2010	NULL	NULL	
FBPP0077168	93CEC4DDF3DED751	667	superfamily	SSF54675	Nicotinate/Quinolinate PRTase C-terminal domain-like	153	305	2.3e-31	T	14-Apr-2010	NULL	NULL	
FBPP0077168	93CEC4DDF3DED751	667	HMMPfam	PF04095	NAPRTase	176	277	1.6e-11	T	14-Apr-2010	IPR015977	Nicotinate phosphoribosyltransferase-like	
FBPP0077168	93CEC4DDF3DED751	667	HMMPfam	PF04095	NAPRTase	401	539	1.2e-19	T	14-Apr-2010	IPR015977	Nicotinate phosphoribosyltransferase-like	
FBPP0077168	93CEC4DDF3DED751	667	HMMTigr	TIGR01513	NAPRTase_put: putative nicotinate phosphori	27	649	2.6e-168	T	14-Apr-2010	IPR006405	Nicotinate phosphoribosyltransferase putative	
FBPP0077168	93CEC4DDF3DED751	667	HMMPanther	PTHR11098:SF1	NICOTINATE PHOSPHORIBOSYLTRANSFERASE	12	303	2.5e-251	T	14-Apr-2010	IPR007229	Nicotinate phosphoribosyltransferase-related	Molecular Function: nicotinate phosphoribosyltransferase activity (GO:0004516), Biological Process: pyridine nucleotide biosynthetic process (GO:0019363)
FBPP0077168	93CEC4DDF3DED751	667	HMMPanther	PTHR11098:SF1	NICOTINATE PHOSPHORIBOSYLTRANSFERASE	416	667	2.5e-251	T	14-Apr-2010	IPR007229	Nicotinate phosphoribosyltransferase-related	Molecular Function: nicotinate phosphoribosyltransferase activity (GO:0004516), Biological Process: pyridine nucleotide biosynthetic process (GO:0019363)
FBPP0077168	93CEC4DDF3DED751	667	HMMPanther	PTHR11098	NICOTINATE PHOSPHORIBOSYLTRANSFERASE	12	303	2.5e-251	T	14-Apr-2010	NULL	NULL	
FBPP0077168	93CEC4DDF3DED751	667	HMMPanther	PTHR11098	NICOTINATE PHOSPHORIBOSYLTRANSFERASE	416	667	2.5e-251	T	14-Apr-2010	NULL	NULL	
FBPP0077261	826B8239DF5855B8	445	HMMSmart	SM00700	JHBP	31	247	4.3e-49	T	14-Apr-2010	IPR010562	Haemolymph juvenile hormone binding	
FBPP0077261	826B8239DF5855B8	445	ProfileScan	PS51257	PROKAR_LIPOPROTEIN	1	17	5.000	T	14-Apr-2010	NULL	NULL	
FBPP0077261	826B8239DF5855B8	445	SignalPHMM	SignalP	signal-peptide	1	22	NA	?	14-Apr-2010	NULL	NULL
FBPP0077261	826B8239DF5855B8	445	HMMPanther	PTHR21285	UNCHARACTERIZED	13	435	2.2e-144	T	14-Apr-2010	NULL	NULL	
FBPP0077261	826B8239DF5855B8	445	HMMPfam	PF06585	JHBP	1	235	2.1e-50	T	14-Apr-2010	IPR010562	Haemolymph juvenile hormone binding	
FBPP0077479	D7CBDABD57E65278	264	HMMPanther	PTHR19355:SF91	SERINE PROTEASE-RELATED, INSECT	16	251	4.7e-100	T	14-Apr-2010	NULL	NULL	
FBPP0077479	D7CBDABD57E65278	264	HMMPanther	PTHR19355	SERINE PROTEASE-RELATED	16	251	4.7e-100	T	14-Apr-2010	NULL	NULL	
FBPP0077479	D7CBDABD57E65278	264	FPrintScan	PR00722	CHYMOTRYPSIN	55	70	5.2e-12	T	14-Apr-2010	IPR001314	Peptidase S1A, chymotrypsin	Molecular Function: serine-type endopeptidase activity (GO:0004252), Biological Process: proteolysis (GO:0006508)
FBPP0077479	D7CBDABD57E65278	264	FPrintScan	PR00722	CHYMOTRYPSIN	111	125	5.2e-12	T	14-Apr-2010	IPR001314	Peptidase S1A, chymotrypsin	Molecular Function: serine-type endopeptidase activity (GO:0004252), Biological Process: proteolysis (GO:0006508)
FBPP0077479	D7CBDABD57E65278	264	FPrintScan	PR00722	CHYMOTRYPSIN	200	212	5.2e-12	T	14-Apr-2010	IPR001314	Peptidase S1A, chymotrypsin	Molecular Function: serine-type endopeptidase activity (GO:0004252), Biological Process: proteolysis (GO:0006508)
FBPP0077479	D7CBDABD57E65278	264	superfamily	SSF50494	Trypsin-like serine proteases	18	257	3e-79	T	14-Apr-2010	IPR009003	Serine/cysteine peptidase, trypsin-like	Molecular Function: catalytic activity (GO:0003824)
FBPP0077479	D7CBDABD57E65278	264	ProfileScan	PS50240	TRYPSIN_DOM	29	254	28.550	T	14-Apr-2010	IPR001254	Peptidase S1/S6, chymotrypsin/Hap	Molecular Function: serine-type endopeptidase activity (GO:0004252), Biological Process: proteolysis (GO:0006508)
FBPP0077479	D7CBDABD57E65278	264	ProfileScan	PS51257	PROKAR_LIPOPROTEIN	1	18	5.000	T	14-Apr-2010	NULL	NULL	
FBPP0077479	D7CBDABD57E65278	264	PatternScan	PS00134	TRYPSIN_HIS	65	70	NA	T	14-Apr-2010	IPR018114	Peptidase S1/S6, chymotrypsin/Hap, active site	Molecular Function: serine-type endopeptidase activity (GO:0004252), Biological Process: proteolysis (GO:0006508)
FBPP0077479	D7CBDABD57E65278	264	PatternScan	PS00135	TRYPSIN_SER	201	212	NA	T	14-Apr-2010	IPR018114	Peptidase S1/S6, chymotrypsin/Hap, active site	Molecular Function: serine-type endopeptidase activity (GO:0004252), Biological Process: proteolysis (GO:0006508)
FBPP0077479	D7CBDABD57E65278	264	HMMPfam	PF00089	Trypsin	29	249	6.3e-54	T	14-Apr-2010	IPR001254	Peptidase S1/S6, chymotrypsin/Hap	Molecular Function: serine-type endopeptidase activity (GO:0004252), Biological Process: proteolysis (GO:0006508)
FBPP0077479	D7CBDABD57E65278	264	SignalPHMM	SignalP	signal-peptide	1	19	NA	?	14-Apr-2010	NULL	NULL
FBPP0077479	D7CBDABD57E65278	264	HMMSmart	SM00020	Tryp_SPc	28	249	7.1e-68	T	14-Apr-2010	IPR001254	Peptidase S1/S6, chymotrypsin/Hap	Molecular Function: serine-type endopeptidase activity (GO:0004252), Biological Process: proteolysis (GO:0006508)
FBPP0077536	ED1B866C56BADCE5	424	PatternScan	PS00105	AA_TRANSFER_CLASS_1	270	283	NA	T	14-Apr-2010	IPR004838	Aminotransferases, class-I, pyridoxal-phosphate-binding site	Molecular Function: catalytic activity (GO:0003824), Biological Process: biosynthetic process (GO:0009058), Molecular Function: pyridoxal phosphate binding (GO:0030170)
FBPP0077536	ED1B866C56BADCE5	424	superfamily	SSF53383	PLP-dependent transferases	22	424	2.2e-120	T	14-Apr-2010	IPR015424	Pyridoxal phosphate-dependent transferase, major domain	
FBPP0077536	ED1B866C56BADCE5	424	FPrintScan	PR00799	TRANSAMINASE	201	220	1.1e-37	T	14-Apr-2010	IPR022360	Aspartate/tyrosine aminotransferase	Biological Process: cellular amino acid metabolic process (GO:0006520), Molecular Function: transaminase activity (GO:0008483)
FBPP0077536	ED1B866C56BADCE5	424	FPrintScan	PR00799	TRANSAMINASE	232	244	1.1e-37	T	14-Apr-2010	IPR022360	Aspartate/tyrosine aminotransferase	Biological Process: cellular amino acid metabolic process (GO:0006520), Molecular Function: transaminase activity (GO:0008483)
FBPP0077536	ED1B866C56BADCE5	424	FPrintScan	PR00799	TRANSAMINASE	300	325	1.1e-37	T	14-Apr-2010	IPR022360	Aspartate/tyrosine aminotransferase	Biological Process: cellular amino acid metabolic process (GO:0006520), Molecular Function: transaminase activity (GO:0008483)
FBPP0077536	ED1B866C56BADCE5	424	FPrintScan	PR00799	TRANSAMINASE	368	386	1.1e-37	T	14-Apr-2010	IPR022360	Aspartate/tyrosine aminotransferase	Biological Process: cellular amino acid metabolic process (GO:0006520), Molecular Function: transaminase activity (GO:0008483)
FBPP0077536	ED1B866C56BADCE5	424	HMMPfam	PF00155	Aminotran_1_2	52	419	1.9e-89	T	14-Apr-2010	IPR004839	Aminotransferase, class I/II	Biological Process: biosynthetic process (GO:0009058), Molecular Function: transferase activity, transferring nitrogenous groups (GO:0016769), Molecular Function: pyridoxal phosphate binding (GO:0030170)
FBPP0077536	ED1B866C56BADCE5	424	HMMPanther	PTHR11879	ASPARTATE AMINOTRANSFERASE	9	424	2.1e-263	T	14-Apr-2010	IPR000796	Aspartate/other aminotransferase	Biological Process: cellular amino acid metabolic process (GO:0006520), Molecular Function: transaminase activity (GO:0008483)
FBPP0077646	E7B69799D1F6A3D0	554	TMHMM	tmhmm	transmembrane_regions	10	30	NA	?	14-Apr-2010	NULL	NULL
FBPP0077646	E7B69799D1F6A3D0	554	HMMPanther	PTHR21684	FAMILY NOT NAMED	6	541	1.3e-314	T	14-Apr-2010	NULL	NULL	
FBPP0077646	E7B69799D1F6A3D0	554	BlastProDom	PD968187	Q30KS2_CANFA_Q30KS2;	32	509	4e-05	T	14-Apr-2010	NULL	NULL	
FBPP0077646	E7B69799D1F6A3D0	554	SignalPHMM	SignalP	signal-peptide	1	26	NA	?	14-Apr-2010	NULL	NULL
FBPP0078531	4772E8D51BA54544	763	TMHMM	tmhmm	transmembrane_regions	21	41	NA	?	14-Apr-2010	NULL	NULL
FBPP0078531	4772E8D51BA54544	763	SignalPHMM	SignalP	signal-peptide	1	33	NA	?	14-Apr-2010	NULL	NULL
FBPP0078531	4772E8D51BA54544	763	FPrintScan	PR00786	NEPRILYSIN	549	561	2.4e-19	T	14-Apr-2010	IPR018497	Peptidase M13, neprilysin, C-terminal	Molecular Function: metalloendopeptidase activity (GO:0004222), Biological Process: proteolysis (GO:0006508)
FBPP0078531	4772E8D51BA54544	763	FPrintScan	PR00786	NEPRILYSIN	567	579	2.4e-19	T	14-Apr-2010	IPR018497	Peptidase M13, neprilysin, C-terminal	Molecular Function: metalloendopeptidase activity (GO:0004222), Biological Process: proteolysis (GO:0006508)
FBPP0078531	4772E8D51BA54544	763	FPrintScan	PR00786	NEPRILYSIN	588	604	2.4e-19	T	14-Apr-2010	IPR018497	Peptidase M13, neprilysin, C-terminal	Molecular Function: metalloendopeptidase activity (GO:0004222), Biological Process: proteolysis (GO:0006508)
FBPP0078531	4772E8D51BA54544	763	FPrintScan	PR00786	NEPRILYSIN	660	671	2.4e-19	T	14-Apr-2010	IPR018497	Peptidase M13, neprilysin, C-terminal	Molecular Function: metalloendopeptidase activity (GO:0004222), Biological Process: proteolysis (GO:0006508)
FBPP0078531	4772E8D51BA54544	763	HMMPfam	PF05649	Peptidase_M13_N	107	496	4.1e-106	T	14-Apr-2010	IPR008753	Peptidase M13	Biological Process: proteolysis (GO:0006508), Molecular Function: metallopeptidase activity (GO:0008237)
FBPP0078531	4772E8D51BA54544	763	HMMPfam	PF01431	Peptidase_M13	557	762	3.9e-56	T	14-Apr-2010	IPR018497	Peptidase M13, neprilysin, C-terminal	Molecular Function: metalloendopeptidase activity (GO:0004222), Biological Process: proteolysis (GO:0006508)
FBPP0078531	4772E8D51BA54544	763	HMMPanther	PTHR11733:SF25	NEPRILYSIN	82	763	0	T	14-Apr-2010	NULL	NULL	
FBPP0078531	4772E8D51BA54544	763	HMMPanther	PTHR11733	ZINC METALLOPROTEASE FAMILY M13 NEPRILYSIN-RELATED	82	763	0	T	14-Apr-2010	IPR000718	Peptidase M13, neprilysin	Molecular Function: metalloendopeptidase activity (GO:0004222), Biological Process: proteolysis (GO:0006508)
FBPP0078531	4772E8D51BA54544	763	superfamily	SSF55486	Metalloproteases ("zincins"), catalytic domain	82	763	1.8e-229	T	14-Apr-2010	NULL	NULL	
FBPP0078557	C4292F60B8B5F0F6	1390	HMMPfam	PF07679	I-set	363	457	1.2e-05	T	14-Apr-2010	NULL	NULL	
FBPP0078557	C4292F60B8B5F0F6	1390	HMMPfam	PF07679	I-set	585	653	6.9e-10	T	14-Apr-2010	NULL	NULL	
FBPP0078557	C4292F60B8B5F0F6	1390	HMMPfam	PF07679	I-set	661	751	3.2e-07	T	14-Apr-2010	NULL	NULL	
FBPP0078557	C4292F60B8B5F0F6	1390	HMMPfam	PF07679	I-set	765	844	3.2e-12	T	14-Apr-2010	NULL	NULL	
FBPP0078557	C4292F60B8B5F0F6	1390	HMMPfam	PF07679	I-set	851	940	8.5e-07	T	14-Apr-2010	NULL	NULL	
FBPP0078557	C4292F60B8B5F0F6	1390	HMMPfam	PF00041	fn3	946	1037	3.1e-09	T	14-Apr-2010	IPR003961	Fibronectin, type III	
FBPP0078557	C4292F60B8B5F0F6	1390	HMMPfam	PF00041	fn3	1066	1141	2.3e-05	T	14-Apr-2010	IPR003961	Fibronectin, type III	
FBPP0078557	C4292F60B8B5F0F6	1390	HMMPfam	PF00041	fn3	1156	1244	1e-08	T	14-Apr-2010	IPR003961	Fibronectin, type III	
FBPP0078557	C4292F60B8B5F0F6	1390	HMMPfam	PF00041	fn3	1259	1346	1.1e-10	T	14-Apr-2010	IPR003961	Fibronectin, type III	
FBPP0078557	C4292F60B8B5F0F6	1390	HMMPfam	PF05473	Herpes_UL45	138	196	8.6e-07	T	14-Apr-2010	IPR008646	Herpesvirus UL45-like	
FBPP0078557	C4292F60B8B5F0F6	1390	HMMPanther	PTHR10489:SF48	CONTACTIN, INSECT	366	1347	0	T	14-Apr-2010	NULL	NULL	
FBPP0078557	C4292F60B8B5F0F6	1390	HMMPanther	PTHR10489	CELL ADHESION MOLECULE	366	1347	0	T	14-Apr-2010	NULL	NULL	
FBPP0078557	C4292F60B8B5F0F6	1390	HMMSmart	SM00034	CLECT	139	266	6.6e-10	T	14-Apr-2010	IPR001304	C-type lectin	Molecular Function: binding (GO:0005488)
FBPP0078557	C4292F60B8B5F0F6	1390	HMMSmart	SM00408	IGc2	379	453	4.4e-05	T	14-Apr-2010	IPR003598	Immunoglobulin subtype 2	
FBPP0078557	C4292F60B8B5F0F6	1390	HMMSmart	SM00408	IGc2	584	647	1.1e-11	T	14-Apr-2010	IPR003598	Immunoglobulin subtype 2	
FBPP0078557	C4292F60B8B5F0F6	1390	HMMSmart	SM00409	IG	667	752	0.089	T	14-Apr-2010	IPR003599	Immunoglobulin subtype	
FBPP0078557	C4292F60B8B5F0F6	1390	HMMSmart	SM00408	IGc2	770	834	5.5e-11	T	14-Apr-2010	IPR003598	Immunoglobulin subtype 2	
FBPP0078557	C4292F60B8B5F0F6	1390	HMMSmart	SM00409	IG	855	941	2.8e-05	T	14-Apr-2010	IPR003599	Immunoglobulin subtype	
FBPP0078557	C4292F60B8B5F0F6	1390	HMMSmart	SM00060	FN3	944	1034	2.1e-10	T	14-Apr-2010	IPR003961	Fibronectin, type III	
FBPP0078557	C4292F60B8B5F0F6	1390	HMMSmart	SM00060	FN3	1051	1138	8.3	T	14-Apr-2010	IPR003961	Fibronectin, type III	
FBPP0078557	C4292F60B8B5F0F6	1390	HMMSmart	SM00060	FN3	1154	1241	2.1e-07	T	14-Apr-2010	IPR003961	Fibronectin, type III	
FBPP0078557	C4292F60B8B5F0F6	1390	HMMSmart	SM00060	FN3	1256	1343	2.4e-05	T	14-Apr-2010	IPR003961	Fibronectin, type III	
FBPP0078557	C4292F60B8B5F0F6	1390	SignalPHMM	SignalP	signal-peptide	1	18	NA	?	14-Apr-2010	NULL	NULL
FBPP0078557	C4292F60B8B5F0F6	1390	ProfileScan	PS50835	IG_LIKE	362	463	11.987	T	14-Apr-2010	IPR007110	Immunoglobulin-like	
FBPP0078557	C4292F60B8B5F0F6	1390	ProfileScan	PS50835	IG_LIKE	486	561	7.685	T	14-Apr-2010	IPR007110	Immunoglobulin-like	
FBPP0078557	C4292F60B8B5F0F6	1390	ProfileScan	PS50835	IG_LIKE	576	656	12.658	T	14-Apr-2010	IPR007110	Immunoglobulin-like	
FBPP0078557	C4292F60B8B5F0F6	1390	ProfileScan	PS50835	IG_LIKE	661	745	10.753	T	14-Apr-2010	IPR007110	Immunoglobulin-like	
FBPP0078557	C4292F60B8B5F0F6	1390	ProfileScan	PS50835	IG_LIKE	756	843	11.697	T	14-Apr-2010	IPR007110	Immunoglobulin-like	
FBPP0078557	C4292F60B8B5F0F6	1390	ProfileScan	PS50835	IG_LIKE	848	939	8.829	T	14-Apr-2010	IPR007110	Immunoglobulin-like	
FBPP0078557	C4292F60B8B5F0F6	1390	ProfileScan	PS50853	FN3	944	1043	16.191	T	14-Apr-2010	IPR003961	Fibronectin, type III	
FBPP0078557	C4292F60B8B5F0F6	1390	ProfileScan	PS50853	FN3	1050	1147	13.126	T	14-Apr-2010	IPR003961	Fibronectin, type III	
FBPP0078557	C4292F60B8B5F0F6	1390	ProfileScan	PS50853	FN3	1153	1251	15.894	T	14-Apr-2010	IPR003961	Fibronectin, type III	
FBPP0078557	C4292F60B8B5F0F6	1390	ProfileScan	PS50853	FN3	1256	1352	16.640	T	14-Apr-2010	IPR003961	Fibronectin, type III	
FBPP0078557	C4292F60B8B5F0F6	1390	superfamily	SSF48726	Immunoglobulin	754	844	4.2e-23	T	14-Apr-2010	NULL	NULL	
FBPP0078557	C4292F60B8B5F0F6	1390	superfamily	SSF56436	C-type lectin-like	138	326	9.6e-21	T	14-Apr-2010	IPR016187	C-type lectin fold	Molecular Function: binding (GO:0005488)
FBPP0078557	C4292F60B8B5F0F6	1390	superfamily	SSF49265	Fibronectin type III	941	1044	3.8e-20	T	14-Apr-2010	IPR008957	Fibronectin, type III-like fold	
FBPP0078557	C4292F60B8B5F0F6	1390	superfamily	SSF49265	Fibronectin type III	1137	1256	3.8e-20	T	14-Apr-2010	IPR008957	Fibronectin, type III-like fold	
FBPP0078557	C4292F60B8B5F0F6	1390	superfamily	SSF49265	Fibronectin type III	1255	1358	8.7e-20	T	14-Apr-2010	IPR008957	Fibronectin, type III-like fold	
FBPP0078557	C4292F60B8B5F0F6	1390	superfamily	SSF48726	Immunoglobulin	653	753	1.1e-18	T	14-Apr-2010	NULL	NULL	
FBPP0078557	C4292F60B8B5F0F6	1390	superfamily	SSF49265	Fibronectin type III	1047	1151	1.6e-18	T	14-Apr-2010	IPR008957	Fibronectin, type III-like fold	
FBPP0078557	C4292F60B8B5F0F6	1390	superfamily	SSF48726	Immunoglobulin	584	661	2.3e-17	T	14-Apr-2010	NULL	NULL	
FBPP0078557	C4292F60B8B5F0F6	1390	superfamily	SSF48726	Immunoglobulin	850	964	1.5e-14	T	14-Apr-2010	NULL	NULL	
FBPP0078557	C4292F60B8B5F0F6	1390	superfamily	SSF48726	Immunoglobulin	359	464	5.6e-14	T	14-Apr-2010	NULL	NULL	
FBPP0078557	C4292F60B8B5F0F6	1390	superfamily	SSF48726	Immunoglobulin	486	564	0.00012	T	14-Apr-2010	NULL	NULL	
FBPP0078603	D6B2C48106AB3BF1	908	SignalPHMM	SignalP	signal-peptide	1	29	NA	?	14-Apr-2010	NULL	NULL
FBPP0078603	D6B2C48106AB3BF1	908	superfamily	SSF51445	(Trans)glycosidases	358	706	8.4e-56	T	14-Apr-2010	IPR017853	Glycoside hydrolase, catalytic core	
FBPP0078603	D6B2C48106AB3BF1	908	superfamily	SSF49785	Galactose-binding domain-like	74	222	1.9e-14	T	14-Apr-2010	IPR008979	Galactose-binding domain-like	
FBPP0078603	D6B2C48106AB3BF1	908	HMMPanther	PTHR10066:SF12	BETA-MANNOSIDASE	375	899	8.5e-262	T	14-Apr-2010	NULL	NULL	
FBPP0078603	D6B2C48106AB3BF1	908	HMMPanther	PTHR10066	GLYCOSIDE HYDROLASE	375	899	8.5e-262	T	14-Apr-2010	NULL	NULL	
FBPP0078677	B8CDF3AC3B9E8FF0	224	ProfileScan	PS50845	RETICULON	28	224	54.203	T	14-Apr-2010	IPR003388	Reticulon	Cellular Component: endoplasmic reticulum (GO:0005783)
FBPP0078677	B8CDF3AC3B9E8FF0	224	TMHMM	tmhmm	transmembrane_regions	42	64	NA	?	14-Apr-2010	NULL	NULL
FBPP0078677	B8CDF3AC3B9E8FF0	224	TMHMM	tmhmm	transmembrane_regions	150	172	NA	?	14-Apr-2010	NULL	NULL
FBPP0078677	B8CDF3AC3B9E8FF0	224	HMMPfam	PF02453	Reticulon	30	197	7.2e-51	T	14-Apr-2010	IPR003388	Reticulon	Cellular Component: endoplasmic reticulum (GO:0005783)
FBPP0078677	B8CDF3AC3B9E8FF0	224	HMMPanther	PTHR10994:SF22	RETICULON-RELATED	23	224	1.5e-168	T	14-Apr-2010	NULL	NULL	
FBPP0078677	B8CDF3AC3B9E8FF0	224	HMMPanther	PTHR10994	RETICULON/NOGO	23	224	1.5e-168	T	14-Apr-2010	IPR003388	Reticulon	Cellular Component: endoplasmic reticulum (GO:0005783)
FBPP0078690	92A7E303271B2AF8	266	superfamily	SSF50494	Trypsin-like serine proteases	32	262	4.2e-68	T	14-Apr-2010	IPR009003	Serine/cysteine peptidase, trypsin-like	Molecular Function: catalytic activity (GO:0003824)
FBPP0078690	92A7E303271B2AF8	266	ProfileScan	PS50240	TRYPSIN_DOM	37	262	25.824	T	14-Apr-2010	IPR001254	Peptidase S1/S6, chymotrypsin/Hap	Molecular Function: serine-type endopeptidase activity (GO:0004252), Biological Process: proteolysis (GO:0006508)
FBPP0078690	92A7E303271B2AF8	266	PatternScan	PS00134	TRYPSIN_HIS	75	80	NA	T	14-Apr-2010	IPR018114	Peptidase S1/S6, chymotrypsin/Hap, active site	Molecular Function: serine-type endopeptidase activity (GO:0004252), Biological Process: proteolysis (GO:0006508)
FBPP0078690	92A7E303271B2AF8	266	PatternScan	PS00135	TRYPSIN_SER	209	220	NA	T	14-Apr-2010	IPR018114	Peptidase S1/S6, chymotrypsin/Hap, active site	Molecular Function: serine-type endopeptidase activity (GO:0004252), Biological Process: proteolysis (GO:0006508)
FBPP0078690	92A7E303271B2AF8	266	FPrintScan	PR00722	CHYMOTRYPSIN	65	80	1.3e-13	T	14-Apr-2010	IPR001314	Peptidase S1A, chymotrypsin	Molecular Function: serine-type endopeptidase activity (GO:0004252), Biological Process: proteolysis (GO:0006508)
FBPP0078690	92A7E303271B2AF8	266	FPrintScan	PR00722	CHYMOTRYPSIN	119	133	1.3e-13	T	14-Apr-2010	IPR001314	Peptidase S1A, chymotrypsin	Molecular Function: serine-type endopeptidase activity (GO:0004252), Biological Process: proteolysis (GO:0006508)
FBPP0078690	92A7E303271B2AF8	266	FPrintScan	PR00722	CHYMOTRYPSIN	208	220	1.3e-13	T	14-Apr-2010	IPR001314	Peptidase S1A, chymotrypsin	Molecular Function: serine-type endopeptidase activity (GO:0004252), Biological Process: proteolysis (GO:0006508)
FBPP0078690	92A7E303271B2AF8	266	SignalPHMM	SignalP	signal-peptide	1	16	NA	?	14-Apr-2010	NULL	NULL
FBPP0078690	92A7E303271B2AF8	266	HMMPanther	PTHR19355:SF72	SERINE PROTEASE-RELATED, INSECT	1	259	1.9e-132	T	14-Apr-2010	NULL	NULL	
FBPP0078690	92A7E303271B2AF8	266	HMMPanther	PTHR19355	SERINE PROTEASE-RELATED	1	259	1.9e-132	T	14-Apr-2010	NULL	NULL	
FBPP0078690	92A7E303271B2AF8	266	HMMSmart	SM00020	Tryp_SPc	36	257	6.8e-66	T	14-Apr-2010	IPR001254	Peptidase S1/S6, chymotrypsin/Hap	Molecular Function: serine-type endopeptidase activity (GO:0004252), Biological Process: proteolysis (GO:0006508)
FBPP0078690	92A7E303271B2AF8	266	HMMPfam	PF00089	Trypsin	37	257	2.7e-46	T	14-Apr-2010	IPR001254	Peptidase S1/S6, chymotrypsin/Hap	Molecular Function: serine-type endopeptidase activity (GO:0004252), Biological Process: proteolysis (GO:0006508)
FBPP0078982	D9292C437E1D4693	3561	FPrintScan	PR00010	EGFBLOOD	2059	2070	1.9e-05	T	14-Apr-2010	IPR001438	EGF-like, type 2	
FBPP0078982	D9292C437E1D4693	3561	FPrintScan	PR00010	EGFBLOOD	2071	2078	1.9e-05	T	14-Apr-2010	IPR001438	EGF-like, type 2	
FBPP0078982	D9292C437E1D4693	3561	FPrintScan	PR00010	EGFBLOOD	2504	2514	1.9e-05	T	14-Apr-2010	IPR001438	EGF-like, type 2	
FBPP0078982	D9292C437E1D4693	3561	FPrintScan	PR00010	EGFBLOOD	2515	2521	1.9e-05	T	14-Apr-2010	IPR001438	EGF-like, type 2	
FBPP0078982	D9292C437E1D4693	3561	SignalPHMM	SignalP	signal-peptide	1	30	NA	?	14-Apr-2010	NULL	NULL
FBPP0078982	D9292C437E1D4693	3561	HMMSmart	SM00034	CLECT	36	168	6.9e-16	T	14-Apr-2010	IPR001304	C-type lectin	Molecular Function: binding (GO:0005488)
FBPP0078982	D9292C437E1D4693	3561	HMMSmart	SM00192	LDLa	171	208	3.4e-12	T	14-Apr-2010	IPR002172	Low density lipoprotein-receptor, class A (cysteine-rich) repeat	
FBPP0078982	D9292C437E1D4693	3561	HMMSmart	SM00042	CUB	210	322	1.6e-22	T	14-Apr-2010	IPR000859	CUB	
FBPP0078982	D9292C437E1D4693	3561	HMMSmart	SM00042	CUB	326	438	1.4e-23	T	14-Apr-2010	IPR000859	CUB	
FBPP0078982	D9292C437E1D4693	3561	HMMSmart	SM00042	CUB	439	551	2.4e-19	T	14-Apr-2010	IPR000859	CUB	
FBPP0078982	D9292C437E1D4693	3561	HMMSmart	SM00032	CCP	552	609	0.041	T	14-Apr-2010	IPR000436	Sushi/SCR/CCP	
FBPP0078982	D9292C437E1D4693	3561	HMMSmart	SM00032	CCP	614	670	0.00016	T	14-Apr-2010	IPR000436	Sushi/SCR/CCP	
FBPP0078982	D9292C437E1D4693	3561	HMMSmart	SM00032	CCP	675	731	1e-14	T	14-Apr-2010	IPR000436	Sushi/SCR/CCP	
FBPP0078982	D9292C437E1D4693	3561	HMMSmart	SM00032	CCP	736	790	3.1e-09	T	14-Apr-2010	IPR000436	Sushi/SCR/CCP	
FBPP0078982	D9292C437E1D4693	3561	HMMSmart	SM00179	EGF_CA	792	830	3.5e-07	T	14-Apr-2010	IPR001881	EGF-like calcium-binding	Molecular Function: calcium ion binding (GO:0005509)
FBPP0078982	D9292C437E1D4693	3561	HMMSmart	SM00231	FA58C	828	977	4.5e-15	T	14-Apr-2010	IPR000421	Coagulation factor 5/8 type, C-terminal	Biological Process: cell adhesion (GO:0007155)
FBPP0078982	D9292C437E1D4693	3561	HMMSmart	SM00179	EGF_CA	984	1047	1.3e-06	T	14-Apr-2010	IPR001881	EGF-like calcium-binding	Molecular Function: calcium ion binding (GO:0005509)
FBPP0078982	D9292C437E1D4693	3561	HMMSmart	SM00032	CCP	1051	1106	4.7e-16	T	14-Apr-2010	IPR000436	Sushi/SCR/CCP	
FBPP0078982	D9292C437E1D4693	3561	HMMSmart	SM00032	CCP	1187	1246	2.9	T	14-Apr-2010	IPR000436	Sushi/SCR/CCP	
FBPP0078982	D9292C437E1D4693	3561	HMMSmart	SM00032	CCP	1251	1298	1.1	T	14-Apr-2010	IPR000436	Sushi/SCR/CCP	
FBPP0078982	D9292C437E1D4693	3561	HMMSmart	SM00231	FA58C	1297	1444	1.1e-06	T	14-Apr-2010	IPR000421	Coagulation factor 5/8 type, C-terminal	Biological Process: cell adhesion (GO:0007155)
FBPP0078982	D9292C437E1D4693	3561	HMMSmart	SM00032	CCP	1636	1696	13	T	14-Apr-2010	IPR000436	Sushi/SCR/CCP	
FBPP0078982	D9292C437E1D4693	3561	HMMSmart	SM00208	TNFR	1875	1909	7.3	T	14-Apr-2010	IPR001368	TNFR/CD27/30/40/95 cysteine-rich region	Molecular Function: receptor activity (GO:0004872)
FBPP0078982	D9292C437E1D4693	3561	HMMSmart	SM00181	EGF	2024	2057	0.0017	T	14-Apr-2010	IPR006210	EGF-like	
FBPP0078982	D9292C437E1D4693	3561	HMMSmart	SM00179	EGF_CA	2059	2095	1.6e-11	T	14-Apr-2010	IPR001881	EGF-like calcium-binding	Molecular Function: calcium ion binding (GO:0005509)
FBPP0078982	D9292C437E1D4693	3561	HMMSmart	SM00181	EGF	2100	2135	3.3	T	14-Apr-2010	IPR006210	EGF-like	
FBPP0078982	D9292C437E1D4693	3561	HMMSmart	SM00181	EGF	2140	2176	1.3e-05	T	14-Apr-2010	IPR006210	EGF-like	
FBPP0078982	D9292C437E1D4693	3561	HMMSmart	SM00179	EGF_CA	2178	2214	3.8e-11	T	14-Apr-2010	IPR001881	EGF-like calcium-binding	Molecular Function: calcium ion binding (GO:0005509)
FBPP0078982	D9292C437E1D4693	3561	HMMSmart	SM00181	EGF	2219	2251	5.2e-05	T	14-Apr-2010	IPR006210	EGF-like	
FBPP0078982	D9292C437E1D4693	3561	HMMSmart	SM00179	EGF_CA	2253	2289	1.3e-10	T	14-Apr-2010	IPR001881	EGF-like calcium-binding	Molecular Function: calcium ion binding (GO:0005509)
FBPP0078982	D9292C437E1D4693	3561	HMMSmart	SM00179	EGF_CA	2291	2327	1.5e-09	T	14-Apr-2010	IPR001881	EGF-like calcium-binding	Molecular Function: calcium ion binding (GO:0005509)
FBPP0078982	D9292C437E1D4693	3561	HMMSmart	SM00179	EGF_CA	2329	2367	9.7e-06	T	14-Apr-2010	IPR001881	EGF-like calcium-binding	Molecular Function: calcium ion binding (GO:0005509)
FBPP0078982	D9292C437E1D4693	3561	HMMSmart	SM00179	EGF_CA	2369	2405	7.9e-12	T	14-Apr-2010	IPR001881	EGF-like calcium-binding	Molecular Function: calcium ion binding (GO:0005509)
FBPP0078982	D9292C437E1D4693	3561	HMMSmart	SM00181	EGF	2410	2444	0.0011	T	14-Apr-2010	IPR006210	EGF-like	
FBPP0078982	D9292C437E1D4693	3561	HMMSmart	SM00181	EGF	2449	2482	0.18	T	14-Apr-2010	IPR006210	EGF-like	
FBPP0078982	D9292C437E1D4693	3561	HMMSmart	SM00179	EGF_CA	2484	2520	8.6e-08	T	14-Apr-2010	IPR001881	EGF-like calcium-binding	Molecular Function: calcium ion binding (GO:0005509)
FBPP0078982	D9292C437E1D4693	3561	HMMSmart	SM00181	EGF	2525	2558	0.0065	T	14-Apr-2010	IPR006210	EGF-like	
FBPP0078982	D9292C437E1D4693	3561	HMMSmart	SM00208	TNFR	3114	3144	39	T	14-Apr-2010	IPR001368	TNFR/CD27/30/40/95 cysteine-rich region	Molecular Function: receptor activity (GO:0004872)
FBPP0078982	D9292C437E1D4693	3561	HMMSmart	SM00181	EGF	3274	3311	35	T	14-Apr-2010	IPR006210	EGF-like	
FBPP0078982	D9292C437E1D4693	3561	HMMSmart	SM00208	TNFR	3296	3330	15	T	14-Apr-2010	IPR001368	TNFR/CD27/30/40/95 cysteine-rich region	Molecular Function: receptor activity (GO:0004872)
FBPP0078982	D9292C437E1D4693	3561	HMMSmart	SM00181	EGF	3333	3375	0.11	T	14-Apr-2010	IPR006210	EGF-like	
FBPP0078982	D9292C437E1D4693	3561	HMMSmart	SM00181	EGF	3377	3410	18	T	14-Apr-2010	IPR006210	EGF-like	
FBPP0078982	D9292C437E1D4693	3561	ProfileScan	PS01180	CUB	210	322	17.248	T	14-Apr-2010	IPR000859	CUB	
FBPP0078982	D9292C437E1D4693	3561	ProfileScan	PS01180	CUB	326	438	19.070	T	14-Apr-2010	IPR000859	CUB	
FBPP0078982	D9292C437E1D4693	3561	ProfileScan	PS01180	CUB	439	551	15.158	T	14-Apr-2010	IPR000859	CUB	
FBPP0078982	D9292C437E1D4693	3561	ProfileScan	PS50022	FA58C_3	829	977	25.515	T	14-Apr-2010	IPR000421	Coagulation factor 5/8 type, C-terminal	Biological Process: cell adhesion (GO:0007155)
FBPP0078982	D9292C437E1D4693	3561	ProfileScan	PS50022	FA58C_3	1298	1444	20.190	T	14-Apr-2010	IPR000421	Coagulation factor 5/8 type, C-terminal	Biological Process: cell adhesion (GO:0007155)
FBPP0078982	D9292C437E1D4693	3561	ProfileScan	PS50026	EGF_3	792	830	11.017	T	14-Apr-2010	IPR000742	EGF-like, type 3	
FBPP0078982	D9292C437E1D4693	3561	ProfileScan	PS50026	EGF_3	2021	2057	16.424	T	14-Apr-2010	IPR000742	EGF-like, type 3	
FBPP0078982	D9292C437E1D4693	3561	ProfileScan	PS50026	EGF_3	2059	2095	25.049	T	14-Apr-2010	IPR000742	EGF-like, type 3	
FBPP0078982	D9292C437E1D4693	3561	ProfileScan	PS50026	EGF_3	2097	2135	14.108	T	14-Apr-2010	IPR000742	EGF-like, type 3	
FBPP0078982	D9292C437E1D4693	3561	ProfileScan	PS50026	EGF_3	2137	2176	21.370	T	14-Apr-2010	IPR000742	EGF-like, type 3	
FBPP0078982	D9292C437E1D4693	3561	ProfileScan	PS50026	EGF_3	2178	2214	22.732	T	14-Apr-2010	IPR000742	EGF-like, type 3	
FBPP0078982	D9292C437E1D4693	3561	ProfileScan	PS50026	EGF_3	2216	2251	14.684	T	14-Apr-2010	IPR000742	EGF-like, type 3	
FBPP0078982	D9292C437E1D4693	3561	ProfileScan	PS50026	EGF_3	2253	2289	24.160	T	14-Apr-2010	IPR000742	EGF-like, type 3	
FBPP0078982	D9292C437E1D4693	3561	ProfileScan	PS50026	EGF_3	2291	2327	22.804	T	14-Apr-2010	IPR000742	EGF-like, type 3	
FBPP0078982	D9292C437E1D4693	3561	ProfileScan	PS50026	EGF_3	2329	2367	13.869	T	14-Apr-2010	IPR000742	EGF-like, type 3	
FBPP0078982	D9292C437E1D4693	3561	ProfileScan	PS50026	EGF_3	2369	2405	21.645	T	14-Apr-2010	IPR000742	EGF-like, type 3	
FBPP0078982	D9292C437E1D4693	3561	ProfileScan	PS50026	EGF_3	2407	2444	16.993	T	14-Apr-2010	IPR000742	EGF-like, type 3	
FBPP0078982	D9292C437E1D4693	3561	ProfileScan	PS50026	EGF_3	2446	2482	15.509	T	14-Apr-2010	IPR000742	EGF-like, type 3	
FBPP0078982	D9292C437E1D4693	3561	ProfileScan	PS50026	EGF_3	2484	2520	23.543	T	14-Apr-2010	IPR000742	EGF-like, type 3	
FBPP0078982	D9292C437E1D4693	3561	ProfileScan	PS50026	EGF_3	2522	2558	16.321	T	14-Apr-2010	IPR000742	EGF-like, type 3	
FBPP0078982	D9292C437E1D4693	3561	ProfileScan	PS50026	EGF_3	3375	3410	12.597	T	14-Apr-2010	IPR000742	EGF-like, type 3	
FBPP0078982	D9292C437E1D4693	3561	ProfileScan	PS50026	EGF_3	3336	3373	7.326	T	14-Apr-2010	IPR000742	EGF-like, type 3	
FBPP0078982	D9292C437E1D4693	3561	ProfileScan	PS50041	C_TYPE_LECTIN_2	43	168	14.503	T	14-Apr-2010	IPR001304	C-type lectin	Molecular Function: binding (GO:0005488)
FBPP0078982	D9292C437E1D4693	3561	ProfileScan	PS50068	LDLRA_2	171	207	13.438	T	14-Apr-2010	IPR002172	Low density lipoprotein-receptor, class A (cysteine-rich) repeat	
FBPP0078982	D9292C437E1D4693	3561	ProfileScan	PS50825	HYR	1463	1549	22.101	T	14-Apr-2010	IPR003410	Hyalin	
FBPP0078982	D9292C437E1D4693	3561	ProfileScan	PS50825	HYR	1550	1633	15.959	T	14-Apr-2010	IPR003410	Hyalin	
FBPP0078982	D9292C437E1D4693	3561	ProfileScan	PS50825	HYR	2799	2881	26.227	T	14-Apr-2010	IPR003410	Hyalin	
FBPP0078982	D9292C437E1D4693	3561	ProfileScan	PS50923	SUSHI	550	611	8.841	T	14-Apr-2010	IPR000436	Sushi/SCR/CCP	
FBPP0078982	D9292C437E1D4693	3561	ProfileScan	PS50923	SUSHI	612	672	8.054	T	14-Apr-2010	IPR000436	Sushi/SCR/CCP	
FBPP0078982	D9292C437E1D4693	3561	ProfileScan	PS50923	SUSHI	673	733	12.166	T	14-Apr-2010	IPR000436	Sushi/SCR/CCP	
FBPP0078982	D9292C437E1D4693	3561	ProfileScan	PS50923	SUSHI	734	792	8.158	T	14-Apr-2010	IPR000436	Sushi/SCR/CCP	
FBPP0078982	D9292C437E1D4693	3561	ProfileScan	PS50923	SUSHI	1049	1108	11.482	T	14-Apr-2010	IPR000436	Sushi/SCR/CCP	
FBPP0078982	D9292C437E1D4693	3561	ProfileScan	PS50923	SUSHI	1185	1248	6.967	T	14-Apr-2010	IPR000436	Sushi/SCR/CCP	
FBPP0078982	D9292C437E1D4693	3561	ProfileScan	PS50923	SUSHI	1634	1698	5.972	T	14-Apr-2010	IPR000436	Sushi/SCR/CCP	
FBPP0078982	D9292C437E1D4693	3561	ProfileScan	PS50923	SUSHI	2882	2952	6.418	T	14-Apr-2010	IPR000436	Sushi/SCR/CCP	
FBPP0078982	D9292C437E1D4693	3561	PatternScan	PS00010	ASX_HYDROXYL	808	819	NA	T	14-Apr-2010	IPR000152	EGF-type aspartate/asparagine hydroxylation site	
FBPP0078982	D9292C437E1D4693	3561	PatternScan	PS00010	ASX_HYDROXYL	999	1010	NA	?	14-Apr-2010	IPR000152	EGF-type aspartate/asparagine hydroxylation site	
FBPP0078982	D9292C437E1D4693	3561	PatternScan	PS00010	ASX_HYDROXYL	2074	2085	NA	T	14-Apr-2010	IPR000152	EGF-type aspartate/asparagine hydroxylation site	
FBPP0078982	D9292C437E1D4693	3561	PatternScan	PS00010	ASX_HYDROXYL	2193	2204	NA	T	14-Apr-2010	IPR000152	EGF-type aspartate/asparagine hydroxylation site	
FBPP0078982	D9292C437E1D4693	3561	PatternScan	PS00010	ASX_HYDROXYL	2268	2279	NA	T	14-Apr-2010	IPR000152	EGF-type aspartate/asparagine hydroxylation site	
FBPP0078982	D9292C437E1D4693	3561	PatternScan	PS00010	ASX_HYDROXYL	2306	2317	NA	T	14-Apr-2010	IPR000152	EGF-type aspartate/asparagine hydroxylation site	
FBPP0078982	D9292C437E1D4693	3561	PatternScan	PS00010	ASX_HYDROXYL	2346	2357	NA	T	14-Apr-2010	IPR000152	EGF-type aspartate/asparagine hydroxylation site	
FBPP0078982	D9292C437E1D4693	3561	PatternScan	PS00010	ASX_HYDROXYL	2384	2395	NA	T	14-Apr-2010	IPR000152	EGF-type aspartate/asparagine hydroxylation site	
FBPP0078982	D9292C437E1D4693	3561	PatternScan	PS00010	ASX_HYDROXYL	2423	2434	NA	T	14-Apr-2010	IPR000152	EGF-type aspartate/asparagine hydroxylation site	
FBPP0078982	D9292C437E1D4693	3561	PatternScan	PS00010	ASX_HYDROXYL	2499	2510	NA	T	14-Apr-2010	IPR000152	EGF-type aspartate/asparagine hydroxylation site	
FBPP0078982	D9292C437E1D4693	3561	PatternScan	PS00010	ASX_HYDROXYL	2537	2548	NA	T	14-Apr-2010	IPR000152	EGF-type aspartate/asparagine hydroxylation site	
FBPP0078982	D9292C437E1D4693	3561	PatternScan	PS00022	EGF_1	2045	2056	NA	T	14-Apr-2010	IPR013032	EGF-like region, conserved site	
FBPP0078982	D9292C437E1D4693	3561	PatternScan	PS00022	EGF_1	2083	2094	NA	T	14-Apr-2010	IPR013032	EGF-like region, conserved site	
FBPP0078982	D9292C437E1D4693	3561	PatternScan	PS00022	EGF_1	2123	2134	NA	T	14-Apr-2010	IPR013032	EGF-like region, conserved site	
FBPP0078982	D9292C437E1D4693	3561	PatternScan	PS00022	EGF_1	2164	2175	NA	T	14-Apr-2010	IPR013032	EGF-like region, conserved site	
FBPP0078982	D9292C437E1D4693	3561	PatternScan	PS00022	EGF_1	2202	2213	NA	T	14-Apr-2010	IPR013032	EGF-like region, conserved site	
FBPP0078982	D9292C437E1D4693	3561	PatternScan	PS00022	EGF_1	2239	2250	NA	T	14-Apr-2010	IPR013032	EGF-like region, conserved site	
FBPP0078982	D9292C437E1D4693	3561	PatternScan	PS00022	EGF_1	2277	2288	NA	T	14-Apr-2010	IPR013032	EGF-like region, conserved site	
FBPP0078982	D9292C437E1D4693	3561	PatternScan	PS00022	EGF_1	2315	2326	NA	T	14-Apr-2010	IPR013032	EGF-like region, conserved site	
FBPP0078982	D9292C437E1D4693	3561	PatternScan	PS00022	EGF_1	2355	2366	NA	T	14-Apr-2010	IPR013032	EGF-like region, conserved site	
FBPP0078982	D9292C437E1D4693	3561	PatternScan	PS00022	EGF_1	2393	2404	NA	T	14-Apr-2010	IPR013032	EGF-like region, conserved site	
FBPP0078982	D9292C437E1D4693	3561	PatternScan	PS00022	EGF_1	2432	2443	NA	T	14-Apr-2010	IPR013032	EGF-like region, conserved site	
FBPP0078982	D9292C437E1D4693	3561	PatternScan	PS00022	EGF_1	2470	2481	NA	T	14-Apr-2010	IPR013032	EGF-like region, conserved site	
FBPP0078982	D9292C437E1D4693	3561	PatternScan	PS00022	EGF_1	2508	2519	NA	T	14-Apr-2010	IPR013032	EGF-like region, conserved site	
FBPP0078982	D9292C437E1D4693	3561	PatternScan	PS00022	EGF_1	2546	2557	NA	T	14-Apr-2010	IPR013032	EGF-like region, conserved site	
FBPP0078982	D9292C437E1D4693	3561	PatternScan	PS00022	EGF_1	3398	3409	NA	T	14-Apr-2010	IPR013032	EGF-like region, conserved site	
FBPP0078982	D9292C437E1D4693	3561	PatternScan	PS01186	EGF_2	817	829	NA	T	14-Apr-2010	IPR013032	EGF-like region, conserved site	
FBPP0078982	D9292C437E1D4693	3561	PatternScan	PS01186	EGF_2	2045	2056	NA	T	14-Apr-2010	IPR013032	EGF-like region, conserved site	
FBPP0078982	D9292C437E1D4693	3561	PatternScan	PS01186	EGF_2	2083	2094	NA	T	14-Apr-2010	IPR013032	EGF-like region, conserved site	
FBPP0078982	D9292C437E1D4693	3561	PatternScan	PS01186	EGF_2	2123	2134	NA	T	14-Apr-2010	IPR013032	EGF-like region, conserved site	
FBPP0078982	D9292C437E1D4693	3561	PatternScan	PS01186	EGF_2	2164	2175	NA	T	14-Apr-2010	IPR013032	EGF-like region, conserved site	
FBPP0078982	D9292C437E1D4693	3561	PatternScan	PS01186	EGF_2	2202	2213	NA	T	14-Apr-2010	IPR013032	EGF-like region, conserved site	
FBPP0078982	D9292C437E1D4693	3561	PatternScan	PS01186	EGF_2	2239	2250	NA	T	14-Apr-2010	IPR013032	EGF-like region, conserved site	
FBPP0078982	D9292C437E1D4693	3561	PatternScan	PS01186	EGF_2	2277	2288	NA	T	14-Apr-2010	IPR013032	EGF-like region, conserved site	
FBPP0078982	D9292C437E1D4693	3561	PatternScan	PS01186	EGF_2	2315	2326	NA	T	14-Apr-2010	IPR013032	EGF-like region, conserved site	
FBPP0078982	D9292C437E1D4693	3561	PatternScan	PS01186	EGF_2	2355	2366	NA	T	14-Apr-2010	IPR013032	EGF-like region, conserved site	
FBPP0078982	D9292C437E1D4693	3561	PatternScan	PS01186	EGF_2	2393	2404	NA	T	14-Apr-2010	IPR013032	EGF-like region, conserved site	
FBPP0078982	D9292C437E1D4693	3561	PatternScan	PS01186	EGF_2	2508	2519	NA	T	14-Apr-2010	IPR013032	EGF-like region, conserved site	
FBPP0078982	D9292C437E1D4693	3561	PatternScan	PS01186	EGF_2	3361	3374	NA	?	14-Apr-2010	IPR013032	EGF-like region, conserved site	
FBPP0078982	D9292C437E1D4693	3561	PatternScan	PS01187	EGF_CA	792	817	NA	T	14-Apr-2010	IPR018097	EGF-like calcium-binding, conserved site	Molecular Function: calcium ion binding (GO:0005509)
FBPP0078982	D9292C437E1D4693	3561	PatternScan	PS01187	EGF_CA	984	1008	NA	T	14-Apr-2010	IPR018097	EGF-like calcium-binding, conserved site	Molecular Function: calcium ion binding (GO:0005509)
FBPP0078982	D9292C437E1D4693	3561	PatternScan	PS01187	EGF_CA	2059	2083	NA	T	14-Apr-2010	IPR018097	EGF-like calcium-binding, conserved site	Molecular Function: calcium ion binding (GO:0005509)
FBPP0078982	D9292C437E1D4693	3561	PatternScan	PS01187	EGF_CA	2178	2202	NA	T	14-Apr-2010	IPR018097	EGF-like calcium-binding, conserved site	Molecular Function: calcium ion binding (GO:0005509)
FBPP0078982	D9292C437E1D4693	3561	PatternScan	PS01187	EGF_CA	2253	2277	NA	T	14-Apr-2010	IPR018097	EGF-like calcium-binding, conserved site	Molecular Function: calcium ion binding (GO:0005509)
FBPP0078982	D9292C437E1D4693	3561	PatternScan	PS01187	EGF_CA	2329	2355	NA	?	14-Apr-2010	IPR018097	EGF-like calcium-binding, conserved site	Molecular Function: calcium ion binding (GO:0005509)
FBPP0078982	D9292C437E1D4693	3561	PatternScan	PS01187	EGF_CA	2369	2393	NA	T	14-Apr-2010	IPR018097	EGF-like calcium-binding, conserved site	Molecular Function: calcium ion binding (GO:0005509)
FBPP0078982	D9292C437E1D4693	3561	PatternScan	PS01209	LDLRA_1	184	206	NA	T	14-Apr-2010	IPR002172	Low density lipoprotein-receptor, class A (cysteine-rich) repeat	
FBPP0078982	D9292C437E1D4693	3561	PatternScan	PS01285	FA58C_1	1337	1365	NA	T	14-Apr-2010	IPR000421	Coagulation factor 5/8 type, C-terminal	Biological Process: cell adhesion (GO:0007155)
FBPP0078982	D9292C437E1D4693	3561	HMMPfam	PF07699	GCC2_GCC3	1862	1909	8.5e-13	T	14-Apr-2010	IPR011641	Tyrosine-protein kinase ephrin type A/B receptor like	
FBPP0078982	D9292C437E1D4693	3561	HMMPfam	PF07699	GCC2_GCC3	1916	1966	2.7e-10	T	14-Apr-2010	IPR011641	Tyrosine-protein kinase ephrin type A/B receptor like	
FBPP0078982	D9292C437E1D4693	3561	HMMPfam	PF07699	GCC2_GCC3	1973	2020	3.2e-11	T	14-Apr-2010	IPR011641	Tyrosine-protein kinase ephrin type A/B receptor like	
FBPP0078982	D9292C437E1D4693	3561	HMMPfam	PF07699	GCC2_GCC3	3117	3168	9.2e-13	T	14-Apr-2010	IPR011641	Tyrosine-protein kinase ephrin type A/B receptor like	
FBPP0078982	D9292C437E1D4693	3561	HMMPfam	PF07699	GCC2_GCC3	3175	3222	2.7e-10	T	14-Apr-2010	IPR011641	Tyrosine-protein kinase ephrin type A/B receptor like	
FBPP0078982	D9292C437E1D4693	3561	HMMPfam	PF07699	GCC2_GCC3	3234	3275	3.9e-11	T	14-Apr-2010	IPR011641	Tyrosine-protein kinase ephrin type A/B receptor like	
FBPP0078982	D9292C437E1D4693	3561	HMMPfam	PF07699	GCC2_GCC3	3283	3330	8.1e-14	T	14-Apr-2010	IPR011641	Tyrosine-protein kinase ephrin type A/B receptor like	
FBPP0078982	D9292C437E1D4693	3561	HMMPfam	PF00008	EGF	2025	2055	7.5e-05	T	14-Apr-2010	IPR006209	EGF	
FBPP0078982	D9292C437E1D4693	3561	HMMPfam	PF00008	EGF	2063	2093	5.9e-09	T	14-Apr-2010	IPR006209	EGF	
FBPP0078982	D9292C437E1D4693	3561	HMMPfam	PF00008	EGF	2141	2174	2.9e-05	T	14-Apr-2010	IPR006209	EGF	
FBPP0078982	D9292C437E1D4693	3561	HMMPfam	PF00008	EGF	2182	2212	2e-07	T	14-Apr-2010	IPR006209	EGF	
FBPP0078982	D9292C437E1D4693	3561	HMMPfam	PF00008	EGF	2220	2247	0.00012	T	14-Apr-2010	IPR006209	EGF	
FBPP0078982	D9292C437E1D4693	3561	HMMPfam	PF00008	EGF	2258	2287	5.1e-06	T	14-Apr-2010	IPR006209	EGF	
FBPP0078982	D9292C437E1D4693	3561	HMMPfam	PF00008	EGF	2295	2323	1.8e-07	T	14-Apr-2010	IPR006209	EGF	
FBPP0078982	D9292C437E1D4693	3561	HMMPfam	PF00008	EGF	2373	2403	3.1e-06	T	14-Apr-2010	IPR006209	EGF	
FBPP0078982	D9292C437E1D4693	3561	HMMPfam	PF00008	EGF	2411	2442	1.2e-06	T	14-Apr-2010	IPR006209	EGF	
FBPP0078982	D9292C437E1D4693	3561	HMMPfam	PF00008	EGF	2488	2518	2.2e-07	T	14-Apr-2010	IPR006209	EGF	
FBPP0078982	D9292C437E1D4693	3561	HMMPfam	PF00431	CUB	210	318	5.6e-17	T	14-Apr-2010	IPR000859	CUB	
FBPP0078982	D9292C437E1D4693	3561	HMMPfam	PF00431	CUB	326	435	1.1e-17	T	14-Apr-2010	IPR000859	CUB	
FBPP0078982	D9292C437E1D4693	3561	HMMPfam	PF00431	CUB	439	548	2.2e-13	T	14-Apr-2010	IPR000859	CUB	
FBPP0078982	D9292C437E1D4693	3561	HMMPfam	PF02494	HYR	1463	1547	1.2e-10	T	14-Apr-2010	IPR003410	Hyalin	
FBPP0078982	D9292C437E1D4693	3561	HMMPfam	PF02494	HYR	1549	1631	3.6e-07	T	14-Apr-2010	IPR003410	Hyalin	
FBPP0078982	D9292C437E1D4693	3561	HMMPfam	PF02494	HYR	2799	2878	4.6e-17	T	14-Apr-2010	IPR003410	Hyalin	
FBPP0078982	D9292C437E1D4693	3561	HMMPfam	PF00754	F5_F8_type_C	846	974	2.9e-16	T	14-Apr-2010	IPR000421	Coagulation factor 5/8 type, C-terminal	Biological Process: cell adhesion (GO:0007155)
FBPP0078982	D9292C437E1D4693	3561	HMMPfam	PF00754	F5_F8_type_C	1315	1441	1.6e-17	T	14-Apr-2010	IPR000421	Coagulation factor 5/8 type, C-terminal	Biological Process: cell adhesion (GO:0007155)
FBPP0078982	D9292C437E1D4693	3561	HMMPfam	PF00084	Sushi	614	670	0.00082	T	14-Apr-2010	IPR000436	Sushi/SCR/CCP	
FBPP0078982	D9292C437E1D4693	3561	HMMPfam	PF00084	Sushi	675	731	1.6e-11	T	14-Apr-2010	IPR000436	Sushi/SCR/CCP	
FBPP0078982	D9292C437E1D4693	3561	HMMPfam	PF00084	Sushi	740	790	0.00013	T	14-Apr-2010	IPR000436	Sushi/SCR/CCP	
FBPP0078982	D9292C437E1D4693	3561	HMMPfam	PF00084	Sushi	1051	1106	1.8e-09	T	14-Apr-2010	IPR000436	Sushi/SCR/CCP	
FBPP0078982	D9292C437E1D4693	3561	HMMPfam	PF07645	EGF_CA	792	826	8.3e-07	T	14-Apr-2010	IPR013091	EGF calcium-binding	
FBPP0078982	D9292C437E1D4693	3561	HMMPfam	PF07645	EGF_CA	984	1018	3.3e-05	T	14-Apr-2010	IPR013091	EGF calcium-binding	
FBPP0078982	D9292C437E1D4693	3561	TMHMM	tmhmm	transmembrane_regions	10	30	NA	?	14-Apr-2010	NULL	NULL
FBPP0078982	D9292C437E1D4693	3561	TMHMM	tmhmm	transmembrane_regions	3415	3437	NA	?	14-Apr-2010	NULL	NULL
FBPP0078982	D9292C437E1D4693	3561	superfamily	SSF49785	Galactose-binding domain-like	828	978	6.6e-30	T	14-Apr-2010	IPR008979	Galactose-binding domain-like	
FBPP0078982	D9292C437E1D4693	3561	superfamily	SSF49854	Spermadhesin, CUB domain	325	437	2e-28	T	14-Apr-2010	IPR000859	CUB	
FBPP0078982	D9292C437E1D4693	3561	superfamily	SSF49785	Galactose-binding domain-like	1298	1447	6.4e-28	T	14-Apr-2010	IPR008979	Galactose-binding domain-like	
FBPP0078982	D9292C437E1D4693	3561	superfamily	SSF49854	Spermadhesin, CUB domain	209	321	4.5e-26	T	14-Apr-2010	IPR000859	CUB	
FBPP0078982	D9292C437E1D4693	3561	superfamily	SSF56436	C-type lectin-like	35	168	5.1e-26	T	14-Apr-2010	IPR016187	C-type lectin fold	Molecular Function: binding (GO:0005488)
FBPP0078982	D9292C437E1D4693	3561	superfamily	SSF49899	Concanavalin A-like lectins/glucanases	2543	2737	1.2e-21	T	14-Apr-2010	IPR008985	Concanavalin A-like lectin/glucanase	
FBPP0078982	D9292C437E1D4693	3561	superfamily	SSF49854	Spermadhesin, CUB domain	438	552	7.1e-21	T	14-Apr-2010	IPR000859	CUB	
FBPP0078982	D9292C437E1D4693	3561	superfamily	SSF57535	Complement control module/SCR domain	1048	1109	1.5e-18	T	14-Apr-2010	IPR016060	Complement control module	
FBPP0078982	D9292C437E1D4693	3561	superfamily	SSF57535	Complement control module/SCR domain	673	732	5e-18	T	14-Apr-2010	IPR016060	Complement control module	
FBPP0078982	D9292C437E1D4693	3561	superfamily	SSF57184	Growth factor receptor domain	3123	3305	1e-13	T	14-Apr-2010	IPR009030	Growth factor, receptor	
FBPP0078982	D9292C437E1D4693	3561	superfamily	SSF57535	Complement control module/SCR domain	733	793	1.6e-13	T	14-Apr-2010	IPR016060	Complement control module	
FBPP0078982	D9292C437E1D4693	3561	superfamily	SSF57196	EGF/Laminin	2368	2409	3.4e-12	T	14-Apr-2010	NULL	NULL	
FBPP0078982	D9292C437E1D4693	3561	superfamily	SSF57535	Complement control module/SCR domain	612	672	7.4e-12	T	14-Apr-2010	IPR016060	Complement control module	
FBPP0078982	D9292C437E1D4693	3561	superfamily	SSF57196	EGF/Laminin	2293	2330	1.1e-11	T	14-Apr-2010	NULL	NULL	
FBPP0078982	D9292C437E1D4693	3561	superfamily	SSF57196	EGF/Laminin	2480	2530	1.1e-11	T	14-Apr-2010	NULL	NULL	
FBPP0078982	D9292C437E1D4693	3561	superfamily	SSF57424	LDL receptor-like module	170	221	1.5e-11	T	14-Apr-2010	IPR002172	Low density lipoprotein-receptor, class A (cysteine-rich) repeat	
FBPP0078982	D9292C437E1D4693	3561	superfamily	SSF57196	EGF/Laminin	982	1022	1.6e-11	T	14-Apr-2010	NULL	NULL	
FBPP0078982	D9292C437E1D4693	3561	superfamily	SSF57196	EGF/Laminin	2059	2096	2.1e-11	T	14-Apr-2010	NULL	NULL	
FBPP0078982	D9292C437E1D4693	3561	superfamily	SSF57196	EGF/Laminin	2253	2290	3e-11	T	14-Apr-2010	NULL	NULL	
FBPP0078982	D9292C437E1D4693	3561	superfamily	SSF57196	EGF/Laminin	2180	2217	5.3e-11	T	14-Apr-2010	NULL	NULL	
FBPP0078982	D9292C437E1D4693	3561	superfamily	SSF57184	Growth factor receptor domain	1819	1987	2.8e-10	T	14-Apr-2010	IPR009030	Growth factor, receptor	
FBPP0078982	D9292C437E1D4693	3561	superfamily	SSF57196	EGF/Laminin	2017	2067	2.5e-09	T	14-Apr-2010	NULL	NULL	
FBPP0078982	D9292C437E1D4693	3561	superfamily	SSF57196	EGF/Laminin	2448	2485	2.3e-08	T	14-Apr-2010	NULL	NULL	
FBPP0078982	D9292C437E1D4693	3561	superfamily	SSF57196	EGF/Laminin	2413	2448	2.7e-08	T	14-Apr-2010	NULL	NULL	
FBPP0078982	D9292C437E1D4693	3561	superfamily	SSF57196	EGF/Laminin	2093	2145	4.4e-08	T	14-Apr-2010	NULL	NULL	
FBPP0078982	D9292C437E1D4693	3561	superfamily	SSF57196	EGF/Laminin	2217	2253	5.9e-08	T	14-Apr-2010	NULL	NULL	
FBPP0078982	D9292C437E1D4693	3561	superfamily	SSF57196	EGF/Laminin	2146	2186	7.8e-08	T	14-Apr-2010	NULL	NULL	
FBPP0078982	D9292C437E1D4693	3561	superfamily	SSF57196	EGF/Laminin	791	834	2.8e-07	T	14-Apr-2010	NULL	NULL	
FBPP0078982	D9292C437E1D4693	3561	superfamily	SSF57196	EGF/Laminin	2330	2369	3.1e-07	T	14-Apr-2010	NULL	NULL	
FBPP0078982	D9292C437E1D4693	3561	superfamily	SSF57535	Complement control module/SCR domain	550	611	1.4e-06	T	14-Apr-2010	IPR016060	Complement control module	
FBPP0078982	D9292C437E1D4693	3561	superfamily	SSF57535	Complement control module/SCR domain	1185	1248	1.8e-06	T	14-Apr-2010	IPR016060	Complement control module	
FBPP0078982	D9292C437E1D4693	3561	superfamily	SSF57196	EGF/Laminin	3369	3427	1.9e-06	T	14-Apr-2010	NULL	NULL	
FBPP0078982	D9292C437E1D4693	3561	superfamily	SSF57535	Complement control module/SCR domain	1249	1301	2.4e-06	T	14-Apr-2010	IPR016060	Complement control module	
FBPP0078982	D9292C437E1D4693	3561	superfamily	SSF57196	EGF/Laminin	3336	3377	3.8e-06	T	14-Apr-2010	NULL	NULL	
FBPP0078982	D9292C437E1D4693	3561	superfamily	SSF57535	Complement control module/SCR domain	2881	2952	0.0002	T	14-Apr-2010	IPR016060	Complement control module	
FBPP0078982	D9292C437E1D4693	3561	HMMPanther	PTHR11201:SF245	CRUMBS(D.MELANOGASTER)-RELATED	2029	2598	0	T	14-Apr-2010	NULL	NULL	
FBPP0078982	D9292C437E1D4693	3561	HMMPanther	PTHR11201:SF245	CRUMBS(D.MELANOGASTER)-RELATED	3283	3438	0	T	14-Apr-2010	NULL	NULL	
FBPP0078982	D9292C437E1D4693	3561	HMMPanther	PTHR11201	EGF-LIKE DOMAIN PROTEIN	2029	2598	0	T	14-Apr-2010	NULL	NULL	
FBPP0078982	D9292C437E1D4693	3561	HMMPanther	PTHR11201	EGF-LIKE DOMAIN PROTEIN	3283	3438	0	T	14-Apr-2010	NULL	NULL	
FBPP0079064	164DF87DDA7EB3D1	1501	HMMPfam	PF00063	Myosin_head	335	1022	5.2e-187	T	14-Apr-2010	IPR001609	Myosin head, motor domain	Molecular Function: motor activity (GO:0003774), Molecular Function: ATP binding (GO:0005524), Cellular Component: myosin complex (GO:0016459)
FBPP0079064	164DF87DDA7EB3D1	1501	HMMPfam	PF00069	Pkinase	16	282	2.5e-50	T	14-Apr-2010	IPR017442	Serine/threonine-protein kinase-like domain	Molecular Function: protein kinase activity (GO:0004672), Molecular Function: ATP binding (GO:0005524), Biological Process: protein amino acid phosphorylation (GO:0006468)
FBPP0079064	164DF87DDA7EB3D1	1501	HMMPfam	PF00612	IQ	1038	1057	0.09	T	14-Apr-2010	IPR000048	IQ calmodulin-binding region	
FBPP0079064	164DF87DDA7EB3D1	1501	HMMPfam	PF00612	IQ	1075	1091	0.071	T	14-Apr-2010	IPR000048	IQ calmodulin-binding region	
FBPP0079064	164DF87DDA7EB3D1	1501	PatternScan	PS00109	PROTEIN_KINASE_TYR	141	153	NA	T	14-Apr-2010	IPR008266	Tyrosine-protein kinase, active site	Molecular Function: protein tyrosine kinase activity (GO:0004713), Molecular Function: ATP binding (GO:0005524), Biological Process: protein amino acid phosphorylation (GO:0006468)
FBPP0079064	164DF87DDA7EB3D1	1501	HMMSmart	SM00242	MYSc	326	1035	5e-238	T	14-Apr-2010	IPR001609	Myosin head, motor domain	Molecular Function: motor activity (GO:0003774), Molecular Function: ATP binding (GO:0005524), Cellular Component: myosin complex (GO:0016459)
FBPP0079064	164DF87DDA7EB3D1	1501	HMMSmart	SM00015	IQ	1035	1057	4.8	T	14-Apr-2010	IPR000048	IQ calmodulin-binding region	
FBPP0079064	164DF87DDA7EB3D1	1501	HMMSmart	SM00015	IQ	1071	1093	0.31	T	14-Apr-2010	IPR000048	IQ calmodulin-binding region	
FBPP0079064	164DF87DDA7EB3D1	1501	ProfileScan	PS50011	PROTEIN_KINASE_DOM	16	282	45.276	T	14-Apr-2010	IPR000719	Protein kinase, catalytic domain	Molecular Function: protein kinase activity (GO:0004672), Molecular Function: ATP binding (GO:0005524), Biological Process: protein amino acid phosphorylation (GO:0006468)
FBPP0079064	164DF87DDA7EB3D1	1501	ProfileScan	PS50096	IQ	1036	1065	7.035	T	14-Apr-2010	IPR000048	IQ calmodulin-binding region	
FBPP0079064	164DF87DDA7EB3D1	1501	ProfileScan	PS50096	IQ	1072	1101	7.565	T	14-Apr-2010	IPR000048	IQ calmodulin-binding region	
FBPP0079064	164DF87DDA7EB3D1	1501	HMMPanther	PTHR13140:SF12	ABNORMAL SPINDLE-LIKE MICROCEPHALY-ASSOCIATED PROTEIN	278	551	0	T	14-Apr-2010	NULL	NULL	
FBPP0079064	164DF87DDA7EB3D1	1501	HMMPanther	PTHR13140:SF12	ABNORMAL SPINDLE-LIKE MICROCEPHALY-ASSOCIATED PROTEIN	579	1154	0	T	14-Apr-2010	NULL	NULL	
FBPP0079064	164DF87DDA7EB3D1	1501	HMMPanther	PTHR13140:SF12	ABNORMAL SPINDLE-LIKE MICROCEPHALY-ASSOCIATED PROTEIN	1272	1304	0	T	14-Apr-2010	NULL	NULL	
FBPP0079064	164DF87DDA7EB3D1	1501	HMMPanther	PTHR13140	MYOSIN	278	551	0	T	14-Apr-2010	NULL	NULL	
FBPP0079064	164DF87DDA7EB3D1	1501	HMMPanther	PTHR13140	MYOSIN	579	1154	0	T	14-Apr-2010	NULL	NULL	
FBPP0079064	164DF87DDA7EB3D1	1501	HMMPanther	PTHR13140	MYOSIN	1272	1304	0	T	14-Apr-2010	NULL	NULL	
FBPP0079064	164DF87DDA7EB3D1	1501	FPrintScan	PR00193	MYOSINHEAVY	362	381	1.8e-12	T	14-Apr-2010	IPR001609	Myosin head, motor domain	Molecular Function: motor activity (GO:0003774), Molecular Function: ATP binding (GO:0005524), Cellular Component: myosin complex (GO:0016459)
FBPP0079064	164DF87DDA7EB3D1	1501	FPrintScan	PR00193	MYOSINHEAVY	418	443	1.8e-12	T	14-Apr-2010	IPR001609	Myosin head, motor domain	Molecular Function: motor activity (GO:0003774), Molecular Function: ATP binding (GO:0005524), Cellular Component: myosin complex (GO:0016459)
FBPP0079064	164DF87DDA7EB3D1	1501	FPrintScan	PR00193	MYOSINHEAVY	702	730	1.8e-12	T	14-Apr-2010	IPR001609	Myosin head, motor domain	Molecular Function: motor activity (GO:0003774), Molecular Function: ATP binding (GO:0005524), Cellular Component: myosin complex (GO:0016459)
FBPP0079064	164DF87DDA7EB3D1	1501	superfamily	SSF52540	P-loop containing nucleoside triphosphate hydrolases	300	1095	2.2e-162	T	14-Apr-2010	NULL	NULL	
FBPP0079064	164DF87DDA7EB3D1	1501	superfamily	SSF56112	Protein kinase-like (PK-like)	2	314	3.3e-71	T	14-Apr-2010	IPR011009	Protein kinase-like domain	
FBPP0079101	9E329A347DD41146	1469	PatternScan	PS00477	ALPHA_2_MACROGLOBULIN	926	934	NA	T	14-Apr-2010	IPR019742	Alpha-2-macroglobulin, conserved site	
FBPP0079101	9E329A347DD41146	1469	HMMPfam	PF07678	A2M_comp	968	1204	2.7e-58	T	14-Apr-2010	IPR011626	A-macroglobulin complement component	Cellular Component: extracellular space (GO:0005615)
FBPP0079101	9E329A347DD41146	1469	HMMPfam	PF07677	A2M_recep	1313	1402	6.3e-25	T	14-Apr-2010	IPR009048	Alpha-macroglobulin, receptor-binding	Molecular Function: protein binding (GO:0005515), Cellular Component: extracellular region (GO:0005576)
FBPP0079101	9E329A347DD41146	1469	HMMPfam	PF07703	A2M_N_2	449	577	1e-19	T	14-Apr-2010	IPR011625	Alpha-2-macroglobulin, N-terminal 2	
FBPP0079101	9E329A347DD41146	1469	HMMPfam	PF00207	A2M	697	787	8.7e-21	T	14-Apr-2010	IPR001599	Alpha-2-macroglobulin	Molecular Function: endopeptidase inhibitor activity (GO:0004866)
FBPP0079101	9E329A347DD41146	1469	HMMPfam	PF01835	A2M_N	124	216	6.6e-16	T	14-Apr-2010	IPR002890	Alpha-2-macroglobulin, N-terminal	Molecular Function: endopeptidase inhibitor activity (GO:0004866)
FBPP0079101	9E329A347DD41146	1469	HMMPfam	PF10569	Thiol-ester_cl	918	947	2.7e-15	T	14-Apr-2010	IPR019565	Alpha-2-macroglobulin, thiol-ester bond-forming	
FBPP0079101	9E329A347DD41146	1469	HMMPanther	PTHR11412:SF31	TEP3	640	1428	0	T	14-Apr-2010	NULL	NULL	
FBPP0079101	9E329A347DD41146	1469	HMMPanther	PTHR11412	MACROGLOBULIN/COMPLEMENT	640	1428	0	T	14-Apr-2010	NULL	NULL	
FBPP0079101	9E329A347DD41146	1469	ProfileScan	PS51257	PROKAR_LIPOPROTEIN	1	20	5.000	T	14-Apr-2010	NULL	NULL	
FBPP0079101	9E329A347DD41146	1469	superfamily	SSF48239	Terpenoid cyclases/Protein prenyltransferases	913	1208	1.4e-73	T	14-Apr-2010	IPR008930	Terpenoid cylases/protein prenyltransferase alpha-alpha toroid	
FBPP0079101	9E329A347DD41146	1469	superfamily	SSF49410	Alpha-macroglobulin receptor domain	1271	1410	1.7e-33	T	14-Apr-2010	IPR009048	Alpha-macroglobulin, receptor-binding	Molecular Function: protein binding (GO:0005515), Cellular Component: extracellular region (GO:0005576)
FBPP0079101	9E329A347DD41146	1469	TMHMM	tmhmm	transmembrane_regions	10	32	NA	?	14-Apr-2010	NULL	NULL
FBPP0079101	9E329A347DD41146	1469	SignalPHMM	SignalP	signal-peptide	1	27	NA	?	14-Apr-2010	NULL	NULL
FBPP0079113	7CB99C9608452085	1788	HMMSmart	SM00136	LamNT	48	286	6.2e-126	T	14-Apr-2010	IPR008211	Laminin, N-terminal	Cellular Component: proteinaceous extracellular matrix (GO:0005578)
FBPP0079113	7CB99C9608452085	1788	HMMSmart	SM00180	EGF_Lam	288	352	5e-06	T	14-Apr-2010	IPR002049	EGF-like, laminin	
FBPP0079113	7CB99C9608452085	1788	HMMSmart	SM00180	EGF_Lam	355	415	3.3e-09	T	14-Apr-2010	IPR002049	EGF-like, laminin	
FBPP0079113	7CB99C9608452085	1788	HMMSmart	SM00180	EGF_Lam	418	475	1.8e-13	T	14-Apr-2010	IPR002049	EGF-like, laminin	
FBPP0079113	7CB99C9608452085	1788	HMMSmart	SM00180	EGF_Lam	478	526	1.4e-08	T	14-Apr-2010	IPR002049	EGF-like, laminin	
FBPP0079113	7CB99C9608452085	1788	HMMSmart	SM00180	EGF_Lam	529	583	5.2e-09	T	14-Apr-2010	IPR002049	EGF-like, laminin	
FBPP0079113	7CB99C9608452085	1788	HMMSmart	SM00180	EGF_Lam	789	834	8.9e-14	T	14-Apr-2010	IPR002049	EGF-like, laminin	
FBPP0079113	7CB99C9608452085	1788	HMMSmart	SM00180	EGF_Lam	837	880	6.2e-14	T	14-Apr-2010	IPR002049	EGF-like, laminin	
FBPP0079113	7CB99C9608452085	1788	HMMSmart	SM00180	EGF_Lam	883	930	8.8e-08	T	14-Apr-2010	IPR002049	EGF-like, laminin	
FBPP0079113	7CB99C9608452085	1788	HMMSmart	SM00180	EGF_Lam	933	988	0.00018	T	14-Apr-2010	IPR002049	EGF-like, laminin	
FBPP0079113	7CB99C9608452085	1788	HMMSmart	SM00180	EGF_Lam	991	1040	1e-08	T	14-Apr-2010	IPR002049	EGF-like, laminin	
FBPP0079113	7CB99C9608452085	1788	HMMSmart	SM00180	EGF_Lam	1043	1091	4e-14	T	14-Apr-2010	IPR002049	EGF-like, laminin	
FBPP0079113	7CB99C9608452085	1788	HMMSmart	SM00180	EGF_Lam	1094	1139	1.3e-11	T	14-Apr-2010	IPR002049	EGF-like, laminin	
FBPP0079113	7CB99C9608452085	1788	HMMSmart	SM00180	EGF_Lam	1142	1186	0.0054	T	14-Apr-2010	IPR002049	EGF-like, laminin	
FBPP0079113	7CB99C9608452085	1788	HMMPfam	PF00053	Laminin_EGF	288	343	4.8e-06	T	14-Apr-2010	IPR002049	EGF-like, laminin	
FBPP0079113	7CB99C9608452085	1788	HMMPfam	PF00053	Laminin_EGF	355	415	1.5e-08	T	14-Apr-2010	IPR002049	EGF-like, laminin	
FBPP0079113	7CB99C9608452085	1788	HMMPfam	PF00053	Laminin_EGF	418	475	1.7e-11	T	14-Apr-2010	IPR002049	EGF-like, laminin	
FBPP0079113	7CB99C9608452085	1788	HMMPfam	PF00053	Laminin_EGF	478	526	1.1e-09	T	14-Apr-2010	IPR002049	EGF-like, laminin	
FBPP0079113	7CB99C9608452085	1788	HMMPfam	PF00053	Laminin_EGF	529	567	9.4e-08	T	14-Apr-2010	IPR002049	EGF-like, laminin	
FBPP0079113	7CB99C9608452085	1788	HMMPfam	PF00053	Laminin_EGF	789	834	2.6e-11	T	14-Apr-2010	IPR002049	EGF-like, laminin	
FBPP0079113	7CB99C9608452085	1788	HMMPfam	PF00053	Laminin_EGF	837	878	1.1e-11	T	14-Apr-2010	IPR002049	EGF-like, laminin	
FBPP0079113	7CB99C9608452085	1788	HMMPfam	PF00053	Laminin_EGF	883	930	1.7e-08	T	14-Apr-2010	IPR002049	EGF-like, laminin	
FBPP0079113	7CB99C9608452085	1788	HMMPfam	PF00053	Laminin_EGF	933	988	1e-05	T	14-Apr-2010	IPR002049	EGF-like, laminin	
FBPP0079113	7CB99C9608452085	1788	HMMPfam	PF00053	Laminin_EGF	991	1040	1.9e-07	T	14-Apr-2010	IPR002049	EGF-like, laminin	
FBPP0079113	7CB99C9608452085	1788	HMMPfam	PF00053	Laminin_EGF	1043	1091	1.3e-10	T	14-Apr-2010	IPR002049	EGF-like, laminin	
FBPP0079113	7CB99C9608452085	1788	HMMPfam	PF00053	Laminin_EGF	1094	1142	9.4e-13	T	14-Apr-2010	IPR002049	EGF-like, laminin	
FBPP0079113	7CB99C9608452085	1788	HMMPfam	PF00053	Laminin_EGF	1142	1182	5.3e-07	T	14-Apr-2010	IPR002049	EGF-like, laminin	
FBPP0079113	7CB99C9608452085	1788	HMMPfam	PF00055	Laminin_N	54	286	1.3e-91	T	14-Apr-2010	IPR008211	Laminin, N-terminal	Cellular Component: proteinaceous extracellular matrix (GO:0005578)
FBPP0079113	7CB99C9608452085	1788	BlastProDom	PD013253	APL3_SPOLT_O77248;	1575	1678	5e-06	T	14-Apr-2010	NULL	NULL	
FBPP0079113	7CB99C9608452085	1788	superfamily	SSF57196	EGF/Laminin	883	935	2.4e-14	T	14-Apr-2010	NULL	NULL	
FBPP0079113	7CB99C9608452085	1788	superfamily	SSF57196	EGF/Laminin	837	885	8.9e-14	T	14-Apr-2010	NULL	NULL	
FBPP0079113	7CB99C9608452085	1788	superfamily	SSF57196	EGF/Laminin	355	420	2.7e-13	T	14-Apr-2010	NULL	NULL	
FBPP0079113	7CB99C9608452085	1788	superfamily	SSF57196	EGF/Laminin	1043	1093	6.6e-13	T	14-Apr-2010	NULL	NULL	
FBPP0079113	7CB99C9608452085	1788	superfamily	SSF57196	EGF/Laminin	288	352	5.4e-11	T	14-Apr-2010	NULL	NULL	
FBPP0079113	7CB99C9608452085	1788	superfamily	SSF57196	EGF/Laminin	789	834	1e-10	T	14-Apr-2010	NULL	NULL	
FBPP0079113	7CB99C9608452085	1788	superfamily	SSF57196	EGF/Laminin	940	993	1.1e-10	T	14-Apr-2010	NULL	NULL	
FBPP0079113	7CB99C9608452085	1788	superfamily	SSF57196	EGF/Laminin	1094	1139	2.6e-10	T	14-Apr-2010	NULL	NULL	
FBPP0079113	7CB99C9608452085	1788	superfamily	SSF57196	EGF/Laminin	991	1042	4.4e-10	T	14-Apr-2010	NULL	NULL	
FBPP0079113	7CB99C9608452085	1788	superfamily	SSF57196	EGF/Laminin	418	475	9.9e-10	T	14-Apr-2010	NULL	NULL	
FBPP0079113	7CB99C9608452085	1788	superfamily	SSF57196	EGF/Laminin	529	567	3.2e-09	T	14-Apr-2010	NULL	NULL	
FBPP0079113	7CB99C9608452085	1788	superfamily	SSF57196	EGF/Laminin	1142	1191	1.1e-08	T	14-Apr-2010	NULL	NULL	
FBPP0079113	7CB99C9608452085	1788	superfamily	SSF57196	EGF/Laminin	478	526	4.2e-08	T	14-Apr-2010	NULL	NULL	
FBPP0079113	7CB99C9608452085	1788	PatternScan	PS00022	EGF_1	318	329	NA	?	14-Apr-2010	IPR013032	EGF-like region, conserved site	
FBPP0079113	7CB99C9608452085	1788	PatternScan	PS00022	EGF_1	446	457	NA	?	14-Apr-2010	IPR013032	EGF-like region, conserved site	
FBPP0079113	7CB99C9608452085	1788	PatternScan	PS00022	EGF_1	498	509	NA	?	14-Apr-2010	IPR013032	EGF-like region, conserved site	
FBPP0079113	7CB99C9608452085	1788	PatternScan	PS00022	EGF_1	548	559	NA	?	14-Apr-2010	IPR013032	EGF-like region, conserved site	
FBPP0079113	7CB99C9608452085	1788	PatternScan	PS00022	EGF_1	808	819	NA	?	14-Apr-2010	IPR013032	EGF-like region, conserved site	
FBPP0079113	7CB99C9608452085	1788	PatternScan	PS00022	EGF_1	856	867	NA	?	14-Apr-2010	IPR013032	EGF-like region, conserved site	
FBPP0079113	7CB99C9608452085	1788	PatternScan	PS00022	EGF_1	960	971	NA	T	14-Apr-2010	IPR013032	EGF-like region, conserved site	
FBPP0079113	7CB99C9608452085	1788	PatternScan	PS00022	EGF_1	1064	1075	NA	?	14-Apr-2010	IPR013032	EGF-like region, conserved site	
FBPP0079113	7CB99C9608452085	1788	PatternScan	PS00022	EGF_1	1113	1124	NA	?	14-Apr-2010	IPR013032	EGF-like region, conserved site	
FBPP0079113	7CB99C9608452085	1788	PatternScan	PS00022	EGF_1	1161	1172	NA	?	14-Apr-2010	IPR013032	EGF-like region, conserved site	
FBPP0079113	7CB99C9608452085	1788	PatternScan	PS01186	EGF_2	960	974	NA	?	14-Apr-2010	IPR013032	EGF-like region, conserved site	
FBPP0079113	7CB99C9608452085	1788	PatternScan	PS01186	EGF_2	1113	1127	NA	?	14-Apr-2010	IPR013032	EGF-like region, conserved site	
FBPP0079113	7CB99C9608452085	1788	PatternScan	PS01248	EGF_LAM_1	318	352	NA	?	14-Apr-2010	IPR002049	EGF-like, laminin	
FBPP0079113	7CB99C9608452085	1788	PatternScan	PS01248	EGF_LAM_1	382	418	NA	?	14-Apr-2010	IPR002049	EGF-like, laminin	
FBPP0079113	7CB99C9608452085	1788	PatternScan	PS01248	EGF_LAM_1	446	480	NA	T	14-Apr-2010	IPR002049	EGF-like, laminin	
FBPP0079113	7CB99C9608452085	1788	PatternScan	PS01248	EGF_LAM_1	498	531	NA	T	14-Apr-2010	IPR002049	EGF-like, laminin	
FBPP0079113	7CB99C9608452085	1788	PatternScan	PS01248	EGF_LAM_1	808	839	NA	T	14-Apr-2010	IPR002049	EGF-like, laminin	
FBPP0079113	7CB99C9608452085	1788	PatternScan	PS01248	EGF_LAM_1	856	885	NA	?	14-Apr-2010	IPR002049	EGF-like, laminin	
FBPP0079113	7CB99C9608452085	1788	PatternScan	PS01248	EGF_LAM_1	899	935	NA	T	14-Apr-2010	IPR002049	EGF-like, laminin	
FBPP0079113	7CB99C9608452085	1788	PatternScan	PS01248	EGF_LAM_1	960	993	NA	?	14-Apr-2010	IPR002049	EGF-like, laminin	
FBPP0079113	7CB99C9608452085	1788	PatternScan	PS01248	EGF_LAM_1	1012	1045	NA	?	14-Apr-2010	IPR002049	EGF-like, laminin	
FBPP0079113	7CB99C9608452085	1788	PatternScan	PS01248	EGF_LAM_1	1064	1096	NA	T	14-Apr-2010	IPR002049	EGF-like, laminin	
FBPP0079113	7CB99C9608452085	1788	PatternScan	PS01248	EGF_LAM_1	1113	1144	NA	?	14-Apr-2010	IPR002049	EGF-like, laminin	
FBPP0079113	7CB99C9608452085	1788	PatternScan	PS01248	EGF_LAM_1	1161	1192	NA	T	14-Apr-2010	IPR002049	EGF-like, laminin	
FBPP0079113	7CB99C9608452085	1788	HMMPanther	PTHR10574:SF32	LAMININ BETA-1 CHAIN, INSECT	47	422	0	T	14-Apr-2010	NULL	NULL	
FBPP0079113	7CB99C9608452085	1788	HMMPanther	PTHR10574:SF32	LAMININ BETA-1 CHAIN, INSECT	445	1777	0	T	14-Apr-2010	NULL	NULL	
FBPP0079113	7CB99C9608452085	1788	HMMPanther	PTHR10574	LAMININ	47	422	0	T	14-Apr-2010	NULL	NULL	
FBPP0079113	7CB99C9608452085	1788	HMMPanther	PTHR10574	LAMININ	445	1777	0	T	14-Apr-2010	NULL	NULL	
FBPP0079113	7CB99C9608452085	1788	SignalPHMM	SignalP	signal-peptide	1	24	NA	?	14-Apr-2010	NULL	NULL
FBPP0079113	7CB99C9608452085	1788	ProfileScan	PS50027	EGF_LAM_2	288	354	11.359	T	14-Apr-2010	IPR002049	EGF-like, laminin	
FBPP0079113	7CB99C9608452085	1788	ProfileScan	PS50027	EGF_LAM_2	355	417	10.788	T	14-Apr-2010	IPR002049	EGF-like, laminin	
FBPP0079113	7CB99C9608452085	1788	ProfileScan	PS50027	EGF_LAM_2	418	477	19.147	T	14-Apr-2010	IPR002049	EGF-like, laminin	
FBPP0079113	7CB99C9608452085	1788	ProfileScan	PS50027	EGF_LAM_2	478	528	15.796	T	14-Apr-2010	IPR002049	EGF-like, laminin	
FBPP0079113	7CB99C9608452085	1788	ProfileScan	PS50027	EGF_LAM_2	529	585	9.208	T	14-Apr-2010	IPR002049	EGF-like, laminin	
FBPP0079113	7CB99C9608452085	1788	ProfileScan	PS50027	EGF_LAM_2	789	836	23.279	T	14-Apr-2010	IPR002049	EGF-like, laminin	
FBPP0079113	7CB99C9608452085	1788	ProfileScan	PS50027	EGF_LAM_2	837	882	19.109	T	14-Apr-2010	IPR002049	EGF-like, laminin	
FBPP0079113	7CB99C9608452085	1788	ProfileScan	PS50027	EGF_LAM_2	883	932	14.634	T	14-Apr-2010	IPR002049	EGF-like, laminin	
FBPP0079113	7CB99C9608452085	1788	ProfileScan	PS50027	EGF_LAM_2	933	990	10.693	T	14-Apr-2010	IPR002049	EGF-like, laminin	
FBPP0079113	7CB99C9608452085	1788	ProfileScan	PS50027	EGF_LAM_2	991	1042	13.073	T	14-Apr-2010	IPR002049	EGF-like, laminin	
FBPP0079113	7CB99C9608452085	1788	ProfileScan	PS50027	EGF_LAM_2	1043	1093	14.368	T	14-Apr-2010	IPR002049	EGF-like, laminin	
FBPP0079113	7CB99C9608452085	1788	ProfileScan	PS50027	EGF_LAM_2	1094	1141	23.241	T	14-Apr-2010	IPR002049	EGF-like, laminin	
FBPP0079113	7CB99C9608452085	1788	ProfileScan	PS50027	EGF_LAM_2	1142	1188	15.110	T	14-Apr-2010	IPR002049	EGF-like, laminin	
FBPP0079113	7CB99C9608452085	1788	ProfileScan	PS51116	LAMININ_IVB	567	783	51.694	T	14-Apr-2010	IPR013015	Laminin IV	
FBPP0079113	7CB99C9608452085	1788	ProfileScan	PS51117	LAMININ_NTER	50	287	40.080	T	14-Apr-2010	IPR008211	Laminin, N-terminal	Cellular Component: proteinaceous extracellular matrix (GO:0005578)
FBPP0079113	7CB99C9608452085	1788	FPrintScan	PR00011	EGFLAMININ	1057	1075	4.1e-31	T	14-Apr-2010	IPR002049	EGF-like, laminin	
FBPP0079113	7CB99C9608452085	1788	FPrintScan	PR00011	EGFLAMININ	1106	1124	4.1e-31	T	14-Apr-2010	IPR002049	EGF-like, laminin	
FBPP0079113	7CB99C9608452085	1788	FPrintScan	PR00011	EGFLAMININ	1125	1153	4.1e-31	T	14-Apr-2010	IPR002049	EGF-like, laminin	
FBPP0079113	7CB99C9608452085	1788	FPrintScan	PR00011	EGFLAMININ	1154	1172	4.1e-31	T	14-Apr-2010	IPR002049	EGF-like, laminin	
FBPP0079133	7713D5E1643F8A91	1420	SignalPHMM	SignalP	signal-peptide	1	19	NA	?	14-Apr-2010	NULL	NULL
FBPP0079133	7713D5E1643F8A91	1420	PatternScan	PS00284	SERPIN	341	351	NA	?	14-Apr-2010	IPR000215	Protease inhibitor I4, serpin	Molecular Function: serine-type endopeptidase inhibitor activity (GO:0004867)
FBPP0079133	7713D5E1643F8A91	1420	PatternScan	PS00477	ALPHA_2_MACROGLOBULIN	920	928	NA	T	14-Apr-2010	IPR019742	Alpha-2-macroglobulin, conserved site	
FBPP0079133	7713D5E1643F8A91	1420	TMHMM	tmhmm	transmembrane_regions	5	25	NA	?	14-Apr-2010	NULL	NULL
FBPP0079133	7713D5E1643F8A91	1420	superfamily	SSF48239	Terpenoid cyclases/Protein prenyltransferases	907	1203	7.2e-85	T	14-Apr-2010	IPR008930	Terpenoid cylases/protein prenyltransferase alpha-alpha toroid	
FBPP0079133	7713D5E1643F8A91	1420	superfamily	SSF49410	Alpha-macroglobulin receptor domain	1265	1403	1.6e-30	T	14-Apr-2010	IPR009048	Alpha-macroglobulin, receptor-binding	Molecular Function: protein binding (GO:0005515), Cellular Component: extracellular region (GO:0005576)
FBPP0079133	7713D5E1643F8A91	1420	HMMPanther	PTHR11412:SF34	TEP2	599	663	0	T	14-Apr-2010	NULL	NULL	
FBPP0079133	7713D5E1643F8A91	1420	HMMPanther	PTHR11412:SF34	TEP2	686	1417	0	T	14-Apr-2010	NULL	NULL	
FBPP0079133	7713D5E1643F8A91	1420	HMMPanther	PTHR11412	MACROGLOBULIN/COMPLEMENT	599	663	0	T	14-Apr-2010	NULL	NULL	
FBPP0079133	7713D5E1643F8A91	1420	HMMPanther	PTHR11412	MACROGLOBULIN/COMPLEMENT	686	1417	0	T	14-Apr-2010	NULL	NULL	
FBPP0079133	7713D5E1643F8A91	1420	HMMPfam	PF07678	A2M_comp	962	1199	2e-71	T	14-Apr-2010	IPR011626	A-macroglobulin complement component	Cellular Component: extracellular space (GO:0005615)
FBPP0079133	7713D5E1643F8A91	1420	HMMPfam	PF00207	A2M	694	782	7e-26	T	14-Apr-2010	IPR001599	Alpha-2-macroglobulin	Molecular Function: endopeptidase inhibitor activity (GO:0004866)
FBPP0079133	7713D5E1643F8A91	1420	HMMPfam	PF07703	A2M_N_2	443	577	1.1e-25	T	14-Apr-2010	IPR011625	Alpha-2-macroglobulin, N-terminal 2	
FBPP0079133	7713D5E1643F8A91	1420	HMMPfam	PF07677	A2M_recep	1308	1398	6.7e-24	T	14-Apr-2010	IPR009048	Alpha-macroglobulin, receptor-binding	Molecular Function: protein binding (GO:0005515), Cellular Component: extracellular region (GO:0005576)
FBPP0079133	7713D5E1643F8A91	1420	HMMPfam	PF01835	A2M_N	116	209	2.3e-18	T	14-Apr-2010	IPR002890	Alpha-2-macroglobulin, N-terminal	Molecular Function: endopeptidase inhibitor activity (GO:0004866)
FBPP0079133	7713D5E1643F8A91	1420	HMMPfam	PF10569	Thiol-ester_cl	912	942	2.1e-17	T	14-Apr-2010	IPR019565	Alpha-2-macroglobulin, thiol-ester bond-forming	
FBPP0079150	4A7B594694268258	229	ProfileScan	PS50041	C_TYPE_LECTIN_2	114	224	13.223	T	14-Apr-2010	IPR001304	C-type lectin	Molecular Function: binding (GO:0005488)
FBPP0079150	4A7B594694268258	229	HMMSmart	SM00034	CLECT	103	224	2.9e-13	T	14-Apr-2010	IPR001304	C-type lectin	Molecular Function: binding (GO:0005488)
FBPP0079150	4A7B594694268258	229	HMMPanther	PTHR10690:SF2	C-TYPE LECTIN-RELATED	31	229	8.2e-48	T	14-Apr-2010	NULL	NULL	
FBPP0079150	4A7B594694268258	229	HMMPanther	PTHR10690	C-TYPE LECTIN DOMAIN CONTAINING PROTEIN	31	229	8.2e-48	T	14-Apr-2010	NULL	NULL	
FBPP0079150	4A7B594694268258	229	HMMPfam	PF00059	Lectin_C	122	224	4.7e-16	T	14-Apr-2010	IPR001304	C-type lectin	Molecular Function: binding (GO:0005488)
FBPP0079150	4A7B594694268258	229	superfamily	SSF56436	C-type lectin-like	112	224	2.1e-24	T	14-Apr-2010	IPR016187	C-type lectin fold	Molecular Function: binding (GO:0005488)
FBPP0079187	202930BE51AEE822	318	superfamily	SSF50978	WD40 repeat-like	2	313	1.4e-78	T	14-Apr-2010	IPR011046	WD40 repeat-like-containing domain	
FBPP0079187	202930BE51AEE822	318	FPrintScan	PR00320	GPROTEINBRPT	79	93	3.1e-09	T	14-Apr-2010	IPR020472	G-protein beta WD-40 repeat, region	
FBPP0079187	202930BE51AEE822	318	FPrintScan	PR00320	GPROTEINBRPT	121	135	3.1e-09	T	14-Apr-2010	IPR020472	G-protein beta WD-40 repeat, region	
FBPP0079187	202930BE51AEE822	318	FPrintScan	PR00320	GPROTEINBRPT	166	180	3.1e-09	T	14-Apr-2010	IPR020472	G-protein beta WD-40 repeat, region	
FBPP0079187	202930BE51AEE822	318	HMMSmart	SM00320	WD40	4	44	1.4e-07	T	14-Apr-2010	IPR001680	WD40 repeat	
FBPP0079187	202930BE51AEE822	318	HMMSmart	SM00320	WD40	53	92	9.7e-07	T	14-Apr-2010	IPR001680	WD40 repeat	
FBPP0079187	202930BE51AEE822	318	HMMSmart	SM00320	WD40	95	134	9.7e-11	T	14-Apr-2010	IPR001680	WD40 repeat	
FBPP0079187	202930BE51AEE822	318	HMMSmart	SM00320	WD40	136	179	2.2e-10	T	14-Apr-2010	IPR001680	WD40 repeat	
FBPP0079187	202930BE51AEE822	318	HMMSmart	SM00320	WD40	182	221	5.7e-05	T	14-Apr-2010	IPR001680	WD40 repeat	
FBPP0079187	202930BE51AEE822	318	HMMSmart	SM00320	WD40	224	261	0.0012	T	14-Apr-2010	IPR001680	WD40 repeat	
FBPP0079187	202930BE51AEE822	318	HMMSmart	SM00320	WD40	273	312	0.0054	T	14-Apr-2010	IPR001680	WD40 repeat	
FBPP0079187	202930BE51AEE822	318	HMMPanther	PTHR19868	RECEPTOR FOR ACTIVATED PROTEIN KINASE C (RACK1)	2	318	8.3e-226	T	14-Apr-2010	NULL	NULL	
FBPP0079187	202930BE51AEE822	318	ProfileScan	PS50082	WD_REPEATS_2	11	53	11.411	T	14-Apr-2010	IPR019782	WD40 repeat 2	
FBPP0079187	202930BE51AEE822	318	ProfileScan	PS50082	WD_REPEATS_2	60	101	15.254	T	14-Apr-2010	IPR019782	WD40 repeat 2	
FBPP0079187	202930BE51AEE822	318	ProfileScan	PS50082	WD_REPEATS_2	102	134	16.022	T	14-Apr-2010	IPR019782	WD40 repeat 2	
FBPP0079187	202930BE51AEE822	318	ProfileScan	PS50082	WD_REPEATS_2	145	188	12.747	T	14-Apr-2010	IPR019782	WD40 repeat 2	
FBPP0079187	202930BE51AEE822	318	ProfileScan	PS50082	WD_REPEATS_2	189	230	13.616	T	14-Apr-2010	IPR019782	WD40 repeat 2	
FBPP0079187	202930BE51AEE822	318	ProfileScan	PS50082	WD_REPEATS_2	289	318	10.909	T	14-Apr-2010	IPR019782	WD40 repeat 2	
FBPP0079187	202930BE51AEE822	318	ProfileScan	PS50294	WD_REPEATS_REGION	11	318	55.103	T	14-Apr-2010	IPR017986	WD40-repeat-containing domain	
FBPP0079187	202930BE51AEE822	318	HMMPfam	PF00400	WD40	9	44	8.4e-08	T	14-Apr-2010	IPR019781	WD40 repeat, subgroup	
FBPP0079187	202930BE51AEE822	318	HMMPfam	PF00400	WD40	56	92	1.4e-09	T	14-Apr-2010	IPR019781	WD40 repeat, subgroup	
FBPP0079187	202930BE51AEE822	318	HMMPfam	PF00400	WD40	97	134	2.6e-12	T	14-Apr-2010	IPR019781	WD40 repeat, subgroup	
FBPP0079187	202930BE51AEE822	318	HMMPfam	PF00400	WD40	146	179	1.8e-11	T	14-Apr-2010	IPR019781	WD40 repeat, subgroup	
FBPP0079187	202930BE51AEE822	318	HMMPfam	PF00400	WD40	184	221	4e-05	T	14-Apr-2010	IPR019781	WD40 repeat, subgroup	
FBPP0079187	202930BE51AEE822	318	HMMPfam	PF00400	WD40	232	261	0.0013	T	14-Apr-2010	IPR019781	WD40 repeat, subgroup	
FBPP0079187	202930BE51AEE822	318	HMMPfam	PF00400	WD40	286	311	2e-05	T	14-Apr-2010	IPR019781	WD40 repeat, subgroup	
FBPP0079187	202930BE51AEE822	318	PatternScan	PS00678	WD_REPEATS_1	79	93	NA	T	14-Apr-2010	IPR019775	WD40 repeat, conserved site	
FBPP0079187	202930BE51AEE822	318	PatternScan	PS00678	WD_REPEATS_1	121	135	NA	T	14-Apr-2010	IPR019775	WD40 repeat, conserved site	
FBPP0079187	202930BE51AEE822	318	PatternScan	PS00678	WD_REPEATS_1	166	180	NA	T	14-Apr-2010	IPR019775	WD40 repeat, conserved site	
FBPP0079187	202930BE51AEE822	318	PatternScan	PS00678	WD_REPEATS_1	208	222	NA	T	14-Apr-2010	IPR019775	WD40 repeat, conserved site	
FBPP0079297	6D9355EB57773289	630	HMMPfam	PF01401	Peptidase_M2	29	615	8.5e-176	T	14-Apr-2010	IPR001548	Peptidase M2, peptidyl-dipeptidase A	Biological Process: proteolysis (GO:0006508), Molecular Function: metallopeptidase activity (GO:0008237), Molecular Function: peptidyl-dipeptidase activity (GO:0008241), Cellular Component: membrane (GO:0016020)
FBPP0079297	6D9355EB57773289	630	FPrintScan	PR00791	PEPDIPTASEA	226	253	1.4e-88	T	14-Apr-2010	IPR001548	Peptidase M2, peptidyl-dipeptidase A	Biological Process: proteolysis (GO:0006508), Molecular Function: metallopeptidase activity (GO:0008237), Molecular Function: peptidyl-dipeptidase activity (GO:0008241), Cellular Component: membrane (GO:0016020)
FBPP0079297	6D9355EB57773289	630	FPrintScan	PR00791	PEPDIPTASEA	261	282	1.4e-88	T	14-Apr-2010	IPR001548	Peptidase M2, peptidyl-dipeptidase A	Biological Process: proteolysis (GO:0006508), Molecular Function: metallopeptidase activity (GO:0008237), Molecular Function: peptidyl-dipeptidase activity (GO:0008241), Cellular Component: membrane (GO:0016020)
FBPP0079297	6D9355EB57773289	630	FPrintScan	PR00791	PEPDIPTASEA	338	363	1.4e-88	T	14-Apr-2010	IPR001548	Peptidase M2, peptidyl-dipeptidase A	Biological Process: proteolysis (GO:0006508), Molecular Function: metallopeptidase activity (GO:0008237), Molecular Function: peptidyl-dipeptidase activity (GO:0008241), Cellular Component: membrane (GO:0016020)
FBPP0079297	6D9355EB57773289	630	FPrintScan	PR00791	PEPDIPTASEA	370	386	1.4e-88	T	14-Apr-2010	IPR001548	Peptidase M2, peptidyl-dipeptidase A	Biological Process: proteolysis (GO:0006508), Molecular Function: metallopeptidase activity (GO:0008237), Molecular Function: peptidyl-dipeptidase activity (GO:0008241), Cellular Component: membrane (GO:0016020)
FBPP0079297	6D9355EB57773289	630	FPrintScan	PR00791	PEPDIPTASEA	398	418	1.4e-88	T	14-Apr-2010	IPR001548	Peptidase M2, peptidyl-dipeptidase A	Biological Process: proteolysis (GO:0006508), Molecular Function: metallopeptidase activity (GO:0008237), Molecular Function: peptidyl-dipeptidase activity (GO:0008241), Cellular Component: membrane (GO:0016020)
FBPP0079297	6D9355EB57773289	630	FPrintScan	PR00791	PEPDIPTASEA	439	464	1.4e-88	T	14-Apr-2010	IPR001548	Peptidase M2, peptidyl-dipeptidase A	Biological Process: proteolysis (GO:0006508), Molecular Function: metallopeptidase activity (GO:0008237), Molecular Function: peptidyl-dipeptidase activity (GO:0008241), Cellular Component: membrane (GO:0016020)
FBPP0079297	6D9355EB57773289	630	FPrintScan	PR00791	PEPDIPTASEA	474	501	1.4e-88	T	14-Apr-2010	IPR001548	Peptidase M2, peptidyl-dipeptidase A	Biological Process: proteolysis (GO:0006508), Molecular Function: metallopeptidase activity (GO:0008237), Molecular Function: peptidyl-dipeptidase activity (GO:0008241), Cellular Component: membrane (GO:0016020)
FBPP0079297	6D9355EB57773289	630	FPrintScan	PR00791	PEPDIPTASEA	502	530	1.4e-88	T	14-Apr-2010	IPR001548	Peptidase M2, peptidyl-dipeptidase A	Biological Process: proteolysis (GO:0006508), Molecular Function: metallopeptidase activity (GO:0008237), Molecular Function: peptidyl-dipeptidase activity (GO:0008241), Cellular Component: membrane (GO:0016020)
FBPP0079297	6D9355EB57773289	630	superfamily	SSF55486	Metalloproteases ("zincins"), catalytic domain	30	616	1.7e-223	T	14-Apr-2010	NULL	NULL	
FBPP0079297	6D9355EB57773289	630	HMMPanther	PTHR10514:SF16	ANGIOTENSIN-CONVERTING ENZYME	10	625	0	T	14-Apr-2010	NULL	NULL	
FBPP0079297	6D9355EB57773289	630	HMMPanther	PTHR10514	ANGIOTENSIN-CONVERTING ENZYME (DIPEPTIDYL CARBOXYPEPTIDASE)	10	625	0	T	14-Apr-2010	IPR001548	Peptidase M2, peptidyl-dipeptidase A	Biological Process: proteolysis (GO:0006508), Molecular Function: metallopeptidase activity (GO:0008237), Molecular Function: peptidyl-dipeptidase activity (GO:0008241), Cellular Component: membrane (GO:0016020)
FBPP0079297	6D9355EB57773289	630	SignalPHMM	SignalP	signal-peptide	1	22	NA	?	14-Apr-2010	NULL	NULL
FBPP0079320	CC3C092DE55F9814	236	SignalPHMM	SignalP	signal-peptide	1	22	NA	?	14-Apr-2010	NULL	NULL
FBPP0079320	CC3C092DE55F9814	236	superfamily	SSF56436	C-type lectin-like	123	231	3.3e-21	T	14-Apr-2010	IPR016187	C-type lectin fold	Molecular Function: binding (GO:0005488)
FBPP0079320	CC3C092DE55F9814	236	TMHMM	tmhmm	transmembrane_regions	4	22	NA	?	14-Apr-2010	NULL	NULL
FBPP0079320	CC3C092DE55F9814	236	ProfileScan	PS50041	C_TYPE_LECTIN_2	119	231	13.415	T	14-Apr-2010	IPR001304	C-type lectin	Molecular Function: binding (GO:0005488)
FBPP0079320	CC3C092DE55F9814	236	HMMPanther	PTHR10690:SF4	LECTIN29CA	1	236	6.4e-262	T	14-Apr-2010	NULL	NULL	
FBPP0079320	CC3C092DE55F9814	236	HMMPanther	PTHR10690	C-TYPE LECTIN DOMAIN CONTAINING PROTEIN	1	236	6.4e-262	T	14-Apr-2010	NULL	NULL	
FBPP0079320	CC3C092DE55F9814	236	HMMSmart	SM00034	CLECT	109	231	4e-08	T	14-Apr-2010	IPR001304	C-type lectin	Molecular Function: binding (GO:0005488)
FBPP0079320	CC3C092DE55F9814	236	HMMPfam	PF00059	Lectin_C	131	231	5.1e-11	T	14-Apr-2010	IPR001304	C-type lectin	Molecular Function: binding (GO:0005488)
FBPP0079321	895012C93197F41E	234	HMMPfam	PF00059	Lectin_C	130	229	7e-14	T	14-Apr-2010	IPR001304	C-type lectin	Molecular Function: binding (GO:0005488)
FBPP0079321	895012C93197F41E	234	SignalPHMM	SignalP	signal-peptide	1	21	NA	?	14-Apr-2010	NULL	NULL
FBPP0079321	895012C93197F41E	234	superfamily	SSF56436	C-type lectin-like	121	229	9.6e-21	T	14-Apr-2010	IPR016187	C-type lectin fold	Molecular Function: binding (GO:0005488)
FBPP0079321	895012C93197F41E	234	HMMPanther	PTHR10690:SF5	ACCESSORY GLAND PROTEIN ACP29AB	1	234	5e-251	T	14-Apr-2010	NULL	NULL	
FBPP0079321	895012C93197F41E	234	HMMPanther	PTHR10690	C-TYPE LECTIN DOMAIN CONTAINING PROTEIN	1	234	5e-251	T	14-Apr-2010	NULL	NULL	
FBPP0079321	895012C93197F41E	234	HMMSmart	SM00034	CLECT	99	229	8.4e-12	T	14-Apr-2010	IPR001304	C-type lectin	Molecular Function: binding (GO:0005488)
FBPP0079321	895012C93197F41E	234	ProfileScan	PS50041	C_TYPE_LECTIN_2	117	229	12.506	T	14-Apr-2010	IPR001304	C-type lectin	Molecular Function: binding (GO:0005488)
FBPP0079406	82BF53FD573EC77B	520	PatternScan	PS00070	ALDEHYDE_DEHYDR_CYS	314	325	NA	T	14-Apr-2010	IPR016160	Aldehyde dehydrogenase, conserved site	Biological Process: metabolic process (GO:0008152), Molecular Function: oxidoreductase activity (GO:0016491), Biological Process: oxidation reduction (GO:0055114)
FBPP0079406	82BF53FD573EC77B	520	PatternScan	PS00687	ALDEHYDE_DEHYDR_GLU	286	293	NA	T	14-Apr-2010	IPR016160	Aldehyde dehydrogenase, conserved site	Biological Process: metabolic process (GO:0008152), Molecular Function: oxidoreductase activity (GO:0016491), Biological Process: oxidation reduction (GO:0055114)
FBPP0079406	82BF53FD573EC77B	520	HMMPfam	PF00171	Aldedh	48	511	5.1e-184	T	14-Apr-2010	IPR015590	Aldehyde dehydrogenase	Biological Process: metabolic process (GO:0008152), Molecular Function: oxidoreductase activity (GO:0016491), Biological Process: oxidation reduction (GO:0055114)
FBPP0079406	82BF53FD573EC77B	520	HMMPanther	PTHR11699:SF46	ALDEHYDE DEHYDROGENASE	84	515	1.7e-293	T	14-Apr-2010	NULL	NULL	
FBPP0079406	82BF53FD573EC77B	520	HMMPanther	PTHR11699	ALDEHYDE DEHYDROGENASE-RELATED	84	515	1.7e-293	T	14-Apr-2010	IPR015590	Aldehyde dehydrogenase	Biological Process: metabolic process (GO:0008152), Molecular Function: oxidoreductase activity (GO:0016491), Biological Process: oxidation reduction (GO:0055114)
FBPP0079406	82BF53FD573EC77B	520	superfamily	SSF53720	ALDH-like	22	520	1.3e-185	T	14-Apr-2010	IPR016161	Aldehyde/histidinol dehydrogenase	Biological Process: metabolic process (GO:0008152), Molecular Function: oxidoreductase activity (GO:0016491), Biological Process: oxidation reduction (GO:0055114)
FBPP0079415	AE2936E98E001625	223	HMMPanther	PTHR10690:SF3	LECTIN30A	2	223	8.4e-241	T	14-Apr-2010	NULL	NULL	
FBPP0079415	AE2936E98E001625	223	HMMPanther	PTHR10690	C-TYPE LECTIN DOMAIN CONTAINING PROTEIN	2	223	8.4e-241	T	14-Apr-2010	NULL	NULL	
FBPP0079415	AE2936E98E001625	223	ProfileScan	PS50041	C_TYPE_LECTIN_2	108	218	12.429	T	14-Apr-2010	IPR001304	C-type lectin	Molecular Function: binding (GO:0005488)
FBPP0079415	AE2936E98E001625	223	SignalPHMM	SignalP	signal-peptide	1	20	NA	?	14-Apr-2010	NULL	NULL
FBPP0079415	AE2936E98E001625	223	HMMPfam	PF00059	Lectin_C	120	218	8.8e-12	T	14-Apr-2010	IPR001304	C-type lectin	Molecular Function: binding (GO:0005488)
FBPP0079415	AE2936E98E001625	223	HMMSmart	SM00034	CLECT	101	218	1.3e-11	T	14-Apr-2010	IPR001304	C-type lectin	Molecular Function: binding (GO:0005488)
FBPP0079415	AE2936E98E001625	223	superfamily	SSF56436	C-type lectin-like	112	218	3.1e-20	T	14-Apr-2010	IPR016187	C-type lectin fold	Molecular Function: binding (GO:0005488)
FBPP0079453	4384BE3BC941B9B0	744	PatternScan	PS00166	ENOYL_COA_HYDRATASE	110	130	NA	T	14-Apr-2010	IPR018376	Enoyl-CoA hydratase/isomerase, conserved site	Molecular Function: catalytic activity (GO:0003824), Biological Process: metabolic process (GO:0008152)
FBPP0079453	4384BE3BC941B9B0	744	HMMTigr	TIGR02441	fa_ox_alpha_mit: fatty acid oxidation compl	1	736	0	T	14-Apr-2010	IPR012803	Fatty acid oxidation complex, alpha subunit, mitochondrial	Molecular Function: 3-hydroxyacyl-CoA dehydrogenase activity (GO:0003857), Molecular Function: enoyl-CoA hydratase activity (GO:0004300), Cellular Component: mitochondrion (GO:0005739), Biological Process: fatty acid beta-oxidation (GO:0006635), Cellular Component: fatty acid beta-oxidation multienzyme complex (GO:0016507), Biological Process: oxidation reduction (GO:0055114)
FBPP0079453	4384BE3BC941B9B0	744	superfamily	SSF52096	ClpP/crotonase	11	317	3.5e-59	T	14-Apr-2010	NULL	NULL	
FBPP0079453	4384BE3BC941B9B0	744	superfamily	SSF51735	NAD(P)-binding Rossmann-fold domains	331	516	1.6e-58	T	14-Apr-2010	IPR016040	NAD(P)-binding domain	Molecular Function: catalytic activity (GO:0003824), Molecular Function: binding (GO:0005488), Biological Process: metabolic process (GO:0008152)
FBPP0079453	4384BE3BC941B9B0	744	superfamily	SSF48179	6-phosphogluconate dehydrogenase C-terminal domain-like	516	642	2.2e-28	T	14-Apr-2010	IPR008927	6-phosphogluconate dehydrogenase, C-terminal-like	Molecular Function: oxidoreductase activity (GO:0016491)
FBPP0079453	4384BE3BC941B9B0	744	superfamily	SSF48179	6-phosphogluconate dehydrogenase C-terminal domain-like	641	737	6e-22	T	14-Apr-2010	IPR008927	6-phosphogluconate dehydrogenase, C-terminal-like	Molecular Function: oxidoreductase activity (GO:0016491)
FBPP0079453	4384BE3BC941B9B0	744	HMMPfam	PF02737	3HCDH_N	336	514	2.9e-57	T	14-Apr-2010	IPR006176	3-hydroxyacyl-CoA dehydrogenase, NAD binding	Biological Process: fatty acid metabolic process (GO:0006631), Molecular Function: oxidoreductase activity (GO:0016491)
FBPP0079453	4384BE3BC941B9B0	744	HMMPfam	PF00378	ECH	23	194	7.5e-49	T	14-Apr-2010	IPR001753	Crotonase, core	Molecular Function: catalytic activity (GO:0003824), Biological Process: metabolic process (GO:0008152)
FBPP0079453	4384BE3BC941B9B0	744	HMMPfam	PF00725	3HCDH	517	612	4.2e-25	T	14-Apr-2010	IPR006108	3-hydroxyacyl-CoA dehydrogenase, C-terminal	Biological Process: fatty acid metabolic process (GO:0006631), Molecular Function: oxidoreductase activity (GO:0016491)
FBPP0079453	4384BE3BC941B9B0	744	TMHMM	tmhmm	transmembrane_regions	108	128	NA	?	14-Apr-2010	NULL	NULL
FBPP0079453	4384BE3BC941B9B0	744	HMMPanther	PTHR23309	3-HYDROXYACYL-COA DEHYROGENASE	378	736	7.9e-118	T	14-Apr-2010	NULL	NULL	
FBPP0079500	ADA22CD28F100743	267	PatternScan	PS00585	RIBOSOMAL_S5	102	134	NA	T	14-Apr-2010	IPR018192	Ribosomal protein S5, N-terminal, conserved site	
FBPP0079500	ADA22CD28F100743	267	superfamily	SSF54211	Ribosomal protein S5 domain 2-like	161	242	6.3e-27	T	14-Apr-2010	IPR020568	Ribosomal protein S5 domain 2-type fold	
FBPP0079500	ADA22CD28F100743	267	superfamily	SSF54768	dsRNA-binding domain-like	78	151	3.1e-23	T	14-Apr-2010	NULL	NULL	
FBPP0079500	ADA22CD28F100743	267	HMMTigr	TIGR01020	rpsE_arch: ribosomal protein S5	33	246	6.3e-151	T	14-Apr-2010	IPR005711	Ribosomal protein S5, eukaryotic/archaeal	Molecular Function: structural constituent of ribosome (GO:0003735), Biological Process: translation (GO:0006412), Cellular Component: small ribosomal subunit (GO:0015935)
FBPP0079500	ADA22CD28F100743	267	HMMPfam	PF00333	Ribosomal_S5	85	150	1.7e-28	T	14-Apr-2010	IPR013810	Ribosomal protein S5, N-terminal	Molecular Function: RNA binding (GO:0003723), Molecular Function: structural constituent of ribosome (GO:0003735), Cellular Component: intracellular (GO:0005622), Cellular Component: ribosome (GO:0005840), Biological Process: translation (GO:0006412)
FBPP0079500	ADA22CD28F100743	267	HMMPfam	PF03719	Ribosomal_S5_C	167	239	3.8e-21	T	14-Apr-2010	IPR005324	Ribosomal protein S5, C-terminal	Molecular Function: structural constituent of ribosome (GO:0003735), Cellular Component: intracellular (GO:0005622), Cellular Component: ribosome (GO:0005840), Biological Process: translation (GO:0006412)
FBPP0079500	ADA22CD28F100743	267	ProfileScan	PS50881	S5_DSRBD	85	148	22.455	T	14-Apr-2010	IPR013810	Ribosomal protein S5, N-terminal	Molecular Function: RNA binding (GO:0003723), Molecular Function: structural constituent of ribosome (GO:0003735), Cellular Component: intracellular (GO:0005622), Cellular Component: ribosome (GO:0005840), Biological Process: translation (GO:0006412)
FBPP0079500	ADA22CD28F100743	267	HMMPanther	PTHR13718:SF4	40S RIBOSOMAL PROTEIN S2	1	267	1.2e-162	T	14-Apr-2010	NULL	NULL	
FBPP0079500	ADA22CD28F100743	267	HMMPanther	PTHR13718	RIBOSOMAL S SUBUNIT	1	267	1.2e-162	T	14-Apr-2010	IPR000851	Ribosomal protein S5	Molecular Function: structural constituent of ribosome (GO:0003735), Cellular Component: intracellular (GO:0005622), Cellular Component: ribosome (GO:0005840), Biological Process: translation (GO:0006412)
FBPP0079621	7E3126CFFFFD39A7	1080	HMMPfam	PF07748	Glyco_hydro_38C	503	1074	6.6e-146	T	14-Apr-2010	IPR011682	Glycosyl hydrolases 38, C-terminal	Biological Process: mannose metabolic process (GO:0006013), Molecular Function: mannosidase activity (GO:0015923)
FBPP0079621	7E3126CFFFFD39A7	1080	HMMPfam	PF01074	Glyco_hydro_38	48	364	1.5e-92	T	14-Apr-2010	IPR000602	Glycoside hydrolase, family 38, core	Molecular Function: alpha-mannosidase activity (GO:0004559), Biological Process: carbohydrate metabolic process (GO:0005975)
FBPP0079621	7E3126CFFFFD39A7	1080	HMMPfam	PF09261	Alpha-mann_mid	370	445	7.9e-23	T	14-Apr-2010	IPR015341	Glycoside hydrolase, family 38, central domain	Molecular Function: hydrolase activity, hydrolyzing O-glycosyl compounds (GO:0004553), Molecular Function: zinc ion binding (GO:0008270)
FBPP0079621	7E3126CFFFFD39A7	1080	SignalPHMM	SignalP	signal-peptide	1	24	NA	?	14-Apr-2010	NULL	NULL
FBPP0079621	7E3126CFFFFD39A7	1080	HMMPanther	PTHR11607:SF3	LYSOSOMAL ALPHA-MANNOSIDASE (MANNOSIDASE ALPHA CLASS 2B MEMBER 1)	37	1003	0	T	14-Apr-2010	NULL	NULL	
FBPP0079621	7E3126CFFFFD39A7	1080	HMMPanther	PTHR11607	ALPHA-MANNOSIDASE	37	1003	0	T	14-Apr-2010	NULL	NULL	
FBPP0079621	7E3126CFFFFD39A7	1080	superfamily	SSF74650	Galactose mutarotase-like	480	1080	2.8e-147	T	14-Apr-2010	IPR011013	Glycoside hydrolase-type carbohydrate-binding	Molecular Function: catalytic activity (GO:0003824), Biological Process: carbohydrate metabolic process (GO:0005975), Molecular Function: carbohydrate binding (GO:0030246)
FBPP0079621	7E3126CFFFFD39A7	1080	superfamily	SSF88713	Glycoside hydrolase/deacetylase	35	367	3.2e-126	T	14-Apr-2010	IPR011330	Glycoside hydrolase/deacetylase, beta/alpha-barrel	Molecular Function: catalytic activity (GO:0003824), Biological Process: carbohydrate metabolic process (GO:0005975)
FBPP0079621	7E3126CFFFFD39A7	1080	superfamily	SSF88688	Families 57/38 glycoside transferase middle domain	368	467	5.2e-32	T	14-Apr-2010	NULL	NULL	
FBPP0079632	5B86166DF03641FC	950	HMMPfam	PF07748	Glyco_hydro_38C	447	942	1.4e-93	T	14-Apr-2010	IPR011682	Glycosyl hydrolases 38, C-terminal	Biological Process: mannose metabolic process (GO:0006013), Molecular Function: mannosidase activity (GO:0015923)
FBPP0079632	5B86166DF03641FC	950	HMMPfam	PF01074	Glyco_hydro_38	3	317	1.3e-90	T	14-Apr-2010	IPR000602	Glycoside hydrolase, family 38, core	Molecular Function: alpha-mannosidase activity (GO:0004559), Biological Process: carbohydrate metabolic process (GO:0005975)
FBPP0079632	5B86166DF03641FC	950	HMMPfam	PF09261	Alpha-mann_mid	323	396	1.9e-25	T	14-Apr-2010	IPR015341	Glycoside hydrolase, family 38, central domain	Molecular Function: hydrolase activity, hydrolyzing O-glycosyl compounds (GO:0004553), Molecular Function: zinc ion binding (GO:0008270)
FBPP0079632	5B86166DF03641FC	950	superfamily	SSF74650	Galactose mutarotase-like	422	948	2.8e-132	T	14-Apr-2010	IPR011013	Glycoside hydrolase-type carbohydrate-binding	Molecular Function: catalytic activity (GO:0003824), Biological Process: carbohydrate metabolic process (GO:0005975), Molecular Function: carbohydrate binding (GO:0030246)
FBPP0079632	5B86166DF03641FC	950	superfamily	SSF88713	Glycoside hydrolase/deacetylase	1	320	1.4e-114	T	14-Apr-2010	IPR011330	Glycoside hydrolase/deacetylase, beta/alpha-barrel	Molecular Function: catalytic activity (GO:0003824), Biological Process: carbohydrate metabolic process (GO:0005975)
FBPP0079632	5B86166DF03641FC	950	superfamily	SSF88688	Families 57/38 glycoside transferase middle domain	321	420	2.5e-31	T	14-Apr-2010	NULL	NULL	
FBPP0079632	5B86166DF03641FC	950	HMMPanther	PTHR11607:SF3	LYSOSOMAL ALPHA-MANNOSIDASE (MANNOSIDASE ALPHA CLASS 2B MEMBER 1)	1	948	0	T	14-Apr-2010	NULL	NULL	
FBPP0079632	5B86166DF03641FC	950	HMMPanther	PTHR11607	ALPHA-MANNOSIDASE	1	948	0	T	14-Apr-2010	NULL	NULL	
FBPP0079653	D2D16B7E66FF9FDC	406	ProfileScan	PS50240	TRYPSIN_DOM	147	395	30.799	T	14-Apr-2010	IPR001254	Peptidase S1/S6, chymotrypsin/Hap	Molecular Function: serine-type endopeptidase activity (GO:0004252), Biological Process: proteolysis (GO:0006508)
FBPP0079653	D2D16B7E66FF9FDC	406	PatternScan	PS00134	TRYPSIN_HIS	189	194	NA	T	14-Apr-2010	IPR018114	Peptidase S1/S6, chymotrypsin/Hap, active site	Molecular Function: serine-type endopeptidase activity (GO:0004252), Biological Process: proteolysis (GO:0006508)
FBPP0079653	D2D16B7E66FF9FDC	406	FPrintScan	PR00722	CHYMOTRYPSIN	179	194	1.3e-12	T	14-Apr-2010	IPR001314	Peptidase S1A, chymotrypsin	Molecular Function: serine-type endopeptidase activity (GO:0004252), Biological Process: proteolysis (GO:0006508)
FBPP0079653	D2D16B7E66FF9FDC	406	FPrintScan	PR00722	CHYMOTRYPSIN	239	253	1.3e-12	T	14-Apr-2010	IPR001314	Peptidase S1A, chymotrypsin	Molecular Function: serine-type endopeptidase activity (GO:0004252), Biological Process: proteolysis (GO:0006508)
FBPP0079653	D2D16B7E66FF9FDC	406	FPrintScan	PR00722	CHYMOTRYPSIN	337	349	1.3e-12	T	14-Apr-2010	IPR001314	Peptidase S1A, chymotrypsin	Molecular Function: serine-type endopeptidase activity (GO:0004252), Biological Process: proteolysis (GO:0006508)
FBPP0079653	D2D16B7E66FF9FDC	406	HMMPanther	PTHR19355:SF174	SERINE PROTEASE-RELATED, INSECT	1	80	5.4e-132	T	14-Apr-2010	NULL	NULL	
FBPP0079653	D2D16B7E66FF9FDC	406	HMMPanther	PTHR19355:SF174	SERINE PROTEASE-RELATED, INSECT	127	392	5.4e-132	T	14-Apr-2010	NULL	NULL	
FBPP0079653	D2D16B7E66FF9FDC	406	HMMPanther	PTHR19355	SERINE PROTEASE-RELATED	1	80	5.4e-132	T	14-Apr-2010	NULL	NULL	
FBPP0079653	D2D16B7E66FF9FDC	406	HMMPanther	PTHR19355	SERINE PROTEASE-RELATED	127	392	5.4e-132	T	14-Apr-2010	NULL	NULL	
FBPP0079653	D2D16B7E66FF9FDC	406	superfamily	SSF50494	Trypsin-like serine proteases	135	398	1e-83	T	14-Apr-2010	IPR009003	Serine/cysteine peptidase, trypsin-like	Molecular Function: catalytic activity (GO:0003824)
FBPP0079653	D2D16B7E66FF9FDC	406	SignalPHMM	SignalP	signal-peptide	1	18	NA	?	14-Apr-2010	NULL	NULL
FBPP0079653	D2D16B7E66FF9FDC	406	HMMPfam	PF00089	Trypsin	153	390	5.4e-53	T	14-Apr-2010	IPR001254	Peptidase S1/S6, chymotrypsin/Hap	Molecular Function: serine-type endopeptidase activity (GO:0004252), Biological Process: proteolysis (GO:0006508)
FBPP0079653	D2D16B7E66FF9FDC	406	HMMSmart	SM00020	Tryp_SPc	146	390	1.3e-75	T	14-Apr-2010	IPR001254	Peptidase S1/S6, chymotrypsin/Hap	Molecular Function: serine-type endopeptidase activity (GO:0004252), Biological Process: proteolysis (GO:0006508)
FBPP0080043	34357687748608CF	341	ProfileScan	PS51257	PROKAR_LIPOPROTEIN	1	19	5.000	T	14-Apr-2010	NULL	NULL	
FBPP0080043	34357687748608CF	341	SignalPHMM	SignalP	signal-peptide	1	22	NA	?	14-Apr-2010	NULL	NULL
FBPP0080129	9E3691BCC51D6C48	615	superfamily	SSF55486	Metalloproteases ("zincins"), catalytic domain	21	608	2.2e-238	T	14-Apr-2010	NULL	NULL	
FBPP0080129	9E3691BCC51D6C48	615	SignalPHMM	SignalP	signal-peptide	1	17	NA	?	14-Apr-2010	NULL	NULL
FBPP0080129	9E3691BCC51D6C48	615	FPrintScan	PR00791	PEPDIPTASEA	217	244	3.7e-97	T	14-Apr-2010	IPR001548	Peptidase M2, peptidyl-dipeptidase A	Biological Process: proteolysis (GO:0006508), Molecular Function: metallopeptidase activity (GO:0008237), Molecular Function: peptidyl-dipeptidase activity (GO:0008241), Cellular Component: membrane (GO:0016020)
FBPP0080129	9E3691BCC51D6C48	615	FPrintScan	PR00791	PEPDIPTASEA	252	273	3.7e-97	T	14-Apr-2010	IPR001548	Peptidase M2, peptidyl-dipeptidase A	Biological Process: proteolysis (GO:0006508), Molecular Function: metallopeptidase activity (GO:0008237), Molecular Function: peptidyl-dipeptidase activity (GO:0008241), Cellular Component: membrane (GO:0016020)
FBPP0080129	9E3691BCC51D6C48	615	FPrintScan	PR00791	PEPDIPTASEA	330	355	3.7e-97	T	14-Apr-2010	IPR001548	Peptidase M2, peptidyl-dipeptidase A	Biological Process: proteolysis (GO:0006508), Molecular Function: metallopeptidase activity (GO:0008237), Molecular Function: peptidyl-dipeptidase activity (GO:0008241), Cellular Component: membrane (GO:0016020)
FBPP0080129	9E3691BCC51D6C48	615	FPrintScan	PR00791	PEPDIPTASEA	362	378	3.7e-97	T	14-Apr-2010	IPR001548	Peptidase M2, peptidyl-dipeptidase A	Biological Process: proteolysis (GO:0006508), Molecular Function: metallopeptidase activity (GO:0008237), Molecular Function: peptidyl-dipeptidase activity (GO:0008241), Cellular Component: membrane (GO:0016020)
FBPP0080129	9E3691BCC51D6C48	615	FPrintScan	PR00791	PEPDIPTASEA	390	410	3.7e-97	T	14-Apr-2010	IPR001548	Peptidase M2, peptidyl-dipeptidase A	Biological Process: proteolysis (GO:0006508), Molecular Function: metallopeptidase activity (GO:0008237), Molecular Function: peptidyl-dipeptidase activity (GO:0008241), Cellular Component: membrane (GO:0016020)
FBPP0080129	9E3691BCC51D6C48	615	FPrintScan	PR00791	PEPDIPTASEA	431	456	3.7e-97	T	14-Apr-2010	IPR001548	Peptidase M2, peptidyl-dipeptidase A	Biological Process: proteolysis (GO:0006508), Molecular Function: metallopeptidase activity (GO:0008237), Molecular Function: peptidyl-dipeptidase activity (GO:0008241), Cellular Component: membrane (GO:0016020)
FBPP0080129	9E3691BCC51D6C48	615	FPrintScan	PR00791	PEPDIPTASEA	466	493	3.7e-97	T	14-Apr-2010	IPR001548	Peptidase M2, peptidyl-dipeptidase A	Biological Process: proteolysis (GO:0006508), Molecular Function: metallopeptidase activity (GO:0008237), Molecular Function: peptidyl-dipeptidase activity (GO:0008241), Cellular Component: membrane (GO:0016020)
FBPP0080129	9E3691BCC51D6C48	615	FPrintScan	PR00791	PEPDIPTASEA	494	522	3.7e-97	T	14-Apr-2010	IPR001548	Peptidase M2, peptidyl-dipeptidase A	Biological Process: proteolysis (GO:0006508), Molecular Function: metallopeptidase activity (GO:0008237), Molecular Function: peptidyl-dipeptidase activity (GO:0008241), Cellular Component: membrane (GO:0016020)
FBPP0080129	9E3691BCC51D6C48	615	HMMPfam	PF01401	Peptidase_M2	16	608	2.4e-201	T	14-Apr-2010	IPR001548	Peptidase M2, peptidyl-dipeptidase A	Biological Process: proteolysis (GO:0006508), Molecular Function: metallopeptidase activity (GO:0008237), Molecular Function: peptidyl-dipeptidase activity (GO:0008241), Cellular Component: membrane (GO:0016020)
FBPP0080129	9E3691BCC51D6C48	615	HMMPanther	PTHR10514:SF16	ANGIOTENSIN-CONVERTING ENZYME	1	611	0	T	14-Apr-2010	NULL	NULL	
FBPP0080129	9E3691BCC51D6C48	615	HMMPanther	PTHR10514	ANGIOTENSIN-CONVERTING ENZYME (DIPEPTIDYL CARBOXYPEPTIDASE)	1	611	0	T	14-Apr-2010	IPR001548	Peptidase M2, peptidyl-dipeptidase A	Biological Process: proteolysis (GO:0006508), Molecular Function: metallopeptidase activity (GO:0008237), Molecular Function: peptidyl-dipeptidase activity (GO:0008241), Cellular Component: membrane (GO:0016020)
FBPP0080214	C2BEE79F82CC6DB1	239	HMMPfam	PF00089	Trypsin	27	225	4e-47	T	14-Apr-2010	IPR001254	Peptidase S1/S6, chymotrypsin/Hap	Molecular Function: serine-type endopeptidase activity (GO:0004252), Biological Process: proteolysis (GO:0006508)
FBPP0080214	C2BEE79F82CC6DB1	239	FPrintScan	PR00722	CHYMOTRYPSIN	53	68	6e-15	T	14-Apr-2010	IPR001314	Peptidase S1A, chymotrypsin	Molecular Function: serine-type endopeptidase activity (GO:0004252), Biological Process: proteolysis (GO:0006508)
FBPP0080214	C2BEE79F82CC6DB1	239	FPrintScan	PR00722	CHYMOTRYPSIN	100	114	6e-15	T	14-Apr-2010	IPR001314	Peptidase S1A, chymotrypsin	Molecular Function: serine-type endopeptidase activity (GO:0004252), Biological Process: proteolysis (GO:0006508)
FBPP0080214	C2BEE79F82CC6DB1	239	FPrintScan	PR00722	CHYMOTRYPSIN	181	193	6e-15	T	14-Apr-2010	IPR001314	Peptidase S1A, chymotrypsin	Molecular Function: serine-type endopeptidase activity (GO:0004252), Biological Process: proteolysis (GO:0006508)
FBPP0080214	C2BEE79F82CC6DB1	239	SignalPHMM	SignalP	signal-peptide	1	17	NA	?	14-Apr-2010	NULL	NULL
FBPP0080214	C2BEE79F82CC6DB1	239	superfamily	SSF50494	Trypsin-like serine proteases	20	230	3e-67	T	14-Apr-2010	IPR009003	Serine/cysteine peptidase, trypsin-like	Molecular Function: catalytic activity (GO:0003824)
FBPP0080214	C2BEE79F82CC6DB1	239	ProfileScan	PS50240	TRYPSIN_DOM	27	230	27.471	T	14-Apr-2010	IPR001254	Peptidase S1/S6, chymotrypsin/Hap	Molecular Function: serine-type endopeptidase activity (GO:0004252), Biological Process: proteolysis (GO:0006508)
FBPP0080214	C2BEE79F82CC6DB1	239	HMMSmart	SM00020	Tryp_SPc	26	225	1.3e-60	T	14-Apr-2010	IPR001254	Peptidase S1/S6, chymotrypsin/Hap	Molecular Function: serine-type endopeptidase activity (GO:0004252), Biological Process: proteolysis (GO:0006508)
FBPP0080214	C2BEE79F82CC6DB1	239	HMMPanther	PTHR19355:SF91	SERINE PROTEASE-RELATED, INSECT	21	227	1.7e-76	T	14-Apr-2010	NULL	NULL	
FBPP0080214	C2BEE79F82CC6DB1	239	HMMPanther	PTHR19355	SERINE PROTEASE-RELATED	21	227	1.7e-76	T	14-Apr-2010	NULL	NULL	
FBPP0080214	C2BEE79F82CC6DB1	239	PatternScan	PS00134	TRYPSIN_HIS	63	68	NA	T	14-Apr-2010	IPR018114	Peptidase S1/S6, chymotrypsin/Hap, active site	Molecular Function: serine-type endopeptidase activity (GO:0004252), Biological Process: proteolysis (GO:0006508)
FBPP0080214	C2BEE79F82CC6DB1	239	PatternScan	PS00135	TRYPSIN_SER	182	193	NA	T	14-Apr-2010	IPR018114	Peptidase S1/S6, chymotrypsin/Hap, active site	Molecular Function: serine-type endopeptidase activity (GO:0004252), Biological Process: proteolysis (GO:0006508)
FBPP0080723	8B77A64F4C91DA5A	111	PatternScan	PS00709	RIBOSOMAL_L30E_1	24	48	NA	T	14-Apr-2010	IPR000231	Ribosomal protein L30e	Molecular Function: structural constituent of ribosome (GO:0003735), Cellular Component: intracellular (GO:0005622), Cellular Component: ribosome (GO:0005840), Biological Process: translation (GO:0006412)
FBPP0080723	8B77A64F4C91DA5A	111	PatternScan	PS00993	RIBOSOMAL_L30E_2	80	100	NA	T	14-Apr-2010	IPR000231	Ribosomal protein L30e	Molecular Function: structural constituent of ribosome (GO:0003735), Cellular Component: intracellular (GO:0005622), Cellular Component: ribosome (GO:0005840), Biological Process: translation (GO:0006412)
FBPP0080723	8B77A64F4C91DA5A	111	superfamily	SSF55315	L30e-like	6	109	3.1e-36	T	14-Apr-2010	NULL	NULL	
FBPP0080723	8B77A64F4C91DA5A	111	HMMPanther	PTHR11449:SF1	60S RIBOSOMAL PROTEIN L30	31	109	1.7e-56	T	14-Apr-2010	NULL	NULL	
FBPP0080723	8B77A64F4C91DA5A	111	HMMPanther	PTHR11449	RIBOSOMAL PROTEIN L30	31	109	1.7e-56	T	14-Apr-2010	IPR000231	Ribosomal protein L30e	Molecular Function: structural constituent of ribosome (GO:0003735), Cellular Component: intracellular (GO:0005622), Cellular Component: ribosome (GO:0005840), Biological Process: translation (GO:0006412)
FBPP0080723	8B77A64F4C91DA5A	111	HMMPfam	PF01248	Ribosomal_L7Ae	15	104	3.2e-25	T	14-Apr-2010	IPR004038	Ribosomal protein L7Ae/L30e/S12e/Gadd45	
FBPP0080795	BE5F96285724774F	1496	PatternScan	PS00477	ALPHA_2_MACROGLOBULIN	991	999	NA	T	14-Apr-2010	IPR019742	Alpha-2-macroglobulin, conserved site	
FBPP0080795	BE5F96285724774F	1496	PatternScan	PS00589	PTS_HPR_SER	633	648	NA	?	14-Apr-2010	IPR002114	Phosphotransferase system, HPr serine phosphorylation site	Molecular Function: sugar:hydrogen symporter activity (GO:0005351), Biological Process: phosphoenolpyruvate-dependent sugar phosphotransferase system (GO:0009401)
FBPP0080795	BE5F96285724774F	1496	HMMPanther	PTHR11412:SF32	TEP4	666	731	0	T	14-Apr-2010	NULL	NULL	
FBPP0080795	BE5F96285724774F	1496	HMMPanther	PTHR11412:SF32	TEP4	758	1496	0	T	14-Apr-2010	NULL	NULL	
FBPP0080795	BE5F96285724774F	1496	HMMPanther	PTHR11412	MACROGLOBULIN/COMPLEMENT	666	731	0	T	14-Apr-2010	NULL	NULL	
FBPP0080795	BE5F96285724774F	1496	HMMPanther	PTHR11412	MACROGLOBULIN/COMPLEMENT	758	1496	0	T	14-Apr-2010	NULL	NULL	
FBPP0080795	BE5F96285724774F	1496	superfamily	SSF48239	Terpenoid cyclases/Protein prenyltransferases	978	1282	1.4e-66	T	14-Apr-2010	IPR008930	Terpenoid cylases/protein prenyltransferase alpha-alpha toroid	
FBPP0080795	BE5F96285724774F	1496	superfamily	SSF49410	Alpha-macroglobulin receptor domain	1351	1494	1.8e-33	T	14-Apr-2010	IPR009048	Alpha-macroglobulin, receptor-binding	Molecular Function: protein binding (GO:0005515), Cellular Component: extracellular region (GO:0005576)
FBPP0080795	BE5F96285724774F	1496	SignalPHMM	SignalP	signal-peptide	1	26	NA	?	14-Apr-2010	NULL	NULL
FBPP0080795	BE5F96285724774F	1496	HMMPfam	PF07678	A2M_comp	1032	1278	1.8e-58	T	14-Apr-2010	IPR011626	A-macroglobulin complement component	Cellular Component: extracellular space (GO:0005615)
FBPP0080795	BE5F96285724774F	1496	HMMPfam	PF07703	A2M_N_2	527	654	1.8e-24	T	14-Apr-2010	IPR011625	Alpha-2-macroglobulin, N-terminal 2	
FBPP0080795	BE5F96285724774F	1496	HMMPfam	PF00207	A2M	766	857	2.7e-26	T	14-Apr-2010	IPR001599	Alpha-2-macroglobulin	Molecular Function: endopeptidase inhibitor activity (GO:0004866)
FBPP0080795	BE5F96285724774F	1496	HMMPfam	PF07677	A2M_recep	1387	1477	1.6e-25	T	14-Apr-2010	IPR009048	Alpha-macroglobulin, receptor-binding	Molecular Function: protein binding (GO:0005515), Cellular Component: extracellular region (GO:0005576)
FBPP0080795	BE5F96285724774F	1496	HMMPfam	PF01835	A2M_N	124	210	6.2e-19	T	14-Apr-2010	IPR002890	Alpha-2-macroglobulin, N-terminal	Molecular Function: endopeptidase inhibitor activity (GO:0004866)
FBPP0080795	BE5F96285724774F	1496	HMMPfam	PF10569	Thiol-ester_cl	983	1013	1.3e-14	T	14-Apr-2010	IPR019565	Alpha-2-macroglobulin, thiol-ester bond-forming	
FBPP0080895	DE0FF6E4609014B3	475	superfamily	SSF53474	alpha/beta-Hydrolases	71	474	9e-13	T	14-Apr-2010	NULL	NULL	
FBPP0080895	DE0FF6E4609014B3	475	TMHMM	tmhmm	transmembrane_regions	9	27	NA	?	14-Apr-2010	NULL	NULL
FBPP0080895	DE0FF6E4609014B3	475	HMMPanther	PTHR11010:SF9	PROLYLCARBOXYPEPTIDASE/PRCP	34	475	1.2e-282	T	14-Apr-2010	NULL	NULL	
FBPP0080895	DE0FF6E4609014B3	475	HMMPanther	PTHR11010	PROTEASE S28 PRO-X CARBOXYPEPTIDASE-RELATED	34	475	1.2e-282	T	14-Apr-2010	IPR008758	Peptidase S28	Biological Process: proteolysis (GO:0006508), Molecular Function: serine-type peptidase activity (GO:0008236)
FBPP0080895	DE0FF6E4609014B3	475	HMMPfam	PF05577	Peptidase_S28	43	463	7.4e-86	T	14-Apr-2010	IPR008758	Peptidase S28	Biological Process: proteolysis (GO:0006508), Molecular Function: serine-type peptidase activity (GO:0008236)
FBPP0080895	DE0FF6E4609014B3	475	SignalPHMM	SignalP	signal-peptide	1	29	NA	?	14-Apr-2010	NULL	NULL
FBPP0080895	DE0FF6E4609014B3	475	ProfileScan	PS51257	PROKAR_LIPOPROTEIN	1	27	5.000	T	14-Apr-2010	NULL	NULL	
FBPP0081062	4C55DCA1D734D5CC	450	HMMPfam	PF00091	Tubulin	3	225	3.4e-70	T	14-Apr-2010	IPR003008	Tubulin/FtsZ, GTPase domain	Cellular Component: protein complex (GO:0043234), Biological Process: protein polymerization (GO:0051258)
FBPP0081062	4C55DCA1D734D5CC	450	HMMPfam	PF03953	Tubulin_C	263	392	7.7e-51	T	14-Apr-2010	IPR018316	Tubulin/FtsZ, 2-layer sandwich domain	Molecular Function: GTPase activity (GO:0003924), Molecular Function: GTP binding (GO:0005525), Cellular Component: protein complex (GO:0043234), Biological Process: protein polymerization (GO:0051258)
FBPP0081062	4C55DCA1D734D5CC	450	FPrintScan	PR01162	ALPHATUBULIN	18	33	3.8e-121	T	14-Apr-2010	IPR002452	Alpha tubulin	Molecular Function: structural molecule activity (GO:0005198), Molecular Function: GTP binding (GO:0005525), Cellular Component: microtubule (GO:0005874), Biological Process: microtubule-based movement (GO:0007018)
FBPP0081062	4C55DCA1D734D5CC	450	FPrintScan	PR01162	ALPHATUBULIN	45	58	3.8e-121	T	14-Apr-2010	IPR002452	Alpha tubulin	Molecular Function: structural molecule activity (GO:0005198), Molecular Function: GTP binding (GO:0005525), Cellular Component: microtubule (GO:0005874), Biological Process: microtubule-based movement (GO:0007018)
FBPP0081062	4C55DCA1D734D5CC	450	FPrintScan	PR01162	ALPHATUBULIN	88	101	3.8e-121	T	14-Apr-2010	IPR002452	Alpha tubulin	Molecular Function: structural molecule activity (GO:0005198), Molecular Function: GTP binding (GO:0005525), Cellular Component: microtubule (GO:0005874), Biological Process: microtubule-based movement (GO:0007018)
FBPP0081062	4C55DCA1D734D5CC	450	FPrintScan	PR01162	ALPHATUBULIN	120	128	3.8e-121	T	14-Apr-2010	IPR002452	Alpha tubulin	Molecular Function: structural molecule activity (GO:0005198), Molecular Function: GTP binding (GO:0005525), Cellular Component: microtubule (GO:0005874), Biological Process: microtubule-based movement (GO:0007018)
FBPP0081062	4C55DCA1D734D5CC	450	FPrintScan	PR01162	ALPHATUBULIN	148	160	3.8e-121	T	14-Apr-2010	IPR002452	Alpha tubulin	Molecular Function: structural molecule activity (GO:0005198), Molecular Function: GTP binding (GO:0005525), Cellular Component: microtubule (GO:0005874), Biological Process: microtubule-based movement (GO:0007018)
FBPP0081062	4C55DCA1D734D5CC	450	FPrintScan	PR01162	ALPHATUBULIN	161	172	3.8e-121	T	14-Apr-2010	IPR002452	Alpha tubulin	Molecular Function: structural molecule activity (GO:0005198), Molecular Function: GTP binding (GO:0005525), Cellular Component: microtubule (GO:0005874), Biological Process: microtubule-based movement (GO:0007018)
FBPP0081062	4C55DCA1D734D5CC	450	FPrintScan	PR01162	ALPHATUBULIN	214	226	3.8e-121	T	14-Apr-2010	IPR002452	Alpha tubulin	Molecular Function: structural molecule activity (GO:0005198), Molecular Function: GTP binding (GO:0005525), Cellular Component: microtubule (GO:0005874), Biological Process: microtubule-based movement (GO:0007018)
FBPP0081062	4C55DCA1D734D5CC	450	FPrintScan	PR01162	ALPHATUBULIN	274	289	3.8e-121	T	14-Apr-2010	IPR002452	Alpha tubulin	Molecular Function: structural molecule activity (GO:0005198), Molecular Function: GTP binding (GO:0005525), Cellular Component: microtubule (GO:0005874), Biological Process: microtubule-based movement (GO:0007018)
FBPP0081062	4C55DCA1D734D5CC	450	FPrintScan	PR01162	ALPHATUBULIN	321	342	3.8e-121	T	14-Apr-2010	IPR002452	Alpha tubulin	Molecular Function: structural molecule activity (GO:0005198), Molecular Function: GTP binding (GO:0005525), Cellular Component: microtubule (GO:0005874), Biological Process: microtubule-based movement (GO:0007018)
FBPP0081062	4C55DCA1D734D5CC	450	FPrintScan	PR01162	ALPHATUBULIN	347	360	3.8e-121	T	14-Apr-2010	IPR002452	Alpha tubulin	Molecular Function: structural molecule activity (GO:0005198), Molecular Function: GTP binding (GO:0005525), Cellular Component: microtubule (GO:0005874), Biological Process: microtubule-based movement (GO:0007018)
FBPP0081062	4C55DCA1D734D5CC	450	FPrintScan	PR01162	ALPHATUBULIN	360	379	3.8e-121	T	14-Apr-2010	IPR002452	Alpha tubulin	Molecular Function: structural molecule activity (GO:0005198), Molecular Function: GTP binding (GO:0005525), Cellular Component: microtubule (GO:0005874), Biological Process: microtubule-based movement (GO:0007018)
FBPP0081062	4C55DCA1D734D5CC	450	FPrintScan	PR01162	ALPHATUBULIN	385	401	3.8e-121	T	14-Apr-2010	IPR002452	Alpha tubulin	Molecular Function: structural molecule activity (GO:0005198), Molecular Function: GTP binding (GO:0005525), Cellular Component: microtubule (GO:0005874), Biological Process: microtubule-based movement (GO:0007018)
FBPP0081062	4C55DCA1D734D5CC	450	FPrintScan	PR01162	ALPHATUBULIN	422	438	3.8e-121	T	14-Apr-2010	IPR002452	Alpha tubulin	Molecular Function: structural molecule activity (GO:0005198), Molecular Function: GTP binding (GO:0005525), Cellular Component: microtubule (GO:0005874), Biological Process: microtubule-based movement (GO:0007018)
FBPP0081062	4C55DCA1D734D5CC	450	FPrintScan	PR01161	TUBULIN	10	30	4.1e-91	T	14-Apr-2010	IPR000217	Tubulin	Molecular Function: GTP binding (GO:0005525), Cellular Component: microtubule (GO:0005874), Biological Process: microtubule-based process (GO:0007017)
FBPP0081062	4C55DCA1D734D5CC	450	FPrintScan	PR01161	TUBULIN	53	72	4.1e-91	T	14-Apr-2010	IPR000217	Tubulin	Molecular Function: GTP binding (GO:0005525), Cellular Component: microtubule (GO:0005874), Biological Process: microtubule-based process (GO:0007017)
FBPP0081062	4C55DCA1D734D5CC	450	FPrintScan	PR01161	TUBULIN	95	106	4.1e-91	T	14-Apr-2010	IPR000217	Tubulin	Molecular Function: GTP binding (GO:0005525), Cellular Component: microtubule (GO:0005874), Biological Process: microtubule-based process (GO:0007017)
FBPP0081062	4C55DCA1D734D5CC	450	FPrintScan	PR01161	TUBULIN	108	132	4.1e-91	T	14-Apr-2010	IPR000217	Tubulin	Molecular Function: GTP binding (GO:0005525), Cellular Component: microtubule (GO:0005874), Biological Process: microtubule-based process (GO:0007017)
FBPP0081062	4C55DCA1D734D5CC	450	FPrintScan	PR01161	TUBULIN	134	152	4.1e-91	T	14-Apr-2010	IPR000217	Tubulin	Molecular Function: GTP binding (GO:0005525), Cellular Component: microtubule (GO:0005874), Biological Process: microtubule-based process (GO:0007017)
FBPP0081062	4C55DCA1D734D5CC	450	FPrintScan	PR01161	TUBULIN	153	174	4.1e-91	T	14-Apr-2010	IPR000217	Tubulin	Molecular Function: GTP binding (GO:0005525), Cellular Component: microtubule (GO:0005874), Biological Process: microtubule-based process (GO:0007017)
FBPP0081062	4C55DCA1D734D5CC	450	FPrintScan	PR01161	TUBULIN	178	191	4.1e-91	T	14-Apr-2010	IPR000217	Tubulin	Molecular Function: GTP binding (GO:0005525), Cellular Component: microtubule (GO:0005874), Biological Process: microtubule-based process (GO:0007017)
FBPP0081062	4C55DCA1D734D5CC	450	FPrintScan	PR01161	TUBULIN	192	212	4.1e-91	T	14-Apr-2010	IPR000217	Tubulin	Molecular Function: GTP binding (GO:0005525), Cellular Component: microtubule (GO:0005874), Biological Process: microtubule-based process (GO:0007017)
FBPP0081062	4C55DCA1D734D5CC	450	FPrintScan	PR01161	TUBULIN	380	408	4.1e-91	T	14-Apr-2010	IPR000217	Tubulin	Molecular Function: GTP binding (GO:0005525), Cellular Component: microtubule (GO:0005874), Biological Process: microtubule-based process (GO:0007017)
FBPP0081062	4C55DCA1D734D5CC	450	HMMPanther	PTHR11588:SF10	TUBULIN ALPHA CHAIN	130	450	3.3e-250	T	14-Apr-2010	IPR002452	Alpha tubulin	Molecular Function: structural molecule activity (GO:0005198), Molecular Function: GTP binding (GO:0005525), Cellular Component: microtubule (GO:0005874), Biological Process: microtubule-based movement (GO:0007018)
FBPP0081062	4C55DCA1D734D5CC	450	HMMPanther	PTHR11588	TUBULIN	130	450	3.3e-250	T	14-Apr-2010	IPR000217	Tubulin	Molecular Function: GTP binding (GO:0005525), Cellular Component: microtubule (GO:0005874), Biological Process: microtubule-based process (GO:0007017)
FBPP0081062	4C55DCA1D734D5CC	450	PatternScan	PS00227	TUBULIN	142	148	NA	T	14-Apr-2010	IPR017975	Tubulin, conserved site	Molecular Function: GTP binding (GO:0005525), Cellular Component: microtubule (GO:0005874), Biological Process: microtubule-based process (GO:0007017)
FBPP0081062	4C55DCA1D734D5CC	450	superfamily	SSF52490	Tubulin nucleotide-binding domain-like	1	245	1.1e-107	T	14-Apr-2010	IPR019746	Tubulin/FtsZ, N-terminal	
FBPP0081062	4C55DCA1D734D5CC	450	superfamily	SSF55307	Tubulin C-terminal domain-like	246	440	1.3e-85	T	14-Apr-2010	IPR008280	Tubulin/FtsZ, C-terminal	Molecular Function: GTPase activity (GO:0003924), Molecular Function: GTP binding (GO:0005525), Cellular Component: protein complex (GO:0043234), Biological Process: protein polymerization (GO:0051258)
FBPP0081089	DA50F96677F41DC4	1693	ProfileScan	PS50184	VWFC_2	828	902	8.579	T	14-Apr-2010	IPR001007	von Willebrand factor, type C	
FBPP0081089	DA50F96677F41DC4	1693	ProfileScan	PS50853	FN3	1278	1380	8.267	T	14-Apr-2010	IPR003961	Fibronectin, type III	
FBPP0081089	DA50F96677F41DC4	1693	ProfileScan	PS50853	FN3	1411	1503	11.111	T	14-Apr-2010	IPR003961	Fibronectin, type III	
FBPP0081089	DA50F96677F41DC4	1693	ProfileScan	PS50853	FN3	1513	1605	10.226	T	14-Apr-2010	IPR003961	Fibronectin, type III	
FBPP0081089	DA50F96677F41DC4	1693	HMMPfam	PF00041	fn3	1412	1482	1.6e-07	T	14-Apr-2010	IPR003961	Fibronectin, type III	
FBPP0081089	DA50F96677F41DC4	1693	HMMPfam	PF00041	fn3	1516	1594	8.1e-05	T	14-Apr-2010	IPR003961	Fibronectin, type III	
FBPP0081089	DA50F96677F41DC4	1693	SignalPHMM	SignalP	signal-peptide	1	41	NA	?	14-Apr-2010	NULL	NULL
FBPP0081089	DA50F96677F41DC4	1693	superfamily	SSF49265	Fibronectin type III	1502	1614	7.9e-10	T	14-Apr-2010	IPR008957	Fibronectin, type III-like fold	
FBPP0081089	DA50F96677F41DC4	1693	superfamily	SSF49265	Fibronectin type III	1411	1503	5.2e-09	T	14-Apr-2010	IPR008957	Fibronectin, type III-like fold	
FBPP0081089	DA50F96677F41DC4	1693	superfamily	SSF49265	Fibronectin type III	1287	1391	0.00056	T	14-Apr-2010	IPR008957	Fibronectin, type III-like fold	
FBPP0081089	DA50F96677F41DC4	1693	TMHMM	tmhmm	transmembrane_regions	21	36	NA	?	14-Apr-2010	NULL	NULL
FBPP0081089	DA50F96677F41DC4	1693	TMHMM	tmhmm	transmembrane_regions	1636	1656	NA	?	14-Apr-2010	NULL	NULL
FBPP0081089	DA50F96677F41DC4	1693	HMMPanther	PTHR22619	ZINC FINGER SWIM DOMAIN CONTAINING PROTEIN 4, 5, 6	609	1693	1.2e-217	T	14-Apr-2010	NULL	NULL	
FBPP0081089	DA50F96677F41DC4	1693	HMMSmart	SM00214	VWC	534	602	1.8	T	14-Apr-2010	IPR001007	von Willebrand factor, type C	
FBPP0081089	DA50F96677F41DC4	1693	HMMSmart	SM00214	VWC	752	824	1.7e-16	T	14-Apr-2010	IPR001007	von Willebrand factor, type C	
FBPP0081089	DA50F96677F41DC4	1693	HMMSmart	SM00214	VWC	830	901	0.2	T	14-Apr-2010	IPR001007	von Willebrand factor, type C	
FBPP0081089	DA50F96677F41DC4	1693	HMMSmart	SM00060	FN3	1281	1371	6.2	T	14-Apr-2010	IPR003961	Fibronectin, type III	
FBPP0081089	DA50F96677F41DC4	1693	HMMSmart	SM00060	FN3	1405	1490	0.0085	T	14-Apr-2010	IPR003961	Fibronectin, type III	
FBPP0081089	DA50F96677F41DC4	1693	HMMSmart	SM00060	FN3	1510	1595	3	T	14-Apr-2010	IPR003961	Fibronectin, type III	
FBPP0081089	DA50F96677F41DC4	1693	PatternScan	PS01208	VWFC_1	663	708	NA	T	14-Apr-2010	IPR001007	von Willebrand factor, type C	
FBPP0081110	A6DB3F419CEA30E7	410	SignalPHMM	SignalP	signal-peptide	1	25	NA	?	14-Apr-2010	NULL	NULL
FBPP0081110	A6DB3F419CEA30E7	410	TMHMM	tmhmm	transmembrane_regions	10	30	NA	?	14-Apr-2010	NULL	NULL
FBPP0081110	A6DB3F419CEA30E7	410	HMMPfam	PF00085	Thioredoxin	29	136	2.6e-17	T	14-Apr-2010	IPR013766	Thioredoxin domain	Biological Process: cell redox homeostasis (GO:0045454)
FBPP0081110	A6DB3F419CEA30E7	410	superfamily	SSF52833	Thioredoxin-like	17	141	5.2e-26	T	14-Apr-2010	IPR012336	Thioredoxin-like fold	
FBPP0081110	A6DB3F419CEA30E7	410	superfamily	SSF52833	Thioredoxin-like	139	246	1.2e-10	T	14-Apr-2010	IPR012336	Thioredoxin-like fold	
FBPP0081110	A6DB3F419CEA30E7	410	superfamily	SSF52833	Thioredoxin-like	243	359	0.00065	T	14-Apr-2010	IPR012336	Thioredoxin-like fold	
FBPP0081110	A6DB3F419CEA30E7	410	ProfileScan	PS51352	THIOREDOXIN_2	8	139	11.608	T	14-Apr-2010	IPR017936	Thioredoxin-like	Biological Process: cell redox homeostasis (GO:0045454)
FBPP0081110	A6DB3F419CEA30E7	410	HMMPanther	PTHR18929	PROTEIN DISULFIDE ISOMERASE	38	358	2.5e-43	T	14-Apr-2010	NULL	NULL	
FBPP0081114	BC162CDE4252BCE0	612	HMMPanther	PTHR11552:SF10	GLUCOSE DEHYDROGENASE	98	608	9.4e-269	T	14-Apr-2010	NULL	NULL	
FBPP0081114	BC162CDE4252BCE0	612	HMMPanther	PTHR11552	GLUCOSE-METHANOL-CHOLINE (GMC) OXIDOREDUCTASE	98	608	9.4e-269	T	14-Apr-2010	NULL	NULL	
FBPP0081114	BC162CDE4252BCE0	612	superfamily	SSF51905	FAD/NAD(P)-binding domain	64	609	4.3e-72	T	14-Apr-2010	NULL	NULL	
FBPP0081114	BC162CDE4252BCE0	612	superfamily	SSF54373	FAD-linked reductases, C-terminal domain	357	548	1.5e-41	T	14-Apr-2010	NULL	NULL	
FBPP0081114	BC162CDE4252BCE0	612	HMMPIR	PIRSF000137	Alcohol oxidase	20	612	5.8e-256	T	14-Apr-2010	IPR012132	Glucose-methanol-choline oxidoreductase	Biological Process: alcohol metabolic process (GO:0006066), Molecular Function: oxidoreductase activity, acting on CH-OH group of donors (GO:0016614), Molecular Function: FAD binding (GO:0050660)
FBPP0081114	BC162CDE4252BCE0	612	TMHMM	tmhmm	transmembrane_regions	10	32	NA	?	14-Apr-2010	NULL	NULL
FBPP0081114	BC162CDE4252BCE0	612	PatternScan	PS00623	GMC_OXRED_1	144	167	NA	T	14-Apr-2010	IPR000172	Glucose-methanol-choline oxidoreductase, N-terminal	Molecular Function: oxidoreductase activity, acting on CH-OH group of donors (GO:0016614), Molecular Function: FAD binding (GO:0050660)
FBPP0081114	BC162CDE4252BCE0	612	PatternScan	PS00624	GMC_OXRED_2	321	335	NA	T	14-Apr-2010	IPR000172	Glucose-methanol-choline oxidoreductase, N-terminal	Molecular Function: oxidoreductase activity, acting on CH-OH group of donors (GO:0016614), Molecular Function: FAD binding (GO:0050660)
FBPP0081114	BC162CDE4252BCE0	612	HMMPfam	PF00732	GMC_oxred_N	65	362	1.8e-101	T	14-Apr-2010	IPR000172	Glucose-methanol-choline oxidoreductase, N-terminal	Molecular Function: oxidoreductase activity, acting on CH-OH group of donors (GO:0016614), Molecular Function: FAD binding (GO:0050660)
FBPP0081114	BC162CDE4252BCE0	612	HMMPfam	PF05199	GMC_oxred_C	456	599	9.1e-39	T	14-Apr-2010	IPR007867	Glucose-methanol-choline oxidoreductase, C-terminal	Molecular Function: oxidoreductase activity, acting on CH-OH group of donors (GO:0016614)
FBPP0081437	037CAE5C11A41233	502	HMMPfam	PF08442	ATP-grasp_2	39	246	1.1e-65	T	14-Apr-2010	IPR013650	ATP-grasp fold, succinyl-CoA synthetase-type	
FBPP0081437	037CAE5C11A41233	502	HMMPfam	PF00549	Ligase_CoA	306	424	8.2e-25	T	14-Apr-2010	IPR005811	ATP-citrate lyase/succinyl-CoA ligase	Molecular Function: catalytic activity (GO:0003824), Biological Process: metabolic process (GO:0008152)
FBPP0081437	037CAE5C11A41233	502	HMMPanther	PTHR11815	SUCCINYL-COA SYNTHETASE BETA CHAIN	3	448	1.2e-255	T	14-Apr-2010	IPR005809	Succinyl-CoA synthetase, beta subunit	Molecular Function: catalytic activity (GO:0003824), Biological Process: metabolic process (GO:0008152)
FBPP0081437	037CAE5C11A41233	502	ProfileScan	PS50975	ATP_GRASP	46	274	9.762	T	14-Apr-2010	IPR011761	ATP-grasp fold	Molecular Function: catalytic activity (GO:0003824), Molecular Function: ATP binding (GO:0005524)
FBPP0081437	037CAE5C11A41233	502	superfamily	SSF56059	Glutathione synthetase ATP-binding domain-like	37	282	9.2e-66	T	14-Apr-2010	NULL	NULL	
FBPP0081437	037CAE5C11A41233	502	superfamily	SSF52210	Succinyl-CoA synthetase domains	283	430	3.7e-51	T	14-Apr-2010	IPR016102	Succinyl-CoA synthetase-like	
FBPP0081437	037CAE5C11A41233	502	PatternScan	PS01217	SUCCINYL_COA_LIG_3	301	326	NA	T	14-Apr-2010	IPR017866	Succinyl-CoA synthetase, beta subunit, conserved site	
FBPP0081437	037CAE5C11A41233	502	HMMTigr	TIGR01016	sucCoAbeta: succinate-CoA ligase, beta subu	38	430	4.3e-146	T	14-Apr-2010	IPR005809	Succinyl-CoA synthetase, beta subunit	Molecular Function: catalytic activity (GO:0003824), Biological Process: metabolic process (GO:0008152)
FBPP0081524	E11495E67158E358	446	HMMPfam	PF00091	Tubulin	3	222	6.1e-70	T	14-Apr-2010	IPR003008	Tubulin/FtsZ, GTPase domain	Cellular Component: protein complex (GO:0043234), Biological Process: protein polymerization (GO:0051258)
FBPP0081524	E11495E67158E358	446	HMMPfam	PF03953	Tubulin_C	261	382	1.1e-50	T	14-Apr-2010	IPR018316	Tubulin/FtsZ, 2-layer sandwich domain	Molecular Function: GTPase activity (GO:0003924), Molecular Function: GTP binding (GO:0005525), Cellular Component: protein complex (GO:0043234), Biological Process: protein polymerization (GO:0051258)
FBPP0081524	E11495E67158E358	446	superfamily	SSF52490	Tubulin nucleotide-binding domain-like	1	243	3.7e-106	T	14-Apr-2010	IPR019746	Tubulin/FtsZ, N-terminal	
FBPP0081524	E11495E67158E358	446	superfamily	SSF55307	Tubulin C-terminal domain-like	244	427	1.4e-83	T	14-Apr-2010	IPR008280	Tubulin/FtsZ, C-terminal	Molecular Function: GTPase activity (GO:0003924), Molecular Function: GTP binding (GO:0005525), Cellular Component: protein complex (GO:0043234), Biological Process: protein polymerization (GO:0051258)
FBPP0081524	E11495E67158E358	446	FPrintScan	PR01163	BETATUBULIN	41	58	4e-122	T	14-Apr-2010	IPR002453	Beta tubulin	Molecular Function: structural molecule activity (GO:0005198), Molecular Function: GTP binding (GO:0005525), Cellular Component: microtubule (GO:0005874), Biological Process: microtubule-based movement (GO:0007018)
FBPP0081524	E11495E67158E358	446	FPrintScan	PR01163	BETATUBULIN	88	99	4e-122	T	14-Apr-2010	IPR002453	Beta tubulin	Molecular Function: structural molecule activity (GO:0005198), Molecular Function: GTP binding (GO:0005525), Cellular Component: microtubule (GO:0005874), Biological Process: microtubule-based movement (GO:0007018)
FBPP0081524	E11495E67158E358	446	FPrintScan	PR01163	BETATUBULIN	108	126	4e-122	T	14-Apr-2010	IPR002453	Beta tubulin	Molecular Function: structural molecule activity (GO:0005198), Molecular Function: GTP binding (GO:0005525), Cellular Component: microtubule (GO:0005874), Biological Process: microtubule-based movement (GO:0007018)
FBPP0081524	E11495E67158E358	446	FPrintScan	PR01163	BETATUBULIN	152	164	4e-122	T	14-Apr-2010	IPR002453	Beta tubulin	Molecular Function: structural molecule activity (GO:0005198), Molecular Function: GTP binding (GO:0005525), Cellular Component: microtubule (GO:0005874), Biological Process: microtubule-based movement (GO:0007018)
FBPP0081524	E11495E67158E358	446	FPrintScan	PR01163	BETATUBULIN	212	224	4e-122	T	14-Apr-2010	IPR002453	Beta tubulin	Molecular Function: structural molecule activity (GO:0005198), Molecular Function: GTP binding (GO:0005525), Cellular Component: microtubule (GO:0005874), Biological Process: microtubule-based movement (GO:0007018)
FBPP0081524	E11495E67158E358	446	FPrintScan	PR01163	BETATUBULIN	230	239	4e-122	T	14-Apr-2010	IPR002453	Beta tubulin	Molecular Function: structural molecule activity (GO:0005198), Molecular Function: GTP binding (GO:0005525), Cellular Component: microtubule (GO:0005874), Biological Process: microtubule-based movement (GO:0007018)
FBPP0081524	E11495E67158E358	446	FPrintScan	PR01163	BETATUBULIN	245	258	4e-122	T	14-Apr-2010	IPR002453	Beta tubulin	Molecular Function: structural molecule activity (GO:0005198), Molecular Function: GTP binding (GO:0005525), Cellular Component: microtubule (GO:0005874), Biological Process: microtubule-based movement (GO:0007018)
FBPP0081524	E11495E67158E358	446	FPrintScan	PR01163	BETATUBULIN	265	281	4e-122	T	14-Apr-2010	IPR002453	Beta tubulin	Molecular Function: structural molecule activity (GO:0005198), Molecular Function: GTP binding (GO:0005525), Cellular Component: microtubule (GO:0005874), Biological Process: microtubule-based movement (GO:0007018)
FBPP0081524	E11495E67158E358	446	FPrintScan	PR01163	BETATUBULIN	311	329	4e-122	T	14-Apr-2010	IPR002453	Beta tubulin	Molecular Function: structural molecule activity (GO:0005198), Molecular Function: GTP binding (GO:0005525), Cellular Component: microtubule (GO:0005874), Biological Process: microtubule-based movement (GO:0007018)
FBPP0081524	E11495E67158E358	446	FPrintScan	PR01163	BETATUBULIN	329	343	4e-122	T	14-Apr-2010	IPR002453	Beta tubulin	Molecular Function: structural molecule activity (GO:0005198), Molecular Function: GTP binding (GO:0005525), Cellular Component: microtubule (GO:0005874), Biological Process: microtubule-based movement (GO:0007018)
FBPP0081524	E11495E67158E358	446	FPrintScan	PR01163	BETATUBULIN	347	370	4e-122	T	14-Apr-2010	IPR002453	Beta tubulin	Molecular Function: structural molecule activity (GO:0005198), Molecular Function: GTP binding (GO:0005525), Cellular Component: microtubule (GO:0005874), Biological Process: microtubule-based movement (GO:0007018)
FBPP0081524	E11495E67158E358	446	FPrintScan	PR01163	BETATUBULIN	377	388	4e-122	T	14-Apr-2010	IPR002453	Beta tubulin	Molecular Function: structural molecule activity (GO:0005198), Molecular Function: GTP binding (GO:0005525), Cellular Component: microtubule (GO:0005874), Biological Process: microtubule-based movement (GO:0007018)
FBPP0081524	E11495E67158E358	446	FPrintScan	PR01163	BETATUBULIN	412	430	4e-122	T	14-Apr-2010	IPR002453	Beta tubulin	Molecular Function: structural molecule activity (GO:0005198), Molecular Function: GTP binding (GO:0005525), Cellular Component: microtubule (GO:0005874), Biological Process: microtubule-based movement (GO:0007018)
FBPP0081524	E11495E67158E358	446	FPrintScan	PR01161	TUBULIN	10	30	7.8e-103	T	14-Apr-2010	IPR000217	Tubulin	Molecular Function: GTP binding (GO:0005525), Cellular Component: microtubule (GO:0005874), Biological Process: microtubule-based process (GO:0007017)
FBPP0081524	E11495E67158E358	446	FPrintScan	PR01161	TUBULIN	51	70	7.8e-103	T	14-Apr-2010	IPR000217	Tubulin	Molecular Function: GTP binding (GO:0005525), Cellular Component: microtubule (GO:0005874), Biological Process: microtubule-based process (GO:0007017)
FBPP0081524	E11495E67158E358	446	FPrintScan	PR01161	TUBULIN	93	104	7.8e-103	T	14-Apr-2010	IPR000217	Tubulin	Molecular Function: GTP binding (GO:0005525), Cellular Component: microtubule (GO:0005874), Biological Process: microtubule-based process (GO:0007017)
FBPP0081524	E11495E67158E358	446	FPrintScan	PR01161	TUBULIN	106	130	7.8e-103	T	14-Apr-2010	IPR000217	Tubulin	Molecular Function: GTP binding (GO:0005525), Cellular Component: microtubule (GO:0005874), Biological Process: microtubule-based process (GO:0007017)
FBPP0081524	E11495E67158E358	446	FPrintScan	PR01161	TUBULIN	132	150	7.8e-103	T	14-Apr-2010	IPR000217	Tubulin	Molecular Function: GTP binding (GO:0005525), Cellular Component: microtubule (GO:0005874), Biological Process: microtubule-based process (GO:0007017)
FBPP0081524	E11495E67158E358	446	FPrintScan	PR01161	TUBULIN	151	172	7.8e-103	T	14-Apr-2010	IPR000217	Tubulin	Molecular Function: GTP binding (GO:0005525), Cellular Component: microtubule (GO:0005874), Biological Process: microtubule-based process (GO:0007017)
FBPP0081524	E11495E67158E358	446	FPrintScan	PR01161	TUBULIN	176	189	7.8e-103	T	14-Apr-2010	IPR000217	Tubulin	Molecular Function: GTP binding (GO:0005525), Cellular Component: microtubule (GO:0005874), Biological Process: microtubule-based process (GO:0007017)
FBPP0081524	E11495E67158E358	446	FPrintScan	PR01161	TUBULIN	190	210	7.8e-103	T	14-Apr-2010	IPR000217	Tubulin	Molecular Function: GTP binding (GO:0005525), Cellular Component: microtubule (GO:0005874), Biological Process: microtubule-based process (GO:0007017)
FBPP0081524	E11495E67158E358	446	FPrintScan	PR01161	TUBULIN	370	398	7.8e-103	T	14-Apr-2010	IPR000217	Tubulin	Molecular Function: GTP binding (GO:0005525), Cellular Component: microtubule (GO:0005874), Biological Process: microtubule-based process (GO:0007017)
FBPP0081524	E11495E67158E358	446	HMMPanther	PTHR11588:SF9	TUBULIN BETA CHAIN	128	443	5.3e-257	T	14-Apr-2010	IPR002453	Beta tubulin	Molecular Function: structural molecule activity (GO:0005198), Molecular Function: GTP binding (GO:0005525), Cellular Component: microtubule (GO:0005874), Biological Process: microtubule-based movement (GO:0007018)
FBPP0081524	E11495E67158E358	446	HMMPanther	PTHR11588	TUBULIN	128	443	5.3e-257	T	14-Apr-2010	IPR000217	Tubulin	Molecular Function: GTP binding (GO:0005525), Cellular Component: microtubule (GO:0005874), Biological Process: microtubule-based process (GO:0007017)
FBPP0081524	E11495E67158E358	446	PatternScan	PS00227	TUBULIN	140	146	NA	T	14-Apr-2010	IPR017975	Tubulin, conserved site	Molecular Function: GTP binding (GO:0005525), Cellular Component: microtubule (GO:0005874), Biological Process: microtubule-based process (GO:0007017)
FBPP0081524	E11495E67158E358	446	PatternScan	PS00228	TUBULIN_B_AUTOREG	1	4	NA	T	14-Apr-2010	IPR013838	Beta tubulin, autoregulation binding site	
FBPP0081963	C48A1470A1E26191	816	SignalPHMM	SignalP	signal-peptide	1	18	NA	?	14-Apr-2010	NULL	NULL
FBPP0081963	C48A1470A1E26191	816	superfamily	SSF82153	FAS1 domain	363	503	3.8e-30	T	14-Apr-2010	IPR000782	FAS1 domain	
FBPP0081963	C48A1470A1E26191	816	superfamily	SSF82153	FAS1 domain	627	789	1.4e-28	T	14-Apr-2010	IPR000782	FAS1 domain	
FBPP0081963	C48A1470A1E26191	816	superfamily	SSF82153	FAS1 domain	513	653	3.1e-25	T	14-Apr-2010	IPR000782	FAS1 domain	
FBPP0081963	C48A1470A1E26191	816	superfamily	SSF82153	FAS1 domain	217	362	4.5e-17	T	14-Apr-2010	IPR000782	FAS1 domain	
FBPP0081963	C48A1470A1E26191	816	ProfileScan	PS50213	FAS1	362	503	26.564	T	14-Apr-2010	IPR000782	FAS1 domain	
FBPP0081963	C48A1470A1E26191	816	ProfileScan	PS50213	FAS1	211	358	14.147	T	14-Apr-2010	IPR000782	FAS1 domain	
FBPP0081963	C48A1470A1E26191	816	ProfileScan	PS50213	FAS1	507	649	21.675	T	14-Apr-2010	IPR000782	FAS1 domain	
FBPP0081963	C48A1470A1E26191	816	ProfileScan	PS50213	FAS1	653	785	25.555	T	14-Apr-2010	IPR000782	FAS1 domain	
FBPP0081963	C48A1470A1E26191	816	ProfileScan	PS51041	EMI	111	209	19.547	T	14-Apr-2010	IPR011489	EMI domain	
FBPP0081963	C48A1470A1E26191	816	HMMSmart	SM00554	FAS1	250	361	1.5e-14	T	14-Apr-2010	IPR000782	FAS1 domain	
FBPP0081963	C48A1470A1E26191	816	HMMSmart	SM00554	FAS1	398	506	2.1e-24	T	14-Apr-2010	IPR000782	FAS1 domain	
FBPP0081963	C48A1470A1E26191	816	HMMSmart	SM00554	FAS1	543	652	8.1e-22	T	14-Apr-2010	IPR000782	FAS1 domain	
FBPP0081963	C48A1470A1E26191	816	HMMSmart	SM00554	FAS1	690	788	7.9e-16	T	14-Apr-2010	IPR000782	FAS1 domain	
FBPP0081963	C48A1470A1E26191	816	HMMPfam	PF02469	Fasciclin	232	360	1.1e-09	T	14-Apr-2010	IPR000782	FAS1 domain	
FBPP0081963	C48A1470A1E26191	816	HMMPfam	PF02469	Fasciclin	374	503	2.4e-24	T	14-Apr-2010	IPR000782	FAS1 domain	
FBPP0081963	C48A1470A1E26191	816	HMMPfam	PF02469	Fasciclin	519	651	3.4e-19	T	14-Apr-2010	IPR000782	FAS1 domain	
FBPP0081963	C48A1470A1E26191	816	HMMPfam	PF02469	Fasciclin	665	787	2.7e-16	T	14-Apr-2010	IPR000782	FAS1 domain	
FBPP0081963	C48A1470A1E26191	816	HMMPanther	PTHR10900:SF9	MIDLINE FASCICLIN	33	813	0	T	14-Apr-2010	NULL	NULL	
FBPP0081963	C48A1470A1E26191	816	HMMPanther	PTHR10900	PERIOSTIN-RELATED	33	813	0	T	14-Apr-2010	NULL	NULL	
FBPP0082118	1082AEF7D258BAB0	704	HMMPfam	PF00557	Peptidase_M24	371	584	5e-26	T	14-Apr-2010	IPR000994	Peptidase M24, structural domain	Biological Process: cellular process (GO:0009987)
FBPP0082118	1082AEF7D258BAB0	704	HMMPfam	PF01321	Creatinase_N	61	187	1e-11	T	14-Apr-2010	IPR000587	Creatinase	Molecular Function: hydrolase activity (GO:0016787)
FBPP0082118	1082AEF7D258BAB0	704	SignalPHMM	SignalP	signal-peptide	1	23	NA	?	14-Apr-2010	NULL	NULL
FBPP0082118	1082AEF7D258BAB0	704	HMMPanther	PTHR10804:SF3	XAA-PRO AMINOPEPTIDASE-LIKE	66	440	2.3e-265	T	14-Apr-2010	NULL	NULL	
FBPP0082118	1082AEF7D258BAB0	704	HMMPanther	PTHR10804	PROTEASE FAMILY M24 (METHIONYL AMINOPEPTIDASE, AMINOPEPTIDASE P)	66	440	2.3e-265	T	14-Apr-2010	IPR000994	Peptidase M24, structural domain	Biological Process: cellular process (GO:0009987)
FBPP0082118	1082AEF7D258BAB0	704	superfamily	SSF55920	Creatinase/aminopeptidase	365	624	1.5e-37	T	14-Apr-2010	IPR000994	Peptidase M24, structural domain	Biological Process: cellular process (GO:0009987)
FBPP0082118	1082AEF7D258BAB0	704	superfamily	SSF53092	Creatinase/prolidase N-terminal domain	199	251	3e-05	T	14-Apr-2010	NULL	NULL	
FBPP0082118	1082AEF7D258BAB0	704	superfamily	SSF53092	Creatinase/prolidase N-terminal domain	59	196	0.00094	T	14-Apr-2010	NULL	NULL	
FBPP0082118	1082AEF7D258BAB0	704	TMHMM	tmhmm	transmembrane_regions	5	23	NA	?	14-Apr-2010	NULL	NULL
FBPP0082118	1082AEF7D258BAB0	704	TMHMM	tmhmm	transmembrane_regions	680	700	NA	?	14-Apr-2010	NULL	NULL
FBPP0082248	B9640A4EF9902D0F	649	HMMPanther	PTHR11559:SF33	ACETYLCHOLINESTERASE	13	142	3.6e-277	T	14-Apr-2010	NULL	NULL	
FBPP0082248	B9640A4EF9902D0F	649	HMMPanther	PTHR11559:SF33	ACETYLCHOLINESTERASE	172	615	3.6e-277	T	14-Apr-2010	NULL	NULL	
FBPP0082248	B9640A4EF9902D0F	649	HMMPanther	PTHR11559	CARBOXYLESTERASE	13	142	3.6e-277	T	14-Apr-2010	IPR002018	Carboxylesterase, type B	
FBPP0082248	B9640A4EF9902D0F	649	HMMPanther	PTHR11559	CARBOXYLESTERASE	172	615	3.6e-277	T	14-Apr-2010	IPR002018	Carboxylesterase, type B	
FBPP0082248	B9640A4EF9902D0F	649	superfamily	SSF53474	alpha/beta-Hydrolases	41	611	3.2e-173	T	14-Apr-2010	NULL	NULL	
FBPP0082248	B9640A4EF9902D0F	649	HMMPfam	PF00135	COesterase	26	601	1.2e-172	T	14-Apr-2010	IPR002018	Carboxylesterase, type B	
FBPP0082248	B9640A4EF9902D0F	649	FPrintScan	PR00878	CHOLNESTRASE	109	123	1.1e-32	T	14-Apr-2010	IPR000997	Cholinesterase	Molecular Function: cholinesterase activity (GO:0004104)
FBPP0082248	B9640A4EF9902D0F	649	FPrintScan	PR00878	CHOLNESTRASE	186	215	1.1e-32	T	14-Apr-2010	IPR000997	Cholinesterase	Molecular Function: cholinesterase activity (GO:0004104)
FBPP0082248	B9640A4EF9902D0F	649	FPrintScan	PR00878	CHOLNESTRASE	406	414	1.1e-32	T	14-Apr-2010	IPR000997	Cholinesterase	Molecular Function: cholinesterase activity (GO:0004104)
FBPP0082248	B9640A4EF9902D0F	649	FPrintScan	PR00878	CHOLNESTRASE	472	480	1.1e-32	T	14-Apr-2010	IPR000997	Cholinesterase	Molecular Function: cholinesterase activity (GO:0004104)
FBPP0082248	B9640A4EF9902D0F	649	FPrintScan	PR00878	CHOLNESTRASE	510	517	1.1e-32	T	14-Apr-2010	IPR000997	Cholinesterase	Molecular Function: cholinesterase activity (GO:0004104)
FBPP0082248	B9640A4EF9902D0F	649	FPrintScan	PR00878	CHOLNESTRASE	518	530	1.1e-32	T	14-Apr-2010	IPR000997	Cholinesterase	Molecular Function: cholinesterase activity (GO:0004104)
FBPP0082248	B9640A4EF9902D0F	649	FPrintScan	PR00880	ACHEINSECT	46	51	7.2e-23	T	14-Apr-2010	IPR001445	Acetylcholinesterase, insect	Biological Process: acetylcholine catabolic process in synaptic cleft (GO:0001507), Molecular Function: acetylcholinesterase activity (GO:0003990)
FBPP0082248	B9640A4EF9902D0F	649	FPrintScan	PR00880	ACHEINSECT	60	68	7.2e-23	T	14-Apr-2010	IPR001445	Acetylcholinesterase, insect	Biological Process: acetylcholine catabolic process in synaptic cleft (GO:0001507), Molecular Function: acetylcholinesterase activity (GO:0003990)
FBPP0082248	B9640A4EF9902D0F	649	FPrintScan	PR00880	ACHEINSECT	89	93	7.2e-23	T	14-Apr-2010	IPR001445	Acetylcholinesterase, insect	Biological Process: acetylcholine catabolic process in synaptic cleft (GO:0001507), Molecular Function: acetylcholinesterase activity (GO:0003990)
FBPP0082248	B9640A4EF9902D0F	649	FPrintScan	PR00880	ACHEINSECT	107	112	7.2e-23	T	14-Apr-2010	IPR001445	Acetylcholinesterase, insect	Biological Process: acetylcholine catabolic process in synaptic cleft (GO:0001507), Molecular Function: acetylcholinesterase activity (GO:0003990)
FBPP0082248	B9640A4EF9902D0F	649	FPrintScan	PR00880	ACHEINSECT	141	146	7.2e-23	T	14-Apr-2010	IPR001445	Acetylcholinesterase, insect	Biological Process: acetylcholine catabolic process in synaptic cleft (GO:0001507), Molecular Function: acetylcholinesterase activity (GO:0003990)
FBPP0082248	B9640A4EF9902D0F	649	FPrintScan	PR00880	ACHEINSECT	201	210	7.2e-23	T	14-Apr-2010	IPR001445	Acetylcholinesterase, insect	Biological Process: acetylcholine catabolic process in synaptic cleft (GO:0001507), Molecular Function: acetylcholinesterase activity (GO:0003990)
FBPP0082248	B9640A4EF9902D0F	649	FPrintScan	PR00880	ACHEINSECT	254	258	7.2e-23	T	14-Apr-2010	IPR001445	Acetylcholinesterase, insect	Biological Process: acetylcholine catabolic process in synaptic cleft (GO:0001507), Molecular Function: acetylcholinesterase activity (GO:0003990)
FBPP0082248	B9640A4EF9902D0F	649	FPrintScan	PR00880	ACHEINSECT	352	358	7.2e-23	T	14-Apr-2010	IPR001445	Acetylcholinesterase, insect	Biological Process: acetylcholine catabolic process in synaptic cleft (GO:0001507), Molecular Function: acetylcholinesterase activity (GO:0003990)
FBPP0082248	B9640A4EF9902D0F	649	FPrintScan	PR00880	ACHEINSECT	564	571	7.2e-23	T	14-Apr-2010	IPR001445	Acetylcholinesterase, insect	Biological Process: acetylcholine catabolic process in synaptic cleft (GO:0001507), Molecular Function: acetylcholinesterase activity (GO:0003990)
FBPP0082248	B9640A4EF9902D0F	649	SignalPHMM	SignalP	signal-peptide	1	38	NA	?	14-Apr-2010	NULL	NULL
FBPP0082248	B9640A4EF9902D0F	649	TMHMM	tmhmm	transmembrane_regions	15	35	NA	?	14-Apr-2010	NULL	NULL
FBPP0082248	B9640A4EF9902D0F	649	PatternScan	PS00122	CARBOXYLESTERASE_B_1	263	278	NA	T	14-Apr-2010	IPR019826	Carboxylesterase type B, active site	
FBPP0082248	B9640A4EF9902D0F	649	PatternScan	PS00941	CARBOXYLESTERASE_B_2	129	139	NA	T	14-Apr-2010	IPR019819	Carboxylesterase type B, conserved site	
FBPP0082494	F29348548680BB2A	689	HMMPfam	PF05693	Glycogen_syn	33	676	0	T	14-Apr-2010	IPR008631	Glycogen synthase	Molecular Function: glycogen (starch) synthase activity (GO:0004373), Biological Process: glycogen biosynthetic process (GO:0005978)
FBPP0082494	F29348548680BB2A	689	HMMPanther	PTHR10176	GLYCOGEN SYNTHASE	4	682	0	T	14-Apr-2010	IPR008631	Glycogen synthase	Molecular Function: glycogen (starch) synthase activity (GO:0004373), Biological Process: glycogen biosynthetic process (GO:0005978)
FBPP0082494	F29348548680BB2A	689	superfamily	SSF53756	UDP-Glycosyltransferase/glycogen phosphorylase	90	625	2.8e-19	T	14-Apr-2010	NULL	NULL	
FBPP0082643	F0BDBDB1DFF315C2	1470	TMHMM	tmhmm	transmembrane_regions	9	27	NA	?	14-Apr-2010	NULL	NULL
FBPP0082643	F0BDBDB1DFF315C2	1470	SignalPHMM	SignalP	signal-peptide	1	21	NA	?	14-Apr-2010	NULL	NULL
FBPP0082643	F0BDBDB1DFF315C2	1470	superfamily	SSF48431	Lipovitellin-phosvitin complex, superhelical domain	284	627	2.8e-56	T	14-Apr-2010	NULL	NULL	
FBPP0082643	F0BDBDB1DFF315C2	1470	superfamily	SSF56968	Lipovitellin-phosvitin complex; beta-sheet shell regions	28	278	1.2e-35	T	14-Apr-2010	IPR015819	Lipid transport protein, beta-sheet shell	Molecular Function: lipid transporter activity (GO:0005319), Biological Process: lipid transport (GO:0006869)
FBPP0082643	F0BDBDB1DFF315C2	1470	HMMSmart	SM00638	LPD_N	28	595	1.2e-08	T	14-Apr-2010	IPR001747	Lipid transport protein, N-terminal	Molecular Function: lipid transporter activity (GO:0005319), Biological Process: lipid transport (GO:0006869)
FBPP0082643	F0BDBDB1DFF315C2	1470	ProfileScan	PS51211	VITELLOGENIN	25	665	26.813	T	14-Apr-2010	IPR001747	Lipid transport protein, N-terminal	Molecular Function: lipid transporter activity (GO:0005319), Biological Process: lipid transport (GO:0006869)
FBPP0082643	F0BDBDB1DFF315C2	1470	ProfileScan	PS51233	VWFD	1275	1435	11.670	T	14-Apr-2010	IPR001846	von Willebrand factor, type D	
FBPP0082643	F0BDBDB1DFF315C2	1470	HMMPanther	PTHR23345	VITELLOGENIN-RELATED	2	1468	0	T	14-Apr-2010	NULL	NULL	
FBPP0082643	F0BDBDB1DFF315C2	1470	HMMPfam	PF01347	Vitellogenin_N	28	592	2.6e-41	T	14-Apr-2010	IPR001747	Lipid transport protein, N-terminal	Molecular Function: lipid transporter activity (GO:0005319), Biological Process: lipid transport (GO:0006869)
FBPP0082643	F0BDBDB1DFF315C2	1470	HMMPfam	PF09172	DUF1943	632	831	2.2e-08	T	14-Apr-2010	IPR015255	Vitellinogen, open beta-sheet	Molecular Function: lipid transporter activity (GO:0005319), Biological Process: lipid transport (GO:0006869)
FBPP0082782	5F9DB948DC7F2D48	649	HMMPanther	PTHR10900:SF5	FASCICLIN I (FAS I)	1	649	0	T	14-Apr-2010	NULL	NULL	
FBPP0082782	5F9DB948DC7F2D48	649	HMMPanther	PTHR10900	PERIOSTIN-RELATED	1	649	0	T	14-Apr-2010	NULL	NULL	
FBPP0082782	5F9DB948DC7F2D48	649	SignalPHMM	SignalP	signal-peptide	1	20	NA	?	14-Apr-2010	NULL	NULL
FBPP0082782	5F9DB948DC7F2D48	649	HMMPfam	PF02469	Fasciclin	32	146	8.4e-14	T	14-Apr-2010	IPR000782	FAS1 domain	
FBPP0082782	5F9DB948DC7F2D48	649	HMMPfam	PF02469	Fasciclin	198	311	5.3e-06	T	14-Apr-2010	IPR000782	FAS1 domain	
FBPP0082782	5F9DB948DC7F2D48	649	HMMPfam	PF02469	Fasciclin	345	460	4.8e-19	T	14-Apr-2010	IPR000782	FAS1 domain	
FBPP0082782	5F9DB948DC7F2D48	649	HMMPfam	PF02469	Fasciclin	476	614	6.4e-15	T	14-Apr-2010	IPR000782	FAS1 domain	
FBPP0082782	5F9DB948DC7F2D48	649	ProfileScan	PS50213	FAS1	20	144	18.852	T	14-Apr-2010	IPR000782	FAS1 domain	
FBPP0082782	5F9DB948DC7F2D48	649	ProfileScan	PS50213	FAS1	166	310	14.560	T	14-Apr-2010	IPR000782	FAS1 domain	
FBPP0082782	5F9DB948DC7F2D48	649	ProfileScan	PS50213	FAS1	314	460	18.691	T	14-Apr-2010	IPR000782	FAS1 domain	
FBPP0082782	5F9DB948DC7F2D48	649	ProfileScan	PS50213	FAS1	464	613	14.881	T	14-Apr-2010	IPR000782	FAS1 domain	
FBPP0082782	5F9DB948DC7F2D48	649	TMHMM	tmhmm	transmembrane_regions	5	25	NA	?	14-Apr-2010	NULL	NULL
FBPP0082782	5F9DB948DC7F2D48	649	HMMSmart	SM00554	FAS1	56	147	1.1e-16	T	14-Apr-2010	IPR000782	FAS1 domain	
FBPP0082782	5F9DB948DC7F2D48	649	HMMSmart	SM00554	FAS1	202	313	1.9e-12	T	14-Apr-2010	IPR000782	FAS1 domain	
FBPP0082782	5F9DB948DC7F2D48	649	HMMSmart	SM00554	FAS1	355	463	1.7e-27	T	14-Apr-2010	IPR000782	FAS1 domain	
FBPP0082782	5F9DB948DC7F2D48	649	HMMSmart	SM00554	FAS1	501	616	1.4e-18	T	14-Apr-2010	IPR000782	FAS1 domain	
FBPP0082782	5F9DB948DC7F2D48	649	superfamily	SSF82153	FAS1 domain	323	464	5.7e-35	T	14-Apr-2010	IPR000782	FAS1 domain	
FBPP0082782	5F9DB948DC7F2D48	649	superfamily	SSF82153	FAS1 domain	465	621	1.3e-34	T	14-Apr-2010	IPR000782	FAS1 domain	
FBPP0082782	5F9DB948DC7F2D48	649	superfamily	SSF82153	FAS1 domain	26	148	1.7e-19	T	14-Apr-2010	IPR000782	FAS1 domain	
FBPP0082782	5F9DB948DC7F2D48	649	superfamily	SSF82153	FAS1 domain	172	314	9.1e-13	T	14-Apr-2010	IPR000782	FAS1 domain	
FBPP0083269	59E4B1A0E7B1C2B3	482	FPrintScan	PR00724	CRBOXYPTASEC	151	163	2e-16	T	14-Apr-2010	IPR001563	Peptidase S10, serine carboxypeptidase	Molecular Function: serine-type carboxypeptidase activity (GO:0004185), Biological Process: proteolysis (GO:0006508)
FBPP0083269	59E4B1A0E7B1C2B3	482	FPrintScan	PR00724	CRBOXYPTASEC	164	174	2e-16	T	14-Apr-2010	IPR001563	Peptidase S10, serine carboxypeptidase	Molecular Function: serine-type carboxypeptidase activity (GO:0004185), Biological Process: proteolysis (GO:0006508)
FBPP0083269	59E4B1A0E7B1C2B3	482	FPrintScan	PR00724	CRBOXYPTASEC	199	224	2e-16	T	14-Apr-2010	IPR001563	Peptidase S10, serine carboxypeptidase	Molecular Function: serine-type carboxypeptidase activity (GO:0004185), Biological Process: proteolysis (GO:0006508)
FBPP0083269	59E4B1A0E7B1C2B3	482	FPrintScan	PR00724	CRBOXYPTASEC	450	463	2e-16	T	14-Apr-2010	IPR001563	Peptidase S10, serine carboxypeptidase	Molecular Function: serine-type carboxypeptidase activity (GO:0004185), Biological Process: proteolysis (GO:0006508)
FBPP0083269	59E4B1A0E7B1C2B3	482	HMMPanther	PTHR11802:SF6	SERINE CARBOXYPEPTIDASE CPVL/CARBOXYPEPTIDASE Y(YEAST)	84	481	2.9e-179	T	14-Apr-2010	NULL	NULL	
FBPP0083269	59E4B1A0E7B1C2B3	482	HMMPanther	PTHR11802	SERINE PROTEASE FAMILY S10 SERINE CARBOXYPEPTIDASE	84	481	2.9e-179	T	14-Apr-2010	IPR001563	Peptidase S10, serine carboxypeptidase	Molecular Function: serine-type carboxypeptidase activity (GO:0004185), Biological Process: proteolysis (GO:0006508)
FBPP0083269	59E4B1A0E7B1C2B3	482	SignalPHMM	SignalP	signal-peptide	1	23	NA	?	14-Apr-2010	NULL	NULL
FBPP0083269	59E4B1A0E7B1C2B3	482	superfamily	SSF53474	alpha/beta-Hydrolases	64	479	1.8e-105	T	14-Apr-2010	NULL	NULL	
FBPP0083269	59E4B1A0E7B1C2B3	482	PatternScan	PS00131	CARBOXYPEPT_SER_SER	213	220	NA	T	14-Apr-2010	IPR018202	Peptidase S10, serine carboxypeptidase, active site	Molecular Function: serine-type carboxypeptidase activity (GO:0004185), Biological Process: proteolysis (GO:0006508)
FBPP0083269	59E4B1A0E7B1C2B3	482	PatternScan	PS00560	CARBOXYPEPT_SER_HIS	450	467	NA	T	14-Apr-2010	IPR018202	Peptidase S10, serine carboxypeptidase, active site	Molecular Function: serine-type carboxypeptidase activity (GO:0004185), Biological Process: proteolysis (GO:0006508)
FBPP0083269	59E4B1A0E7B1C2B3	482	HMMPfam	PF00450	Peptidase_S10	84	476	1.3e-90	T	14-Apr-2010	IPR001563	Peptidase S10, serine carboxypeptidase	Molecular Function: serine-type carboxypeptidase activity (GO:0004185), Biological Process: proteolysis (GO:0006508)
FBPP0083401	75DA11C11A9737D3	819	TMHMM	tmhmm	transmembrane_regions	796	816	NA	?	14-Apr-2010	NULL	NULL
FBPP0083401	75DA11C11A9737D3	819	SignalPHMM	SignalP	signal-peptide	1	24	NA	?	14-Apr-2010	NULL	NULL
FBPP0083523	0728B92CCFDF3B9C	968	SignalPHMM	SignalP	signal-peptide	1	23	NA	?	14-Apr-2010	NULL	NULL
FBPP0083523	0728B92CCFDF3B9C	968	HMMPfam	PF01433	Peptidase_M1	31	423	5e-99	T	14-Apr-2010	IPR014782	Peptidase M1, membrane alanine aminopeptidase, N-terminal	Molecular Function: metallopeptidase activity (GO:0008237), Molecular Function: zinc ion binding (GO:0008270)
FBPP0083523	0728B92CCFDF3B9C	968	FPrintScan	PR00756	ALADIPTASE	172	187	1.5e-24	T	14-Apr-2010	IPR014782	Peptidase M1, membrane alanine aminopeptidase, N-terminal	Molecular Function: metallopeptidase activity (GO:0008237), Molecular Function: zinc ion binding (GO:0008270)
FBPP0083523	0728B92CCFDF3B9C	968	FPrintScan	PR00756	ALADIPTASE	219	234	1.5e-24	T	14-Apr-2010	IPR014782	Peptidase M1, membrane alanine aminopeptidase, N-terminal	Molecular Function: metallopeptidase activity (GO:0008237), Molecular Function: zinc ion binding (GO:0008270)
FBPP0083523	0728B92CCFDF3B9C	968	FPrintScan	PR00756	ALADIPTASE	296	306	1.5e-24	T	14-Apr-2010	IPR014782	Peptidase M1, membrane alanine aminopeptidase, N-terminal	Molecular Function: metallopeptidase activity (GO:0008237), Molecular Function: zinc ion binding (GO:0008270)
FBPP0083523	0728B92CCFDF3B9C	968	FPrintScan	PR00756	ALADIPTASE	331	346	1.5e-24	T	14-Apr-2010	IPR014782	Peptidase M1, membrane alanine aminopeptidase, N-terminal	Molecular Function: metallopeptidase activity (GO:0008237), Molecular Function: zinc ion binding (GO:0008270)
FBPP0083523	0728B92CCFDF3B9C	968	FPrintScan	PR00756	ALADIPTASE	350	362	1.5e-24	T	14-Apr-2010	IPR014782	Peptidase M1, membrane alanine aminopeptidase, N-terminal	Molecular Function: metallopeptidase activity (GO:0008237), Molecular Function: zinc ion binding (GO:0008270)
FBPP0083523	0728B92CCFDF3B9C	968	TMHMM	tmhmm	transmembrane_regions	5	23	NA	?	14-Apr-2010	NULL	NULL
FBPP0083523	0728B92CCFDF3B9C	968	superfamily	SSF55486	Metalloproteases ("zincins"), catalytic domain	243	501	4.3e-66	T	14-Apr-2010	NULL	NULL	
FBPP0083523	0728B92CCFDF3B9C	968	superfamily	SSF63737	Leukotriene A4 hydrolase N-terminal domain	20	236	8.4e-49	T	14-Apr-2010	NULL	NULL	
FBPP0083523	0728B92CCFDF3B9C	968	HMMPanther	PTHR11533:SF16	ALANYL AMINOPEPTIDASE	134	923	0	T	14-Apr-2010	NULL	NULL	
FBPP0083523	0728B92CCFDF3B9C	968	HMMPanther	PTHR11533	PROTEASE M1 ZINC METALLOPROTEASE	134	923	0	T	14-Apr-2010	IPR001930	Peptidase M1, membrane alanine aminopeptidase	Biological Process: proteolysis (GO:0006508)
FBPP0083524	0337B20128DA5EDE	961	HMMPanther	PTHR11533:SF37	AMINOPEPTIDASE N-RELATED	160	935	0	T	14-Apr-2010	IPR015569	Peptidase M1, aminopeptidase N	
FBPP0083524	0337B20128DA5EDE	961	HMMPanther	PTHR11533	PROTEASE M1 ZINC METALLOPROTEASE	160	935	0	T	14-Apr-2010	IPR001930	Peptidase M1, membrane alanine aminopeptidase	Biological Process: proteolysis (GO:0006508)
FBPP0083524	0337B20128DA5EDE	961	HMMPfam	PF01433	Peptidase_M1	58	446	3e-108	T	14-Apr-2010	IPR014782	Peptidase M1, membrane alanine aminopeptidase, N-terminal	Molecular Function: metallopeptidase activity (GO:0008237), Molecular Function: zinc ion binding (GO:0008270)
FBPP0083524	0337B20128DA5EDE	961	superfamily	SSF55486	Metalloproteases ("zincins"), catalytic domain	266	521	3.7e-71	T	14-Apr-2010	NULL	NULL	
FBPP0083524	0337B20128DA5EDE	961	superfamily	SSF63737	Leukotriene A4 hydrolase N-terminal domain	47	259	7.3e-46	T	14-Apr-2010	NULL	NULL	
FBPP0083524	0337B20128DA5EDE	961	FPrintScan	PR00756	ALADIPTASE	197	212	5.2e-29	T	14-Apr-2010	IPR014782	Peptidase M1, membrane alanine aminopeptidase, N-terminal	Molecular Function: metallopeptidase activity (GO:0008237), Molecular Function: zinc ion binding (GO:0008270)
FBPP0083524	0337B20128DA5EDE	961	FPrintScan	PR00756	ALADIPTASE	242	257	5.2e-29	T	14-Apr-2010	IPR014782	Peptidase M1, membrane alanine aminopeptidase, N-terminal	Molecular Function: metallopeptidase activity (GO:0008237), Molecular Function: zinc ion binding (GO:0008270)
FBPP0083524	0337B20128DA5EDE	961	FPrintScan	PR00756	ALADIPTASE	319	329	5.2e-29	T	14-Apr-2010	IPR014782	Peptidase M1, membrane alanine aminopeptidase, N-terminal	Molecular Function: metallopeptidase activity (GO:0008237), Molecular Function: zinc ion binding (GO:0008270)
FBPP0083524	0337B20128DA5EDE	961	FPrintScan	PR00756	ALADIPTASE	355	370	5.2e-29	T	14-Apr-2010	IPR014782	Peptidase M1, membrane alanine aminopeptidase, N-terminal	Molecular Function: metallopeptidase activity (GO:0008237), Molecular Function: zinc ion binding (GO:0008270)
FBPP0083524	0337B20128DA5EDE	961	FPrintScan	PR00756	ALADIPTASE	374	386	5.2e-29	T	14-Apr-2010	IPR014782	Peptidase M1, membrane alanine aminopeptidase, N-terminal	Molecular Function: metallopeptidase activity (GO:0008237), Molecular Function: zinc ion binding (GO:0008270)
FBPP0083524	0337B20128DA5EDE	961	SignalPHMM	SignalP	signal-peptide	1	22	NA	?	14-Apr-2010	NULL	NULL
FBPP0083524	0337B20128DA5EDE	961	TMHMM	tmhmm	transmembrane_regions	5	25	NA	?	14-Apr-2010	NULL	NULL
FBPP0083524	0337B20128DA5EDE	961	TMHMM	tmhmm	transmembrane_regions	938	958	NA	?	14-Apr-2010	NULL	NULL
FBPP0083526	02F739E0D3C10333	940	FPrintScan	PR00756	ALADIPTASE	188	203	8.4e-30	T	14-Apr-2010	IPR014782	Peptidase M1, membrane alanine aminopeptidase, N-terminal	Molecular Function: metallopeptidase activity (GO:0008237), Molecular Function: zinc ion binding (GO:0008270)
FBPP0083526	02F739E0D3C10333	940	FPrintScan	PR00756	ALADIPTASE	237	252	8.4e-30	T	14-Apr-2010	IPR014782	Peptidase M1, membrane alanine aminopeptidase, N-terminal	Molecular Function: metallopeptidase activity (GO:0008237), Molecular Function: zinc ion binding (GO:0008270)
FBPP0083526	02F739E0D3C10333	940	FPrintScan	PR00756	ALADIPTASE	313	323	8.4e-30	T	14-Apr-2010	IPR014782	Peptidase M1, membrane alanine aminopeptidase, N-terminal	Molecular Function: metallopeptidase activity (GO:0008237), Molecular Function: zinc ion binding (GO:0008270)
FBPP0083526	02F739E0D3C10333	940	FPrintScan	PR00756	ALADIPTASE	349	364	8.4e-30	T	14-Apr-2010	IPR014782	Peptidase M1, membrane alanine aminopeptidase, N-terminal	Molecular Function: metallopeptidase activity (GO:0008237), Molecular Function: zinc ion binding (GO:0008270)
FBPP0083526	02F739E0D3C10333	940	FPrintScan	PR00756	ALADIPTASE	368	380	8.4e-30	T	14-Apr-2010	IPR014782	Peptidase M1, membrane alanine aminopeptidase, N-terminal	Molecular Function: metallopeptidase activity (GO:0008237), Molecular Function: zinc ion binding (GO:0008270)
FBPP0083526	02F739E0D3C10333	940	HMMPanther	PTHR11533:SF36	ALANYL AMINOPEPTIDASE	151	917	0	T	14-Apr-2010	NULL	NULL	
FBPP0083526	02F739E0D3C10333	940	HMMPanther	PTHR11533	PROTEASE M1 ZINC METALLOPROTEASE	151	917	0	T	14-Apr-2010	IPR001930	Peptidase M1, membrane alanine aminopeptidase	Biological Process: proteolysis (GO:0006508)
FBPP0083526	02F739E0D3C10333	940	HMMPfam	PF01433	Peptidase_M1	44	442	1.3e-112	T	14-Apr-2010	IPR014782	Peptidase M1, membrane alanine aminopeptidase, N-terminal	Molecular Function: metallopeptidase activity (GO:0008237), Molecular Function: zinc ion binding (GO:0008270)
FBPP0083526	02F739E0D3C10333	940	TMHMM	tmhmm	transmembrane_regions	918	938	NA	?	14-Apr-2010	NULL	NULL
FBPP0083526	02F739E0D3C10333	940	superfamily	SSF55486	Metalloproteases ("zincins"), catalytic domain	257	514	3.6e-72	T	14-Apr-2010	NULL	NULL	
FBPP0083526	02F739E0D3C10333	940	superfamily	SSF63737	Leukotriene A4 hydrolase N-terminal domain	32	254	6.2e-45	T	14-Apr-2010	NULL	NULL	
FBPP0083526	02F739E0D3C10333	940	SignalPHMM	SignalP	signal-peptide	1	19	NA	?	14-Apr-2010	NULL	NULL
FBPP0083548	05B2EEA074592B1A	552	HMMPfam	PF04777	Evr1_Alr	412	507	2.9e-24	T	14-Apr-2010	IPR006863	Erv1/Alr	Molecular Function: thiol oxidase activity (GO:0016972), Biological Process: oxidation reduction (GO:0055114)
FBPP0083548	05B2EEA074592B1A	552	HMMPfam	PF00085	Thioredoxin	57	135	4e-10	T	14-Apr-2010	IPR013766	Thioredoxin domain	Biological Process: cell redox homeostasis (GO:0045454)
FBPP0083548	05B2EEA074592B1A	552	ProfileScan	PS51324	ERV_ALR	403	505	24.280	T	14-Apr-2010	IPR017905	ERV/ALR sulphydryl oxidase	Molecular Function: thiol oxidase activity (GO:0016972), Biological Process: oxidation reduction (GO:0055114)
FBPP0083548	05B2EEA074592B1A	552	ProfileScan	PS51352	THIOREDOXIN_2	24	155	11.390	T	14-Apr-2010	IPR017936	Thioredoxin-like	Biological Process: cell redox homeostasis (GO:0045454)
FBPP0083548	05B2EEA074592B1A	552	SignalPHMM	SignalP	signal-peptide	1	22	NA	?	14-Apr-2010	NULL	NULL
FBPP0083548	05B2EEA074592B1A	552	superfamily	SSF69000	FAD-dependent thiol oxidase	403	507	1.8e-28	T	14-Apr-2010	IPR006863	Erv1/Alr	Molecular Function: thiol oxidase activity (GO:0016972), Biological Process: oxidation reduction (GO:0055114)
FBPP0083548	05B2EEA074592B1A	552	superfamily	SSF52833	Thioredoxin-like	35	154	6.5e-14	T	14-Apr-2010	IPR012336	Thioredoxin-like fold	
FBPP0083548	05B2EEA074592B1A	552	HMMPanther	PTHR22897:SF5	QUIESCIN Q6-RELATED SULFHYDRYL OXIDASE	364	544	2.4e-107	T	14-Apr-2010	NULL	NULL	
FBPP0083548	05B2EEA074592B1A	552	HMMPanther	PTHR22897	QUIESCIN Q6-RELATED SULFHYDRYL OXIDASE	364	544	2.4e-107	T	14-Apr-2010	NULL	NULL	
FBPP0083802	122A6E775339E673	246	ProfileScan	PS50823	KH_TYPE_2	23	94	12.163	T	14-Apr-2010	IPR004044	K Homology, type 2	Molecular Function: RNA binding (GO:0003723)
FBPP0083802	122A6E775339E673	246	HMMPanther	PTHR11760:SF9	40S RIBOSOMAL PROTEIN S3	77	236	5e-103	T	14-Apr-2010	NULL	NULL	
FBPP0083802	122A6E775339E673	246	HMMPanther	PTHR11760	30S/40S RIBOSOMAL PROTEIN S3	77	236	5e-103	T	14-Apr-2010	NULL	NULL	
FBPP0083802	122A6E775339E673	246	PatternScan	PS00548	RIBOSOMAL_S3	149	185	NA	T	14-Apr-2010	IPR018280	Ribosomal protein S3, conserved site	Molecular Function: RNA binding (GO:0003723), Molecular Function: structural constituent of ribosome (GO:0003735), Cellular Component: intracellular (GO:0005622), Cellular Component: ribosome (GO:0005840), Biological Process: translation (GO:0006412)
FBPP0083802	122A6E775339E673	246	HMMPfam	PF00189	Ribosomal_S3_C	107	190	6e-16	T	14-Apr-2010	IPR001351	Ribosomal protein S3, C-terminal	Molecular Function: structural constituent of ribosome (GO:0003735), Cellular Component: intracellular (GO:0005622), Cellular Component: ribosome (GO:0005840), Biological Process: translation (GO:0006412)
FBPP0083802	122A6E775339E673	246	HMMPfam	PF07650	KH_2	47	101	1.7e-05	T	14-Apr-2010	IPR004044	K Homology, type 2	Molecular Function: RNA binding (GO:0003723)
FBPP0083802	122A6E775339E673	246	superfamily	SSF54821	Ribosomal protein S3 C-terminal domain	94	195	1.3e-28	T	14-Apr-2010	IPR001351	Ribosomal protein S3, C-terminal	Molecular Function: structural constituent of ribosome (GO:0003735), Cellular Component: intracellular (GO:0005622), Cellular Component: ribosome (GO:0005840), Biological Process: translation (GO:0006412)
FBPP0083802	122A6E775339E673	246	superfamily	SSF54814	Prokaryotic type KH domain (KH-domain type II)	8	93	3.3e-16	T	14-Apr-2010	IPR009019	K Homology, prokaryotic type	Molecular Function: RNA binding (GO:0003723)
FBPP0083802	122A6E775339E673	246	HMMTigr	TIGR01008	rpsC_E_A: ribosomal protein S3	9	214	3e-97	T	14-Apr-2010	IPR005703	Ribosomal protein S3, eukaryotic/archaeal	Molecular Function: structural constituent of ribosome (GO:0003735), Biological Process: translation (GO:0006412), Cellular Component: small ribosomal subunit (GO:0015935)
FBPP0083802	122A6E775339E673	246	HMMSmart	SM00322	KH	44	108	0.78	T	14-Apr-2010	IPR004087	K Homology	Molecular Function: RNA binding (GO:0003723)
FBPP0083855	61BE6BA77586809C	619	SignalPHMM	SignalP	signal-peptide	1	19	NA	?	14-Apr-2010	NULL	NULL
FBPP0083855	61BE6BA77586809C	619	TMHMM	tmhmm	transmembrane_regions	5	25	NA	?	14-Apr-2010	NULL	NULL
FBPP0083855	61BE6BA77586809C	619	HMMPanther	PTHR22255	UNCHARACTERIZED	113	610	1.9e-160	T	14-Apr-2010	NULL	NULL	
FBPP0084275	22A26DAE9AE5516B	402	superfamily	SSF53659	Isocitrate/Isopropylmalate dehydrogenase-like	34	386	4.7e-105	T	14-Apr-2010	NULL	NULL	
FBPP0084275	22A26DAE9AE5516B	402	HMMPfam	PF00180	Iso_dh	60	379	1.9e-65	T	14-Apr-2010	IPR001804	Isocitrate/isopropylmalate dehydrogenase	Molecular Function: magnesium ion binding (GO:0000287), Molecular Function: oxidoreductase activity, acting on the CH-OH group of donors, NAD or NADP as acceptor (GO:0016616), Molecular Function: NAD or NADH binding (GO:0051287), Biological Process: oxidation reduction (GO:0055114)
FBPP0084275	22A26DAE9AE5516B	402	SignalPHMM	SignalP	signal-peptide	1	20	NA	?	14-Apr-2010	NULL	NULL
FBPP0084275	22A26DAE9AE5516B	402	HMMTigr	TIGR00175	mito_nad_idh: isocitrate dehydrogenase, NAD	55	386	2.2e-255	T	14-Apr-2010	IPR004434	Isocitrate dehydrogenase NAD-dependent, mitochondrial	Molecular Function: isocitrate dehydrogenase (NAD+) activity (GO:0004449), Cellular Component: mitochondrion (GO:0005739), Biological Process: tricarboxylic acid cycle (GO:0006099), Biological Process: oxidation reduction (GO:0055114)
FBPP0084275	22A26DAE9AE5516B	402	HMMPanther	PTHR11835:SF5	ISOCITRATE DEHYDROGENASE [NAD]	75	401	3.4e-201	T	14-Apr-2010	NULL	NULL	
FBPP0084275	22A26DAE9AE5516B	402	HMMPanther	PTHR11835	DECARBOXYLATING DEHYDROGENASES-ISOCITRATE, ISOPROPYLMALATE, TARTRATE	75	401	3.4e-201	T	14-Apr-2010	IPR001804	Isocitrate/isopropylmalate dehydrogenase	Molecular Function: magnesium ion binding (GO:0000287), Molecular Function: oxidoreductase activity, acting on the CH-OH group of donors, NAD or NADP as acceptor (GO:0016616), Molecular Function: NAD or NADH binding (GO:0051287), Biological Process: oxidation reduction (GO:0055114)
FBPP0084617	C8B7EF9F732EF497	401	HMMPanther	PTHR19431	60S RIBOSOMAL PROTEIN L4	7	400	8.9e-230	T	14-Apr-2010	NULL	NULL	
FBPP0084617	C8B7EF9F732EF497	401	superfamily	SSF52166	Ribosomal protein L4	8	266	1.5e-78	T	14-Apr-2010	IPR002136	Ribosomal protein L4/L1e	Molecular Function: structural constituent of ribosome (GO:0003735), Cellular Component: intracellular (GO:0005622), Cellular Component: ribosome (GO:0005840), Biological Process: translation (GO:0006412)
FBPP0084617	C8B7EF9F732EF497	401	PatternScan	PS00939	RIBOSOMAL_L1E	119	145	NA	T	14-Apr-2010	IPR013000	Ribosomal protein L4/L1e, eukaryotic/archaeal, conserved site	
FBPP0084617	C8B7EF9F732EF497	401	HMMPfam	PF00573	Ribosomal_L4	27	265	3.1e-43	T	14-Apr-2010	IPR002136	Ribosomal protein L4/L1e	Molecular Function: structural constituent of ribosome (GO:0003735), Cellular Component: intracellular (GO:0005622), Cellular Component: ribosome (GO:0005840), Biological Process: translation (GO:0006412)
FBPP0084624	C93AA94631C0A945	717	SignalPHMM	SignalP	signal-peptide	1	31	NA	?	14-Apr-2010	NULL	NULL
FBPP0084624	C93AA94631C0A945	717	HMMPfam	PF01431	Peptidase_M13	500	712	5.9e-46	T	14-Apr-2010	IPR018497	Peptidase M13, neprilysin, C-terminal	Molecular Function: metalloendopeptidase activity (GO:0004222), Biological Process: proteolysis (GO:0006508)
FBPP0084624	C93AA94631C0A945	717	HMMPfam	PF05649	Peptidase_M13_N	69	434	1.7e-45	T	14-Apr-2010	IPR008753	Peptidase M13	Biological Process: proteolysis (GO:0006508), Molecular Function: metallopeptidase activity (GO:0008237)
FBPP0084624	C93AA94631C0A945	717	superfamily	SSF55486	Metalloproteases ("zincins"), catalytic domain	41	717	3e-149	T	14-Apr-2010	NULL	NULL	
FBPP0084624	C93AA94631C0A945	717	HMMPanther	PTHR11733:SF11	ZINC METALLOPROTEASE (INSECT)	53	717	0	T	14-Apr-2010	NULL	NULL	
FBPP0084624	C93AA94631C0A945	717	HMMPanther	PTHR11733	ZINC METALLOPROTEASE FAMILY M13 NEPRILYSIN-RELATED	53	717	0	T	14-Apr-2010	IPR000718	Peptidase M13, neprilysin	Molecular Function: metalloendopeptidase activity (GO:0004222), Biological Process: proteolysis (GO:0006508)
FBPP0084624	C93AA94631C0A945	717	FPrintScan	PR00786	NEPRILYSIN	510	522	4.4e-12	T	14-Apr-2010	IPR018497	Peptidase M13, neprilysin, C-terminal	Molecular Function: metalloendopeptidase activity (GO:0004222), Biological Process: proteolysis (GO:0006508)
FBPP0084624	C93AA94631C0A945	717	FPrintScan	PR00786	NEPRILYSIN	531	547	4.4e-12	T	14-Apr-2010	IPR018497	Peptidase M13, neprilysin, C-terminal	Molecular Function: metalloendopeptidase activity (GO:0004222), Biological Process: proteolysis (GO:0006508)
FBPP0084624	C93AA94631C0A945	717	FPrintScan	PR00786	NEPRILYSIN	603	614	4.4e-12	T	14-Apr-2010	IPR018497	Peptidase M13, neprilysin, C-terminal	Molecular Function: metalloendopeptidase activity (GO:0004222), Biological Process: proteolysis (GO:0006508)
FBPP0084630	9299E94B66A8F704	522	superfamily	SSF52490	Tubulin nucleotide-binding domain-like	1	229	1e-98	T	14-Apr-2010	IPR019746	Tubulin/FtsZ, N-terminal	
FBPP0084630	9299E94B66A8F704	522	superfamily	SSF55307	Tubulin C-terminal domain-like	309	492	8.2e-83	T	14-Apr-2010	IPR008280	Tubulin/FtsZ, C-terminal	Molecular Function: GTPase activity (GO:0003924), Molecular Function: GTP binding (GO:0005525), Cellular Component: protein complex (GO:0043234), Biological Process: protein polymerization (GO:0051258)
FBPP0084630	9299E94B66A8F704	522	superfamily	SSF52490	Tubulin nucleotide-binding domain-like	231	308	3.2e-17	T	14-Apr-2010	IPR019746	Tubulin/FtsZ, N-terminal	
FBPP0084630	9299E94B66A8F704	522	HMMPanther	PTHR11588:SF9	TUBULIN BETA CHAIN	128	231	6.1e-248	T	14-Apr-2010	IPR002453	Beta tubulin	Molecular Function: structural molecule activity (GO:0005198), Molecular Function: GTP binding (GO:0005525), Cellular Component: microtubule (GO:0005874), Biological Process: microtubule-based movement (GO:0007018)
FBPP0084630	9299E94B66A8F704	522	HMMPanther	PTHR11588:SF9	TUBULIN BETA CHAIN	297	508	6.1e-248	T	14-Apr-2010	IPR002453	Beta tubulin	Molecular Function: structural molecule activity (GO:0005198), Molecular Function: GTP binding (GO:0005525), Cellular Component: microtubule (GO:0005874), Biological Process: microtubule-based movement (GO:0007018)
FBPP0084630	9299E94B66A8F704	522	HMMPanther	PTHR11588	TUBULIN	128	231	6.1e-248	T	14-Apr-2010	IPR000217	Tubulin	Molecular Function: GTP binding (GO:0005525), Cellular Component: microtubule (GO:0005874), Biological Process: microtubule-based process (GO:0007017)
FBPP0084630	9299E94B66A8F704	522	HMMPanther	PTHR11588	TUBULIN	297	508	6.1e-248	T	14-Apr-2010	IPR000217	Tubulin	Molecular Function: GTP binding (GO:0005525), Cellular Component: microtubule (GO:0005874), Biological Process: microtubule-based process (GO:0007017)
FBPP0084630	9299E94B66A8F704	522	FPrintScan	PR01161	TUBULIN	10	30	1.3e-86	T	14-Apr-2010	IPR000217	Tubulin	Molecular Function: GTP binding (GO:0005525), Cellular Component: microtubule (GO:0005874), Biological Process: microtubule-based process (GO:0007017)
FBPP0084630	9299E94B66A8F704	522	FPrintScan	PR01161	TUBULIN	51	70	1.3e-86	T	14-Apr-2010	IPR000217	Tubulin	Molecular Function: GTP binding (GO:0005525), Cellular Component: microtubule (GO:0005874), Biological Process: microtubule-based process (GO:0007017)
FBPP0084630	9299E94B66A8F704	522	FPrintScan	PR01161	TUBULIN	93	104	1.3e-86	T	14-Apr-2010	IPR000217	Tubulin	Molecular Function: GTP binding (GO:0005525), Cellular Component: microtubule (GO:0005874), Biological Process: microtubule-based process (GO:0007017)
FBPP0084630	9299E94B66A8F704	522	FPrintScan	PR01161	TUBULIN	106	130	1.3e-86	T	14-Apr-2010	IPR000217	Tubulin	Molecular Function: GTP binding (GO:0005525), Cellular Component: microtubule (GO:0005874), Biological Process: microtubule-based process (GO:0007017)
FBPP0084630	9299E94B66A8F704	522	FPrintScan	PR01161	TUBULIN	132	150	1.3e-86	T	14-Apr-2010	IPR000217	Tubulin	Molecular Function: GTP binding (GO:0005525), Cellular Component: microtubule (GO:0005874), Biological Process: microtubule-based process (GO:0007017)
FBPP0084630	9299E94B66A8F704	522	FPrintScan	PR01161	TUBULIN	151	172	1.3e-86	T	14-Apr-2010	IPR000217	Tubulin	Molecular Function: GTP binding (GO:0005525), Cellular Component: microtubule (GO:0005874), Biological Process: microtubule-based process (GO:0007017)
FBPP0084630	9299E94B66A8F704	522	FPrintScan	PR01161	TUBULIN	176	189	1.3e-86	T	14-Apr-2010	IPR000217	Tubulin	Molecular Function: GTP binding (GO:0005525), Cellular Component: microtubule (GO:0005874), Biological Process: microtubule-based process (GO:0007017)
FBPP0084630	9299E94B66A8F704	522	FPrintScan	PR01161	TUBULIN	190	210	1.3e-86	T	14-Apr-2010	IPR000217	Tubulin	Molecular Function: GTP binding (GO:0005525), Cellular Component: microtubule (GO:0005874), Biological Process: microtubule-based process (GO:0007017)
FBPP0084630	9299E94B66A8F704	522	FPrintScan	PR01163	BETATUBULIN	41	58	7.2e-37	T	14-Apr-2010	IPR002453	Beta tubulin	Molecular Function: structural molecule activity (GO:0005198), Molecular Function: GTP binding (GO:0005525), Cellular Component: microtubule (GO:0005874), Biological Process: microtubule-based movement (GO:0007018)
FBPP0084630	9299E94B66A8F704	522	FPrintScan	PR01163	BETATUBULIN	88	99	7.2e-37	T	14-Apr-2010	IPR002453	Beta tubulin	Molecular Function: structural molecule activity (GO:0005198), Molecular Function: GTP binding (GO:0005525), Cellular Component: microtubule (GO:0005874), Biological Process: microtubule-based movement (GO:0007018)
FBPP0084630	9299E94B66A8F704	522	FPrintScan	PR01163	BETATUBULIN	108	126	7.2e-37	T	14-Apr-2010	IPR002453	Beta tubulin	Molecular Function: structural molecule activity (GO:0005198), Molecular Function: GTP binding (GO:0005525), Cellular Component: microtubule (GO:0005874), Biological Process: microtubule-based movement (GO:0007018)
FBPP0084630	9299E94B66A8F704	522	FPrintScan	PR01163	BETATUBULIN	152	164	7.2e-37	T	14-Apr-2010	IPR002453	Beta tubulin	Molecular Function: structural molecule activity (GO:0005198), Molecular Function: GTP binding (GO:0005525), Cellular Component: microtubule (GO:0005874), Biological Process: microtubule-based movement (GO:0007018)
FBPP0084630	9299E94B66A8F704	522	FPrintScan	PR01163	BETATUBULIN	212	224	7.2e-37	T	14-Apr-2010	IPR002453	Beta tubulin	Molecular Function: structural molecule activity (GO:0005198), Molecular Function: GTP binding (GO:0005525), Cellular Component: microtubule (GO:0005874), Biological Process: microtubule-based movement (GO:0007018)
FBPP0084630	9299E94B66A8F704	522	HMMPfam	PF00091	Tubulin	3	222	3.1e-72	T	14-Apr-2010	IPR003008	Tubulin/FtsZ, GTPase domain	Cellular Component: protein complex (GO:0043234), Biological Process: protein polymerization (GO:0051258)
FBPP0084630	9299E94B66A8F704	522	HMMPfam	PF00091	Tubulin	232	279	1.2e-08	T	14-Apr-2010	IPR003008	Tubulin/FtsZ, GTPase domain	Cellular Component: protein complex (GO:0043234), Biological Process: protein polymerization (GO:0051258)
FBPP0084630	9299E94B66A8F704	522	HMMPfam	PF03953	Tubulin_C	326	447	1e-49	T	14-Apr-2010	IPR018316	Tubulin/FtsZ, 2-layer sandwich domain	Molecular Function: GTPase activity (GO:0003924), Molecular Function: GTP binding (GO:0005525), Cellular Component: protein complex (GO:0043234), Biological Process: protein polymerization (GO:0051258)
FBPP0084630	9299E94B66A8F704	522	PatternScan	PS00227	TUBULIN	140	146	NA	T	14-Apr-2010	IPR017975	Tubulin, conserved site	Molecular Function: GTP binding (GO:0005525), Cellular Component: microtubule (GO:0005874), Biological Process: microtubule-based process (GO:0007017)
FBPP0084630	9299E94B66A8F704	522	PatternScan	PS00228	TUBULIN_B_AUTOREG	1	4	NA	T	14-Apr-2010	IPR013838	Beta tubulin, autoregulation binding site	
FBPP0084663	A1BFE1BAD9B214BC	2894	superfamily	SSF48726	Immunoglobulin	2755	2852	5e-22	T	14-Apr-2010	NULL	NULL	
FBPP0084663	A1BFE1BAD9B214BC	2894	superfamily	SSF57362	BPTI-like	1845	1899	6.1e-20	T	14-Apr-2010	IPR002223	Proteinase inhibitor I2, Kunitz metazoa	Molecular Function: serine-type endopeptidase inhibitor activity (GO:0004867)
FBPP0084663	A1BFE1BAD9B214BC	2894	superfamily	SSF57362	BPTI-like	1916	1980	1.1e-19	T	14-Apr-2010	IPR002223	Proteinase inhibitor I2, Kunitz metazoa	Molecular Function: serine-type endopeptidase inhibitor activity (GO:0004867)
FBPP0084663	A1BFE1BAD9B214BC	2894	superfamily	SSF48726	Immunoglobulin	2530	2613	1.2e-19	T	14-Apr-2010	NULL	NULL	
FBPP0084663	A1BFE1BAD9B214BC	2894	superfamily	SSF57362	BPTI-like	1786	1840	6.7e-19	T	14-Apr-2010	IPR002223	Proteinase inhibitor I2, Kunitz metazoa	Molecular Function: serine-type endopeptidase inhibitor activity (GO:0004867)
FBPP0084663	A1BFE1BAD9B214BC	2894	superfamily	SSF57362	BPTI-like	1608	1662	1.1e-18	T	14-Apr-2010	IPR002223	Proteinase inhibitor I2, Kunitz metazoa	Molecular Function: serine-type endopeptidase inhibitor activity (GO:0004867)
FBPP0084663	A1BFE1BAD9B214BC	2894	superfamily	SSF57362	BPTI-like	1665	1729	1.8e-18	T	14-Apr-2010	IPR002223	Proteinase inhibitor I2, Kunitz metazoa	Molecular Function: serine-type endopeptidase inhibitor activity (GO:0004867)
FBPP0084663	A1BFE1BAD9B214BC	2894	superfamily	SSF57362	BPTI-like	2001	2051	2.1e-18	T	14-Apr-2010	IPR002223	Proteinase inhibitor I2, Kunitz metazoa	Molecular Function: serine-type endopeptidase inhibitor activity (GO:0004867)
FBPP0084663	A1BFE1BAD9B214BC	2894	superfamily	SSF57362	BPTI-like	1730	1780	7.3e-18	T	14-Apr-2010	IPR002223	Proteinase inhibitor I2, Kunitz metazoa	Molecular Function: serine-type endopeptidase inhibitor activity (GO:0004867)
FBPP0084663	A1BFE1BAD9B214BC	2894	superfamily	SSF57362	BPTI-like	2128	2178	7.5e-18	T	14-Apr-2010	IPR002223	Proteinase inhibitor I2, Kunitz metazoa	Molecular Function: serine-type endopeptidase inhibitor activity (GO:0004867)
FBPP0084663	A1BFE1BAD9B214BC	2894	superfamily	SSF57362	BPTI-like	2071	2121	1.4e-17	T	14-Apr-2010	IPR002223	Proteinase inhibitor I2, Kunitz metazoa	Molecular Function: serine-type endopeptidase inhibitor activity (GO:0004867)
FBPP0084663	A1BFE1BAD9B214BC	2894	superfamily	SSF48726	Immunoglobulin	2627	2707	1.5e-17	T	14-Apr-2010	NULL	NULL	
FBPP0084663	A1BFE1BAD9B214BC	2894	superfamily	SSF57362	BPTI-like	2194	2244	1.7e-17	T	14-Apr-2010	IPR002223	Proteinase inhibitor I2, Kunitz metazoa	Molecular Function: serine-type endopeptidase inhibitor activity (GO:0004867)
FBPP0084663	A1BFE1BAD9B214BC	2894	superfamily	SSF57362	BPTI-like	2314	2371	1.8e-17	T	14-Apr-2010	IPR002223	Proteinase inhibitor I2, Kunitz metazoa	Molecular Function: serine-type endopeptidase inhibitor activity (GO:0004867)
FBPP0084663	A1BFE1BAD9B214BC	2894	superfamily	SSF57362	BPTI-like	2247	2311	3.2e-17	T	14-Apr-2010	IPR002223	Proteinase inhibitor I2, Kunitz metazoa	Molecular Function: serine-type endopeptidase inhibitor activity (GO:0004867)
FBPP0084663	A1BFE1BAD9B214BC	2894	superfamily	SSF82895	TSP-1 type 1 repeat	457	520	6.6e-14	T	14-Apr-2010	IPR000884	Thrombospondin, type 1 repeat	
FBPP0084663	A1BFE1BAD9B214BC	2894	superfamily	SSF82895	TSP-1 type 1 repeat	334	396	9.2e-14	T	14-Apr-2010	IPR000884	Thrombospondin, type 1 repeat	
FBPP0084663	A1BFE1BAD9B214BC	2894	superfamily	SSF82895	TSP-1 type 1 repeat	638	691	1.7e-11	T	14-Apr-2010	IPR000884	Thrombospondin, type 1 repeat	
FBPP0084663	A1BFE1BAD9B214BC	2894	superfamily	SSF82895	TSP-1 type 1 repeat	56	108	2.1e-11	T	14-Apr-2010	IPR000884	Thrombospondin, type 1 repeat	
FBPP0084663	A1BFE1BAD9B214BC	2894	superfamily	SSF57256	Elafin-like	2453	2499	4.1e-11	T	14-Apr-2010	IPR008197	Whey acidic protein, 4-disulphide core	Cellular Component: extracellular region (GO:0005576), Molecular Function: peptidase inhibitor activity (GO:0030414)
FBPP0084663	A1BFE1BAD9B214BC	2894	superfamily	SSF82895	TSP-1 type 1 repeat	575	623	9.1e-09	T	14-Apr-2010	IPR000884	Thrombospondin, type 1 repeat	
FBPP0084663	A1BFE1BAD9B214BC	2894	superfamily	SSF82895	TSP-1 type 1 repeat	521	576	4.8e-08	T	14-Apr-2010	IPR000884	Thrombospondin, type 1 repeat	
FBPP0084663	A1BFE1BAD9B214BC	2894	superfamily	SSF82895	TSP-1 type 1 repeat	395	458	7.2e-07	T	14-Apr-2010	IPR000884	Thrombospondin, type 1 repeat	
FBPP0084663	A1BFE1BAD9B214BC	2894	FPrintScan	PR01857	ADAMTSFAMILY	66	84	6.8e-20	T	14-Apr-2010	IPR013273	Peptidase M12B, ADAM-TS	Cellular Component: proteinaceous extracellular matrix (GO:0005578), Molecular Function: metallopeptidase activity (GO:0008237), Molecular Function: zinc ion binding (GO:0008270)
FBPP0084663	A1BFE1BAD9B214BC	2894	FPrintScan	PR01857	ADAMTSFAMILY	174	193	6.8e-20	T	14-Apr-2010	IPR013273	Peptidase M12B, ADAM-TS	Cellular Component: proteinaceous extracellular matrix (GO:0005578), Molecular Function: metallopeptidase activity (GO:0008237), Molecular Function: zinc ion binding (GO:0008270)
FBPP0084663	A1BFE1BAD9B214BC	2894	FPrintScan	PR01857	ADAMTSFAMILY	194	213	6.8e-20	T	14-Apr-2010	IPR013273	Peptidase M12B, ADAM-TS	Cellular Component: proteinaceous extracellular matrix (GO:0005578), Molecular Function: metallopeptidase activity (GO:0008237), Molecular Function: zinc ion binding (GO:0008270)
FBPP0084663	A1BFE1BAD9B214BC	2894	FPrintScan	PR00759	BASICPTASE	1668	1682	7.5e-09	T	14-Apr-2010	IPR002223	Proteinase inhibitor I2, Kunitz metazoa	Molecular Function: serine-type endopeptidase inhibitor activity (GO:0004867)
FBPP0084663	A1BFE1BAD9B214BC	2894	FPrintScan	PR00759	BASICPTASE	2026	2036	7.5e-09	T	14-Apr-2010	IPR002223	Proteinase inhibitor I2, Kunitz metazoa	Molecular Function: serine-type endopeptidase inhibitor activity (GO:0004867)
FBPP0084663	A1BFE1BAD9B214BC	2894	FPrintScan	PR00759	BASICPTASE	2106	2121	7.5e-09	T	14-Apr-2010	IPR002223	Proteinase inhibitor I2, Kunitz metazoa	Molecular Function: serine-type endopeptidase inhibitor activity (GO:0004867)
FBPP0084663	A1BFE1BAD9B214BC	2894	HMMPfam	PF00014	Kunitz_BPTI	1611	1663	6.6e-16	T	14-Apr-2010	IPR002223	Proteinase inhibitor I2, Kunitz metazoa	Molecular Function: serine-type endopeptidase inhibitor activity (GO:0004867)
FBPP0084663	A1BFE1BAD9B214BC	2894	HMMPfam	PF00014	Kunitz_BPTI	1670	1721	4.7e-16	T	14-Apr-2010	IPR002223	Proteinase inhibitor I2, Kunitz metazoa	Molecular Function: serine-type endopeptidase inhibitor activity (GO:0004867)
FBPP0084663	A1BFE1BAD9B214BC	2894	HMMPfam	PF00014	Kunitz_BPTI	1729	1781	4.8e-16	T	14-Apr-2010	IPR002223	Proteinase inhibitor I2, Kunitz metazoa	Molecular Function: serine-type endopeptidase inhibitor activity (GO:0004867)
FBPP0084663	A1BFE1BAD9B214BC	2894	HMMPfam	PF00014	Kunitz_BPTI	1789	1840	5.3e-16	T	14-Apr-2010	IPR002223	Proteinase inhibitor I2, Kunitz metazoa	Molecular Function: serine-type endopeptidase inhibitor activity (GO:0004867)
FBPP0084663	A1BFE1BAD9B214BC	2894	HMMPfam	PF00014	Kunitz_BPTI	1848	1899	8.7e-17	T	14-Apr-2010	IPR002223	Proteinase inhibitor I2, Kunitz metazoa	Molecular Function: serine-type endopeptidase inhibitor activity (GO:0004867)
FBPP0084663	A1BFE1BAD9B214BC	2894	HMMPfam	PF00014	Kunitz_BPTI	1921	1973	1.8e-14	T	14-Apr-2010	IPR002223	Proteinase inhibitor I2, Kunitz metazoa	Molecular Function: serine-type endopeptidase inhibitor activity (GO:0004867)
FBPP0084663	A1BFE1BAD9B214BC	2894	HMMPfam	PF00014	Kunitz_BPTI	2001	2051	4.5e-16	T	14-Apr-2010	IPR002223	Proteinase inhibitor I2, Kunitz metazoa	Molecular Function: serine-type endopeptidase inhibitor activity (GO:0004867)
FBPP0084663	A1BFE1BAD9B214BC	2894	HMMPfam	PF00014	Kunitz_BPTI	2071	2121	1.2e-14	T	14-Apr-2010	IPR002223	Proteinase inhibitor I2, Kunitz metazoa	Molecular Function: serine-type endopeptidase inhibitor activity (GO:0004867)
FBPP0084663	A1BFE1BAD9B214BC	2894	HMMPfam	PF00014	Kunitz_BPTI	2128	2179	1.4e-16	T	14-Apr-2010	IPR002223	Proteinase inhibitor I2, Kunitz metazoa	Molecular Function: serine-type endopeptidase inhibitor activity (GO:0004867)
FBPP0084663	A1BFE1BAD9B214BC	2894	HMMPfam	PF00014	Kunitz_BPTI	2193	2245	5.9e-17	T	14-Apr-2010	IPR002223	Proteinase inhibitor I2, Kunitz metazoa	Molecular Function: serine-type endopeptidase inhibitor activity (GO:0004867)
FBPP0084663	A1BFE1BAD9B214BC	2894	HMMPfam	PF00014	Kunitz_BPTI	2252	2304	2.8e-15	T	14-Apr-2010	IPR002223	Proteinase inhibitor I2, Kunitz metazoa	Molecular Function: serine-type endopeptidase inhibitor activity (GO:0004867)
FBPP0084663	A1BFE1BAD9B214BC	2894	HMMPfam	PF00014	Kunitz_BPTI	2317	2372	6.1e-16	T	14-Apr-2010	IPR002223	Proteinase inhibitor I2, Kunitz metazoa	Molecular Function: serine-type endopeptidase inhibitor activity (GO:0004867)
FBPP0084663	A1BFE1BAD9B214BC	2894	HMMPfam	PF07679	I-set	2530	2610	1.9e-10	T	14-Apr-2010	NULL	NULL	
FBPP0084663	A1BFE1BAD9B214BC	2894	HMMPfam	PF07679	I-set	2630	2702	3.7e-07	T	14-Apr-2010	NULL	NULL	
FBPP0084663	A1BFE1BAD9B214BC	2894	HMMPfam	PF07679	I-set	2766	2841	1.3e-16	T	14-Apr-2010	NULL	NULL	
FBPP0084663	A1BFE1BAD9B214BC	2894	HMMPfam	PF05986	ADAM_spacer1	214	329	8e-29	T	14-Apr-2010	IPR010294	ADAM-TS Spacer 1	Molecular Function: metalloendopeptidase activity (GO:0004222), Cellular Component: extracellular matrix (GO:0031012)
FBPP0084663	A1BFE1BAD9B214BC	2894	HMMPfam	PF00090	TSP_1	60	110	0.0036	T	14-Apr-2010	IPR000884	Thrombospondin, type 1 repeat	
FBPP0084663	A1BFE1BAD9B214BC	2894	HMMPfam	PF00090	TSP_1	347	396	0.0039	T	14-Apr-2010	IPR000884	Thrombospondin, type 1 repeat	
FBPP0084663	A1BFE1BAD9B214BC	2894	HMMPfam	PF00090	TSP_1	403	438	0.064	T	14-Apr-2010	IPR000884	Thrombospondin, type 1 repeat	
FBPP0084663	A1BFE1BAD9B214BC	2894	HMMPfam	PF00090	TSP_1	468	491	0.00025	T	14-Apr-2010	IPR000884	Thrombospondin, type 1 repeat	
FBPP0084663	A1BFE1BAD9B214BC	2894	HMMPfam	PF00090	TSP_1	583	622	7.6e-05	T	14-Apr-2010	IPR000884	Thrombospondin, type 1 repeat	
FBPP0084663	A1BFE1BAD9B214BC	2894	HMMPfam	PF00090	TSP_1	645	693	2.8e-07	T	14-Apr-2010	IPR000884	Thrombospondin, type 1 repeat	
FBPP0084663	A1BFE1BAD9B214BC	2894	SignalPHMM	SignalP	signal-peptide	1	26	NA	?	14-Apr-2010	NULL	NULL
FBPP0084663	A1BFE1BAD9B214BC	2894	ProfileScan	PS50092	TSP1	57	111	11.961	T	14-Apr-2010	IPR000884	Thrombospondin, type 1 repeat	
FBPP0084663	A1BFE1BAD9B214BC	2894	ProfileScan	PS50092	TSP1	338	397	10.273	T	14-Apr-2010	IPR000884	Thrombospondin, type 1 repeat	
FBPP0084663	A1BFE1BAD9B214BC	2894	ProfileScan	PS50092	TSP1	461	521	10.550	T	14-Apr-2010	IPR000884	Thrombospondin, type 1 repeat	
FBPP0084663	A1BFE1BAD9B214BC	2894	ProfileScan	PS50092	TSP1	639	694	11.493	T	14-Apr-2010	IPR000884	Thrombospondin, type 1 repeat	
FBPP0084663	A1BFE1BAD9B214BC	2894	ProfileScan	PS50092	TSP1	576	633	10.595	T	14-Apr-2010	IPR000884	Thrombospondin, type 1 repeat	
FBPP0084663	A1BFE1BAD9B214BC	2894	ProfileScan	PS50279	BPTI_KUNITZ_2	1612	1662	15.129	T	14-Apr-2010	IPR002223	Proteinase inhibitor I2, Kunitz metazoa	Molecular Function: serine-type endopeptidase inhibitor activity (GO:0004867)
FBPP0084663	A1BFE1BAD9B214BC	2894	ProfileScan	PS50279	BPTI_KUNITZ_2	1671	1721	15.139	T	14-Apr-2010	IPR002223	Proteinase inhibitor I2, Kunitz metazoa	Molecular Function: serine-type endopeptidase inhibitor activity (GO:0004867)
FBPP0084663	A1BFE1BAD9B214BC	2894	ProfileScan	PS50279	BPTI_KUNITZ_2	1730	1780	15.417	T	14-Apr-2010	IPR002223	Proteinase inhibitor I2, Kunitz metazoa	Molecular Function: serine-type endopeptidase inhibitor activity (GO:0004867)
FBPP0084663	A1BFE1BAD9B214BC	2894	ProfileScan	PS50279	BPTI_KUNITZ_2	1790	1840	14.939	T	14-Apr-2010	IPR002223	Proteinase inhibitor I2, Kunitz metazoa	Molecular Function: serine-type endopeptidase inhibitor activity (GO:0004867)
FBPP0084663	A1BFE1BAD9B214BC	2894	ProfileScan	PS50279	BPTI_KUNITZ_2	1849	1899	15.278	T	14-Apr-2010	IPR002223	Proteinase inhibitor I2, Kunitz metazoa	Molecular Function: serine-type endopeptidase inhibitor activity (GO:0004867)
FBPP0084663	A1BFE1BAD9B214BC	2894	ProfileScan	PS50279	BPTI_KUNITZ_2	1922	1972	13.993	T	14-Apr-2010	IPR002223	Proteinase inhibitor I2, Kunitz metazoa	Molecular Function: serine-type endopeptidase inhibitor activity (GO:0004867)
FBPP0084663	A1BFE1BAD9B214BC	2894	ProfileScan	PS50279	BPTI_KUNITZ_2	2001	2051	14.790	T	14-Apr-2010	IPR002223	Proteinase inhibitor I2, Kunitz metazoa	Molecular Function: serine-type endopeptidase inhibitor activity (GO:0004867)
FBPP0084663	A1BFE1BAD9B214BC	2894	ProfileScan	PS50279	BPTI_KUNITZ_2	2071	2121	15.069	T	14-Apr-2010	IPR002223	Proteinase inhibitor I2, Kunitz metazoa	Molecular Function: serine-type endopeptidase inhibitor activity (GO:0004867)
FBPP0084663	A1BFE1BAD9B214BC	2894	ProfileScan	PS50279	BPTI_KUNITZ_2	2128	2178	14.999	T	14-Apr-2010	IPR002223	Proteinase inhibitor I2, Kunitz metazoa	Molecular Function: serine-type endopeptidase inhibitor activity (GO:0004867)
FBPP0084663	A1BFE1BAD9B214BC	2894	ProfileScan	PS50279	BPTI_KUNITZ_2	2194	2244	15.208	T	14-Apr-2010	IPR002223	Proteinase inhibitor I2, Kunitz metazoa	Molecular Function: serine-type endopeptidase inhibitor activity (GO:0004867)
FBPP0084663	A1BFE1BAD9B214BC	2894	ProfileScan	PS50279	BPTI_KUNITZ_2	2253	2303	14.292	T	14-Apr-2010	IPR002223	Proteinase inhibitor I2, Kunitz metazoa	Molecular Function: serine-type endopeptidase inhibitor activity (GO:0004867)
FBPP0084663	A1BFE1BAD9B214BC	2894	ProfileScan	PS50279	BPTI_KUNITZ_2	2318	2371	14.939	T	14-Apr-2010	IPR002223	Proteinase inhibitor I2, Kunitz metazoa	Molecular Function: serine-type endopeptidase inhibitor activity (GO:0004867)
FBPP0084663	A1BFE1BAD9B214BC	2894	ProfileScan	PS50835	IG_LIKE	2523	2607	10.989	T	14-Apr-2010	IPR007110	Immunoglobulin-like	
FBPP0084663	A1BFE1BAD9B214BC	2894	ProfileScan	PS50835	IG_LIKE	2617	2697	10.862	T	14-Apr-2010	IPR007110	Immunoglobulin-like	
FBPP0084663	A1BFE1BAD9B214BC	2894	ProfileScan	PS50835	IG_LIKE	2749	2840	14.709	T	14-Apr-2010	IPR007110	Immunoglobulin-like	
FBPP0084663	A1BFE1BAD9B214BC	2894	ProfileScan	PS50900	PLAC	2843	2882	12.869	T	14-Apr-2010	IPR010909	PLAC	Molecular Function: peptidase activity (GO:0008233)
FBPP0084663	A1BFE1BAD9B214BC	2894	ProfileScan	PS51390	WAP	2452	2498	13.866	T	14-Apr-2010	IPR008197	Whey acidic protein, 4-disulphide core	Cellular Component: extracellular region (GO:0005576), Molecular Function: peptidase inhibitor activity (GO:0030414)
FBPP0084663	A1BFE1BAD9B214BC	2894	HMMPanther	PTHR13723:SF20	PAPILIN	27	793	0	T	14-Apr-2010	NULL	NULL	
FBPP0084663	A1BFE1BAD9B214BC	2894	HMMPanther	PTHR13723	ADAMTS (A DISINTEGRIN AND METALLOPROTEASE WITH THROMBOSPONDIN MOTIFS) PROTEASE M12B-RELATED	27	793	0	T	14-Apr-2010	NULL	NULL	
FBPP0084663	A1BFE1BAD9B214BC	2894	HMMSmart	SM00209	TSP1	60	111	1.7e-05	T	14-Apr-2010	IPR000884	Thrombospondin, type 1 repeat	
FBPP0084663	A1BFE1BAD9B214BC	2894	HMMSmart	SM00209	TSP1	342	397	0.0031	T	14-Apr-2010	IPR000884	Thrombospondin, type 1 repeat	
FBPP0084663	A1BFE1BAD9B214BC	2894	HMMSmart	SM00209	TSP1	399	463	0.22	T	14-Apr-2010	IPR000884	Thrombospondin, type 1 repeat	
FBPP0084663	A1BFE1BAD9B214BC	2894	HMMSmart	SM00209	TSP1	464	521	0.046	T	14-Apr-2010	IPR000884	Thrombospondin, type 1 repeat	
FBPP0084663	A1BFE1BAD9B214BC	2894	HMMSmart	SM00209	TSP1	524	577	0.21	T	14-Apr-2010	IPR000884	Thrombospondin, type 1 repeat	
FBPP0084663	A1BFE1BAD9B214BC	2894	HMMSmart	SM00209	TSP1	580	640	0.007	T	14-Apr-2010	IPR000884	Thrombospondin, type 1 repeat	
FBPP0084663	A1BFE1BAD9B214BC	2894	HMMSmart	SM00209	TSP1	642	694	0.00038	T	14-Apr-2010	IPR000884	Thrombospondin, type 1 repeat	
FBPP0084663	A1BFE1BAD9B214BC	2894	HMMSmart	SM00131	KU	1610	1663	4.1e-21	T	14-Apr-2010	IPR002223	Proteinase inhibitor I2, Kunitz metazoa	Molecular Function: serine-type endopeptidase inhibitor activity (GO:0004867)
FBPP0084663	A1BFE1BAD9B214BC	2894	HMMSmart	SM00131	KU	1669	1722	4.6e-21	T	14-Apr-2010	IPR002223	Proteinase inhibitor I2, Kunitz metazoa	Molecular Function: serine-type endopeptidase inhibitor activity (GO:0004867)
FBPP0084663	A1BFE1BAD9B214BC	2894	HMMSmart	SM00131	KU	1728	1781	2.1e-17	T	14-Apr-2010	IPR002223	Proteinase inhibitor I2, Kunitz metazoa	Molecular Function: serine-type endopeptidase inhibitor activity (GO:0004867)
FBPP0084663	A1BFE1BAD9B214BC	2894	HMMSmart	SM00131	KU	1788	1841	3.7e-20	T	14-Apr-2010	IPR002223	Proteinase inhibitor I2, Kunitz metazoa	Molecular Function: serine-type endopeptidase inhibitor activity (GO:0004867)
FBPP0084663	A1BFE1BAD9B214BC	2894	HMMSmart	SM00131	KU	1847	1900	3.2e-22	T	14-Apr-2010	IPR002223	Proteinase inhibitor I2, Kunitz metazoa	Molecular Function: serine-type endopeptidase inhibitor activity (GO:0004867)
FBPP0084663	A1BFE1BAD9B214BC	2894	HMMSmart	SM00131	KU	1920	1973	6.3e-21	T	14-Apr-2010	IPR002223	Proteinase inhibitor I2, Kunitz metazoa	Molecular Function: serine-type endopeptidase inhibitor activity (GO:0004867)
FBPP0084663	A1BFE1BAD9B214BC	2894	HMMSmart	SM00131	KU	1999	2052	2.6e-20	T	14-Apr-2010	IPR002223	Proteinase inhibitor I2, Kunitz metazoa	Molecular Function: serine-type endopeptidase inhibitor activity (GO:0004867)
FBPP0084663	A1BFE1BAD9B214BC	2894	HMMSmart	SM00131	KU	2069	2122	3.6e-19	T	14-Apr-2010	IPR002223	Proteinase inhibitor I2, Kunitz metazoa	Molecular Function: serine-type endopeptidase inhibitor activity (GO:0004867)
FBPP0084663	A1BFE1BAD9B214BC	2894	HMMSmart	SM00131	KU	2126	2179	7.7e-22	T	14-Apr-2010	IPR002223	Proteinase inhibitor I2, Kunitz metazoa	Molecular Function: serine-type endopeptidase inhibitor activity (GO:0004867)
FBPP0084663	A1BFE1BAD9B214BC	2894	HMMSmart	SM00131	KU	2192	2245	4.6e-21	T	14-Apr-2010	IPR002223	Proteinase inhibitor I2, Kunitz metazoa	Molecular Function: serine-type endopeptidase inhibitor activity (GO:0004867)
FBPP0084663	A1BFE1BAD9B214BC	2894	HMMSmart	SM00131	KU	2251	2304	6.9e-20	T	14-Apr-2010	IPR002223	Proteinase inhibitor I2, Kunitz metazoa	Molecular Function: serine-type endopeptidase inhibitor activity (GO:0004867)
FBPP0084663	A1BFE1BAD9B214BC	2894	HMMSmart	SM00131	KU	2316	2372	8.9e-21	T	14-Apr-2010	IPR002223	Proteinase inhibitor I2, Kunitz metazoa	Molecular Function: serine-type endopeptidase inhibitor activity (GO:0004867)
FBPP0084663	A1BFE1BAD9B214BC	2894	HMMSmart	SM00217	WAP	2455	2498	4.3e-08	T	14-Apr-2010	IPR008197	Whey acidic protein, 4-disulphide core	Cellular Component: extracellular region (GO:0005576), Molecular Function: peptidase inhibitor activity (GO:0030414)
FBPP0084663	A1BFE1BAD9B214BC	2894	HMMSmart	SM00408	IGc2	2534	2599	1.1e-14	T	14-Apr-2010	IPR003598	Immunoglobulin subtype 2	
FBPP0084663	A1BFE1BAD9B214BC	2894	HMMSmart	SM00408	IGc2	2631	2694	8.7e-05	T	14-Apr-2010	IPR003598	Immunoglobulin subtype 2	
FBPP0084663	A1BFE1BAD9B214BC	2894	HMMSmart	SM00408	IGc2	2766	2831	2e-13	T	14-Apr-2010	IPR003598	Immunoglobulin subtype 2	
FBPP0084663	A1BFE1BAD9B214BC	2894	PatternScan	PS00022	EGF_1	2417	2428	NA	?	14-Apr-2010	IPR013032	EGF-like region, conserved site	
FBPP0084663	A1BFE1BAD9B214BC	2894	PatternScan	PS00280	BPTI_KUNITZ_1	1640	1658	NA	T	14-Apr-2010	IPR020901	Proteinase inhibitor I2, Kunitz, conserved site	
FBPP0084663	A1BFE1BAD9B214BC	2894	PatternScan	PS00280	BPTI_KUNITZ_1	1699	1717	NA	?	14-Apr-2010	IPR020901	Proteinase inhibitor I2, Kunitz, conserved site	
FBPP0084663	A1BFE1BAD9B214BC	2894	PatternScan	PS00280	BPTI_KUNITZ_1	1758	1776	NA	T	14-Apr-2010	IPR020901	Proteinase inhibitor I2, Kunitz, conserved site	
FBPP0084663	A1BFE1BAD9B214BC	2894	PatternScan	PS00280	BPTI_KUNITZ_1	1818	1836	NA	?	14-Apr-2010	IPR020901	Proteinase inhibitor I2, Kunitz, conserved site	
FBPP0084663	A1BFE1BAD9B214BC	2894	PatternScan	PS00280	BPTI_KUNITZ_1	1877	1895	NA	T	14-Apr-2010	IPR020901	Proteinase inhibitor I2, Kunitz, conserved site	
FBPP0084663	A1BFE1BAD9B214BC	2894	PatternScan	PS00280	BPTI_KUNITZ_1	2029	2047	NA	?	14-Apr-2010	IPR020901	Proteinase inhibitor I2, Kunitz, conserved site	
FBPP0084663	A1BFE1BAD9B214BC	2894	PatternScan	PS00280	BPTI_KUNITZ_1	2099	2117	NA	T	14-Apr-2010	IPR020901	Proteinase inhibitor I2, Kunitz, conserved site	
FBPP0084663	A1BFE1BAD9B214BC	2894	PatternScan	PS00280	BPTI_KUNITZ_1	2156	2174	NA	?	14-Apr-2010	IPR020901	Proteinase inhibitor I2, Kunitz, conserved site	
FBPP0084663	A1BFE1BAD9B214BC	2894	PatternScan	PS00280	BPTI_KUNITZ_1	2222	2240	NA	T	14-Apr-2010	IPR020901	Proteinase inhibitor I2, Kunitz, conserved site	
FBPP0084663	A1BFE1BAD9B214BC	2894	PatternScan	PS00280	BPTI_KUNITZ_1	2281	2299	NA	T	14-Apr-2010	IPR020901	Proteinase inhibitor I2, Kunitz, conserved site	
FBPP0084663	A1BFE1BAD9B214BC	2894	PatternScan	PS00280	BPTI_KUNITZ_1	2349	2367	NA	T	14-Apr-2010	IPR020901	Proteinase inhibitor I2, Kunitz, conserved site	
FBPP0084718	CA0BA9E13BA1B214	671	superfamily	SSF55486	Metalloproteases ("zincins"), catalytic domain	51	666	4.2e-126	T	14-Apr-2010	NULL	NULL	
FBPP0084718	CA0BA9E13BA1B214	671	FPrintScan	PR00786	NEPRILYSIN	479	491	1.8e-05	T	14-Apr-2010	IPR018497	Peptidase M13, neprilysin, C-terminal	Molecular Function: metalloendopeptidase activity (GO:0004222), Biological Process: proteolysis (GO:0006508)
FBPP0084718	CA0BA9E13BA1B214	671	FPrintScan	PR00786	NEPRILYSIN	501	517	1.8e-05	T	14-Apr-2010	IPR018497	Peptidase M13, neprilysin, C-terminal	Molecular Function: metalloendopeptidase activity (GO:0004222), Biological Process: proteolysis (GO:0006508)
FBPP0084718	CA0BA9E13BA1B214	671	FPrintScan	PR00786	NEPRILYSIN	560	571	1.8e-05	T	14-Apr-2010	IPR018497	Peptidase M13, neprilysin, C-terminal	Molecular Function: metalloendopeptidase activity (GO:0004222), Biological Process: proteolysis (GO:0006508)
FBPP0084718	CA0BA9E13BA1B214	671	HMMPanther	PTHR11733:SF10	ZINC METALLOPROTEASE (INSECT)	33	666	2.3e-263	T	14-Apr-2010	NULL	NULL	
FBPP0084718	CA0BA9E13BA1B214	671	HMMPanther	PTHR11733	ZINC METALLOPROTEASE FAMILY M13 NEPRILYSIN-RELATED	33	666	2.3e-263	T	14-Apr-2010	IPR000718	Peptidase M13, neprilysin	Molecular Function: metalloendopeptidase activity (GO:0004222), Biological Process: proteolysis (GO:0006508)
FBPP0084718	CA0BA9E13BA1B214	671	SignalPHMM	SignalP	signal-peptide	1	24	NA	?	14-Apr-2010	NULL	NULL
FBPP0084718	CA0BA9E13BA1B214	671	HMMPfam	PF05649	Peptidase_M13_N	76	428	1.8e-44	T	14-Apr-2010	IPR008753	Peptidase M13	Biological Process: proteolysis (GO:0006508), Molecular Function: metallopeptidase activity (GO:0008237)
FBPP0084718	CA0BA9E13BA1B214	671	HMMPfam	PF01431	Peptidase_M13	472	664	5.6e-19	T	14-Apr-2010	IPR018497	Peptidase M13, neprilysin, C-terminal	Molecular Function: metalloendopeptidase activity (GO:0004222), Biological Process: proteolysis (GO:0006508)
FBPP0084767	25466D3A0610CDFB	932	SignalPHMM	SignalP	signal-peptide	1	18	NA	?	14-Apr-2010	NULL	NULL
FBPP0084767	25466D3A0610CDFB	932	HMMPfam	PF01433	Peptidase_M1	34	431	2.5e-125	T	14-Apr-2010	IPR014782	Peptidase M1, membrane alanine aminopeptidase, N-terminal	Molecular Function: metallopeptidase activity (GO:0008237), Molecular Function: zinc ion binding (GO:0008270)
FBPP0084767	25466D3A0610CDFB	932	FPrintScan	PR00756	ALADIPTASE	175	190	2.9e-31	T	14-Apr-2010	IPR014782	Peptidase M1, membrane alanine aminopeptidase, N-terminal	Molecular Function: metallopeptidase activity (GO:0008237), Molecular Function: zinc ion binding (GO:0008270)
FBPP0084767	25466D3A0610CDFB	932	FPrintScan	PR00756	ALADIPTASE	225	240	2.9e-31	T	14-Apr-2010	IPR014782	Peptidase M1, membrane alanine aminopeptidase, N-terminal	Molecular Function: metallopeptidase activity (GO:0008237), Molecular Function: zinc ion binding (GO:0008270)
FBPP0084767	25466D3A0610CDFB	932	FPrintScan	PR00756	ALADIPTASE	303	313	2.9e-31	T	14-Apr-2010	IPR014782	Peptidase M1, membrane alanine aminopeptidase, N-terminal	Molecular Function: metallopeptidase activity (GO:0008237), Molecular Function: zinc ion binding (GO:0008270)
FBPP0084767	25466D3A0610CDFB	932	FPrintScan	PR00756	ALADIPTASE	339	354	2.9e-31	T	14-Apr-2010	IPR014782	Peptidase M1, membrane alanine aminopeptidase, N-terminal	Molecular Function: metallopeptidase activity (GO:0008237), Molecular Function: zinc ion binding (GO:0008270)
FBPP0084767	25466D3A0610CDFB	932	FPrintScan	PR00756	ALADIPTASE	358	370	2.9e-31	T	14-Apr-2010	IPR014782	Peptidase M1, membrane alanine aminopeptidase, N-terminal	Molecular Function: metallopeptidase activity (GO:0008237), Molecular Function: zinc ion binding (GO:0008270)
FBPP0084767	25466D3A0610CDFB	932	superfamily	SSF55486	Metalloproteases ("zincins"), catalytic domain	251	506	1.3e-89	T	14-Apr-2010	NULL	NULL	
FBPP0084767	25466D3A0610CDFB	932	superfamily	SSF63737	Leukotriene A4 hydrolase N-terminal domain	23	242	4.1e-51	T	14-Apr-2010	NULL	NULL	
FBPP0084767	25466D3A0610CDFB	932	HMMPanther	PTHR11533:SF38	AMINOPEPTIDASE N-RELATED	137	932	0	T	14-Apr-2010	NULL	NULL	
FBPP0084767	25466D3A0610CDFB	932	HMMPanther	PTHR11533	PROTEASE M1 ZINC METALLOPROTEASE	137	932	0	T	14-Apr-2010	IPR001930	Peptidase M1, membrane alanine aminopeptidase	Biological Process: proteolysis (GO:0006508)
FBPP0084767	25466D3A0610CDFB	932	TMHMM	tmhmm	transmembrane_regions	5	25	NA	?	14-Apr-2010	NULL	NULL
FBPP0084770	CA65CBB3C68E298F	927	HMMPanther	PTHR11533:SF38	AMINOPEPTIDASE N-RELATED	132	927	0	T	14-Apr-2010	NULL	NULL	
FBPP0084770	CA65CBB3C68E298F	927	HMMPanther	PTHR11533	PROTEASE M1 ZINC METALLOPROTEASE	132	927	0	T	14-Apr-2010	IPR001930	Peptidase M1, membrane alanine aminopeptidase	Biological Process: proteolysis (GO:0006508)
FBPP0084770	CA65CBB3C68E298F	927	HMMPfam	PF01433	Peptidase_M1	29	426	1.9e-122	T	14-Apr-2010	IPR014782	Peptidase M1, membrane alanine aminopeptidase, N-terminal	Molecular Function: metallopeptidase activity (GO:0008237), Molecular Function: zinc ion binding (GO:0008270)
FBPP0084770	CA65CBB3C68E298F	927	PatternScan	PS00024	HEMOPEXIN	625	639	NA	?	14-Apr-2010	IPR018486	Hemopexin/matrixin, conserved site	
FBPP0084770	CA65CBB3C68E298F	927	superfamily	SSF55486	Metalloproteases ("zincins"), catalytic domain	246	501	1.4e-89	T	14-Apr-2010	NULL	NULL	
FBPP0084770	CA65CBB3C68E298F	927	superfamily	SSF63737	Leukotriene A4 hydrolase N-terminal domain	18	237	2.6e-47	T	14-Apr-2010	NULL	NULL	
FBPP0084770	CA65CBB3C68E298F	927	TMHMM	tmhmm	transmembrane_regions	5	25	NA	?	14-Apr-2010	NULL	NULL
FBPP0084770	CA65CBB3C68E298F	927	SignalPHMM	SignalP	signal-peptide	1	18	NA	?	14-Apr-2010	NULL	NULL
FBPP0084770	CA65CBB3C68E298F	927	FPrintScan	PR00756	ALADIPTASE	170	185	2.5e-32	T	14-Apr-2010	IPR014782	Peptidase M1, membrane alanine aminopeptidase, N-terminal	Molecular Function: metallopeptidase activity (GO:0008237), Molecular Function: zinc ion binding (GO:0008270)
FBPP0084770	CA65CBB3C68E298F	927	FPrintScan	PR00756	ALADIPTASE	220	235	2.5e-32	T	14-Apr-2010	IPR014782	Peptidase M1, membrane alanine aminopeptidase, N-terminal	Molecular Function: metallopeptidase activity (GO:0008237), Molecular Function: zinc ion binding (GO:0008270)
FBPP0084770	CA65CBB3C68E298F	927	FPrintScan	PR00756	ALADIPTASE	298	308	2.5e-32	T	14-Apr-2010	IPR014782	Peptidase M1, membrane alanine aminopeptidase, N-terminal	Molecular Function: metallopeptidase activity (GO:0008237), Molecular Function: zinc ion binding (GO:0008270)
FBPP0084770	CA65CBB3C68E298F	927	FPrintScan	PR00756	ALADIPTASE	334	349	2.5e-32	T	14-Apr-2010	IPR014782	Peptidase M1, membrane alanine aminopeptidase, N-terminal	Molecular Function: metallopeptidase activity (GO:0008237), Molecular Function: zinc ion binding (GO:0008270)
FBPP0084770	CA65CBB3C68E298F	927	FPrintScan	PR00756	ALADIPTASE	353	365	2.5e-32	T	14-Apr-2010	IPR014782	Peptidase M1, membrane alanine aminopeptidase, N-terminal	Molecular Function: metallopeptidase activity (GO:0008237), Molecular Function: zinc ion binding (GO:0008270)
FBPP0084772	A7273B398E4AC9DE	814	FPrintScan	PR00756	ALADIPTASE	168	183	4.7e-31	T	14-Apr-2010	IPR014782	Peptidase M1, membrane alanine aminopeptidase, N-terminal	Molecular Function: metallopeptidase activity (GO:0008237), Molecular Function: zinc ion binding (GO:0008270)
FBPP0084772	A7273B398E4AC9DE	814	FPrintScan	PR00756	ALADIPTASE	218	233	4.7e-31	T	14-Apr-2010	IPR014782	Peptidase M1, membrane alanine aminopeptidase, N-terminal	Molecular Function: metallopeptidase activity (GO:0008237), Molecular Function: zinc ion binding (GO:0008270)
FBPP0084772	A7273B398E4AC9DE	814	FPrintScan	PR00756	ALADIPTASE	296	306	4.7e-31	T	14-Apr-2010	IPR014782	Peptidase M1, membrane alanine aminopeptidase, N-terminal	Molecular Function: metallopeptidase activity (GO:0008237), Molecular Function: zinc ion binding (GO:0008270)
FBPP0084772	A7273B398E4AC9DE	814	FPrintScan	PR00756	ALADIPTASE	332	347	4.7e-31	T	14-Apr-2010	IPR014782	Peptidase M1, membrane alanine aminopeptidase, N-terminal	Molecular Function: metallopeptidase activity (GO:0008237), Molecular Function: zinc ion binding (GO:0008270)
FBPP0084772	A7273B398E4AC9DE	814	FPrintScan	PR00756	ALADIPTASE	351	363	4.7e-31	T	14-Apr-2010	IPR014782	Peptidase M1, membrane alanine aminopeptidase, N-terminal	Molecular Function: metallopeptidase activity (GO:0008237), Molecular Function: zinc ion binding (GO:0008270)
FBPP0084772	A7273B398E4AC9DE	814	TMHMM	tmhmm	transmembrane_regions	5	25	NA	?	14-Apr-2010	NULL	NULL
FBPP0084772	A7273B398E4AC9DE	814	HMMPfam	PF01433	Peptidase_M1	27	424	9.7e-128	T	14-Apr-2010	IPR014782	Peptidase M1, membrane alanine aminopeptidase, N-terminal	Molecular Function: metallopeptidase activity (GO:0008237), Molecular Function: zinc ion binding (GO:0008270)
FBPP0084772	A7273B398E4AC9DE	814	SignalPHMM	SignalP	signal-peptide	1	16	NA	?	14-Apr-2010	NULL	NULL
FBPP0084772	A7273B398E4AC9DE	814	HMMPanther	PTHR11533:SF38	AMINOPEPTIDASE N-RELATED	130	814	0	T	14-Apr-2010	NULL	NULL	
FBPP0084772	A7273B398E4AC9DE	814	HMMPanther	PTHR11533	PROTEASE M1 ZINC METALLOPROTEASE	130	814	0	T	14-Apr-2010	IPR001930	Peptidase M1, membrane alanine aminopeptidase	Biological Process: proteolysis (GO:0006508)
FBPP0084772	A7273B398E4AC9DE	814	superfamily	SSF55486	Metalloproteases ("zincins"), catalytic domain	244	449	9.2e-73	T	14-Apr-2010	NULL	NULL	
FBPP0084772	A7273B398E4AC9DE	814	superfamily	SSF63737	Leukotriene A4 hydrolase N-terminal domain	16	235	9.1e-50	T	14-Apr-2010	NULL	NULL	
FBPP0085139	D2D89A64EB46FCE5	1315	HMMSmart	SM00369	LRR_TYP	150	173	0.00012	T	14-Apr-2010	IPR003591	Leucine-rich repeat, typical subtype	
FBPP0085139	D2D89A64EB46FCE5	1315	HMMSmart	SM00369	LRR_TYP	349	372	0.039	T	14-Apr-2010	IPR003591	Leucine-rich repeat, typical subtype	
FBPP0085139	D2D89A64EB46FCE5	1315	HMMSmart	SM00369	LRR_TYP	525	548	0.0095	T	14-Apr-2010	IPR003591	Leucine-rich repeat, typical subtype	
FBPP0085139	D2D89A64EB46FCE5	1315	HMMSmart	SM00369	LRR_TYP	549	572	0.015	T	14-Apr-2010	IPR003591	Leucine-rich repeat, typical subtype	
FBPP0085139	D2D89A64EB46FCE5	1315	HMMSmart	SM00369	LRR_TYP	623	646	0.06	T	14-Apr-2010	IPR003591	Leucine-rich repeat, typical subtype	
FBPP0085139	D2D89A64EB46FCE5	1315	HMMSmart	SM00369	LRR_TYP	755	778	0.084	T	14-Apr-2010	IPR003591	Leucine-rich repeat, typical subtype	
FBPP0085139	D2D89A64EB46FCE5	1315	HMMSmart	SM00369	LRR_TYP	994	1017	0.0033	T	14-Apr-2010	IPR003591	Leucine-rich repeat, typical subtype	
FBPP0085139	D2D89A64EB46FCE5	1315	ProfileScan	PS50176	ARM_REPEAT	222	251	9.012	T	14-Apr-2010	IPR000225	Armadillo	
FBPP0085139	D2D89A64EB46FCE5	1315	TMHMM	tmhmm	transmembrane_regions	9	27	NA	?	14-Apr-2010	NULL	NULL
FBPP0085139	D2D89A64EB46FCE5	1315	TMHMM	tmhmm	transmembrane_regions	1294	1314	NA	?	14-Apr-2010	NULL	NULL
FBPP0085139	D2D89A64EB46FCE5	1315	superfamily	SSF52058	L domain-like	20	413	3.4e-47	T	14-Apr-2010	NULL	NULL	
FBPP0085139	D2D89A64EB46FCE5	1315	superfamily	SSF52047	RNI-like	424	797	4.1e-44	T	14-Apr-2010	NULL	NULL	
FBPP0085139	D2D89A64EB46FCE5	1315	superfamily	SSF52047	RNI-like	801	1078	5.1e-37	T	14-Apr-2010	NULL	NULL	
FBPP0085139	D2D89A64EB46FCE5	1315	superfamily	SSF52058	L domain-like	1009	1233	9e-06	T	14-Apr-2010	NULL	NULL	
FBPP0085139	D2D89A64EB46FCE5	1315	FPrintScan	PR00019	LEURICHRPT	352	365	4.8e-06	T	14-Apr-2010	IPR020474	Toll-like receptor, leucine rich repeat-containing	
FBPP0085139	D2D89A64EB46FCE5	1315	FPrintScan	PR00019	LEURICHRPT	971	984	4.8e-06	T	14-Apr-2010	IPR020474	Toll-like receptor, leucine rich repeat-containing	
FBPP0085139	D2D89A64EB46FCE5	1315	HMMPfam	PF00560	LRR_1	106	125	0.71	T	14-Apr-2010	IPR001611	Leucine-rich repeat	Molecular Function: protein binding (GO:0005515)
FBPP0085139	D2D89A64EB46FCE5	1315	HMMPfam	PF00560	LRR_1	152	174	0.0099	T	14-Apr-2010	IPR001611	Leucine-rich repeat	Molecular Function: protein binding (GO:0005515)
FBPP0085139	D2D89A64EB46FCE5	1315	HMMPfam	PF00560	LRR_1	202	220	0.11	T	14-Apr-2010	IPR001611	Leucine-rich repeat	Molecular Function: protein binding (GO:0005515)
FBPP0085139	D2D89A64EB46FCE5	1315	HMMPfam	PF00560	LRR_1	351	372	0.017	T	14-Apr-2010	IPR001611	Leucine-rich repeat	Molecular Function: protein binding (GO:0005515)
FBPP0085139	D2D89A64EB46FCE5	1315	HMMPfam	PF00560	LRR_1	527	547	0.32	T	14-Apr-2010	IPR001611	Leucine-rich repeat	Molecular Function: protein binding (GO:0005515)
FBPP0085139	D2D89A64EB46FCE5	1315	HMMPfam	PF00560	LRR_1	626	647	0.19	T	14-Apr-2010	IPR001611	Leucine-rich repeat	Molecular Function: protein binding (GO:0005515)
FBPP0085139	D2D89A64EB46FCE5	1315	HMMPfam	PF00560	LRR_1	708	727	0.16	T	14-Apr-2010	IPR001611	Leucine-rich repeat	Molecular Function: protein binding (GO:0005515)
FBPP0085139	D2D89A64EB46FCE5	1315	HMMPfam	PF00560	LRR_1	973	988	0.44	T	14-Apr-2010	IPR001611	Leucine-rich repeat	Molecular Function: protein binding (GO:0005515)
FBPP0085139	D2D89A64EB46FCE5	1315	HMMPfam	PF00560	LRR_1	996	1016	0.36	T	14-Apr-2010	IPR001611	Leucine-rich repeat	Molecular Function: protein binding (GO:0005515)
FBPP0085139	D2D89A64EB46FCE5	1315	SignalPHMM	SignalP	signal-peptide	1	29	NA	?	14-Apr-2010	NULL	NULL
FBPP0085139	D2D89A64EB46FCE5	1315	HMMPanther	PTHR23154:SF134	CHAOPTIN	132	254	9.4e-130	T	14-Apr-2010	NULL	NULL	
FBPP0085139	D2D89A64EB46FCE5	1315	HMMPanther	PTHR23154:SF134	CHAOPTIN	606	672	9.4e-130	T	14-Apr-2010	NULL	NULL	
FBPP0085139	D2D89A64EB46FCE5	1315	HMMPanther	PTHR23154:SF134	CHAOPTIN	711	824	9.4e-130	T	14-Apr-2010	NULL	NULL	
FBPP0085139	D2D89A64EB46FCE5	1315	HMMPanther	PTHR23154:SF134	CHAOPTIN	1198	1232	9.4e-130	T	14-Apr-2010	NULL	NULL	
FBPP0085139	D2D89A64EB46FCE5	1315	HMMPanther	PTHR23154	LEUCINE-RICH TRANSMEMBRANE PROTEINS	132	254	9.4e-130	T	14-Apr-2010	NULL	NULL	
FBPP0085139	D2D89A64EB46FCE5	1315	HMMPanther	PTHR23154	LEUCINE-RICH TRANSMEMBRANE PROTEINS	606	672	9.4e-130	T	14-Apr-2010	NULL	NULL	
FBPP0085139	D2D89A64EB46FCE5	1315	HMMPanther	PTHR23154	LEUCINE-RICH TRANSMEMBRANE PROTEINS	711	824	9.4e-130	T	14-Apr-2010	NULL	NULL	
FBPP0085139	D2D89A64EB46FCE5	1315	HMMPanther	PTHR23154	LEUCINE-RICH TRANSMEMBRANE PROTEINS	1198	1232	9.4e-130	T	14-Apr-2010	NULL	NULL	
FBPP0085717	E64EF5568A530C09	184	HMMPIR	PIRSF002161	Ribosomal protein, L5p/L5a/L11e/organellar L5 types	1	180	4.9e-67	T	14-Apr-2010	IPR002132	Ribosomal protein L5	Molecular Function: structural constituent of ribosome (GO:0003735), Cellular Component: intracellular (GO:0005622), Cellular Component: ribosome (GO:0005840), Biological Process: translation (GO:0006412)
FBPP0085717	E64EF5568A530C09	184	superfamily	SSF55282	Ribosomal protein L5	14	179	7.3e-62	T	14-Apr-2010	IPR002132	Ribosomal protein L5	Molecular Function: structural constituent of ribosome (GO:0003735), Cellular Component: intracellular (GO:0005622), Cellular Component: ribosome (GO:0005840), Biological Process: translation (GO:0006412)
FBPP0085717	E64EF5568A530C09	184	HMMPfam	PF00673	Ribosomal_L5_C	72	171	3.2e-23	T	14-Apr-2010	NULL	NULL	
FBPP0085717	E64EF5568A530C09	184	HMMPfam	PF00281	Ribosomal_L5	15	68	1.2e-18	T	14-Apr-2010	NULL	NULL	
FBPP0085717	E64EF5568A530C09	184	HMMPanther	PTHR11994:SF2	60S RIBOSOMAL PROTEIN L11	3	164	2.2e-124	T	14-Apr-2010	NULL	NULL	
FBPP0085717	E64EF5568A530C09	184	HMMPanther	PTHR11994	60S RIBOSOMAL PROTEIN L11-RELATED	3	164	2.2e-124	T	14-Apr-2010	IPR002132	Ribosomal protein L5	Molecular Function: structural constituent of ribosome (GO:0003735), Cellular Component: intracellular (GO:0005622), Cellular Component: ribosome (GO:0005840), Biological Process: translation (GO:0006412)
FBPP0085717	E64EF5568A530C09	184	PatternScan	PS00358	RIBOSOMAL_L5	45	61	NA	T	14-Apr-2010	IPR020929	Ribosomal protein L5, conserved site	Molecular Function: structural constituent of ribosome (GO:0003735), Cellular Component: intracellular (GO:0005622), Cellular Component: ribosome (GO:0005840), Biological Process: translation (GO:0006412)
FBPP0085736	301B578C7F765011	661	superfamily	SSF51905	FAD/NAD(P)-binding domain	38	485	1e-73	T	14-Apr-2010	NULL	NULL	
FBPP0085736	301B578C7F765011	661	superfamily	SSF56425	Succinate dehydrogenase/fumarate reductase flavoprotein, catalytic domain	287	405	1.7e-62	T	14-Apr-2010	NULL	NULL	
FBPP0085736	301B578C7F765011	661	superfamily	SSF46977	Succinate dehydrogenase/fumarate reductase flavoprotein C-terminal domain	501	661	2e-46	T	14-Apr-2010	IPR015939	Fumarate reductase/succinate dehydrogenase flavoprotein-like, C-terminal	Molecular Function: oxidoreductase activity (GO:0016491), Biological Process: oxidation reduction (GO:0055114)
FBPP0085736	301B578C7F765011	661	HMMTigr	TIGR01816	sdhA_forward: succinate dehydrogenase, flav	57	661	0	T	14-Apr-2010	IPR011281	Succinate dehydrogenase, flavoprotein subunit	Biological Process: tricarboxylic acid cycle (GO:0006099), Molecular Function: oxidoreductase activity, acting on the CH-CH group of donors (GO:0016627), Molecular Function: FAD binding (GO:0050660), Biological Process: oxidation reduction (GO:0055114)
FBPP0085736	301B578C7F765011	661	HMMTigr	TIGR01812	sdhA_frdA_Gneg: succinate dehydrogenase or	60	661	0	T	14-Apr-2010	IPR014006	Succinate dehydrogenase/fumarate reductase, flavoprotein subunit	Molecular Function: oxidoreductase activity, acting on the CH-CH group of donors (GO:0016627), Biological Process: electron transport chain (GO:0022900), Molecular Function: FAD binding (GO:0050660), Biological Process: oxidation reduction (GO:0055114)
FBPP0085736	301B578C7F765011	661	FPrintScan	PR00368	FADPNR	60	82	1.9e-05	T	14-Apr-2010	IPR013027	FAD-dependent pyridine nucleotide-disulphide oxidoreductase	
FBPP0085736	301B578C7F765011	661	FPrintScan	PR00368	FADPNR	433	440	1.9e-05	T	14-Apr-2010	IPR013027	FAD-dependent pyridine nucleotide-disulphide oxidoreductase	
FBPP0085736	301B578C7F765011	661	HMMPanther	PTHR11632:SF5	SUCCINATE DEHYDROGENASE 2 FLAVOPROTEIN SUBUNIT	44	661	0	T	14-Apr-2010	NULL	NULL	
FBPP0085736	301B578C7F765011	661	HMMPanther	PTHR11632	SUCCINATE DEHYDROGENASE 2 FLAVOPROTEIN SUBUNIT	44	661	0	T	14-Apr-2010	NULL	NULL	
FBPP0085736	301B578C7F765011	661	HMMPfam	PF00890	FAD_binding_2	60	455	4.1e-124	T	14-Apr-2010	IPR003953	Fumarate reductase/succinate dehydrogenase flavoprotein, N-terminal	Molecular Function: electron carrier activity (GO:0009055), Molecular Function: oxidoreductase activity (GO:0016491)
FBPP0085736	301B578C7F765011	661	HMMPfam	PF02910	Succ_DH_flav_C	510	661	6e-44	T	14-Apr-2010	IPR004112	Fumarate reductase/succinate dehydrogenase flavoprotein, C-terminal	Molecular Function: oxidoreductase activity (GO:0016491), Biological Process: oxidation reduction (GO:0055114)
FBPP0085736	301B578C7F765011	661	PatternScan	PS00504	FRD_SDH_FAD_BINDING	94	103	NA	T	14-Apr-2010	IPR003952	Fumarate reductase/succinate dehydrogenase, FAD-binding site	Molecular Function: oxidoreductase activity (GO:0016491), Biological Process: oxidation reduction (GO:0055114)
FBPP0085777	34168D33C8F88A20	656	superfamily	SSF51445	(Trans)glycosidases	336	637	1.3e-87	T	14-Apr-2010	IPR017853	Glycoside hydrolase, catalytic core	
FBPP0085777	34168D33C8F88A20	656	superfamily	SSF49785	Galactose-binding domain-like	29	223	6.5e-62	T	14-Apr-2010	IPR008979	Galactose-binding domain-like	
FBPP0085777	34168D33C8F88A20	656	superfamily	SSF49303	beta-Galactosidase/glucuronidase domain	224	335	3.1e-31	T	14-Apr-2010	IPR006102	Glycoside hydrolase family 2, immunoglobulin-like beta-sandwich	Molecular Function: hydrolase activity, hydrolyzing O-glycosyl compounds (GO:0004553), Biological Process: carbohydrate metabolic process (GO:0005975)
FBPP0085777	34168D33C8F88A20	656	PatternScan	PS00608	GLYCOSYL_HYDROL_F2_2	441	455	NA	T	14-Apr-2010	IPR006101	Glycoside hydrolase, family 2	Molecular Function: hydrolase activity, hydrolyzing O-glycosyl compounds (GO:0004553), Biological Process: carbohydrate metabolic process (GO:0005975)
FBPP0085777	34168D33C8F88A20	656	PatternScan	PS00719	GLYCOSYL_HYDROL_F2_1	386	411	NA	T	14-Apr-2010	IPR006101	Glycoside hydrolase, family 2	Molecular Function: hydrolase activity, hydrolyzing O-glycosyl compounds (GO:0004553), Biological Process: carbohydrate metabolic process (GO:0005975)
FBPP0085777	34168D33C8F88A20	656	TMHMM	tmhmm	transmembrane_regions	5	25	NA	?	14-Apr-2010	NULL	NULL
FBPP0085777	34168D33C8F88A20	656	SignalPHMM	SignalP	signal-peptide	1	20	NA	?	14-Apr-2010	NULL	NULL
FBPP0085777	34168D33C8F88A20	656	HMMPfam	PF02836	Glyco_hydro_2_C	340	631	9.6e-75	T	14-Apr-2010	IPR006103	Glycoside hydrolase family 2, TIM barrel	Molecular Function: hydrolase activity, hydrolyzing O-glycosyl compounds (GO:0004553), Biological Process: carbohydrate metabolic process (GO:0005975)
FBPP0085777	34168D33C8F88A20	656	HMMPfam	PF02837	Glyco_hydro_2_N	43	222	2.7e-45	T	14-Apr-2010	IPR006104	Glycoside hydrolase family 2, carbohydrate-binding	Molecular Function: hydrolase activity, hydrolyzing O-glycosyl compounds (GO:0004553), Biological Process: carbohydrate metabolic process (GO:0005975)
FBPP0085777	34168D33C8F88A20	656	HMMPfam	PF00703	Glyco_hydro_2	224	334	1e-10	T	14-Apr-2010	IPR006102	Glycoside hydrolase family 2, immunoglobulin-like beta-sandwich	Molecular Function: hydrolase activity, hydrolyzing O-glycosyl compounds (GO:0004553), Biological Process: carbohydrate metabolic process (GO:0005975)
FBPP0085777	34168D33C8F88A20	656	HMMPanther	PTHR10066:SF17	BETA-GALACTOSIDASE	1	345	2.8e-251	T	14-Apr-2010	NULL	NULL	
FBPP0085777	34168D33C8F88A20	656	HMMPanther	PTHR10066	GLYCOSIDE HYDROLASE	1	345	2.8e-251	T	14-Apr-2010	NULL	NULL	
FBPP0085777	34168D33C8F88A20	656	FPrintScan	PR00132	GLHYDRLASE2	130	145	1.5e-23	T	14-Apr-2010	IPR006101	Glycoside hydrolase, family 2	Molecular Function: hydrolase activity, hydrolyzing O-glycosyl compounds (GO:0004553), Biological Process: carbohydrate metabolic process (GO:0005975)
FBPP0085777	34168D33C8F88A20	656	FPrintScan	PR00132	GLHYDRLASE2	345	359	1.5e-23	T	14-Apr-2010	IPR006101	Glycoside hydrolase, family 2	Molecular Function: hydrolase activity, hydrolyzing O-glycosyl compounds (GO:0004553), Biological Process: carbohydrate metabolic process (GO:0005975)
FBPP0085777	34168D33C8F88A20	656	FPrintScan	PR00132	GLHYDRLASE2	376	394	1.5e-23	T	14-Apr-2010	IPR006101	Glycoside hydrolase, family 2	Molecular Function: hydrolase activity, hydrolyzing O-glycosyl compounds (GO:0004553), Biological Process: carbohydrate metabolic process (GO:0005975)
FBPP0085777	34168D33C8F88A20	656	FPrintScan	PR00132	GLHYDRLASE2	441	456	1.5e-23	T	14-Apr-2010	IPR006101	Glycoside hydrolase, family 2	Molecular Function: hydrolase activity, hydrolyzing O-glycosyl compounds (GO:0004553), Biological Process: carbohydrate metabolic process (GO:0005975)
FBPP0085777	34168D33C8F88A20	656	FPrintScan	PR00132	GLHYDRLASE2	538	553	1.5e-23	T	14-Apr-2010	IPR006101	Glycoside hydrolase, family 2	Molecular Function: hydrolase activity, hydrolyzing O-glycosyl compounds (GO:0004553), Biological Process: carbohydrate metabolic process (GO:0005975)
FBPP0085915	A76B204ED206392E	634	superfamily	SSF63570	PABC (PABP) domain	505	627	7.5e-40	T	14-Apr-2010	IPR002004	Polyadenylate-binding protein/Hyperplastic disc protein	Molecular Function: RNA binding (GO:0003723)
FBPP0085915	A76B204ED206392E	634	superfamily	SSF54928	RNA-binding domain, RBD	274	369	2.3e-23	T	14-Apr-2010	NULL	NULL	
FBPP0085915	A76B204ED206392E	634	superfamily	SSF54928	RNA-binding domain, RBD	170	266	6.2e-23	T	14-Apr-2010	NULL	NULL	
FBPP0085915	A76B204ED206392E	634	superfamily	SSF54928	RNA-binding domain, RBD	3	91	3.2e-22	T	14-Apr-2010	NULL	NULL	
FBPP0085915	A76B204ED206392E	634	superfamily	SSF54928	RNA-binding domain, RBD	77	169	9.4e-22	T	14-Apr-2010	NULL	NULL	
FBPP0085915	A76B204ED206392E	634	HMMPfam	PF00076	RRM_1	4	74	1.5e-18	T	14-Apr-2010	IPR000504	RNA recognition motif, RNP-1	Molecular Function: nucleic acid binding (GO:0003676)
FBPP0085915	A76B204ED206392E	634	HMMPfam	PF00076	RRM_1	92	160	3.3e-19	T	14-Apr-2010	IPR000504	RNA recognition motif, RNP-1	Molecular Function: nucleic acid binding (GO:0003676)
FBPP0085915	A76B204ED206392E	634	HMMPfam	PF00076	RRM_1	185	249	6.5e-22	T	14-Apr-2010	IPR000504	RNA recognition motif, RNP-1	Molecular Function: nucleic acid binding (GO:0003676)
FBPP0085915	A76B204ED206392E	634	HMMPfam	PF00076	RRM_1	289	357	2.9e-17	T	14-Apr-2010	IPR000504	RNA recognition motif, RNP-1	Molecular Function: nucleic acid binding (GO:0003676)
FBPP0085915	A76B204ED206392E	634	HMMPfam	PF00658	PABP	554	624	1.3e-30	T	14-Apr-2010	IPR002004	Polyadenylate-binding protein/Hyperplastic disc protein	Molecular Function: RNA binding (GO:0003723)
FBPP0085915	A76B204ED206392E	634	HMMTigr	TIGR01628	PABP-1234: polyadenylate binding protein, h	2	625	3.3e-287	T	14-Apr-2010	IPR006515	Polyadenylate binding protein, human types 1, 2, 3, 4	Molecular Function: RNA binding (GO:0003723)
FBPP0085915	A76B204ED206392E	634	ProfileScan	PS50102	RRM	2	80	17.199	T	14-Apr-2010	IPR000504	RNA recognition motif, RNP-1	Molecular Function: nucleic acid binding (GO:0003676)
FBPP0085915	A76B204ED206392E	634	ProfileScan	PS50102	RRM	90	167	17.438	T	14-Apr-2010	IPR000504	RNA recognition motif, RNP-1	Molecular Function: nucleic acid binding (GO:0003676)
FBPP0085915	A76B204ED206392E	634	ProfileScan	PS50102	RRM	183	261	20.542	T	14-Apr-2010	IPR000504	RNA recognition motif, RNP-1	Molecular Function: nucleic acid binding (GO:0003676)
FBPP0085915	A76B204ED206392E	634	ProfileScan	PS50102	RRM	287	364	18.444	T	14-Apr-2010	IPR000504	RNA recognition motif, RNP-1	Molecular Function: nucleic acid binding (GO:0003676)
FBPP0085915	A76B204ED206392E	634	ProfileScan	PS51309	PABC	552	629	20.234	T	14-Apr-2010	IPR002004	Polyadenylate-binding protein/Hyperplastic disc protein	Molecular Function: RNA binding (GO:0003723)
FBPP0085915	A76B204ED206392E	634	HMMSmart	SM00360	RRM	3	76	1.3e-18	T	14-Apr-2010	IPR000504	RNA recognition motif, RNP-1	Molecular Function: nucleic acid binding (GO:0003676)
FBPP0085915	A76B204ED206392E	634	HMMSmart	SM00360	RRM	91	163	4.2e-22	T	14-Apr-2010	IPR000504	RNA recognition motif, RNP-1	Molecular Function: nucleic acid binding (GO:0003676)
FBPP0085915	A76B204ED206392E	634	HMMSmart	SM00360	RRM	184	257	2.4e-25	T	14-Apr-2010	IPR000504	RNA recognition motif, RNP-1	Molecular Function: nucleic acid binding (GO:0003676)
FBPP0085915	A76B204ED206392E	634	HMMSmart	SM00360	RRM	288	360	2e-21	T	14-Apr-2010	IPR000504	RNA recognition motif, RNP-1	Molecular Function: nucleic acid binding (GO:0003676)
FBPP0085915	A76B204ED206392E	634	HMMSmart	SM00517	PolyA	564	627	1.3e-36	T	14-Apr-2010	IPR002004	Polyadenylate-binding protein/Hyperplastic disc protein	Molecular Function: RNA binding (GO:0003723)
FBPP0085915	A76B204ED206392E	634	HMMPanther	PTHR10432:SF69	POLYADENYLATE-BINDING PROTEIN	2	369	2.2e-210	T	14-Apr-2010	NULL	NULL	
FBPP0085915	A76B204ED206392E	634	HMMPanther	PTHR10432	RNA-BINDING PROTEIN	2	369	2.2e-210	T	14-Apr-2010	NULL	NULL	
FBPP0085928	B98CECE994071BFF	263	HMMSmart	SM00184	RING	32	73	1.7e-06	T	14-Apr-2010	IPR001841	Zinc finger, RING-type	Molecular Function: protein binding (GO:0005515), Molecular Function: zinc ion binding (GO:0008270)
FBPP0085928	B98CECE994071BFF	263	HMMSmart	SM00696	DM9	104	183	2.8e-29	T	14-Apr-2010	IPR006616	Protein of unknown function DM9	
FBPP0085928	B98CECE994071BFF	263	HMMSmart	SM00696	DM9	186	256	6.5e-33	T	14-Apr-2010	IPR006616	Protein of unknown function DM9	
FBPP0085928	B98CECE994071BFF	263	ProfileScan	PS50089	ZF_RING_2	32	74	13.065	T	14-Apr-2010	IPR001841	Zinc finger, RING-type	Molecular Function: protein binding (GO:0005515), Molecular Function: zinc ion binding (GO:0008270)
FBPP0085928	B98CECE994071BFF	263	superfamily	SSF57850	RING/U-box	9	87	6.3e-16	T	14-Apr-2010	NULL	NULL	
FBPP0085928	B98CECE994071BFF	263	HMMPanther	PTHR22937:SF6	ZN/RING FINGER PROTEIN 2	25	91	9.5e-26	T	14-Apr-2010	NULL	NULL	
FBPP0085928	B98CECE994071BFF	263	HMMPanther	PTHR22937	RING FINGER CONTAINING PROTEIN	25	91	9.5e-26	T	14-Apr-2010	NULL	NULL	
FBPP0085928	B98CECE994071BFF	263	HMMPfam	PF11901	DUF3421	129	248	5.5e-36	T	14-Apr-2010	NULL	NULL	
FBPP0085928	B98CECE994071BFF	263	HMMPfam	PF00097	zf-C3HC4	32	73	6.8e-08	T	14-Apr-2010	IPR018957	Zinc finger, C3HC4 RING-type	
FBPP0086050	9F58BE352CDB6A13	770	superfamily	SSF101912	Sema domain	34	509	2.2e-144	T	14-Apr-2010	IPR001627	Semaphorin/CD100 antigen	
FBPP0086050	9F58BE352CDB6A13	770	superfamily	SSF103575	Plexin repeat	510	565	1e-11	T	14-Apr-2010	IPR016201	Plexin-like fold	Molecular Function: receptor activity (GO:0004872), Biological Process: multicellular organismal development (GO:0007275), Cellular Component: membrane (GO:0016020)
FBPP0086050	9F58BE352CDB6A13	770	TMHMM	tmhmm	transmembrane_regions	15	35	NA	?	14-Apr-2010	NULL	NULL
FBPP0086050	9F58BE352CDB6A13	770	TMHMM	tmhmm	transmembrane_regions	660	682	NA	?	14-Apr-2010	NULL	NULL
FBPP0086050	9F58BE352CDB6A13	770	HMMPanther	PTHR11036:SF29	SEMAPHORIN 1-RELATED	106	538	3.9e-251	T	14-Apr-2010	NULL	NULL	
FBPP0086050	9F58BE352CDB6A13	770	HMMPanther	PTHR11036	SEMAPHORIN	106	538	3.9e-251	T	14-Apr-2010	NULL	NULL	
FBPP0086050	9F58BE352CDB6A13	770	ProfileScan	PS51004	SEMA	34	508	104.487	T	14-Apr-2010	IPR001627	Semaphorin/CD100 antigen	
FBPP0086050	9F58BE352CDB6A13	770	HMMPfam	PF01403	Sema	65	491	9.5e-124	T	14-Apr-2010	IPR001627	Semaphorin/CD100 antigen	
FBPP0086050	9F58BE352CDB6A13	770	HMMSmart	SM00630	Sema	61	492	2.2e-172	T	14-Apr-2010	IPR001627	Semaphorin/CD100 antigen	
FBPP0086050	9F58BE352CDB6A13	770	HMMSmart	SM00423	PSI	510	568	0.51	T	14-Apr-2010	IPR003659	Plexin/semaphorin/integrin	
FBPP0086050	9F58BE352CDB6A13	770	SignalPHMM	SignalP	signal-peptide	1	33	NA	?	14-Apr-2010	NULL	NULL
FBPP0086315	ED906E045926B52E	417	SignalPHMM	SignalP	signal-peptide	1	29	NA	?	14-Apr-2010	NULL	NULL
FBPP0086315	ED906E045926B52E	417	superfamily	SSF51445	(Trans)glycosidases	24	315	1.8e-103	T	14-Apr-2010	IPR017853	Glycoside hydrolase, catalytic core	
FBPP0086315	ED906E045926B52E	417	superfamily	SSF51011	Glycosyl hydrolase domain	317	415	9.3e-23	T	14-Apr-2010	NULL	NULL	
FBPP0086315	ED906E045926B52E	417	FPrintScan	PR00740	GLHYDRLASE27	26	45	5.4e-55	T	14-Apr-2010	IPR002241	Glycoside hydrolase, family 27	Molecular Function: hydrolase activity, hydrolyzing O-glycosyl compounds (GO:0004553), Biological Process: carbohydrate metabolic process (GO:0005975)
FBPP0086315	ED906E045926B52E	417	FPrintScan	PR00740	GLHYDRLASE27	72	87	5.4e-55	T	14-Apr-2010	IPR002241	Glycoside hydrolase, family 27	Molecular Function: hydrolase activity, hydrolyzing O-glycosyl compounds (GO:0004553), Biological Process: carbohydrate metabolic process (GO:0005975)
FBPP0086315	ED906E045926B52E	417	FPrintScan	PR00740	GLHYDRLASE27	114	135	5.4e-55	T	14-Apr-2010	IPR002241	Glycoside hydrolase, family 27	Molecular Function: hydrolase activity, hydrolyzing O-glycosyl compounds (GO:0004553), Biological Process: carbohydrate metabolic process (GO:0005975)
FBPP0086315	ED906E045926B52E	417	FPrintScan	PR00740	GLHYDRLASE27	148	165	5.4e-55	T	14-Apr-2010	IPR002241	Glycoside hydrolase, family 27	Molecular Function: hydrolase activity, hydrolyzing O-glycosyl compounds (GO:0004553), Biological Process: carbohydrate metabolic process (GO:0005975)
FBPP0086315	ED906E045926B52E	417	FPrintScan	PR00740	GLHYDRLASE27	175	193	5.4e-55	T	14-Apr-2010	IPR002241	Glycoside hydrolase, family 27	Molecular Function: hydrolase activity, hydrolyzing O-glycosyl compounds (GO:0004553), Biological Process: carbohydrate metabolic process (GO:0005975)
FBPP0086315	ED906E045926B52E	417	FPrintScan	PR00740	GLHYDRLASE27	250	269	5.4e-55	T	14-Apr-2010	IPR002241	Glycoside hydrolase, family 27	Molecular Function: hydrolase activity, hydrolyzing O-glycosyl compounds (GO:0004553), Biological Process: carbohydrate metabolic process (GO:0005975)
FBPP0086315	ED906E045926B52E	417	FPrintScan	PR00740	GLHYDRLASE27	271	292	5.4e-55	T	14-Apr-2010	IPR002241	Glycoside hydrolase, family 27	Molecular Function: hydrolase activity, hydrolyzing O-glycosyl compounds (GO:0004553), Biological Process: carbohydrate metabolic process (GO:0005975)
FBPP0086315	ED906E045926B52E	417	HMMPfam	PF02065	Melibiase	64	144	1.2e-16	T	14-Apr-2010	IPR000111	Glycoside hydrolase, clan GH-D	Molecular Function: hydrolase activity, hydrolyzing O-glycosyl compounds (GO:0004553), Biological Process: carbohydrate metabolic process (GO:0005975)
FBPP0086315	ED906E045926B52E	417	PatternScan	PS00512	ALPHA_GALACTOSIDASE	77	93	NA	T	14-Apr-2010	IPR000111	Glycoside hydrolase, clan GH-D	Molecular Function: hydrolase activity, hydrolyzing O-glycosyl compounds (GO:0004553), Biological Process: carbohydrate metabolic process (GO:0005975)
FBPP0086315	ED906E045926B52E	417	TMHMM	tmhmm	transmembrane_regions	5	23	NA	?	14-Apr-2010	NULL	NULL
FBPP0086315	ED906E045926B52E	417	HMMPanther	PTHR11452	ALPHA-GALACTOSIDASE/ALPHA-N-ACETYLGALACTOSAMINIDASE	23	414	4.5e-170	T	14-Apr-2010	NULL	NULL	
FBPP0086905	EBA511563DD51BD4	286	HMMSmart	SM00696	DM9	3	74	3.6e-30	T	14-Apr-2010	IPR006616	Protein of unknown function DM9	
FBPP0086905	EBA511563DD51BD4	286	HMMSmart	SM00696	DM9	75	145	3e-41	T	14-Apr-2010	IPR006616	Protein of unknown function DM9	
FBPP0086905	EBA511563DD51BD4	286	HMMSmart	SM00696	DM9	146	215	9.9e-34	T	14-Apr-2010	IPR006616	Protein of unknown function DM9	
FBPP0086905	EBA511563DD51BD4	286	HMMSmart	SM00696	DM9	216	286	1.2e-42	T	14-Apr-2010	IPR006616	Protein of unknown function DM9	
FBPP0086905	EBA511563DD51BD4	286	HMMPfam	PF11901	DUF3421	22	136	4.8e-51	T	14-Apr-2010	NULL	NULL	
FBPP0086905	EBA511563DD51BD4	286	HMMPfam	PF11901	DUF3421	163	277	1.3e-50	T	14-Apr-2010	NULL	NULL	
FBPP0087438	482243B79347A341	1350	HMMSmart	SM00539	NIDO	107	262	1.7e-61	T	14-Apr-2010	IPR003886	Nidogen, extracellular domain	Biological Process: cell-matrix adhesion (GO:0007160)
FBPP0087438	482243B79347A341	1350	HMMSmart	SM00181	EGF	284	321	16	T	14-Apr-2010	IPR006210	EGF-like
[truncated: 42,926 more chars]
