# Supplementary material for: Diversity in Protein Glycosylation among Insect Species
Source: PLoS One. 2011 Feb 23;6(2):e16682. doi: 10.1371/journal.pone.0016682 (PMC3044136; doi:10.1371/journal.pone.0016682)
Supplement: Output File S5 — InterProScan output file for Acyrthosiphon pisum. (OUT) [file pone.0016682.s015.out]

ACYPI000001-PA	98466B1BD9BA79F1	973	HMMPanther	PTHR11533	PROTEASE M1 ZINC METALLOPROTEASE	130	903	3.6e-205	T	26-Nov-2010	IPR001930	Peptidase M1, Alanine aminopeptidase/Leukotriene A4 hydrolase	Biological Process: proteolysis (GO:0006508)
ACYPI000001-PA	98466B1BD9BA79F1	973	FPrintScan	PR00756	ALADIPTASE	166	181	1.4e-28	T	26-Nov-2010	IPR014782	Peptidase M1, membrane alanine aminopeptidase, N-terminal	Molecular Function: metallopeptidase activity (GO:0008237), Molecular Function: zinc ion binding (GO:0008270)
ACYPI000001-PA	98466B1BD9BA79F1	973	FPrintScan	PR00756	ALADIPTASE	213	228	1.4e-28	T	26-Nov-2010	IPR014782	Peptidase M1, membrane alanine aminopeptidase, N-terminal	Molecular Function: metallopeptidase activity (GO:0008237), Molecular Function: zinc ion binding (GO:0008270)
ACYPI000001-PA	98466B1BD9BA79F1	973	FPrintScan	PR00756	ALADIPTASE	287	297	1.4e-28	T	26-Nov-2010	IPR014782	Peptidase M1, membrane alanine aminopeptidase, N-terminal	Molecular Function: metallopeptidase activity (GO:0008237), Molecular Function: zinc ion binding (GO:0008270)
ACYPI000001-PA	98466B1BD9BA79F1	973	FPrintScan	PR00756	ALADIPTASE	322	337	1.4e-28	T	26-Nov-2010	IPR014782	Peptidase M1, membrane alanine aminopeptidase, N-terminal	Molecular Function: metallopeptidase activity (GO:0008237), Molecular Function: zinc ion binding (GO:0008270)
ACYPI000001-PA	98466B1BD9BA79F1	973	FPrintScan	PR00756	ALADIPTASE	341	353	1.4e-28	T	26-Nov-2010	IPR014782	Peptidase M1, membrane alanine aminopeptidase, N-terminal	Molecular Function: metallopeptidase activity (GO:0008237), Molecular Function: zinc ion binding (GO:0008270)
ACYPI000001-PA	98466B1BD9BA79F1	973	HMMPfam	PF01433	Peptidase_M1	33	412	3.7e-109	T	26-Nov-2010	IPR014782	Peptidase M1, membrane alanine aminopeptidase, N-terminal	Molecular Function: metallopeptidase activity (GO:0008237), Molecular Function: zinc ion binding (GO:0008270)
ACYPI000001-PA	98466B1BD9BA79F1	973	superfamily	SSF55486	Metalloproteases ("zincins"), catalytic domain	234	489	4.4e-74	T	26-Nov-2010	NULL	NULL
ACYPI000001-PA	98466B1BD9BA79F1	973	superfamily	SSF63737	Leukotriene A4 hydrolase N-terminal domain	22	230	2.5e-51	T	26-Nov-2010	NULL	NULL
ACYPI000001-PA	98466B1BD9BA79F1	973	SignalPHMM	SignalP	signal-peptide	1	19	NA	?	26-Nov-2010	NULL	NULL
ACYPI000002-PA	3F9392061D16C1D4	590	HMMSmart	SM00642	Aamy	45	439	1.5e-117	T	26-Nov-2010	IPR006589	Glycosyl hydrolase, family 13, subfamily, catalytic domain	Molecular Function: catalytic activity (GO:0003824), Biological Process: carbohydrate metabolic process (GO:0005975), Molecular Function: cation binding (GO:0043169)
ACYPI000002-PA	3F9392061D16C1D4	590	HMMPfam	PF00128	Alpha-amylase	60	410	7.6e-85	T	26-Nov-2010	IPR006047	Glycosyl hydrolase, family 13, catalytic domain	Molecular Function: catalytic activity (GO:0003824), Biological Process: carbohydrate metabolic process (GO:0005975), Molecular Function: cation binding (GO:0043169)
ACYPI000002-PA	3F9392061D16C1D4	590	HMMPanther	PTHR10357:SF11	ALPHA-AMYLASE	31	581	3.6e-183	T	26-Nov-2010	NULL	NULL
ACYPI000002-PA	3F9392061D16C1D4	590	HMMPanther	PTHR10357	AMYLASE	31	581	3.6e-183	T	26-Nov-2010	NULL	NULL
ACYPI000002-PA	3F9392061D16C1D4	590	Gene3D	G3DSA:3.20.20.80	no description	212	493	1.2e-98	T	26-Nov-2010	IPR013781	Glycoside hydrolase, subgroup, catalytic core	Molecular Function: catalytic activity (GO:0003824), Biological Process: carbohydrate metabolic process (GO:0005975), Molecular Function: cation binding (GO:0043169)
ACYPI000002-PA	3F9392061D16C1D4	590	Gene3D	G3DSA:3.90.400.10	no description	137	211	1.9e-24	T	26-Nov-2010	NULL	NULL
ACYPI000002-PA	3F9392061D16C1D4	590	SignalPHMM	SignalP	signal-peptide	1	21	NA	?	26-Nov-2010	NULL	NULL
ACYPI000002-PA	3F9392061D16C1D4	590	superfamily	SSF51445	(Trans)glycosidases	33	497	6.2e-116	T	26-Nov-2010	IPR017853	Glycoside hydrolase, catalytic core
ACYPI000011-PA	444D97494FCC83C6	469	Gene3D	G3DSA:3.40.50.1820	no description	64	469	5.6e-110	T	26-Nov-2010	NULL	NULL
ACYPI000011-PA	444D97494FCC83C6	469	TMHMM	tmhmm	transmembrane_regions	10	30	NA	?	26-Nov-2010	NULL	NULL
ACYPI000011-PA	444D97494FCC83C6	469	HMMPanther	PTHR11802:SF6	SERINE CARBOXYPEPTIDASE CPVL/CARBOXYPEPTIDASE Y(YEAST)	46	469	5.9e-155	T	26-Nov-2010	NULL	NULL
ACYPI000011-PA	444D97494FCC83C6	469	HMMPanther	PTHR11802	SERINE PROTEASE FAMILY S10 SERINE CARBOXYPEPTIDASE	46	469	5.9e-155	T	26-Nov-2010	IPR001563	Peptidase S10, serine carboxypeptidase	Molecular Function: serine-type carboxypeptidase activity (GO:0004185), Biological Process: proteolysis (GO:0006508)
ACYPI000011-PA	444D97494FCC83C6	469	HMMPfam	PF00450	Peptidase_S10	65	465	3e-101	T	26-Nov-2010	IPR001563	Peptidase S10, serine carboxypeptidase	Molecular Function: serine-type carboxypeptidase activity (GO:0004185), Biological Process: proteolysis (GO:0006508)
ACYPI000011-PA	444D97494FCC83C6	469	superfamily	SSF53474	alpha/beta-Hydrolases	54	469	4e-102	T	26-Nov-2010	NULL	NULL
ACYPI000011-PA	444D97494FCC83C6	469	SignalPHMM	SignalP	signal-peptide	1	28	NA	?	26-Nov-2010	NULL	NULL
ACYPI000011-PA	444D97494FCC83C6	469	FPrintScan	PR00724	CRBOXYPTASEC	134	146	1.2e-21	T	26-Nov-2010	IPR001563	Peptidase S10, serine carboxypeptidase	Molecular Function: serine-type carboxypeptidase activity (GO:0004185), Biological Process: proteolysis (GO:0006508)
ACYPI000011-PA	444D97494FCC83C6	469	FPrintScan	PR00724	CRBOXYPTASEC	147	157	1.2e-21	T	26-Nov-2010	IPR001563	Peptidase S10, serine carboxypeptidase	Molecular Function: serine-type carboxypeptidase activity (GO:0004185), Biological Process: proteolysis (GO:0006508)
ACYPI000011-PA	444D97494FCC83C6	469	FPrintScan	PR00724	CRBOXYPTASEC	182	207	1.2e-21	T	26-Nov-2010	IPR001563	Peptidase S10, serine carboxypeptidase	Molecular Function: serine-type carboxypeptidase activity (GO:0004185), Biological Process: proteolysis (GO:0006508)
ACYPI000011-PA	444D97494FCC83C6	469	FPrintScan	PR00724	CRBOXYPTASEC	436	449	1.2e-21	T	26-Nov-2010	IPR001563	Peptidase S10, serine carboxypeptidase	Molecular Function: serine-type carboxypeptidase activity (GO:0004185), Biological Process: proteolysis (GO:0006508)
ACYPI000011-PA	444D97494FCC83C6	469	PatternScan	PS00131	CARBOXYPEPT_SER_SER	196	203	NA	T	26-Nov-2010	IPR018202	Peptidase S10, serine carboxypeptidase, active site	Molecular Function: serine-type carboxypeptidase activity (GO:0004185), Biological Process: proteolysis (GO:0006508)
ACYPI000011-PA	444D97494FCC83C6	469	PatternScan	PS00560	CARBOXYPEPT_SER_HIS	436	453	NA	T	26-Nov-2010	IPR018202	Peptidase S10, serine carboxypeptidase, active site	Molecular Function: serine-type carboxypeptidase activity (GO:0004185), Biological Process: proteolysis (GO:0006508)
ACYPI000012-PA	43E95ABC365AE3B5	334	HMMSmart	SM00645	Pept_C1	90	330	1.2e-36	T	26-Nov-2010	IPR000668	Peptidase C1A, papain C-terminal	Biological Process: proteolysis (GO:0006508), Molecular Function: cysteine-type peptidase activity (GO:0008234)
ACYPI000012-PA	43E95ABC365AE3B5	334	HMMPfam	PF00112	Peptidase_C1	92	327	4.3e-39	T	26-Nov-2010	IPR000668	Peptidase C1A, papain C-terminal	Biological Process: proteolysis (GO:0006508), Molecular Function: cysteine-type peptidase activity (GO:0008234)
ACYPI000012-PA	43E95ABC365AE3B5	334	superfamily	SSF54001	Cysteine proteinases	25	331	6e-53	T	26-Nov-2010	NULL	NULL
ACYPI000012-PA	43E95ABC365AE3B5	334	Gene3D	G3DSA:3.90.70.10	no description	74	331	4.4e-53	T	26-Nov-2010	NULL	NULL
ACYPI000012-PA	43E95ABC365AE3B5	334	SignalPHMM	SignalP	signal-peptide	1	23	NA	?	26-Nov-2010	NULL	NULL
ACYPI000012-PA	43E95ABC365AE3B5	334	HMMPanther	PTHR12411:SF16	CATHEPSIN B	16	331	9.2e-56	T	26-Nov-2010	IPR015643	Peptidase C1A, cathepsin B	Molecular Function: cysteine-type peptidase activity (GO:0008234)
ACYPI000012-PA	43E95ABC365AE3B5	334	HMMPanther	PTHR12411	CYSTEINE PROTEASE FAMILY C1-RELATED	16	331	9.2e-56	T	26-Nov-2010	IPR013128	Peptidase C1A, papain	Molecular Function: cysteine-type peptidase activity (GO:0008234)
ACYPI000016-PA	1970F248C8C637DD	402	HMMSmart	SM00271	DnaJ	5	60	8.5e-29	T	26-Nov-2010	IPR001623	Heat shock protein DnaJ, N-terminal	Molecular Function: heat shock protein binding (GO:0031072)
ACYPI000016-PA	1970F248C8C637DD	402	HMMPfam	PF01556	DnaJ_C	245	342	8.9e-26	T	26-Nov-2010	IPR002939	Chaperone DnaJ, C-terminal	Biological Process: protein folding (GO:0006457), Molecular Function: unfolded protein binding (GO:0051082)
ACYPI000016-PA	1970F248C8C637DD	402	HMMPfam	PF00226	DnaJ	6	65	1.4e-27	T	26-Nov-2010	IPR001623	Heat shock protein DnaJ, N-terminal	Molecular Function: heat shock protein binding (GO:0031072)
ACYPI000016-PA	1970F248C8C637DD	402	HMMPfam	PF00684	DnaJ_CXXCXGXG	129	208	2.6e-17	T	26-Nov-2010	IPR001305	Heat shock protein DnaJ, cysteine-rich domain	Biological Process: protein folding (GO:0006457), Molecular Function: heat shock protein binding (GO:0031072), Molecular Function: unfolded protein binding (GO:0051082)
ACYPI000016-PA	1970F248C8C637DD	402	superfamily	SSF46565	Chaperone J-domain	1	108	6.6e-31	T	26-Nov-2010	IPR001623	Heat shock protein DnaJ, N-terminal	Molecular Function: heat shock protein binding (GO:0031072)
ACYPI000016-PA	1970F248C8C637DD	402	superfamily	SSF49493	HSP40/DnaJ peptide-binding domain	113	257	1.4e-21	T	26-Nov-2010	IPR008971	HSP40/DnaJ peptide-binding	Biological Process: protein folding (GO:0006457), Molecular Function: unfolded protein binding (GO:0051082)
ACYPI000016-PA	1970F248C8C637DD	402	superfamily	SSF49493	HSP40/DnaJ peptide-binding domain	258	349	8.1e-20	T	26-Nov-2010	IPR008971	HSP40/DnaJ peptide-binding	Biological Process: protein folding (GO:0006457), Molecular Function: unfolded protein binding (GO:0051082)
ACYPI000016-PA	1970F248C8C637DD	402	superfamily	SSF57938	DnaJ/Hsp40 cysteine-rich domain	138	212	3.6e-19	T	26-Nov-2010	IPR001305	Heat shock protein DnaJ, cysteine-rich domain	Biological Process: protein folding (GO:0006457), Molecular Function: heat shock protein binding (GO:0031072), Molecular Function: unfolded protein binding (GO:0051082)
ACYPI000016-PA	1970F248C8C637DD	402	Gene3D	G3DSA:1.10.287.110	no description	2	96	4.3e-31	T	26-Nov-2010	IPR001623	Heat shock protein DnaJ, N-terminal	Molecular Function: heat shock protein binding (GO:0031072)
ACYPI000016-PA	1970F248C8C637DD	402	Gene3D	G3DSA:2.60.260.20	no description	209	255	5.7e-25	T	26-Nov-2010	NULL	NULL
ACYPI000016-PA	1970F248C8C637DD	402	Gene3D	G3DSA:2.10.230.10	no description	143	208	2e-15	T	26-Nov-2010	IPR001305	Heat shock protein DnaJ, cysteine-rich domain	Biological Process: protein folding (GO:0006457), Molecular Function: heat shock protein binding (GO:0031072), Molecular Function: unfolded protein binding (GO:0051082)
ACYPI000016-PA	1970F248C8C637DD	402	Gene3D	G3DSA:2.60.260.20	no description	256	349	1.2e-21	T	26-Nov-2010	NULL	NULL
ACYPI000016-PA	1970F248C8C637DD	402	HMMPanther	PTHR11821:SF72	HSP40, SUBFAMILY A, MEMBERS 1,2,4	1	339	1.1e-194	T	26-Nov-2010	NULL	NULL
ACYPI000016-PA	1970F248C8C637DD	402	HMMPanther	PTHR11821	DNAJ/HSP40	1	339	1.1e-194	T	26-Nov-2010	IPR015609	Molecular chaperone, heat shock protein, Hsp40, DnaJ
ACYPI000016-PA	1970F248C8C637DD	402	ProfileScan	PS50076	DNAJ_2	6	68	22.685	T	26-Nov-2010	IPR001623	Heat shock protein DnaJ, N-terminal	Molecular Function: heat shock protein binding (GO:0031072)
ACYPI000016-PA	1970F248C8C637DD	402	ProfileScan	PS51188	ZF_CR	129	213	24.281	T	26-Nov-2010	IPR001305	Heat shock protein DnaJ, cysteine-rich domain	Biological Process: protein folding (GO:0006457), Molecular Function: heat shock protein binding (GO:0031072), Molecular Function: unfolded protein binding (GO:0051082)
ACYPI000016-PA	1970F248C8C637DD	402	FPrintScan	PR00625	DNAJPROTEIN	17	36	2.2e-50	T	26-Nov-2010	IPR003095	Heat shock protein DnaJ	Biological Process: protein folding (GO:0006457), Molecular Function: heat shock protein binding (GO:0031072), Molecular Function: unfolded protein binding (GO:0051082)
ACYPI000016-PA	1970F248C8C637DD	402	FPrintScan	PR00625	DNAJPROTEIN	45	65	2.2e-50	T	26-Nov-2010	IPR003095	Heat shock protein DnaJ	Biological Process: protein folding (GO:0006457), Molecular Function: heat shock protein binding (GO:0031072), Molecular Function: unfolded protein binding (GO:0051082)
ACYPI000016-PA	1970F248C8C637DD	402	FPrintScan	PR00625	DNAJPROTEIN	134	153	2.2e-50	T	26-Nov-2010	IPR003095	Heat shock protein DnaJ	Biological Process: protein folding (GO:0006457), Molecular Function: heat shock protein binding (GO:0031072), Molecular Function: unfolded protein binding (GO:0051082)
ACYPI000016-PA	1970F248C8C637DD	402	FPrintScan	PR00625	DNAJPROTEIN	158	168	2.2e-50	T	26-Nov-2010	IPR003095	Heat shock protein DnaJ	Biological Process: protein folding (GO:0006457), Molecular Function: heat shock protein binding (GO:0031072), Molecular Function: unfolded protein binding (GO:0051082)
ACYPI000016-PA	1970F248C8C637DD	402	FPrintScan	PR00625	DNAJPROTEIN	177	195	2.2e-50	T	26-Nov-2010	IPR003095	Heat shock protein DnaJ	Biological Process: protein folding (GO:0006457), Molecular Function: heat shock protein binding (GO:0031072), Molecular Function: unfolded protein binding (GO:0051082)
ACYPI000016-PA	1970F248C8C637DD	402	FPrintScan	PR00625	DNAJPROTEIN	199	214	2.2e-50	T	26-Nov-2010	IPR003095	Heat shock protein DnaJ	Biological Process: protein folding (GO:0006457), Molecular Function: heat shock protein binding (GO:0031072), Molecular Function: unfolded protein binding (GO:0051082)
ACYPI000016-PA	1970F248C8C637DD	402	FPrintScan	PR00625	DNAJPROTEIN	218	234	2.2e-50	T	26-Nov-2010	IPR003095	Heat shock protein DnaJ	Biological Process: protein folding (GO:0006457), Molecular Function: heat shock protein binding (GO:0031072), Molecular Function: unfolded protein binding (GO:0051082)
ACYPI000016-PA	1970F248C8C637DD	402	FPrintScan	PR00625	DNAJPROTEIN	263	280	2.2e-50	T	26-Nov-2010	IPR003095	Heat shock protein DnaJ	Biological Process: protein folding (GO:0006457), Molecular Function: heat shock protein binding (GO:0031072), Molecular Function: unfolded protein binding (GO:0051082)
ACYPI000016-PA	1970F248C8C637DD	402	HAMAP	MF_01152	DnaJ	3	397	27.090	T	26-Nov-2010	IPR012724	Chaperone DnaJ	Molecular Function: ATP binding (GO:0005524), Biological Process: protein folding (GO:0006457), Biological Process: response to heat (GO:0009408), Molecular Function: unfolded protein binding (GO:0051082)
ACYPI000023-PA	1EE5F6BFA2064D69	215	superfamily	SSF48371	ARM repeat	1	128	6.7e-43	T	26-Nov-2010	IPR016024	Armadillo-type fold	Molecular Function: binding (GO:0005488)
ACYPI000023-PA	1EE5F6BFA2064D69	215	superfamily	SSF46785	Winged helix DNA-binding domain	129	213	1.9e-27	T	26-Nov-2010	NULL	NULL
ACYPI000023-PA	1EE5F6BFA2064D69	215	HMMPanther	PTHR13022	EUKARYOTIC TRANSLATION INITIATION FACTOR 3 SUBUNIT 11	1	215	1e-68	T	26-Nov-2010	IPR009374	Translation initiation factor 3, subunit 12, eukaryotic	Molecular Function: translation initiation factor activity (GO:0003743), Cellular Component: nucleus (GO:0005634), Biological Process: translational initiation (GO:0006413)
ACYPI000023-PA	1EE5F6BFA2064D69	215	Gene3D	G3DSA:1.25.40.250	no description	1	116	1.5e-43	T	26-Nov-2010	IPR016020	Translation initiation factor 3, subunit 12, N-terminal, eukaryotic	Molecular Function: translation initiation factor activity (GO:0003743), Cellular Component: eukaryotic translation initiation factor 3 complex (GO:0005852), Biological Process: regulation of translational initiation (GO:0006446), Molecular Function: ribosome binding (GO:0043022)
ACYPI000023-PA	1EE5F6BFA2064D69	215	Gene3D	G3DSA:1.10.10.10	no description	122	214	1.2e-33	T	26-Nov-2010	IPR011991	Winged helix-turn-helix transcription repressor DNA-binding
ACYPI000023-PA	1EE5F6BFA2064D69	215	HMMPfam	PF10075	PCI_Csn8	61	196	2.6e-28	T	26-Nov-2010	IPR019280	COP9 signalosome, subunit CSN8
ACYPI000031-PA	AA83016853437636	136	superfamily	SSF55315	L30e-like	6	134	3.1e-25	T	26-Nov-2010	NULL	NULL
ACYPI000031-PA	AA83016853437636	136	HMMPanther	PTHR11843	40S RIBOSOMAL PROTEIN S12	4	134	1.1e-45	T	26-Nov-2010	IPR000530	Ribosomal protein S12e	Molecular Function: structural constituent of ribosome (GO:0003735), Cellular Component: intracellular (GO:0005622), Cellular Component: ribosome (GO:0005840), Biological Process: translation (GO:0006412)
ACYPI000031-PA	AA83016853437636	136	Gene3D	G3DSA:3.30.1330.30	no description	18	132	6.6e-25	T	26-Nov-2010	NULL	NULL
ACYPI000031-PA	AA83016853437636	136	HMMPfam	PF01248	Ribosomal_L7Ae	20	112	1.3e-24	T	26-Nov-2010	IPR004038	Ribosomal protein L7Ae/L30e/S12e/Gadd45
ACYPI000031-PA	AA83016853437636	136	FPrintScan	PR00972	RIBSOMALS12E	23	36	1.7e-22	T	26-Nov-2010	IPR000530	Ribosomal protein S12e	Molecular Function: structural constituent of ribosome (GO:0003735), Cellular Component: intracellular (GO:0005622), Cellular Component: ribosome (GO:0005840), Biological Process: translation (GO:0006412)
ACYPI000031-PA	AA83016853437636	136	FPrintScan	PR00972	RIBSOMALS12E	37	53	1.7e-22	T	26-Nov-2010	IPR000530	Ribosomal protein S12e	Molecular Function: structural constituent of ribosome (GO:0003735), Cellular Component: intracellular (GO:0005622), Cellular Component: ribosome (GO:0005840), Biological Process: translation (GO:0006412)
ACYPI000031-PA	AA83016853437636	136	FPrintScan	PR00972	RIBSOMALS12E	78	99	1.7e-22	T	26-Nov-2010	IPR000530	Ribosomal protein S12e	Molecular Function: structural constituent of ribosome (GO:0003735), Cellular Component: intracellular (GO:0005622), Cellular Component: ribosome (GO:0005840), Biological Process: translation (GO:0006412)
ACYPI000031-PA	AA83016853437636	136	FPrintScan	PR00972	RIBSOMALS12E	103	116	1.7e-22	T	26-Nov-2010	IPR000530	Ribosomal protein S12e	Molecular Function: structural constituent of ribosome (GO:0003735), Cellular Component: intracellular (GO:0005622), Cellular Component: ribosome (GO:0005840), Biological Process: translation (GO:0006412)
ACYPI000039-PA	89756B3D772F3C28	115	PatternScan	PS00709	RIBOSOMAL_L30E_1	24	48	NA	T	26-Nov-2010	IPR022991	Ribosomal protein L30e, conserved site
ACYPI000039-PA	89756B3D772F3C28	115	PatternScan	PS00993	RIBOSOMAL_L30E_2	80	100	NA	T	26-Nov-2010	IPR022991	Ribosomal protein L30e, conserved site
ACYPI000039-PA	89756B3D772F3C28	115	HMMPanther	PTHR11449:SF1	60S RIBOSOMAL PROTEIN L30	31	115	6.1e-54	T	26-Nov-2010	NULL	NULL
ACYPI000039-PA	89756B3D772F3C28	115	HMMPanther	PTHR11449	RIBOSOMAL PROTEIN L30	31	115	6.1e-54	T	26-Nov-2010	IPR000231	Ribosomal protein L30e	Molecular Function: structural constituent of ribosome (GO:0003735), Cellular Component: intracellular (GO:0005622), Cellular Component: ribosome (GO:0005840), Biological Process: translation (GO:0006412)
ACYPI000039-PA	89756B3D772F3C28	115	HAMAP	MF_00481	Ribosomal_L30e	12	109	22.141	T	26-Nov-2010	IPR000231	Ribosomal protein L30e	Molecular Function: structural constituent of ribosome (GO:0003735), Cellular Component: intracellular (GO:0005622), Cellular Component: ribosome (GO:0005840), Biological Process: translation (GO:0006412)
ACYPI000039-PA	89756B3D772F3C28	115	HMMPfam	PF01248	Ribosomal_L7Ae	13	105	1.2e-23	T	26-Nov-2010	IPR004038	Ribosomal protein L7Ae/L30e/S12e/Gadd45
ACYPI000039-PA	89756B3D772F3C28	115	superfamily	SSF55315	L30e-like	12	108	2e-30	T	26-Nov-2010	NULL	NULL
ACYPI000039-PA	89756B3D772F3C28	115	Gene3D	G3DSA:3.30.1330.30	no description	12	109	6.2e-45	T	26-Nov-2010	NULL	NULL
ACYPI000040-PA	6AC67D726CAD4CA3	111	HMMPfam	PF00428	Ribosomal_60s	16	110	4.8e-28	T	26-Nov-2010	IPR001813	Ribosomal protein 60S	Molecular Function: structural constituent of ribosome (GO:0003735), Cellular Component: intracellular (GO:0005622), Cellular Component: ribosome (GO:0005840), Biological Process: translational elongation (GO:0006414)
ACYPI000040-PA	6AC67D726CAD4CA3	111	HMMPanther	PTHR21141:SF5	60S ACIDIC RIBOSOMAL PROTEIN P2	1	109	3.3e-50	T	26-Nov-2010	NULL	NULL
ACYPI000040-PA	6AC67D726CAD4CA3	111	HMMPanther	PTHR21141	60S ACIDIC RIBOSOMAL PROTEIN FAMILY MEMBER	1	109	3.3e-50	T	26-Nov-2010	NULL	NULL
ACYPI000058-PA	EE666849B0561C35	148	Gene3D	G3DSA:3.40.20.10	no description	1	145	1e-43	T	26-Nov-2010	NULL	NULL
ACYPI000058-PA	EE666849B0561C35	148	HMMPanther	PTHR11913:SF12	COFILIN-RELATED	11	147	3.8e-47	T	26-Nov-2010	NULL	NULL
ACYPI000058-PA	EE666849B0561C35	148	HMMPanther	PTHR11913	COFILIN-RELATED	11	147	3.8e-47	T	26-Nov-2010	NULL	NULL
ACYPI000058-PA	EE666849B0561C35	148	ProfileScan	PS51263	ADF_H	4	143	33.578	T	26-Nov-2010	IPR002108	Actin-binding, cofilin/tropomyosin type	Molecular Function: actin binding (GO:0003779), Cellular Component: intracellular (GO:0005622)
ACYPI000058-PA	EE666849B0561C35	148	HMMSmart	SM00102	ADF	9	143	2.8e-45	T	26-Nov-2010	IPR002108	Actin-binding, cofilin/tropomyosin type	Molecular Function: actin binding (GO:0003779), Cellular Component: intracellular (GO:0005622)
ACYPI000058-PA	EE666849B0561C35	148	HMMPfam	PF00241	Cofilin_ADF	10	142	1.9e-40	T	26-Nov-2010	IPR002108	Actin-binding, cofilin/tropomyosin type	Molecular Function: actin binding (GO:0003779), Cellular Component: intracellular (GO:0005622)
ACYPI000058-PA	EE666849B0561C35	148	superfamily	SSF55753	Actin depolymerizing proteins	1	144	1e-37	T	26-Nov-2010	NULL	NULL
ACYPI000061-PA	FB31E23CF8C3BD83	521	superfamily	SSF52540	P-loop containing nucleoside triphosphate hydrolases	126	406	2.5e-100	T	26-Nov-2010	NULL	NULL
ACYPI000061-PA	FB31E23CF8C3BD83	521	superfamily	SSF47917	C-terminal domain of alpha and beta subunits of F1 ATP synthase	402	519	3.2e-53	T	26-Nov-2010	IPR000793	ATPase, F1/V1/A1 complex, alpha/beta subunit, C-terminal	Biological Process: ATP synthesis coupled proton transport (GO:0015986), Molecular Function: hydrolase activity, acting on acid anhydrides, catalyzing transmembrane movement of substances (GO:0016820), Cellular Component: proton-transporting two-sector ATPase complex, catalytic domain (GO:0033178)
ACYPI000061-PA	FB31E23CF8C3BD83	521	superfamily	SSF50615	N-terminal domain of alpha and beta subunits of F1 ATP synthase	45	125	2.8e-29	T	26-Nov-2010	IPR018118	ATPase, F1/A1 complex, alpha/beta subunit, N-terminal	Biological Process: proton transport (GO:0015992), Cellular Component: proton-transporting two-sector ATPase complex (GO:0016469), Biological Process: ATP metabolic process (GO:0046034), Molecular Function: hydrogen ion transporting ATP synthase activity, rotational mechanism (GO:0046933), Molecular Function: proton-transporting ATPase activity, rotational mechanism (GO:0046961)
ACYPI000061-PA	FB31E23CF8C3BD83	521	HMMPfam	PF00006	ATP-synt_ab	179	399	2.2e-63	T	26-Nov-2010	IPR000194	ATPase, alpha/beta subunit, nucleotide-binding domain	Molecular Function: ATP binding (GO:0005524)
ACYPI000061-PA	FB31E23CF8C3BD83	521	HMMPfam	PF00306	ATP-synt_ab_C	413	515	6.5e-26	T	26-Nov-2010	IPR000793	ATPase, F1/V1/A1 complex, alpha/beta subunit, C-terminal	Biological Process: ATP synthesis coupled proton transport (GO:0015986), Molecular Function: hydrolase activity, acting on acid anhydrides, catalyzing transmembrane movement of substances (GO:0016820), Cellular Component: proton-transporting two-sector ATPase complex, catalytic domain (GO:0033178)
ACYPI000061-PA	FB31E23CF8C3BD83	521	HMMPfam	PF02874	ATP-synt_ab_N	57	123	5.1e-23	T	26-Nov-2010	IPR004100	ATPase, F1/V1/A1 complex, alpha/beta subunit, N-terminal	Biological Process: proton transport (GO:0015992), Cellular Component: proton-transporting two-sector ATPase complex (GO:0016469), Biological Process: ATP metabolic process (GO:0046034), Molecular Function: hydrogen ion transporting ATP synthase activity, rotational mechanism (GO:0046933), Molecular Function: proton-transporting ATPase activity, rotational mechanism (GO:0046961)
ACYPI000061-PA	FB31E23CF8C3BD83	521	HMMTigr	TIGR01039	atpD: ATP synthase F1, beta subunit	53	517	4e-298	T	26-Nov-2010	IPR005722	ATPase, F1 complex, beta subunit	Molecular Function: hydrogen-exporting ATPase activity, phosphorylative mechanism (GO:0008553), Biological Process: ATP synthesis coupled proton transport (GO:0015986), Cellular Component: proton-transporting ATP synthase complex, catalytic core F(1) (GO:0045261), Molecular Function: hydrogen ion transporting ATP synthase activity, rotational mechanism (GO:0046933)
ACYPI000061-PA	FB31E23CF8C3BD83	521	HMMPanther	PTHR15184:SF8	ATP SYNTHASE BETA SUBUNIT	32	431	1.3e-286	T	26-Nov-2010	IPR005722	ATPase, F1 complex, beta subunit	Molecular Function: hydrogen-exporting ATPase activity, phosphorylative mechanism (GO:0008553), Biological Process: ATP synthesis coupled proton transport (GO:0015986), Cellular Component: proton-transporting ATP synthase complex, catalytic core F(1) (GO:0045261), Molecular Function: hydrogen ion transporting ATP synthase activity, rotational mechanism (GO:0046933)
ACYPI000061-PA	FB31E23CF8C3BD83	521	HMMPanther	PTHR15184	ATP SYNTHASE	32	431	1.3e-286	T	26-Nov-2010	NULL	NULL
ACYPI000061-PA	FB31E23CF8C3BD83	521	HMMSmart	SM00382	AAA	192	376	6.8e-06	T	26-Nov-2010	IPR003593	ATPase, AAA+ type, core	Molecular Function: nucleotide binding (GO:0000166), Molecular Function: nucleoside-triphosphatase activity (GO:0017111)
ACYPI000061-PA	FB31E23CF8C3BD83	521	PatternScan	PS00152	ATPASE_ALPHA_BETA	390	399	NA	T	26-Nov-2010	IPR020003	ATPase, alpha/beta subunit, nucleotide-binding domain, active site	Molecular Function: ATP binding (GO:0005524)
ACYPI000061-PA	FB31E23CF8C3BD83	521	Gene3D	G3DSA:2.40.10.170	no description	49	125	1.5e-32	T	26-Nov-2010	NULL	NULL
ACYPI000061-PA	FB31E23CF8C3BD83	521	Gene3D	G3DSA:3.40.50.300	no description	127	401	1e-103	T	26-Nov-2010	NULL	NULL
ACYPI000061-PA	FB31E23CF8C3BD83	521	Gene3D	G3DSA:1.10.1140.10	no description	402	520	2.8e-56	T	26-Nov-2010	NULL	NULL
ACYPI000061-PA	FB31E23CF8C3BD83	521	HAMAP	MF_01347	ATP_synth_beta_bact	52	517	57.695	T	26-Nov-2010	IPR005722	ATPase, F1 complex, beta subunit	Molecular Function: hydrogen-exporting ATPase activity, phosphorylative mechanism (GO:0008553), Biological Process: ATP synthesis coupled proton transport (GO:0015986), Cellular Component: proton-transporting ATP synthase complex, catalytic core F(1) (GO:0045261), Molecular Function: hydrogen ion transporting ATP synthase activity, rotational mechanism (GO:0046933)
ACYPI000064-PA	BDAF13C191BB1BBC	376	PatternScan	PS00406	ACTINS_1	54	64	NA	T	26-Nov-2010	IPR004001	Actin, conserved site	Molecular Function: ATP binding (GO:0005524)
ACYPI000064-PA	BDAF13C191BB1BBC	376	PatternScan	PS00432	ACTINS_2	357	365	NA	T	26-Nov-2010	IPR004001	Actin, conserved site	Molecular Function: ATP binding (GO:0005524)
ACYPI000064-PA	BDAF13C191BB1BBC	376	PatternScan	PS01132	ACTINS_ACT_LIKE	105	117	NA	T	26-Nov-2010	IPR020902	Actin/actin-like conserved site
ACYPI000064-PA	BDAF13C191BB1BBC	376	HMMPfam	PF00022	Actin	4	376	2.1e-161	T	26-Nov-2010	IPR004000	Actin-like	Molecular Function: protein binding (GO:0005515)
ACYPI000064-PA	BDAF13C191BB1BBC	376	HMMSmart	SM00268	ACTIN	6	376	7.2e-243	T	26-Nov-2010	IPR004000	Actin-like	Molecular Function: protein binding (GO:0005515)
ACYPI000064-PA	BDAF13C191BB1BBC	376	superfamily	SSF53067	Actin-like ATPase domain	148	376	4.5e-106	T	26-Nov-2010	NULL	NULL
ACYPI000064-PA	BDAF13C191BB1BBC	376	superfamily	SSF53067	Actin-like ATPase domain	4	154	9.5e-67	T	26-Nov-2010	NULL	NULL
ACYPI000064-PA	BDAF13C191BB1BBC	376	HMMPanther	PTHR11937	ACTIN	30	376	1.5e-298	T	26-Nov-2010	IPR004000	Actin-like	Molecular Function: protein binding (GO:0005515)
ACYPI000064-PA	BDAF13C191BB1BBC	376	FPrintScan	PR00190	ACTIN	27	36	1.4e-58	T	26-Nov-2010	IPR004000	Actin-like	Molecular Function: protein binding (GO:0005515)
ACYPI000064-PA	BDAF13C191BB1BBC	376	FPrintScan	PR00190	ACTIN	50	61	1.4e-58	T	26-Nov-2010	IPR004000	Actin-like	Molecular Function: protein binding (GO:0005515)
ACYPI000064-PA	BDAF13C191BB1BBC	376	FPrintScan	PR00190	ACTIN	62	84	1.4e-58	T	26-Nov-2010	IPR004000	Actin-like	Molecular Function: protein binding (GO:0005515)
ACYPI000064-PA	BDAF13C191BB1BBC	376	FPrintScan	PR00190	ACTIN	116	129	1.4e-58	T	26-Nov-2010	IPR004000	Actin-like	Molecular Function: protein binding (GO:0005515)
ACYPI000064-PA	BDAF13C191BB1BBC	376	FPrintScan	PR00190	ACTIN	141	160	1.4e-58	T	26-Nov-2010	IPR004000	Actin-like	Molecular Function: protein binding (GO:0005515)
ACYPI000064-PA	BDAF13C191BB1BBC	376	FPrintScan	PR00190	ACTIN	237	253	1.4e-58	T	26-Nov-2010	IPR004000	Actin-like	Molecular Function: protein binding (GO:0005515)
ACYPI000064-PA	BDAF13C191BB1BBC	376	Gene3D	G3DSA:2.30.36.70	no description	36	69	4.2e-23	T	26-Nov-2010	NULL	NULL
ACYPI000064-PA	BDAF13C191BB1BBC	376	Gene3D	G3DSA:3.30.420.40	no description	270	349	1e-62	T	26-Nov-2010	NULL	NULL
ACYPI000064-PA	BDAF13C191BB1BBC	376	Gene3D	G3DSA:3.90.640.10	no description	183	268	6.5e-40	T	26-Nov-2010	NULL	NULL
ACYPI000071-PA	06E57E5A2149C6E4	150	HMMPIR	PIRSF002144	Ribosomal protein, S19p/S19a/S15e/organellar S19 types	1	150	8e-68	T	26-Nov-2010	IPR002222	Ribosomal protein S19/S15	Molecular Function: structural constituent of ribosome (GO:0003735), Cellular Component: intracellular (GO:0005622), Cellular Component: ribosome (GO:0005840), Biological Process: translation (GO:0006412)
ACYPI000071-PA	06E57E5A2149C6E4	150	HMMTigr	TIGR01025	rpsS_arch: ribosomal protein S19	15	150	3.6e-82	T	26-Nov-2010	IPR005713	Ribosomal protein S15, eukaryotic/archaeal	Molecular Function: structural constituent of ribosome (GO:0003735), Biological Process: translation (GO:0006412), Cellular Component: small ribosomal subunit (GO:0015935)
ACYPI000071-PA	06E57E5A2149C6E4	150	FPrintScan	PR00975	RIBOSOMALS19	83	102	3.4e-15	T	26-Nov-2010	IPR002222	Ribosomal protein S19/S15	Molecular Function: structural constituent of ribosome (GO:0003735), Cellular Component: intracellular (GO:0005622), Cellular Component: ribosome (GO:0005840), Biological Process: translation (GO:0006412)
ACYPI000071-PA	06E57E5A2149C6E4	150	FPrintScan	PR00975	RIBOSOMALS19	103	115	3.4e-15	T	26-Nov-2010	IPR002222	Ribosomal protein S19/S15	Molecular Function: structural constituent of ribosome (GO:0003735), Cellular Component: intracellular (GO:0005622), Cellular Component: ribosome (GO:0005840), Biological Process: translation (GO:0006412)
ACYPI000071-PA	06E57E5A2149C6E4	150	FPrintScan	PR00975	RIBOSOMALS19	115	130	3.4e-15	T	26-Nov-2010	IPR002222	Ribosomal protein S19/S15	Molecular Function: structural constituent of ribosome (GO:0003735), Cellular Component: intracellular (GO:0005622), Cellular Component: ribosome (GO:0005840), Biological Process: translation (GO:0006412)
ACYPI000071-PA	06E57E5A2149C6E4	150	Gene3D	G3DSA:3.30.860.10	no description	56	137	3.6e-34	T	26-Nov-2010	IPR002222	Ribosomal protein S19/S15	Molecular Function: structural constituent of ribosome (GO:0003735), Cellular Component: intracellular (GO:0005622), Cellular Component: ribosome (GO:0005840), Biological Process: translation (GO:0006412)
ACYPI000071-PA	06E57E5A2149C6E4	150	PatternScan	PS00323	RIBOSOMAL_S19	103	127	NA	T	26-Nov-2010	IPR020934	Ribosomal protein S19 conserved site	Molecular Function: RNA binding (GO:0003723)
ACYPI000071-PA	06E57E5A2149C6E4	150	HMMPanther	PTHR11880:SF2	40S RIBOSOMAL PROTEIN S15	1	150	6.7e-102	T	26-Nov-2010	IPR005713	Ribosomal protein S15, eukaryotic/archaeal	Molecular Function: structural constituent of ribosome (GO:0003735), Biological Process: translation (GO:0006412), Cellular Component: small ribosomal subunit (GO:0015935)
ACYPI000071-PA	06E57E5A2149C6E4	150	HMMPanther	PTHR11880	RIBOSOMAL PROTEIN S19P FAMILY MEMBER	1	150	6.7e-102	T	26-Nov-2010	IPR002222	Ribosomal protein S19/S15	Molecular Function: structural constituent of ribosome (GO:0003735), Cellular Component: intracellular (GO:0005622), Cellular Component: ribosome (GO:0005840), Biological Process: translation (GO:0006412)
ACYPI000071-PA	06E57E5A2149C6E4	150	HMMPfam	PF00203	Ribosomal_S19	53	133	1.9e-32	T	26-Nov-2010	IPR002222	Ribosomal protein S19/S15	Molecular Function: structural constituent of ribosome (GO:0003735), Cellular Component: intracellular (GO:0005622), Cellular Component: ribosome (GO:0005840), Biological Process: translation (GO:0006412)
ACYPI000071-PA	06E57E5A2149C6E4	150	superfamily	SSF54570	Ribosomal protein S19	52	135	5.5e-30	T	26-Nov-2010	IPR002222	Ribosomal protein S19/S15	Molecular Function: structural constituent of ribosome (GO:0003735), Cellular Component: intracellular (GO:0005622), Cellular Component: ribosome (GO:0005840), Biological Process: translation (GO:0006412)
ACYPI000079-PA	E3D5A5B9F8F3358A	314	HMMPfam	PF00466	Ribosomal_L10	6	105	1.8e-22	T	26-Nov-2010	IPR001790	Ribosomal protein L10/acidic P0	Cellular Component: intracellular (GO:0005622), Biological Process: ribosome biogenesis (GO:0042254)
ACYPI000079-PA	E3D5A5B9F8F3358A	314	HMMPfam	PF00428	Ribosomal_60s	231	313	3.7e-18	T	26-Nov-2010	IPR001813	Ribosomal protein 60S	Molecular Function: structural constituent of ribosome (GO:0003735), Cellular Component: intracellular (GO:0005622), Cellular Component: ribosome (GO:0005840), Biological Process: translational elongation (GO:0006414)
ACYPI000079-PA	E3D5A5B9F8F3358A	314	HMMPanther	PTHR21141:SF3	60S ACIDIC RIBOSOMAL PROTEIN P0	3	312	1.1e-168	T	26-Nov-2010	NULL	NULL
ACYPI000079-PA	E3D5A5B9F8F3358A	314	HMMPanther	PTHR21141	60S ACIDIC RIBOSOMAL PROTEIN FAMILY MEMBER	3	312	1.1e-168	T	26-Nov-2010	NULL	NULL
ACYPI000081-PA	F7C640151683E017	152	HMMPanther	PTHR10871:SF2	40S RIBOSOMAL PROTEIN S18	1	152	7.5e-116	T	26-Nov-2010	NULL	NULL
ACYPI000081-PA	F7C640151683E017	152	HMMPanther	PTHR10871	30S/40S RIBOSOMAL PROTEIN	1	152	7.5e-116	T	26-Nov-2010	NULL	NULL
ACYPI000081-PA	F7C640151683E017	152	HMMPIR	PIRSF002134	Ribosomal protein, S13p/S13a/S18e/organellar S13 types	10	152	2.5e-61	T	26-Nov-2010	IPR001892	Ribosomal protein S13	Molecular Function: RNA binding (GO:0003723), Molecular Function: structural constituent of ribosome (GO:0003735), Cellular Component: intracellular (GO:0005622), Cellular Component: ribosome (GO:0005840), Biological Process: translation (GO:0006412)
ACYPI000081-PA	F7C640151683E017	152	superfamily	SSF46946	S13-like H2TH domain	13	152	7e-38	T	26-Nov-2010	IPR010979	Ribosomal protein S13-like, H2TH	Molecular Function: nucleic acid binding (GO:0003676)
ACYPI000081-PA	F7C640151683E017	152	ProfileScan	PS50159	RIBOSOMAL_S13_2	15	145	33.750	T	26-Nov-2010	IPR001892	Ribosomal protein S13	Molecular Function: RNA binding (GO:0003723), Molecular Function: structural constituent of ribosome (GO:0003735), Cellular Component: intracellular (GO:0005622), Cellular Component: ribosome (GO:0005840), Biological Process: translation (GO:0006412)
ACYPI000081-PA	F7C640151683E017	152	PatternScan	PS00646	RIBOSOMAL_S13_1	121	134	NA	T	26-Nov-2010	IPR018269	Ribosomal protein S13, conserved site	Molecular Function: RNA binding (GO:0003723), Molecular Function: structural constituent of ribosome (GO:0003735), Cellular Component: intracellular (GO:0005622), Cellular Component: ribosome (GO:0005840), Biological Process: translation (GO:0006412)
ACYPI000081-PA	F7C640151683E017	152	Gene3D	G3DSA:1.10.8.50	no description	13	76	5.8e-19	T	26-Nov-2010	NULL	NULL
ACYPI000081-PA	F7C640151683E017	152	Gene3D	G3DSA:4.10.910.10	no description	106	152	2.3e-19	T	26-Nov-2010	NULL	NULL
ACYPI000081-PA	F7C640151683E017	152	HMMPfam	PF00416	Ribosomal_S13	14	142	2.7e-40	T	26-Nov-2010	IPR001892	Ribosomal protein S13	Molecular Function: RNA binding (GO:0003723), Molecular Function: structural constituent of ribosome (GO:0003735), Cellular Component: intracellular (GO:0005622), Cellular Component: ribosome (GO:0005840), Biological Process: translation (GO:0006412)
ACYPI000088-PA	7872BC155A3CC48D	241	FPrintScan	PR00081	GDHRDH	9	26	6.3e-33	T	26-Nov-2010	IPR002347	Glucose/ribitol dehydrogenase	Biological Process: metabolic process (GO:0008152), Molecular Function: oxidoreductase activity (GO:0016491), Biological Process: oxidation reduction (GO:0055114)
ACYPI000088-PA	7872BC155A3CC48D	241	FPrintScan	PR00081	GDHRDH	72	83	6.3e-33	T	26-Nov-2010	IPR002347	Glucose/ribitol dehydrogenase	Biological Process: metabolic process (GO:0008152), Molecular Function: oxidoreductase activity (GO:0016491), Biological Process: oxidation reduction (GO:0055114)
ACYPI000088-PA	7872BC155A3CC48D	241	FPrintScan	PR00081	GDHRDH	120	136	6.3e-33	T	26-Nov-2010	IPR002347	Glucose/ribitol dehydrogenase	Biological Process: metabolic process (GO:0008152), Molecular Function: oxidoreductase activity (GO:0016491), Biological Process: oxidation reduction (GO:0055114)
ACYPI000088-PA	7872BC155A3CC48D	241	FPrintScan	PR00081	GDHRDH	146	165	6.3e-33	T	26-Nov-2010	IPR002347	Glucose/ribitol dehydrogenase	Biological Process: metabolic process (GO:0008152), Molecular Function: oxidoreductase activity (GO:0016491), Biological Process: oxidation reduction (GO:0055114)
ACYPI000088-PA	7872BC155A3CC48D	241	FPrintScan	PR00081	GDHRDH	167	184	6.3e-33	T	26-Nov-2010	IPR002347	Glucose/ribitol dehydrogenase	Biological Process: metabolic process (GO:0008152), Molecular Function: oxidoreductase activity (GO:0016491), Biological Process: oxidation reduction (GO:0055114)
ACYPI000088-PA	7872BC155A3CC48D	241	FPrintScan	PR00081	GDHRDH	202	222	6.3e-33	T	26-Nov-2010	IPR002347	Glucose/ribitol dehydrogenase	Biological Process: metabolic process (GO:0008152), Molecular Function: oxidoreductase activity (GO:0016491), Biological Process: oxidation reduction (GO:0055114)
ACYPI000088-PA	7872BC155A3CC48D	241	FPrintScan	PR00080	SDRFAMILY	72	83	1.1e-11	T	26-Nov-2010	IPR002198	Short-chain dehydrogenase/reductase SDR	Biological Process: metabolic process (GO:0008152), Molecular Function: oxidoreductase activity (GO:0016491)
ACYPI000088-PA	7872BC155A3CC48D	241	FPrintScan	PR00080	SDRFAMILY	126	134	1.1e-11	T	26-Nov-2010	IPR002198	Short-chain dehydrogenase/reductase SDR	Biological Process: metabolic process (GO:0008152), Molecular Function: oxidoreductase activity (GO:0016491)
ACYPI000088-PA	7872BC155A3CC48D	241	FPrintScan	PR00080	SDRFAMILY	146	165	1.1e-11	T	26-Nov-2010	IPR002198	Short-chain dehydrogenase/reductase SDR	Biological Process: metabolic process (GO:0008152), Molecular Function: oxidoreductase activity (GO:0016491)
ACYPI000088-PA	7872BC155A3CC48D	241	PatternScan	PS00061	ADH_SHORT	133	161	NA	T	26-Nov-2010	IPR020904	Short-chain dehydrogenase/reductase, conserved site	Molecular Function: oxidoreductase activity (GO:0016491)
ACYPI000088-PA	7872BC155A3CC48D	241	superfamily	SSF51735	NAD(P)-binding Rossmann-fold domains	1	237	1.8e-65	T	26-Nov-2010	NULL	NULL
ACYPI000088-PA	7872BC155A3CC48D	241	HMMPfam	PF00106	adh_short	10	163	3.6e-22	T	26-Nov-2010	IPR002198	Short-chain dehydrogenase/reductase SDR	Biological Process: metabolic process (GO:0008152), Molecular Function: oxidoreductase activity (GO:0016491)
ACYPI000088-PA	7872BC155A3CC48D	241	Gene3D	G3DSA:3.40.50.720	no description	3	240	3.6e-65	T	26-Nov-2010	IPR016040	NAD(P)-binding domain	Molecular Function: catalytic activity (GO:0003824), Molecular Function: binding (GO:0005488), Biological Process: metabolic process (GO:0008152)
ACYPI000088-PA	7872BC155A3CC48D	241	HMMPanther	PTHR19410:SF59	L-XYLULOSE REDUCTASE/LUNG CARBONYL REDUCTASE [NADPH]	2	236	1.7e-87	T	26-Nov-2010	NULL	NULL
ACYPI000088-PA	7872BC155A3CC48D	241	HMMPanther	PTHR19410	SHORT-CHAIN DEHYDROGENASES/REDUCTASE FAMILY MEMBER	2	236	1.7e-87	T	26-Nov-2010	IPR002198	Short-chain dehydrogenase/reductase SDR	Biological Process: metabolic process (GO:0008152), Molecular Function: oxidoreductase activity (GO:0016491)
ACYPI000091-PA	765152BF28DB9D26	118	PatternScan	PS00733	RIBOSOMAL_S26E	73	80	NA	T	26-Nov-2010	IPR000892	Ribosomal protein S26e	Molecular Function: structural constituent of ribosome (GO:0003735), Cellular Component: intracellular (GO:0005622), Cellular Component: ribosome (GO:0005840), Biological Process: translation (GO:0006412)
ACYPI000091-PA	765152BF28DB9D26	118	HMMPanther	PTHR12538	40S RIBOSOMAL PROTEIN S26	2	118	3.4e-83	T	26-Nov-2010	IPR000892	Ribosomal protein S26e	Molecular Function: structural constituent of ribosome (GO:0003735), Cellular Component: intracellular (GO:0005622), Cellular Component: ribosome (GO:0005840), Biological Process: translation (GO:0006412)
ACYPI000091-PA	765152BF28DB9D26	118	HMMPfam	PF01283	Ribosomal_S26e	1	110	5e-53	T	26-Nov-2010	IPR000892	Ribosomal protein S26e	Molecular Function: structural constituent of ribosome (GO:0003735), Cellular Component: intracellular (GO:0005622), Cellular Component: ribosome (GO:0005840), Biological Process: translation (GO:0006412)
ACYPI000100-PA	BEA09013D7571700	265	HMMPfam	PF00900	Ribosomal_S4e	94	170	5.1e-34	T	26-Nov-2010	IPR013845	Ribosomal protein S4e, central
ACYPI000100-PA	BEA09013D7571700	265	HMMPfam	PF08071	RS4NT	3	40	2.2e-21	T	26-Nov-2010	IPR013843	Ribosomal protein S4e, N-terminal
ACYPI000100-PA	BEA09013D7571700	265	HMMPfam	PF01479	S4	43	90	5.3e-10	T	26-Nov-2010	IPR002942	RNA-binding S4	Molecular Function: RNA binding (GO:0003723)
ACYPI000100-PA	BEA09013D7571700	265	HMMPfam	PF00467	KOW	178	211	2.7e-05	T	26-Nov-2010	IPR005824	KOW
ACYPI000100-PA	BEA09013D7571700	265	ProfileScan	PS50889	S4	42	105	11.447	T	26-Nov-2010	IPR002942	RNA-binding S4	Molecular Function: RNA binding (GO:0003723)
ACYPI000100-PA	BEA09013D7571700	265	HMMSmart	SM00363	S4	43	106	1.1e-06	T	26-Nov-2010	IPR002942	RNA-binding S4	Molecular Function: RNA binding (GO:0003723)
ACYPI000100-PA	BEA09013D7571700	265	HMMSmart	SM00739	KOW	174	201	0.051	T	26-Nov-2010	IPR005824	KOW
ACYPI000100-PA	BEA09013D7571700	265	HMMPanther	PTHR11581	30S/40S RIBOSOMAL PROTEIN S4	2	263	3.5e-184	T	26-Nov-2010	IPR000876	Ribosomal protein S4e	Molecular Function: structural constituent of ribosome (GO:0003735), Cellular Component: intracellular (GO:0005622), Cellular Component: ribosome (GO:0005840), Biological Process: translation (GO:0006412)
ACYPI000100-PA	BEA09013D7571700	265	PatternScan	PS00528	RIBOSOMAL_S4E	8	22	NA	T	26-Nov-2010	IPR018199	Ribosomal protein S4e, N-terminal, conserved site
ACYPI000100-PA	BEA09013D7571700	265	BlastProDom	PD002667	Q4GXU2_9COLE_Q4GXU2;	87	181	2e-42	T	26-Nov-2010	IPR013845	Ribosomal protein S4e, central
ACYPI000100-PA	BEA09013D7571700	265	HMMPIR	PIRSF002116	Ribosomal protein S4a/S4e	1	241	1e-133	T	26-Nov-2010	IPR000876	Ribosomal protein S4e	Molecular Function: structural constituent of ribosome (GO:0003735), Cellular Component: intracellular (GO:0005622), Cellular Component: ribosome (GO:0005840), Biological Process: translation (GO:0006412)
ACYPI000119-PA	B634F9F50A6588EA	409	Gene3D	G3DSA:3.40.30.10	no description	31	143	4.1e-28	T	26-Nov-2010	IPR012335	Thioredoxin fold
ACYPI000119-PA	B634F9F50A6588EA	409	Gene3D	G3DSA:3.40.30.10	no description	159	220	3e-07	T	26-Nov-2010	IPR012335	Thioredoxin fold
ACYPI000119-PA	B634F9F50A6588EA	409	HMMPfam	PF00085	Thioredoxin	33	140	1.8e-19	T	26-Nov-2010	IPR013766	Thioredoxin domain	Biological Process: cell redox homeostasis (GO:0045454)
ACYPI000119-PA	B634F9F50A6588EA	409	SignalPHMM	SignalP	signal-peptide	1	23	NA	?	26-Nov-2010	NULL	NULL
ACYPI000119-PA	B634F9F50A6588EA	409	HMMPanther	PTHR18929	PROTEIN DISULFIDE ISOMERASE	41	387	1.9e-47	T	26-Nov-2010	NULL	NULL
ACYPI000119-PA	B634F9F50A6588EA	409	ProfileScan	PS51352	THIOREDOXIN_2	15	142	12.164	T	26-Nov-2010	IPR017936	Thioredoxin-like	Biological Process: cell redox homeostasis (GO:0045454)
ACYPI000119-PA	B634F9F50A6588EA	409	superfamily	SSF52833	Thioredoxin-like	20	144	2.1e-29	T	26-Nov-2010	IPR012336	Thioredoxin-like fold
ACYPI000119-PA	B634F9F50A6588EA	409	superfamily	SSF52833	Thioredoxin-like	240	367	3.8e-20	T	26-Nov-2010	IPR012336	Thioredoxin-like fold
ACYPI000119-PA	B634F9F50A6588EA	409	superfamily	SSF52833	Thioredoxin-like	142	245	1.1e-18	T	26-Nov-2010	IPR012336	Thioredoxin-like fold
ACYPI000119-PA	B634F9F50A6588EA	409	TMHMM	tmhmm	transmembrane_regions	5	25	NA	?	26-Nov-2010	NULL	NULL
ACYPI000135-PA	B321BBDAE6F66807	576	HMMSmart	SM00369	LRR_TYP	126	149	0.07	T	26-Nov-2010	IPR003591	Leucine-rich repeat, typical subtype
ACYPI000135-PA	B321BBDAE6F66807	576	HMMSmart	SM00369	LRR_TYP	172	195	0.00026	T	26-Nov-2010	IPR003591	Leucine-rich repeat, typical subtype
ACYPI000135-PA	B321BBDAE6F66807	576	HMMSmart	SM00369	LRR_TYP	196	219	0.00055	T	26-Nov-2010	IPR003591	Leucine-rich repeat, typical subtype
ACYPI000135-PA	B321BBDAE6F66807	576	HMMSmart	SM00369	LRR_TYP	220	243	0.016	T	26-Nov-2010	IPR003591	Leucine-rich repeat, typical subtype
ACYPI000135-PA	B321BBDAE6F66807	576	HMMSmart	SM00369	LRR_TYP	268	291	0.025	T	26-Nov-2010	IPR003591	Leucine-rich repeat, typical subtype
ACYPI000135-PA	B321BBDAE6F66807	576	HMMSmart	SM00369	LRR_TYP	292	315	0.0056	T	26-Nov-2010	IPR003591	Leucine-rich repeat, typical subtype
ACYPI000135-PA	B321BBDAE6F66807	576	HMMSmart	SM00369	LRR_TYP	316	339	0.0057	T	26-Nov-2010	IPR003591	Leucine-rich repeat, typical subtype
ACYPI000135-PA	B321BBDAE6F66807	576	HMMSmart	SM00369	LRR_TYP	340	363	0.029	T	26-Nov-2010	IPR003591	Leucine-rich repeat, typical subtype
ACYPI000135-PA	B321BBDAE6F66807	576	HMMSmart	SM00369	LRR_TYP	364	387	0.00041	T	26-Nov-2010	IPR003591	Leucine-rich repeat, typical subtype
ACYPI000135-PA	B321BBDAE6F66807	576	HMMSmart	SM00082	LRRCT	399	453	0.087	T	26-Nov-2010	IPR000483	Cysteine-rich flanking region, C-terminal domain
ACYPI000135-PA	B321BBDAE6F66807	576	HMMSmart	SM00408	IGc2	467	531	2e-11	T	26-Nov-2010	IPR003598	Immunoglobulin subtype 2
ACYPI000135-PA	B321BBDAE6F66807	576	HMMPfam	PF00560	LRR_1	85	104	0.4	T	26-Nov-2010	IPR001611	Leucine-rich repeat	Molecular Function: protein binding (GO:0005515)
ACYPI000135-PA	B321BBDAE6F66807	576	HMMPfam	PF00560	LRR_1	106	126	0.19	T	26-Nov-2010	IPR001611	Leucine-rich repeat	Molecular Function: protein binding (GO:0005515)
ACYPI000135-PA	B321BBDAE6F66807	576	HMMPfam	PF00560	LRR_1	175	196	0.29	T	26-Nov-2010	IPR001611	Leucine-rich repeat	Molecular Function: protein binding (GO:0005515)
ACYPI000135-PA	B321BBDAE6F66807	576	HMMPfam	PF00560	LRR_1	198	220	0.17	T	26-Nov-2010	IPR001611	Leucine-rich repeat	Molecular Function: protein binding (GO:0005515)
ACYPI000135-PA	B321BBDAE6F66807	576	HMMPfam	PF00560	LRR_1	270	290	1.1	T	26-Nov-2010	IPR001611	Leucine-rich repeat	Molecular Function: protein binding (GO:0005515)
ACYPI000135-PA	B321BBDAE6F66807	576	HMMPfam	PF00560	LRR_1	342	364	0.52	T	26-Nov-2010	IPR001611	Leucine-rich repeat	Molecular Function: protein binding (GO:0005515)
ACYPI000135-PA	B321BBDAE6F66807	576	HMMPfam	PF07679	I-set	457	541	5.9e-19	T	26-Nov-2010	IPR013098	Immunoglobulin I-set
ACYPI000135-PA	B321BBDAE6F66807	576	HMMPanther	PTHR23154:SF103	LEUCINE-RICH TRANSMEMBRANE PROTEIN	66	531	7.3e-85	T	26-Nov-2010	NULL	NULL
ACYPI000135-PA	B321BBDAE6F66807	576	HMMPanther	PTHR23154	LEUCINE-RICH TRANSMEMBRANE PROTEINS	66	531	7.3e-85	T	26-Nov-2010	NULL	NULL
ACYPI000135-PA	B321BBDAE6F66807	576	superfamily	SSF52058	L domain-like	147	446	1.6e-60	T	26-Nov-2010	NULL	NULL
ACYPI000135-PA	B321BBDAE6F66807	576	superfamily	SSF52058	L domain-like	1	206	2.9e-47	T	26-Nov-2010	NULL	NULL
ACYPI000135-PA	B321BBDAE6F66807	576	superfamily	SSF48726	Immunoglobulin	452	543	8.2e-27	T	26-Nov-2010	NULL	NULL
ACYPI000135-PA	B321BBDAE6F66807	576	Gene3D	G3DSA:3.80.10.10	no description	1	87	2.9e-22	T	26-Nov-2010	NULL	NULL
ACYPI000135-PA	B321BBDAE6F66807	576	Gene3D	G3DSA:3.80.10.10	no description	88	214	8.3e-38	T	26-Nov-2010	NULL	NULL
ACYPI000135-PA	B321BBDAE6F66807	576	Gene3D	G3DSA:3.80.10.10	no description	216	299	6.5e-24	T	26-Nov-2010	NULL	NULL
ACYPI000135-PA	B321BBDAE6F66807	576	Gene3D	G3DSA:3.80.10.10	no description	300	442	1.1e-36	T	26-Nov-2010	NULL	NULL
ACYPI000135-PA	B321BBDAE6F66807	576	Gene3D	G3DSA:2.60.40.10	no description	454	543	4.3e-22	T	26-Nov-2010	IPR013783	Immunoglobulin-like fold
ACYPI000135-PA	B321BBDAE6F66807	576	TMHMM	tmhmm	transmembrane_regions	552	572	NA	?	26-Nov-2010	NULL	NULL
ACYPI000135-PA	B321BBDAE6F66807	576	ProfileScan	PS50835	IG_LIKE	455	540	14.002	T	26-Nov-2010	IPR007110	Immunoglobulin-like
ACYPI000135-PA	B321BBDAE6F66807	576	ProfileScan	PS51450	LRR	1	17	7.011	T	26-Nov-2010	NULL	NULL
ACYPI000135-PA	B321BBDAE6F66807	576	ProfileScan	PS51450	LRR	18	39	7.943	T	26-Nov-2010	NULL	NULL
ACYPI000135-PA	B321BBDAE6F66807	576	ProfileScan	PS51450	LRR	40	61	9.422	T	26-Nov-2010	NULL	NULL
ACYPI000135-PA	B321BBDAE6F66807	576	ProfileScan	PS51450	LRR	62	83	9.529	T	26-Nov-2010	NULL	NULL
ACYPI000135-PA	B321BBDAE6F66807	576	ProfileScan	PS51450	LRR	84	105	10.022	T	26-Nov-2010	NULL	NULL
ACYPI000135-PA	B321BBDAE6F66807	576	ProfileScan	PS51450	LRR	106	127	10.192	T	26-Nov-2010	NULL	NULL
ACYPI000135-PA	B321BBDAE6F66807	576	ProfileScan	PS51450	LRR	128	149	6.149	T	26-Nov-2010	NULL	NULL
ACYPI000135-PA	B321BBDAE6F66807	576	ProfileScan	PS51450	LRR	152	173	9.560	T	26-Nov-2010	NULL	NULL
ACYPI000135-PA	B321BBDAE6F66807	576	ProfileScan	PS51450	LRR	174	195	7.743	T	26-Nov-2010	NULL	NULL
ACYPI000135-PA	B321BBDAE6F66807	576	ProfileScan	PS51450	LRR	198	219	8.066	T	26-Nov-2010	NULL	NULL
ACYPI000135-PA	B321BBDAE6F66807	576	ProfileScan	PS51450	LRR	222	243	7.381	T	26-Nov-2010	NULL	NULL
ACYPI000135-PA	B321BBDAE6F66807	576	ProfileScan	PS51450	LRR	246	267	6.703	T	26-Nov-2010	NULL	NULL
ACYPI000135-PA	B321BBDAE6F66807	576	ProfileScan	PS51450	LRR	270	291	8.474	T	26-Nov-2010	NULL	NULL
ACYPI000135-PA	B321BBDAE6F66807	576	ProfileScan	PS51450	LRR	294	315	6.749	T	26-Nov-2010	NULL	NULL
ACYPI000135-PA	B321BBDAE6F66807	576	ProfileScan	PS51450	LRR	318	339	7.304	T	26-Nov-2010	NULL	NULL
ACYPI000135-PA	B321BBDAE6F66807	576	ProfileScan	PS51450	LRR	342	363	7.365	T	26-Nov-2010	NULL	NULL
ACYPI000135-PA	B321BBDAE6F66807	576	ProfileScan	PS51450	LRR	366	387	7.003	T	26-Nov-2010	NULL	NULL
ACYPI000135-PA	B321BBDAE6F66807	576	ProfileScan	PS51450	LRR	390	411	5.017	T	26-Nov-2010	NULL	NULL
ACYPI000135-PA	B321BBDAE6F66807	576	FPrintScan	PR00019	LEURICHRPT	85	98	7.1e-06	T	26-Nov-2010	NULL	NULL
ACYPI000135-PA	B321BBDAE6F66807	576	FPrintScan	PR00019	LEURICHRPT	104	117	7.1e-06	T	26-Nov-2010	NULL	NULL
ACYPI000145-PA	E58C1C3C3A72D662	811	superfamily	SSF48239	Terpenoid cyclases/Protein prenyltransferases	243	542	4.6e-86	T	26-Nov-2010	IPR008930	Terpenoid cylases/protein prenyltransferase alpha-alpha toroid
ACYPI000145-PA	E58C1C3C3A72D662	811	superfamily	SSF49410	Alpha-macroglobulin receptor domain	610	741	1.2e-35	T	26-Nov-2010	IPR009048	Alpha-macroglobulin, receptor-binding	Molecular Function: protein binding (GO:0005515), Cellular Component: extracellular region (GO:0005576)
ACYPI000145-PA	E58C1C3C3A72D662	811	Gene3D	G3DSA:1.50.10.20	no description	248	541	3.8e-108	T	26-Nov-2010	NULL	NULL
ACYPI000145-PA	E58C1C3C3A72D662	811	Gene3D	G3DSA:2.60.40.690	no description	613	736	3e-34	T	26-Nov-2010	IPR009048	Alpha-macroglobulin, receptor-binding	Molecular Function: protein binding (GO:0005515), Cellular Component: extracellular region (GO:0005576)
ACYPI000145-PA	E58C1C3C3A72D662	811	PatternScan	PS00477	ALPHA_2_MACROGLOBULIN	256	264	NA	T	26-Nov-2010	IPR019742	Alpha-2-macroglobulin, conserved site
ACYPI000145-PA	E58C1C3C3A72D662	811	HMMPfam	PF07678	A2M_comp	297	537	6.4e-74	T	26-Nov-2010	IPR011626	A-macroglobulin complement component	Cellular Component: extracellular space (GO:0005615)
ACYPI000145-PA	E58C1C3C3A72D662	811	HMMPfam	PF00207	A2M	29	120	1.2e-28	T	26-Nov-2010	IPR001599	Alpha-2-macroglobulin	Molecular Function: endopeptidase inhibitor activity (GO:0004866)
ACYPI000145-PA	E58C1C3C3A72D662	811	HMMPfam	PF07677	A2M_recep	644	733	2.1e-26	T	26-Nov-2010	IPR009048	Alpha-macroglobulin, receptor-binding	Molecular Function: protein binding (GO:0005515), Cellular Component: extracellular region (GO:0005576)
ACYPI000145-PA	E58C1C3C3A72D662	811	HMMPfam	PF10569	Thiol-ester_cl	248	278	1e-16	T	26-Nov-2010	IPR019565	Alpha-2-macroglobulin, thiol-ester bond-forming
ACYPI000145-PA	E58C1C3C3A72D662	811	HMMPanther	PTHR11412:SF33	UNCHARACTERIZED	19	753	0	T	26-Nov-2010	NULL	NULL
ACYPI000145-PA	E58C1C3C3A72D662	811	HMMPanther	PTHR11412	MACROGLOBULIN/COMPLEMENT	19	753	0	T	26-Nov-2010	NULL	NULL
ACYPI000180-PA	C301508383EB8627	816	superfamily	SSF56574	Serpins	27	401	8.5e-104	T	26-Nov-2010	IPR000215	Protease inhibitor I4, serpin	Molecular Function: serine-type endopeptidase inhibitor activity (GO:0004867)
ACYPI000180-PA	C301508383EB8627	816	superfamily	SSF56574	Serpins	445	807	1.5e-100	T	26-Nov-2010	IPR000215	Protease inhibitor I4, serpin	Molecular Function: serine-type endopeptidase inhibitor activity (GO:0004867)
ACYPI000180-PA	C301508383EB8627	816	PatternScan	PS00284	SERPIN	374	384	NA	T	26-Nov-2010	IPR000215	Protease inhibitor I4, serpin	Molecular Function: serine-type endopeptidase inhibitor activity (GO:0004867)
ACYPI000180-PA	C301508383EB8627	816	PatternScan	PS00284	SERPIN	781	791	NA	T	26-Nov-2010	IPR000215	Protease inhibitor I4, serpin	Molecular Function: serine-type endopeptidase inhibitor activity (GO:0004867)
ACYPI000180-PA	C301508383EB8627	816	Gene3D	G3DSA:3.30.497.10	no description	296	353	1.4e-70	T	26-Nov-2010	NULL	NULL
ACYPI000180-PA	C301508383EB8627	816	Gene3D	G3DSA:2.30.39.10	no description	354	401	2.3e-43	T	26-Nov-2010	NULL	NULL
ACYPI000180-PA	C301508383EB8627	816	Gene3D	G3DSA:3.30.497.10	no description	703	758	1.9e-61	T	26-Nov-2010	NULL	NULL
ACYPI000180-PA	C301508383EB8627	816	Gene3D	G3DSA:2.30.39.10	no description	759	807	8.6e-41	T	26-Nov-2010	NULL	NULL
ACYPI000180-PA	C301508383EB8627	816	HMMSmart	SM00093	SERPIN	39	401	1e-94	T	26-Nov-2010	IPR000215	Protease inhibitor I4, serpin	Molecular Function: serine-type endopeptidase inhibitor activity (GO:0004867)
ACYPI000180-PA	C301508383EB8627	816	HMMSmart	SM00093	SERPIN	447	808	2e-79	T	26-Nov-2010	IPR000215	Protease inhibitor I4, serpin	Molecular Function: serine-type endopeptidase inhibitor activity (GO:0004867)
ACYPI000180-PA	C301508383EB8627	816	HMMPanther	PTHR11461	SERINE PROTEASE INHIBITOR, SERPIN	91	401	5.7e-94	T	26-Nov-2010	IPR000215	Protease inhibitor I4, serpin	Molecular Function: serine-type endopeptidase inhibitor activity (GO:0004867)
ACYPI000180-PA	C301508383EB8627	816	HMMPfam	PF00079	Serpin	36	401	6.3e-97	T	26-Nov-2010	IPR000215	Protease inhibitor I4, serpin	Molecular Function: serine-type endopeptidase inhibitor activity (GO:0004867)
ACYPI000180-PA	C301508383EB8627	816	HMMPfam	PF00079	Serpin	445	807	2.4e-89	T	26-Nov-2010	IPR000215	Protease inhibitor I4, serpin	Molecular Function: serine-type endopeptidase inhibitor activity (GO:0004867)
ACYPI000189-PA	2E61E1735CDA6FD6	248	HMMSmart	SM00700	JHBP	20	247	1.1e-55	T	26-Nov-2010	IPR010562	Haemolymph juvenile hormone binding
ACYPI000189-PA	2E61E1735CDA6FD6	248	HMMPfam	PF06585	JHBP	19	244	2.6e-66	T	26-Nov-2010	IPR010562	Haemolymph juvenile hormone binding
ACYPI000189-PA	2E61E1735CDA6FD6	248	HMMPanther	PTHR11008	UNCHARACTERIZED	11	247	2.9e-48	T	26-Nov-2010	NULL	NULL
ACYPI000257-PA	DC6D41E1FEF5D0FF	554	HMMPfam	PF00118	Cpn60_TCP1	29	535	5.2e-148	T	26-Nov-2010	IPR002423	Chaperonin Cpn60/TCP-1	Molecular Function: protein binding (GO:0005515), Molecular Function: ATP binding (GO:0005524), Biological Process: cellular protein metabolic process (GO:0044267)
ACYPI000257-PA	DC6D41E1FEF5D0FF	554	HMMPanther	PTHR11353:SF20	CHAPERONIN CONTAINING T-COMPLEX PROTEIN 1, ALPHA SUBUNIT, TCPA	3	549	0	T	26-Nov-2010	IPR012715	T-complex protein 1, alpha subunit	Molecular Function: ATP binding (GO:0005524), Biological Process: protein folding (GO:0006457), Molecular Function: unfolded protein binding (GO:0051082)
ACYPI000257-PA	DC6D41E1FEF5D0FF	554	HMMPanther	PTHR11353	CHAPERONIN	3	549	0	T	26-Nov-2010	IPR002423	Chaperonin Cpn60/TCP-1	Molecular Function: protein binding (GO:0005515), Molecular Function: ATP binding (GO:0005524), Biological Process: cellular protein metabolic process (GO:0044267)
ACYPI000257-PA	DC6D41E1FEF5D0FF	554	Gene3D	G3DSA:1.10.560.10	no description	407	534	1.9e-79	T	26-Nov-2010	NULL	NULL
ACYPI000257-PA	DC6D41E1FEF5D0FF	554	Gene3D	G3DSA:3.30.260.10	no description	381	406	1.4e-27	T	26-Nov-2010	NULL	NULL
ACYPI000257-PA	DC6D41E1FEF5D0FF	554	Gene3D	G3DSA:3.50.7.10	no description	211	380	4.8e-51	T	26-Nov-2010	NULL	NULL
ACYPI000257-PA	DC6D41E1FEF5D0FF	554	superfamily	SSF48592	GroEL equatorial domain-like	8	537	1.7e-88	T	26-Nov-2010	IPR002423	Chaperonin Cpn60/TCP-1	Molecular Function: protein binding (GO:0005515), Molecular Function: ATP binding (GO:0005524), Biological Process: cellular protein metabolic process (GO:0044267)
ACYPI000257-PA	DC6D41E1FEF5D0FF	554	superfamily	SSF52029	GroEL apical domain-like	213	370	6.9e-50	T	26-Nov-2010	NULL	NULL
ACYPI000257-PA	DC6D41E1FEF5D0FF	554	superfamily	SSF54849	GroEL-intermediate domain like	144	409	6.4e-30	T	26-Nov-2010	NULL	NULL
ACYPI000257-PA	DC6D41E1FEF5D0FF	554	FPrintScan	PR00304	TCOMPLEXTCP1	31	47	4.6e-29	T	26-Nov-2010	IPR017998	Chaperone, tailless complex polypeptide 1
ACYPI000257-PA	DC6D41E1FEF5D0FF	554	FPrintScan	PR00304	TCOMPLEXTCP1	53	71	4.6e-29	T	26-Nov-2010	IPR017998	Chaperone, tailless complex polypeptide 1
ACYPI000257-PA	DC6D41E1FEF5D0FF	554	FPrintScan	PR00304	TCOMPLEXTCP1	83	102	4.6e-29	T	26-Nov-2010	IPR017998	Chaperone, tailless complex polypeptide 1
ACYPI000257-PA	DC6D41E1FEF5D0FF	554	FPrintScan	PR00304	TCOMPLEXTCP1	376	398	4.6e-29	T	26-Nov-2010	IPR017998	Chaperone, tailless complex polypeptide 1
ACYPI000257-PA	DC6D41E1FEF5D0FF	554	FPrintScan	PR00304	TCOMPLEXTCP1	410	422	4.6e-29	T	26-Nov-2010	IPR017998	Chaperone, tailless complex polypeptide 1
ACYPI000257-PA	DC6D41E1FEF5D0FF	554	PatternScan	PS00750	TCP1_1	34	46	NA	T	26-Nov-2010	IPR002194	Chaperonin TCP-1, conserved site	Molecular Function: ATP binding (GO:0005524), Biological Process: protein folding (GO:0006457), Molecular Function: unfolded protein binding (GO:0051082)
ACYPI000257-PA	DC6D41E1FEF5D0FF	554	PatternScan	PS00751	TCP1_2	55	71	NA	T	26-Nov-2010	IPR002194	Chaperonin TCP-1, conserved site	Molecular Function: ATP binding (GO:0005524), Biological Process: protein folding (GO:0006457), Molecular Function: unfolded protein binding (GO:0051082)
ACYPI000257-PA	DC6D41E1FEF5D0FF	554	PatternScan	PS00995	TCP1_3	83	91	NA	T	26-Nov-2010	IPR002194	Chaperonin TCP-1, conserved site	Molecular Function: ATP binding (GO:0005524), Biological Process: protein folding (GO:0006457), Molecular Function: unfolded protein binding (GO:0051082)
ACYPI000257-PA	DC6D41E1FEF5D0FF	554	HMMTigr	TIGR02340	chap_CCT_alpha: T-complex protein 1, alpha	6	542	0	T	26-Nov-2010	IPR012715	T-complex protein 1, alpha subunit	Molecular Function: ATP binding (GO:0005524), Biological Process: protein folding (GO:0006457), Molecular Function: unfolded protein binding (GO:0051082)
ACYPI000292-PA	160F3AD2C0872AD3	293	ProfileScan	PS50835	IG_LIKE	206	293	14.927	T	26-Nov-2010	IPR007110	Immunoglobulin-like
ACYPI000292-PA	160F3AD2C0872AD3	293	ProfileScan	PS51450	LRR	71	92	8.728	T	26-Nov-2010	NULL	NULL
ACYPI000292-PA	160F3AD2C0872AD3	293	ProfileScan	PS51450	LRR	93	114	8.066	T	26-Nov-2010	NULL	NULL
ACYPI000292-PA	160F3AD2C0872AD3	293	ProfileScan	PS51450	LRR	117	138	6.742	T	26-Nov-2010	NULL	NULL
ACYPI000292-PA	160F3AD2C0872AD3	293	ProfileScan	PS51450	LRR	141	162	5.841	T	26-Nov-2010	NULL	NULL
ACYPI000292-PA	160F3AD2C0872AD3	293	superfamily	SSF52058	L domain-like	14	213	3.1e-30	T	26-Nov-2010	NULL	NULL
ACYPI000292-PA	160F3AD2C0872AD3	293	superfamily	SSF48726	Immunoglobulin	203	292	3.9e-26	T	26-Nov-2010	NULL	NULL
ACYPI000292-PA	160F3AD2C0872AD3	293	HMMSmart	SM00013	LRRNT	42	74	0.0046	T	26-Nov-2010	IPR000372	Leucine-rich repeat-containing N-terminal domain
ACYPI000292-PA	160F3AD2C0872AD3	293	HMMSmart	SM00369	LRR_TYP	91	114	0.00044	T	26-Nov-2010	IPR003591	Leucine-rich repeat, typical subtype
ACYPI000292-PA	160F3AD2C0872AD3	293	HMMSmart	SM00369	LRR_TYP	115	138	0.021	T	26-Nov-2010	IPR003591	Leucine-rich repeat, typical subtype
ACYPI000292-PA	160F3AD2C0872AD3	293	HMMSmart	SM00082	LRRCT	150	204	0.0042	T	26-Nov-2010	IPR000483	Cysteine-rich flanking region, C-terminal domain
ACYPI000292-PA	160F3AD2C0872AD3	293	HMMSmart	SM00408	IGc2	218	282	4e-13	T	26-Nov-2010	IPR003598	Immunoglobulin subtype 2
ACYPI000292-PA	160F3AD2C0872AD3	293	HMMPfam	PF07679	I-set	207	292	6.4e-21	T	26-Nov-2010	IPR013098	Immunoglobulin I-set
ACYPI000292-PA	160F3AD2C0872AD3	293	HMMPfam	PF00560	LRR_1	94	115	0.15	T	26-Nov-2010	IPR001611	Leucine-rich repeat	Molecular Function: protein binding (GO:0005515)
ACYPI000292-PA	160F3AD2C0872AD3	293	HMMPfam	PF00560	LRR_1	117	139	0.63	T	26-Nov-2010	IPR001611	Leucine-rich repeat	Molecular Function: protein binding (GO:0005515)
ACYPI000292-PA	160F3AD2C0872AD3	293	HMMPfam	PF01462	LRRNT	43	69	5.2e-05	T	26-Nov-2010	IPR000372	Leucine-rich repeat-containing N-terminal domain
ACYPI000292-PA	160F3AD2C0872AD3	293	TMHMM	tmhmm	transmembrane_regions	21	41	NA	?	26-Nov-2010	NULL	NULL
ACYPI000292-PA	160F3AD2C0872AD3	293	SignalPHMM	SignalP	signal-peptide	1	41	NA	?	26-Nov-2010	NULL	NULL
ACYPI000292-PA	160F3AD2C0872AD3	293	HMMPanther	PTHR23154:SF44	SLIT	43	282	1.9e-43	T	26-Nov-2010	NULL	NULL
ACYPI000292-PA	160F3AD2C0872AD3	293	HMMPanther	PTHR23154	LEUCINE-RICH TRANSMEMBRANE PROTEINS	43	282	1.9e-43	T	26-Nov-2010	NULL	NULL
ACYPI000292-PA	160F3AD2C0872AD3	293	Gene3D	G3DSA:3.80.10.10	no description	53	194	2.7e-30	T	26-Nov-2010	NULL	NULL
ACYPI000292-PA	160F3AD2C0872AD3	293	Gene3D	G3DSA:2.60.40.10	no description	205	292	8.5e-23	T	26-Nov-2010	IPR013783	Immunoglobulin-like fold
ACYPI000303-PA	2F0915A89A837085	2056	HMMPanther	PTHR11938:SF1	GLUTAMATE SYNTHASE	24	1512	0	T	26-Nov-2010	NULL	NULL
ACYPI000303-PA	2F0915A89A837085	2056	HMMPanther	PTHR11938	FAD NADPH DEHYDROGENASE/OXIDOREDUCTASE	24	1512	0	T	26-Nov-2010	NULL	NULL
ACYPI000303-PA	2F0915A89A837085	2056	Gene3D	G3DSA:3.60.20.10	no description	34	459	1.1e-171	T	26-Nov-2010	NULL	NULL
ACYPI000303-PA	2F0915A89A837085	2056	Gene3D	G3DSA:3.20.20.70	no description	483	807	2.5e-93	T	26-Nov-2010	IPR013785	Aldolase-type TIM barrel	Molecular Function: catalytic activity (GO:0003824), Biological Process: metabolic process (GO:0008152)
ACYPI000303-PA	2F0915A89A837085	2056	Gene3D	G3DSA:3.20.20.70	no description	816	1240	9.4e-183	T	26-Nov-2010	IPR013785	Aldolase-type TIM barrel	Molecular Function: catalytic activity (GO:0003824), Biological Process: metabolic process (GO:0008152)
ACYPI000303-PA	2F0915A89A837085	2056	Gene3D	G3DSA:2.160.20.60	no description	1253	1522	5.5e-110	T	26-Nov-2010	IPR002489	Glutamate synthase, alpha subunit, C-terminal	Biological Process: metabolic process (GO:0008152), Molecular Function: oxidoreductase activity (GO:0016491), Biological Process: oxidation reduction (GO:0055114)
ACYPI000303-PA	2F0915A89A837085	2056	Gene3D	G3DSA:1.10.1060.10	no description	1560	1707	8.3e-40	T	26-Nov-2010	IPR012285	Fumarate reductase, C-terminal	Molecular Function: oxidoreductase activity (GO:0016491), Molecular Function: iron-sulfur cluster binding (GO:0051536)
ACYPI000303-PA	2F0915A89A837085	2056	Gene3D	G3DSA:3.50.50.60	no description	1708	1950	1.3e-61	T	26-Nov-2010	NULL	NULL
ACYPI000303-PA	2F0915A89A837085	2056	Gene3D	G3DSA:3.50.50.60	no description	1951	2038	2.1e-10	T	26-Nov-2010	NULL	NULL
ACYPI000303-PA	2F0915A89A837085	2056	ProfileScan	PS51278	GATASE_TYPE_2	34	428	22.061	T	26-Nov-2010	IPR017932	Glutamine amidotransferase, type II
ACYPI000303-PA	2F0915A89A837085	2056	HMMTigr	TIGR01317	GOGAT_sm_gam: glutamate synthase, NADH/NADP	1560	2043	5.3e-291	T	26-Nov-2010	IPR006005	Glutamate synthase, NADH/NADPH, small subunit 1	Biological Process: glutamate biosynthetic process (GO:0006537), Molecular Function: oxidoreductase activity, acting on the CH-NH2 group of donors, NAD or NADP as acceptor (GO:0016639), Biological Process: oxidation reduction (GO:0055114)
ACYPI000303-PA	2F0915A89A837085	2056	HMMPIR	PIRSF000187	Glutamate synthase (NADH/NADPH), eukaryotic type	1	2056	0	T	26-Nov-2010	IPR012220	Glutamate synthase, eukaryotic	Molecular Function: iron ion binding (GO:0005506), Biological Process: glutamate biosynthetic process (GO:0006537), Molecular Function: FMN binding (GO:0010181), Molecular Function: glutamate synthase activity, NADH or NADPH as acceptor (GO:0045181), Molecular Function: FAD or FADH2 binding (GO:0050660)
ACYPI000303-PA	2F0915A89A837085	2056	superfamily	SSF51395	FMN-linked oxidoreductases	483	1238	8.3e-250	T	26-Nov-2010	NULL	NULL
ACYPI000303-PA	2F0915A89A837085	2056	superfamily	SSF56235	N-terminal nucleophile aminohydrolases (Ntn hydrolases)	34	455	4e-176	T	26-Nov-2010	NULL	NULL
ACYPI000303-PA	2F0915A89A837085	2056	superfamily	SSF69336	Alpha subunit of glutamate synthase, C-terminal domain	1248	1518	1.4e-95	T	26-Nov-2010	IPR002489	Glutamate synthase, alpha subunit, C-terminal	Biological Process: metabolic process (GO:0008152), Molecular Function: oxidoreductase activity (GO:0016491), Biological Process: oxidation reduction (GO:0055114)
ACYPI000303-PA	2F0915A89A837085	2056	superfamily	SSF51971	Nucleotide-binding domain	1702	1970	1.1e-65	T	26-Nov-2010	NULL	NULL
ACYPI000303-PA	2F0915A89A837085	2056	superfamily	SSF46548	alpha-helical ferredoxin	1560	1714	1.7e-38	T	26-Nov-2010	IPR009051	Alpha-helical ferredoxin	Molecular Function: oxidoreductase activity (GO:0016491), Molecular Function: iron-sulfur cluster binding (GO:0051536), Biological Process: oxidation reduction (GO:0055114)
ACYPI000303-PA	2F0915A89A837085	2056	superfamily	SSF51971	Nucleotide-binding domain	1954	2038	2.1e-10	T	26-Nov-2010	NULL	NULL
ACYPI000303-PA	2F0915A89A837085	2056	FPrintScan	PR00419	ADXRDTASE	1705	1727	2.5e-21	T	26-Nov-2010	NULL	NULL
ACYPI000303-PA	2F0915A89A837085	2056	FPrintScan	PR00419	ADXRDTASE	1728	1741	2.5e-21	T	26-Nov-2010	NULL	NULL
ACYPI000303-PA	2F0915A89A837085	2056	FPrintScan	PR00419	ADXRDTASE	1770	1780	2.5e-21	T	26-Nov-2010	NULL	NULL
ACYPI000303-PA	2F0915A89A837085	2056	FPrintScan	PR00419	ADXRDTASE	1844	1858	2.5e-21	T	26-Nov-2010	NULL	NULL
ACYPI000303-PA	2F0915A89A837085	2056	HMMPfam	PF01645	Glu_synthase	829	1196	3.2e-152	T	26-Nov-2010	IPR002932	Glutamate synthase, central-C	Biological Process: glutamate biosynthetic process (GO:0006537), Molecular Function: glutamate synthase activity (GO:0015930)
ACYPI000303-PA	2F0915A89A837085	2056	HMMPfam	PF00310	GATase_2	34	401	3.5e-132	T	26-Nov-2010	IPR000583	Glutamine amidotransferase, class-II	Biological Process: metabolic process (GO:0008152)
ACYPI000303-PA	2F0915A89A837085	2056	HMMPfam	PF04898	Glu_syn_central	483	768	1.7e-112	T	26-Nov-2010	IPR006982	Glutamate synthase, central-N	Biological Process: nitrogen compound metabolic process (GO:0006807), Molecular Function: glutamate synthase activity (GO:0015930), Biological Process: oxidation reduction (GO:0055114)
ACYPI000303-PA	2F0915A89A837085	2056	HMMPfam	PF01493	GXGXG	1279	1459	2.1e-63	T	26-Nov-2010	IPR002489	Glutamate synthase, alpha subunit, C-terminal	Biological Process: metabolic process (GO:0008152), Molecular Function: oxidoreductase activity (GO:0016491), Biological Process: oxidation reduction (GO:0055114)
ACYPI000303-PA	2F0915A89A837085	2056	HMMPfam	PF07992	Pyr_redox_2	1706	2015	1.2e-27	T	26-Nov-2010	IPR013027	FAD-dependent pyridine nucleotide-disulphide oxidoreductase
ACYPI000371-PA	223E5AA098B863E2	1003	TMHMM	tmhmm	transmembrane_regions	21	41	NA	?	26-Nov-2010	NULL	NULL
ACYPI000371-PA	223E5AA098B863E2	1003	HMMSmart	SM00872	Alpha-mann_mid	386	459	8.9e-18	T	26-Nov-2010	IPR015341	Glycoside hydrolase, family 38, central domain	Molecular Function: hydrolase activity, hydrolyzing O-glycosyl compounds (GO:0004553), Molecular Function: zinc ion binding (GO:0008270)
ACYPI000371-PA	223E5AA098B863E2	1003	SignalPHMM	SignalP	signal-peptide	1	40	NA	?	26-Nov-2010	NULL	NULL
ACYPI000371-PA	223E5AA098B863E2	1003	HMMPfam	PF07748	Glyco_hydro_38C	506	996	6.4e-85	T	26-Nov-2010	IPR011682	Glycosyl hydrolases 38, C-terminal	Biological Process: mannose metabolic process (GO:0006013), Molecular Function: mannosidase activity (GO:0015923)
ACYPI000371-PA	223E5AA098B863E2	1003	HMMPfam	PF01074	Glyco_hydro_38	65	381	1.7e-79	T	26-Nov-2010	IPR000602	Glycoside hydrolase, family 38, core	Molecular Function: alpha-mannosidase activity (GO:0004559), Biological Process: carbohydrate metabolic process (GO:0005975)
ACYPI000371-PA	223E5AA098B863E2	1003	HMMPfam	PF09261	Alpha-mann_mid	387	459	2.9e-18	T	26-Nov-2010	IPR015341	Glycoside hydrolase, family 38, central domain	Molecular Function: hydrolase activity, hydrolyzing O-glycosyl compounds (GO:0004553), Molecular Function: zinc ion binding (GO:0008270)
ACYPI000371-PA	223E5AA098B863E2	1003	Gene3D	G3DSA:3.20.110.10	no description	30	383	2.5e-114	T	26-Nov-2010	IPR000602	Glycoside hydrolase, family 38, core	Molecular Function: alpha-mannosidase activity (GO:0004559), Biological Process: carbohydrate metabolic process (GO:0005975)
ACYPI000371-PA	223E5AA098B863E2	1003	Gene3D	G3DSA:1.20.1270.50	no description	385	488	4e-27	T	26-Nov-2010	NULL	NULL
ACYPI000371-PA	223E5AA098B863E2	1003	Gene3D	G3DSA:2.60.40.1180	no description	489	585	4.9e-25	T	26-Nov-2010	IPR013780	Glycosyl hydrolase, family 13, all-beta	Molecular Function: catalytic activity (GO:0003824), Biological Process: carbohydrate metabolic process (GO:0005975), Molecular Function: cation binding (GO:0043169)
ACYPI000371-PA	223E5AA098B863E2	1003	Gene3D	G3DSA:2.70.98.30	no description	602	865	3.5e-96	T	26-Nov-2010	NULL	NULL
ACYPI000371-PA	223E5AA098B863E2	1003	Gene3D	G3DSA:2.60.40.1360	no description	889	1001	1.3e-30	T	26-Nov-2010	NULL	NULL
ACYPI000371-PA	223E5AA098B863E2	1003	HMMPanther	PTHR11607:SF3	LYSOSOMAL ALPHA-MANNOSIDASE (MANNOSIDASE ALPHA CLASS 2B MEMBER 1)	54	1003	0	T	26-Nov-2010	NULL	NULL
ACYPI000371-PA	223E5AA098B863E2	1003	HMMPanther	PTHR11607	ALPHA-MANNOSIDASE	54	1003	0	T	26-Nov-2010	NULL	NULL
ACYPI000371-PA	223E5AA098B863E2	1003	superfamily	SSF74650	Galactose mutarotase-like	469	1001	3.8e-130	T	26-Nov-2010	IPR011013	Glycoside hydrolase-type carbohydrate-binding	Molecular Function: catalytic activity (GO:0003824), Biological Process: carbohydrate metabolic process (GO:0005975), Molecular Function: carbohydrate binding (GO:0030246)
ACYPI000371-PA	223E5AA098B863E2	1003	superfamily	SSF88713	Glycoside hydrolase/deacetylase	52	384	3.8e-106	T	26-Nov-2010	IPR011330	Glycoside hydrolase/deacetylase, beta/alpha-barrel	Molecular Function: catalytic activity (GO:0003824), Biological Process: carbohydrate metabolic process (GO:0005975)
ACYPI000371-PA	223E5AA098B863E2	1003	superfamily	SSF88688	Families 57/38 glycoside transferase middle domain	385	481	5.8e-26	T	26-Nov-2010	NULL	NULL
ACYPI000405-PA	C1C59F5FBA52D4E1	797	HMMTigr	TIGR00685	T6PP: trehalose-phosphatase	516	758	9.5e-36	T	26-Nov-2010	IPR003337	Trehalose-phosphatase	Molecular Function: catalytic activity (GO:0003824), Biological Process: trehalose biosynthetic process (GO:0005992)
ACYPI000405-PA	C1C59F5FBA52D4E1	797	HMMTigr	TIGR01484	HAD-SF-IIB: HAD hydrolase, family IIB	520	726	1e-23	T	26-Nov-2010	IPR006379	HAD-superfamily hydrolase, subfamily IIB	Molecular Function: catalytic activity (GO:0003824), Biological Process: metabolic process (GO:0008152)
ACYPI000405-PA	C1C59F5FBA52D4E1	797	Gene3D	G3DSA:3.40.50.2000	no description	7	278	2.3e-81	T	26-Nov-2010	NULL	NULL
ACYPI000405-PA	C1C59F5FBA52D4E1	797	Gene3D	G3DSA:3.40.50.2000	no description	285	463	1.9e-78	T	26-Nov-2010	NULL	NULL
ACYPI000405-PA	C1C59F5FBA52D4E1	797	Gene3D	G3DSA:3.40.50.1000	no description	670	759	2.7e-39	T	26-Nov-2010	NULL	NULL
ACYPI000405-PA	C1C59F5FBA52D4E1	797	HMMPfam	PF00982	Glyco_transf_20	8	480	3.8e-134	T	26-Nov-2010	IPR001830	Glycosyl transferase, family 20	Molecular Function: catalytic activity (GO:0003824), Biological Process: trehalose biosynthetic process (GO:0005992)
ACYPI000405-PA	C1C59F5FBA52D4E1	797	HMMPfam	PF02358	Trehalose_PPase	522	723	6.9e-35	T	26-Nov-2010	IPR003337	Trehalose-phosphatase	Molecular Function: catalytic activity (GO:0003824), Biological Process: trehalose biosynthetic process (GO:0005992)
ACYPI000405-PA	C1C59F5FBA52D4E1	797	superfamily	SSF53756	UDP-Glycosyltransferase/glycogen phosphorylase	7	487	5.6e-142	T	26-Nov-2010	NULL	NULL
ACYPI000405-PA	C1C59F5FBA52D4E1	797	superfamily	SSF56784	HAD-like	519	764	3.2e-36	T	26-Nov-2010	NULL	NULL
ACYPI000405-PA	C1C59F5FBA52D4E1	797	HMMPanther	PTHR10788	TREHALOSE-6-PHOSPHATE SYNTHASE	81	794	3e-153	T	26-Nov-2010	NULL	NULL
ACYPI000432-PA	90E4A2A9B68D85F9	690	HMMPfam	PF03098	An_peroxidase	125	662	9.5e-129	T	26-Nov-2010	IPR002007	Haem peroxidase, animal	Molecular Function: peroxidase activity (GO:0004601), Biological Process: response to oxidative stress (GO:0006979), Molecular Function: heme binding (GO:0020037), Biological Process: oxidation reduction (GO:0055114)
ACYPI000432-PA	90E4A2A9B68D85F9	690	Gene3D	G3DSA:1.10.640.10	no description	273	663	1.3e-156	T	26-Nov-2010	IPR002007	Haem peroxidase, animal	Molecular Function: peroxidase activity (GO:0004601), Biological Process: response to oxidative stress (GO:0006979), Molecular Function: heme binding (GO:0020037), Biological Process: oxidation reduction (GO:0055114)
ACYPI000432-PA	90E4A2A9B68D85F9	690	HMMPanther	PTHR11475	OXIDASE/PEROXIDASE	117	689	1.1e-159	T	26-Nov-2010	NULL	NULL
ACYPI000432-PA	90E4A2A9B68D85F9	690	FPrintScan	PR00457	ANPEROXIDASE	197	212	1.3e-22	T	26-Nov-2010	IPR019791	Haem peroxidase, animal, subgroup	Molecular Function: peroxidase activity (GO:0004601), Biological Process: response to oxidative stress (GO:0006979), Molecular Function: heme binding (GO:0020037), Biological Process: oxidation reduction (GO:0055114)
ACYPI000432-PA	90E4A2A9B68D85F9	690	FPrintScan	PR00457	ANPEROXIDASE	344	362	1.3e-22	T	26-Nov-2010	IPR019791	Haem peroxidase, animal, subgroup	Molecular Function: peroxidase activity (GO:0004601), Biological Process: response to oxidative stress (GO:0006979), Molecular Function: heme binding (GO:0020037), Biological Process: oxidation reduction (GO:0055114)
ACYPI000432-PA	90E4A2A9B68D85F9	690	FPrintScan	PR00457	ANPEROXIDASE	362	382	1.3e-22	T	26-Nov-2010	IPR019791	Haem peroxidase, animal, subgroup	Molecular Function: peroxidase activity (GO:0004601), Biological Process: response to oxidative stress (GO:0006979), Molecular Function: heme binding (GO:0020037), Biological Process: oxidation reduction (GO:0055114)
ACYPI000432-PA	90E4A2A9B68D85F9	690	FPrintScan	PR00457	ANPEROXIDASE	387	413	1.3e-22	T	26-Nov-2010	IPR019791	Haem peroxidase, animal, subgroup	Molecular Function: peroxidase activity (GO:0004601), Biological Process: response to oxidative stress (GO:0006979), Molecular Function: heme binding (GO:0020037), Biological Process: oxidation reduction (GO:0055114)
ACYPI000432-PA	90E4A2A9B68D85F9	690	FPrintScan	PR00457	ANPEROXIDASE	565	585	1.3e-22	T	26-Nov-2010	IPR019791	Haem peroxidase, animal, subgroup	Molecular Function: peroxidase activity (GO:0004601), Biological Process: response to oxidative stress (GO:0006979), Molecular Function: heme binding (GO:0020037), Biological Process: oxidation reduction (GO:0055114)
ACYPI000432-PA	90E4A2A9B68D85F9	690	FPrintScan	PR00457	ANPEROXIDASE	639	653	1.3e-22	T	26-Nov-2010	IPR019791	Haem peroxidase, animal, subgroup	Molecular Function: peroxidase activity (GO:0004601), Biological Process: response to oxidative stress (GO:0006979), Molecular Function: heme binding (GO:0020037), Biological Process: oxidation reduction (GO:0055114)
ACYPI000432-PA	90E4A2A9B68D85F9	690	TMHMM	tmhmm	transmembrane_regions	34	56	NA	?	26-Nov-2010	NULL	NULL
ACYPI000432-PA	90E4A2A9B68D85F9	690	SignalPHMM	SignalP	signal-peptide	1	49	NA	?	26-Nov-2010	NULL	NULL
ACYPI000432-PA	90E4A2A9B68D85F9	690	superfamily	SSF48113	Heme-dependent peroxidases	119	690	4.2e-144	T	26-Nov-2010	IPR010255	Haem peroxidase	Molecular Function: peroxidase activity (GO:0004601), Biological Process: response to oxidative stress (GO:0006979), Molecular Function: heme binding (GO:0020037), Biological Process: oxidation reduction (GO:0055114)
ACYPI000432-PA	90E4A2A9B68D85F9	690	ProfileScan	PS50292	PEROXIDASE_3	116	690	117.292	T	26-Nov-2010	IPR002007	Haem peroxidase, animal	Molecular Function: peroxidase activity (GO:0004601), Biological Process: response to oxidative stress (GO:0006979), Molecular Function: heme binding (GO:0020037), Biological Process: oxidation reduction (GO:0055114)
ACYPI000474-PA	D75DBB63BD91BDD4	654	HMMPanther	PTHR19375:SF1	HEAT SHOCK PROTEIN 70 (HSP70)	4	528	0	T	26-Nov-2010	NULL	NULL
ACYPI000474-PA	D75DBB63BD91BDD4	654	HMMPanther	PTHR19375	HEAT SHOCK PROTEIN 70KDA	4	528	0	T	26-Nov-2010	IPR001023	Heat shock protein Hsp70	Molecular Function: ATP binding (GO:0005524)
ACYPI000474-PA	D75DBB63BD91BDD4	654	FPrintScan	PR00301	HEATSHOCK70	6	19	3.3e-88	T	26-Nov-2010	IPR001023	Heat shock protein Hsp70	Molecular Function: ATP binding (GO:0005524)
ACYPI000474-PA	D75DBB63BD91BDD4	654	FPrintScan	PR00301	HEATSHOCK70	34	46	3.3e-88	T	26-Nov-2010	IPR001023	Heat shock protein Hsp70	Molecular Function: ATP binding (GO:0005524)
ACYPI000474-PA	D75DBB63BD91BDD4	654	FPrintScan	PR00301	HEATSHOCK70	56	64	3.3e-88	T	26-Nov-2010	IPR001023	Heat shock protein Hsp70	Molecular Function: ATP binding (GO:0005524)
ACYPI000474-PA	D75DBB63BD91BDD4	654	FPrintScan	PR00301	HEATSHOCK70	143	163	3.3e-88	T	26-Nov-2010	IPR001023	Heat shock protein Hsp70	Molecular Function: ATP binding (GO:0005524)
ACYPI000474-PA	D75DBB63BD91BDD4	654	FPrintScan	PR00301	HEATSHOCK70	204	214	3.3e-88	T	26-Nov-2010	IPR001023	Heat shock protein Hsp70	Molecular Function: ATP binding (GO:0005524)
ACYPI000474-PA	D75DBB63BD91BDD4	654	FPrintScan	PR00301	HEATSHOCK70	332	348	3.3e-88	T	26-Nov-2010	IPR001023	Heat shock protein Hsp70	Molecular Function: ATP binding (GO:0005524)
ACYPI000474-PA	D75DBB63BD91BDD4	654	FPrintScan	PR00301	HEATSHOCK70	364	384	3.3e-88	T	26-Nov-2010	IPR001023	Heat shock protein Hsp70	Molecular Function: ATP binding (GO:0005524)
ACYPI000474-PA	D75DBB63BD91BDD4	654	FPrintScan	PR00301	HEATSHOCK70	391	410	3.3e-88	T	26-Nov-2010	IPR001023	Heat shock protein Hsp70	Molecular Function: ATP binding (GO:0005524)
ACYPI000474-PA	D75DBB63BD91BDD4	654	FPrintScan	PR00301	HEATSHOCK70	472	488	3.3e-88	T	26-Nov-2010	IPR001023	Heat shock protein Hsp70	Molecular Function: ATP binding (GO:0005524)
ACYPI000474-PA	D75DBB63BD91BDD4	654	HMMPfam	PF00012	HSP70	7	612	6.8e-275	T	26-Nov-2010	IPR013126	Heat shock protein 70
ACYPI000474-PA	D75DBB63BD91BDD4	654	superfamily	SSF53067	Actin-like ATPase domain	5	189	1.3e-72	T	26-Nov-2010	NULL	NULL
ACYPI000474-PA	D75DBB63BD91BDD4	654	superfamily	SSF53067	Actin-like ATPase domain	190	382	4e-70	T	26-Nov-2010	NULL	NULL
ACYPI000474-PA	D75DBB63BD91BDD4	654	superfamily	SSF100920	Heat shock protein 70kD (HSP70), peptide-binding domain	386	544	7.3e-64	T	26-Nov-2010	NULL	NULL
ACYPI000474-PA	D75DBB63BD91BDD4	654	superfamily	SSF100934	Heat shock protein 70kD (HSP70), C-terminal subdomain	538	621	2.6e-30	T	26-Nov-2010	NULL	NULL
ACYPI000474-PA	D75DBB63BD91BDD4	654	Gene3D	G3DSA:3.30.420.40	no description	123	203	4.8e-68	T	26-Nov-2010	NULL	NULL
ACYPI000474-PA	D75DBB63BD91BDD4	654	Gene3D	G3DSA:3.30.30.30	no description	56	116	9.8e-35	T	26-Nov-2010	NULL	NULL
ACYPI000474-PA	D75DBB63BD91BDD4	654	Gene3D	G3DSA:3.30.420.40	no description	316	360	3.4e-35	T	26-Nov-2010	NULL	NULL
ACYPI000474-PA	D75DBB63BD91BDD4	654	Gene3D	G3DSA:3.90.640.10	no description	232	312	6.3e-38	T	26-Nov-2010	NULL	NULL
ACYPI000474-PA	D75DBB63BD91BDD4	654	Gene3D	G3DSA:2.60.34.10	no description	393	519	2.8e-67	T	26-Nov-2010	NULL	NULL
ACYPI000474-PA	D75DBB63BD91BDD4	654	Gene3D	G3DSA:1.20.1270.10	no description	520	625	8.6e-43	T	26-Nov-2010	NULL	NULL
ACYPI000474-PA	D75DBB63BD91BDD4	654	PatternScan	PS00297	HSP70_1	10	17	NA	T	26-Nov-2010	IPR018181	Heat shock protein 70, conserved site
ACYPI000474-PA	D75DBB63BD91BDD4	654	PatternScan	PS00329	HSP70_2	198	211	NA	T	26-Nov-2010	IPR018181	Heat shock protein 70, conserved site
ACYPI000474-PA	D75DBB63BD91BDD4	654	PatternScan	PS01036	HSP70_3	335	349	NA	T	26-Nov-2010	IPR018181	Heat shock protein 70, conserved site
ACYPI000551-PA	AA62B3F42B401685	928	superfamily	SSF48371	ARM repeat	172	740	2.6e-25	T	26-Nov-2010	IPR016024	Armadillo-type fold	Molecular Function: binding (GO:0005488)
ACYPI000551-PA	AA62B3F42B401685	928	superfamily	SSF50978	WD40 repeat-like	858	916	4.4e-06	T	26-Nov-2010	IPR011046	WD40 repeat-like-containing domain
ACYPI000551-PA	AA62B3F42B401685	928	HMMSmart	SM00320	WD40	857	894	0.00012	T	26-Nov-2010	IPR001680	WD40 repeat
ACYPI000551-PA	AA62B3F42B401685	928	Gene3D	G3DSA:1.25.10.10	no description	529	747	5.5e-17	T	26-Nov-2010	IPR011989	Armadillo-like helical	Molecular Function: binding (GO:0005488)
ACYPI000551-PA	AA62B3F42B401685	928	Gene3D	G3DSA:2.130.10.10	no description	858	903	6e-05	T	26-Nov-2010	IPR015943	WD40/YVTN repeat-like-containing domain
ACYPI000551-PA	AA62B3F42B401685	928	ProfileScan	PS50082	WD_REPEATS_2	864	894	9.740	T	26-Nov-2010	IPR019782	WD40 repeat 2
ACYPI000551-PA	AA62B3F42B401685	928	ProfileScan	PS50294	WD_REPEATS_REGION	864	903	9.257	T	26-Nov-2010	IPR017986	WD40-repeat-containing domain
ACYPI000551-PA	AA62B3F42B401685	928	HMMPfam	PF01851	PC_rep	649	683	9.4e-08	T	26-Nov-2010	IPR002015	Proteasome/cyclosome, regulatory subunit
ACYPI000551-PA	AA62B3F42B401685	928	HMMPfam	PF00400	WD40	861	894	1e-06	T	26-Nov-2010	IPR019781	WD40 repeat, subgroup
ACYPI000551-PA	AA62B3F42B401685	928	HMMPanther	PTHR10943:SF2	26S PROTEASOME REGULATORY SUBUNIT RPN2	89	803	4.5e-264	T	26-Nov-2010	NULL	NULL
ACYPI000551-PA	AA62B3F42B401685	928	HMMPanther	PTHR10943	26S PROTEASOME REGULATORY SUBUNIT	89	803	4.5e-264	T	26-Nov-2010	NULL	NULL
ACYPI000551-PA	AA62B3F42B401685	928	PatternScan	PS00678	WD_REPEATS_1	881	895	NA	T	26-Nov-2010	IPR019775	WD40 repeat, conserved site
ACYPI000554-PA	579B831B0E8AEADC	413	HMMPfam	PF00041	fn3	310	397	1.9e-08	T	26-Nov-2010	IPR003961	Fibronectin, type III
ACYPI000554-PA	579B831B0E8AEADC	413	superfamily	SSF49265	Fibronectin type III	305	410	6.4e-13	T	26-Nov-2010	IPR008957	Fibronectin type III domain
ACYPI000554-PA	579B831B0E8AEADC	413	superfamily	SSF49265	Fibronectin type III	97	194	4.3e-05	T	26-Nov-2010	IPR008957	Fibronectin type III domain
ACYPI000554-PA	579B831B0E8AEADC	413	superfamily	SSF49265	Fibronectin type III	10	58	0.00051	T	26-Nov-2010	IPR008957	Fibronectin type III domain
ACYPI000554-PA	579B831B0E8AEADC	413	superfamily	SSF49265	Fibronectin type III	210	306	0.0028	T	26-Nov-2010	IPR008957	Fibronectin type III domain
ACYPI000554-PA	579B831B0E8AEADC	413	Gene3D	G3DSA:2.60.40.10	no description	307	407	4.4e-10	T	26-Nov-2010	IPR013783	Immunoglobulin-like fold
ACYPI000554-PA	579B831B0E8AEADC	413	HMMSmart	SM00060	FN3	109	193	26	T	26-Nov-2010	IPR003961	Fibronectin, type III
ACYPI000554-PA	579B831B0E8AEADC	413	HMMSmart	SM00060	FN3	209	293	33	T	26-Nov-2010	IPR003961	Fibronectin, type III
ACYPI000554-PA	579B831B0E8AEADC	413	HMMSmart	SM00060	FN3	308	401	8.5e-07	T	26-Nov-2010	IPR003961	Fibronectin, type III
ACYPI000554-PA	579B831B0E8AEADC	413	ProfileScan	PS50853	FN3	11	58	6.821	T	26-Nov-2010	IPR003961	Fibronectin, type III
ACYPI000554-PA	579B831B0E8AEADC	413	ProfileScan	PS50853	FN3	103	204	8.477	T	26-Nov-2010	IPR003961	Fibronectin, type III
ACYPI000554-PA	579B831B0E8AEADC	413	ProfileScan	PS50853	FN3	208	301	9.326	T	26-Nov-2010	IPR003961	Fibronectin, type III
ACYPI000554-PA	579B831B0E8AEADC	413	ProfileScan	PS50853	FN3	308	410	13.805	T	26-Nov-2010	IPR003961	Fibronectin, type III
ACYPI000554-PA	579B831B0E8AEADC	413	HMMPanther	PTHR10489	CELL ADHESION MOLECULE	60	396	1.4e-05	T	26-Nov-2010	NULL	NULL
ACYPI000575-PA	E28CF3B5EEDFE9F5	531	FPrintScan	PR00304	TCOMPLEXTCP1	32	48	1.6e-23	T	26-Nov-2010	IPR017998	Chaperone, tailless complex polypeptide 1
ACYPI000575-PA	E28CF3B5EEDFE9F5	531	FPrintScan	PR00304	TCOMPLEXTCP1	54	72	1.6e-23	T	26-Nov-2010	IPR017998	Chaperone, tailless complex polypeptide 1
ACYPI000575-PA	E28CF3B5EEDFE9F5	531	FPrintScan	PR00304	TCOMPLEXTCP1	84	103	1.6e-23	T	26-Nov-2010	IPR017998	Chaperone, tailless complex polypeptide 1
ACYPI000575-PA	E28CF3B5EEDFE9F5	531	FPrintScan	PR00304	TCOMPLEXTCP1	373	395	1.6e-23	T	26-Nov-2010	IPR017998	Chaperone, tailless complex polypeptide 1
ACYPI000575-PA	E28CF3B5EEDFE9F5	531	FPrintScan	PR00304	TCOMPLEXTCP1	407	419	1.6e-23	T	26-Nov-2010	IPR017998	Chaperone, tailless complex polypeptide 1
ACYPI000575-PA	E28CF3B5EEDFE9F5	531	HMMTigr	TIGR02347	chap_CCT_zeta: T-complex protein 1, zeta su	3	530	0	T	26-Nov-2010	IPR012722	T-complex protein 1, zeta subunit	Molecular Function: ATP binding (GO:0005524), Biological Process: protein folding (GO:0006457), Molecular Function: unfolded protein binding (GO:0051082)
ACYPI000575-PA	E28CF3B5EEDFE9F5	531	Gene3D	G3DSA:1.10.560.10	no description	404	525	3.7e-78	T	26-Nov-2010	NULL	NULL
ACYPI000575-PA	E28CF3B5EEDFE9F5	531	Gene3D	G3DSA:3.30.260.10	no description	377	403	9.1e-23	T	26-Nov-2010	NULL	NULL
ACYPI000575-PA	E28CF3B5EEDFE9F5	531	Gene3D	G3DSA:3.50.7.10	no description	205	376	5.3e-55	T	26-Nov-2010	NULL	NULL
ACYPI000575-PA	E28CF3B5EEDFE9F5	531	PatternScan	PS00750	TCP1_1	35	47	NA	T	26-Nov-2010	IPR002194	Chaperonin TCP-1, conserved site	Molecular Function: ATP binding (GO:0005524), Biological Process: protein folding (GO:0006457), Molecular Function: unfolded protein binding (GO:0051082)
ACYPI000575-PA	E28CF3B5EEDFE9F5	531	PatternScan	PS00751	TCP1_2	56	72	NA	T	26-Nov-2010	IPR002194	Chaperonin TCP-1, conserved site	Molecular Function: ATP binding (GO:0005524), Biological Process: protein folding (GO:0006457), Molecular Function: unfolded protein binding (GO:0051082)
ACYPI000575-PA	E28CF3B5EEDFE9F5	531	HMMPanther	PTHR11353:SF21	CHAPERONIN CONTAINING T-COMPLEX PROTEIN 1, ZETA SUBUNIT, TCPZ	2	531	0	T	26-Nov-2010	IPR012722	T-complex protein 1, zeta subunit	Molecular Function: ATP binding (GO:0005524), Biological Process: protein folding (GO:0006457), Molecular Function: unfolded protein binding (GO:0051082)
ACYPI000575-PA	E28CF3B5EEDFE9F5	531	HMMPanther	PTHR11353	CHAPERONIN	2	531	0	T	26-Nov-2010	IPR002423	Chaperonin Cpn60/TCP-1	Molecular Function: protein binding (GO:0005515), Molecular Function: ATP binding (GO:0005524), Biological Process: cellular protein metabolic process (GO:0044267)
ACYPI000575-PA	E28CF3B5EEDFE9F5	531	superfamily	SSF48592	GroEL equatorial domain-like	9	526	4.7e-78	T	26-Nov-2010	IPR002423	Chaperonin Cpn60/TCP-1	Molecular Function: protein binding (GO:0005515), Molecular Function: ATP binding (GO:0005524), Biological Process: cellular protein metabolic process (GO:0044267)
ACYPI000575-PA	E28CF3B5EEDFE9F5	531	superfamily	SSF52029	GroEL apical domain-like	206	367	2.3e-52	T	26-Nov-2010	NULL	NULL
ACYPI000575-PA	E28CF3B5EEDFE9F5	531	superfamily	SSF54849	GroEL-intermediate domain like	141	405	2.7e-23	T	26-Nov-2010	NULL	NULL
ACYPI000575-PA	E28CF3B5EEDFE9F5	531	HMMPfam	PF00118	Cpn60_TCP1	30	524	1.2e-154	T	26-Nov-2010	IPR002423	Chaperonin Cpn60/TCP-1	Molecular Function: protein binding (GO:0005515), Molecular Function: ATP binding (GO:0005524), Biological Process: cellular protein metabolic process (GO:0044267)
ACYPI000580-PA	3BB43CBFA0D0B29E	766	HMMPfam	PF05649	Peptidase_M13_N	111	498	4.7e-117	T	26-Nov-2010	IPR008753	Peptidase M13	Biological Process: proteolysis (GO:0006508), Molecular Function: metallopeptidase activity (GO:0008237)
ACYPI000580-PA	3BB43CBFA0D0B29E	766	HMMPfam	PF01431	Peptidase_M13	559	765	1.2e-55	T	26-Nov-2010	IPR018497	Peptidase M13, neprilysin, C-terminal	Molecular Function: metalloendopeptidase activity (GO:0004222), Biological Process: proteolysis (GO:0006508)
ACYPI000580-PA	3BB43CBFA0D0B29E	766	TMHMM	tmhmm	transmembrane_regions	25	47	NA	?	26-Nov-2010	NULL	NULL
ACYPI000580-PA	3BB43CBFA0D0B29E	766	SignalPHMM	SignalP	signal-peptide	1	44	NA	?	26-Nov-2010	NULL	NULL
ACYPI000580-PA	3BB43CBFA0D0B29E	766	FPrintScan	PR00786	NEPRILYSIN	551	563	7e-20	T	26-Nov-2010	IPR018497	Peptidase M13, neprilysin, C-terminal	Molecular Function: metalloendopeptidase activity (GO:0004222), Biological Process: proteolysis (GO:0006508)
ACYPI000580-PA	3BB43CBFA0D0B29E	766	FPrintScan	PR00786	NEPRILYSIN	569	581	7e-20	T	26-Nov-2010	IPR018497	Peptidase M13, neprilysin, C-terminal	Molecular Function: metalloendopeptidase activity (GO:0004222), Biological Process: proteolysis (GO:0006508)
ACYPI000580-PA	3BB43CBFA0D0B29E	766	FPrintScan	PR00786	NEPRILYSIN	590	606	7e-20	T	26-Nov-2010	IPR018497	Peptidase M13, neprilysin, C-terminal	Molecular Function: metalloendopeptidase activity (GO:0004222), Biological Process: proteolysis (GO:0006508)
ACYPI000580-PA	3BB43CBFA0D0B29E	766	FPrintScan	PR00786	NEPRILYSIN	662	673	7e-20	T	26-Nov-2010	IPR018497	Peptidase M13, neprilysin, C-terminal	Molecular Function: metalloendopeptidase activity (GO:0004222), Biological Process: proteolysis (GO:0006508)
ACYPI000580-PA	3BB43CBFA0D0B29E	766	superfamily	SSF55486	Metalloproteases ("zincins"), catalytic domain	86	766	3.8e-246	T	26-Nov-2010	NULL	NULL
ACYPI000580-PA	3BB43CBFA0D0B29E	766	HMMPanther	PTHR11733:SF25	NEPRILYSIN	75	766	0	T	26-Nov-2010	NULL	NULL
ACYPI000580-PA	3BB43CBFA0D0B29E	766	HMMPanther	PTHR11733	ZINC METALLOPROTEASE FAMILY M13 NEPRILYSIN-RELATED	75	766	0	T	26-Nov-2010	IPR000718	Peptidase M13, neprilysin	Molecular Function: metalloendopeptidase activity (GO:0004222), Biological Process: proteolysis (GO:0006508)
ACYPI000580-PA	3BB43CBFA0D0B29E	766	Gene3D	G3DSA:3.40.390.10	no description	550	766	1.5e-130	T	26-Nov-2010	NULL	NULL
ACYPI000588-PA	606B7A5B561F37D0	536	HMMPfam	PF00118	Cpn60_TCP1	34	525	7.3e-137	T	26-Nov-2010	IPR002423	Chaperonin Cpn60/TCP-1	Molecular Function: protein binding (GO:0005515), Molecular Function: ATP binding (GO:0005524), Biological Process: cellular protein metabolic process (GO:0044267)
ACYPI000588-PA	606B7A5B561F37D0	536	Gene3D	G3DSA:1.10.560.10	no description	405	526	2e-75	T	26-Nov-2010	NULL	NULL
ACYPI000588-PA	606B7A5B561F37D0	536	Gene3D	G3DSA:3.30.260.10	no description	378	404	5e-32	T	26-Nov-2010	NULL	NULL
ACYPI000588-PA	606B7A5B561F37D0	536	Gene3D	G3DSA:3.50.7.10	no description	214	377	2.7e-43	T	26-Nov-2010	NULL	NULL
ACYPI000588-PA	606B7A5B561F37D0	536	HMMPanther	PTHR11353:SF23	CHAPERONIN CONTAINING T-COMPLEX PROTEIN 1, BETA SUBUNIT, TCPB	3	536	0	T	26-Nov-2010	IPR012716	T-complex protein 1, beta subunit	Molecular Function: ATP binding (GO:0005524), Biological Process: protein folding (GO:0006457), Molecular Function: unfolded protein binding (GO:0051082)
ACYPI000588-PA	606B7A5B561F37D0	536	HMMPanther	PTHR11353	CHAPERONIN	3	536	0	T	26-Nov-2010	IPR002423	Chaperonin Cpn60/TCP-1	Molecular Function: protein binding (GO:0005515), Molecular Function: ATP binding (GO:0005524), Biological Process: cellular protein metabolic process (GO:0044267)
ACYPI000588-PA	606B7A5B561F37D0	536	superfamily	SSF48592	GroEL equatorial domain-like	12	526	6.7e-81	T	26-Nov-2010	IPR002423	Chaperonin Cpn60/TCP-1	Molecular Function: protein binding (GO:0005515), Molecular Function: ATP binding (GO:0005524), Biological Process: cellular protein metabolic process (GO:0044267)
ACYPI000588-PA	606B7A5B561F37D0	536	superfamily	SSF52029	GroEL apical domain-like	212	378	2.2e-44	T	26-Nov-2010	NULL	NULL
ACYPI000588-PA	606B7A5B561F37D0	536	superfamily	SSF54849	GroEL-intermediate domain like	153	405	1.6e-27	T	26-Nov-2010	NULL	NULL
ACYPI000588-PA	606B7A5B561F37D0	536	FPrintScan	PR00304	TCOMPLEXTCP1	35	51	8e-26	T	26-Nov-2010	IPR017998	Chaperone, tailless complex polypeptide 1
ACYPI000588-PA	606B7A5B561F37D0	536	FPrintScan	PR00304	TCOMPLEXTCP1	92	111	8e-26	T	26-Nov-2010	IPR017998	Chaperone, tailless complex polypeptide 1
ACYPI000588-PA	606B7A5B561F37D0	536	FPrintScan	PR00304	TCOMPLEXTCP1	373	395	8e-26	T	26-Nov-2010	IPR017998	Chaperone, tailless complex polypeptide 1
ACYPI000588-PA	606B7A5B561F37D0	536	FPrintScan	PR00304	TCOMPLEXTCP1	407	419	8e-26	T	26-Nov-2010	IPR017998	Chaperone, tailless complex polypeptide 1
ACYPI000588-PA	606B7A5B561F37D0	536	PatternScan	PS00039	DEAD_ATP_HELICASE	383	391	NA	?	26-Nov-2010	IPR000629	RNA helicase, ATP-dependent, DEAD-box, conserved site	Molecular Function: nucleic acid binding (GO:0003676), Molecular Function: ATP binding (GO:0005524), Molecular Function: ATP-dependent helicase activity (GO:0008026)
ACYPI000588-PA	606B7A5B561F37D0	536	PatternScan	PS00750	TCP1_1	38	50	NA	T	26-Nov-2010	IPR002194	Chaperonin TCP-1, conserved site	Molecular Function: ATP binding (GO:0005524), Biological Process: protein folding (GO:0006457), Molecular Function: unfolded protein binding (GO:0051082)
ACYPI000588-PA	606B7A5B561F37D0	536	PatternScan	PS00751	TCP1_2	64	80	NA	T	26-Nov-2010	IPR002194	Chaperonin TCP-1, conserved site	Molecular Function: ATP binding (GO:0005524), Biological Process: protein folding (GO:0006457), Molecular Function: unfolded protein binding (GO:0051082)
ACYPI000588-PA	606B7A5B561F37D0	536	PatternScan	PS00995	TCP1_3	92	100	NA	T	26-Nov-2010	IPR002194	Chaperonin TCP-1, conserved site	Molecular Function: ATP binding (GO:0005524), Biological Process: protein folding (GO:0006457), Molecular Function: unfolded protein binding (GO:0051082)
ACYPI000588-PA	606B7A5B561F37D0	536	HMMTigr	TIGR02341	chap_CCT_beta: T-complex protein 1, beta su	8	529	0	T	26-Nov-2010	IPR012716	T-complex protein 1, beta subunit	Molecular Function: ATP binding (GO:0005524), Biological Process: protein folding (GO:0006457), Molecular Function: unfolded protein binding (GO:0051082)
ACYPI000622-PA	C6A3F9BC9B44FB97	551	HMMPfam	PF00006	ATP-synt_ab	189	413	7e-72	T	26-Nov-2010	IPR000194	ATPase, alpha/beta subunit, nucleotide-binding domain	Molecular Function: ATP binding (GO:0005524)
ACYPI000622-PA	C6A3F9BC9B44FB97	551	HMMPfam	PF00306	ATP-synt_ab_C	425	523	6.8e-26	T	26-Nov-2010	IPR000793	ATPase, F1/V1/A1 complex, alpha/beta subunit, C-terminal	Biological Process: ATP synthesis coupled proton transport (GO:0015986), Molecular Function: hydrolase activity, acting on acid anhydrides, catalyzing transmembrane movement of substances (GO:0016820), Cellular Component: proton-transporting two-sector ATPase complex, catalytic domain (GO:0033178)
ACYPI000622-PA	C6A3F9BC9B44FB97	551	HMMPfam	PF02874	ATP-synt_ab_N	67	133	2.8e-19	T	26-Nov-2010	IPR004100	ATPase, F1/V1/A1 complex, alpha/beta subunit, N-terminal	Biological Process: proton transport (GO:0015992), Cellular Component: proton-transporting two-sector ATPase complex (GO:0016469), Biological Process: ATP metabolic process (GO:0046034), Molecular Function: hydrogen ion transporting ATP synthase activity, rotational mechanism (GO:0046933), Molecular Function: proton-transporting ATPase activity, rotational mechanism (GO:0046961)
ACYPI000622-PA	C6A3F9BC9B44FB97	551	HMMTigr	TIGR00962	atpA: ATP synthase F1, alpha subunit	43	551	0	T	26-Nov-2010	IPR005294	ATPase, F1 complex, alpha subunit	Biological Process: ATP synthesis coupled proton transport (GO:0015986), Cellular Component: proton-transporting ATP synthase complex, catalytic core F(1) (GO:0045261), Molecular Function: hydrogen ion transporting ATP synthase activity, rotational mechanism (GO:0046933), Molecular Function: proton-transporting ATPase activity, rotational mechanism (GO:0046961)
ACYPI000622-PA	C6A3F9BC9B44FB97	551	Gene3D	G3DSA:2.40.30.20	no description	66	133	2.3e-33	T	26-Nov-2010	NULL	NULL
ACYPI000622-PA	C6A3F9BC9B44FB97	551	Gene3D	G3DSA:3.40.50.300	no description	135	420	2.7e-123	T	26-Nov-2010	NULL	NULL
ACYPI000622-PA	C6A3F9BC9B44FB97	551	Gene3D	G3DSA:1.20.150.20	no description	421	549	7.1e-54	T	26-Nov-2010	NULL	NULL
ACYPI000622-PA	C6A3F9BC9B44FB97	551	HAMAP	MF_01346	ATP_synth_alpha_bact	42	550	49.765	T	26-Nov-2010	IPR005294	ATPase, F1 complex, alpha subunit	Biological Process: ATP synthesis coupled proton transport (GO:0015986), Cellular Component: proton-transporting ATP synthase complex, catalytic core F(1) (GO:0045261), Molecular Function: hydrogen ion transporting ATP synthase activity, rotational mechanism (GO:0046933), Molecular Function: proton-transporting ATPase activity, rotational mechanism (GO:0046961)
ACYPI000622-PA	C6A3F9BC9B44FB97	551	superfamily	SSF52540	P-loop containing nucleoside triphosphate hydrolases	136	420	1.7e-111	T	26-Nov-2010	NULL	NULL
ACYPI000622-PA	C6A3F9BC9B44FB97	551	superfamily	SSF47917	C-terminal domain of alpha and beta subunits of F1 ATP synthase	421	551	1.6e-47	T	26-Nov-2010	IPR000793	ATPase, F1/V1/A1 complex, alpha/beta subunit, C-terminal	Biological Process: ATP synthesis coupled proton transport (GO:0015986), Molecular Function: hydrolase activity, acting on acid anhydrides, catalyzing transmembrane movement of substances (GO:0016820), Cellular Component: proton-transporting two-sector ATPase complex, catalytic domain (GO:0033178)
ACYPI000622-PA	C6A3F9BC9B44FB97	551	superfamily	SSF50615	N-terminal domain of alpha and beta subunits of F1 ATP synthase	50	135	4.6e-31	T	26-Nov-2010	IPR018118	ATPase, F1/A1 complex, alpha/beta subunit, N-terminal	Biological Process: proton transport (GO:0015992), Cellular Component: proton-transporting two-sector ATPase complex (GO:0016469), Biological Process: ATP metabolic process (GO:0046034), Molecular Function: hydrogen ion transporting ATP synthase activity, rotational mechanism (GO:0046933), Molecular Function: proton-transporting ATPase activity, rotational mechanism (GO:0046961)
ACYPI000622-PA	C6A3F9BC9B44FB97	551	HMMPanther	PTHR15184:SF3	ATP SYNTHASE ALPHA SUBUNIT MITOCHONDRIAL	243	550	1.6e-204	T	26-Nov-2010	IPR017458	ATPase, F1 complex, alpha subunit, C-terminal	Biological Process: ATP synthesis coupled proton transport (GO:0015986), Cellular Component: proton-transporting ATP synthase complex, catalytic core F(1) (GO:0045261), Molecular Function: hydrogen ion transporting ATP synthase activity, rotational mechanism (GO:0046933), Molecular Function: proton-transporting ATPase activity, rotational mechanism (GO:0046961)
ACYPI000622-PA	C6A3F9BC9B44FB97	551	HMMPanther	PTHR15184	ATP SYNTHASE	243	550	1.6e-204	T	26-Nov-2010	NULL	NULL
ACYPI000622-PA	C6A3F9BC9B44FB97	551	PatternScan	PS00152	ATPASE_ALPHA_BETA	404	413	NA	T	26-Nov-2010	IPR020003	ATPase, alpha/beta subunit, nucleotide-binding domain, active site	Molecular Function: ATP binding (GO:0005524)
ACYPI000631-PA	DF0030E23D728BB2	577	superfamily	SSF53474	alpha/beta-Hydrolases	28	522	4.4e-127	T	26-Nov-2010	NULL	NULL
ACYPI000631-PA	DF0030E23D728BB2	577	HMMPanther	PTHR11559:SF27	ALPHA-ESTERASE-RELATED	1	559	2.5e-161	T	26-Nov-2010	NULL	NULL
ACYPI000631-PA	DF0030E23D728BB2	577	HMMPanther	PTHR11559	CARBOXYLESTERASE	1	559	2.5e-161	T	26-Nov-2010	IPR002018	Carboxylesterase, type B
ACYPI000631-PA	DF0030E23D728BB2	577	HMMPfam	PF00135	COesterase	17	553	4.6e-144	T	26-Nov-2010	IPR002018	Carboxylesterase, type B
ACYPI000631-PA	DF0030E23D728BB2	577	Gene3D	G3DSA:3.40.50.1820	no description	25	557	3e-147	T	26-Nov-2010	NULL	NULL
ACYPI000631-PA	DF0030E23D728BB2	577	SignalPHMM	SignalP	signal-peptide	1	24	NA	?	26-Nov-2010	NULL	NULL
ACYPI000631-PA	DF0030E23D728BB2	577	PatternScan	PS00122	CARBOXYLESTERASE_B_1	206	221	NA	T	26-Nov-2010	IPR019826	Carboxylesterase type B, active site
ACYPI000631-PA	DF0030E23D728BB2	577	PatternScan	PS00941	CARBOXYLESTERASE_B_2	108	118	NA	T	26-Nov-2010	IPR019819	Carboxylesterase type B, conserved site
ACYPI000631-PA	DF0030E23D728BB2	577	TMHMM	tmhmm	transmembrane_regions	5	25	NA	?	26-Nov-2010	NULL	NULL
ACYPI000667-PA	C62DAAB29AAA2B51	894	PatternScan	PS00018	EF_HAND_1	761	773	NA	T	26-Nov-2010	IPR018247	EF-Hand 1, calcium-binding site
ACYPI000667-PA	C62DAAB29AAA2B51	894	PatternScan	PS00019	ACTININ_1	35	44	NA	T	26-Nov-2010	IPR001589	Actinin-type, actin-binding, conserved site	Molecular Function: actin binding (GO:0003779)
ACYPI000667-PA	C62DAAB29AAA2B51	894	PatternScan	PS00020	ACTININ_2	109	133	NA	T	26-Nov-2010	IPR001589	Actinin-type, actin-binding, conserved site	Molecular Function: actin binding (GO:0003779)
ACYPI000667-PA	C62DAAB29AAA2B51	894	HMMPanther	PTHR11915:SF47	ALPHA-ACTININ	7	894	0	T	26-Nov-2010	NULL	NULL
ACYPI000667-PA	C62DAAB29AAA2B51	894	HMMPanther	PTHR11915	SPECTRIN-LIKE CELL STRUCTURE PROTEIN	7	894	0	T	26-Nov-2010	NULL	NULL
ACYPI000667-PA	C62DAAB29AAA2B51	894	Gene3D	G3DSA:1.10.418.10	no description	28	140	6.8e-38	T	26-Nov-2010	IPR001715	Calponin homology domain
ACYPI000667-PA	C62DAAB29AAA2B51	894	Gene3D	G3DSA:1.10.418.10	no description	149	252	1.7e-39	T	26-Nov-2010	IPR001715	Calponin homology domain
ACYPI000667-PA	C62DAAB29AAA2B51	894	Gene3D	G3DSA:1.20.58.60	no description	266	391	6e-47	T	26-Nov-2010	NULL	NULL
ACYPI000667-PA	C62DAAB29AAA2B51	894	Gene3D	G3DSA:1.20.58.60	no description	392	502	1.6e-26	T	26-Nov-2010	NULL	NULL
ACYPI000667-PA	C62DAAB29AAA2B51	894	Gene3D	G3DSA:1.20.58.60	no description	504	628	5.8e-32	T	26-Nov-2010	NULL	NULL
ACYPI000667-PA	C62DAAB29AAA2B51	894	Gene3D	G3DSA:1.20.58.60	no description	629	738	2.9e-39	T	26-Nov-2010	NULL	NULL
ACYPI000667-PA	C62DAAB29AAA2B51	894	Gene3D	G3DSA:1.10.238.10	no description	739	820	6.9e-17	T	26-Nov-2010	IPR011992	EF-hand-like domain	Molecular Function: calcium ion binding (GO:0005509)
ACYPI000667-PA	C62DAAB29AAA2B51	894	Gene3D	G3DSA:1.10.238.10	no description	821	894	3.8e-35	T	26-Nov-2010	IPR011992	EF-hand-like domain	Molecular Function: calcium ion binding (GO:0005509)
ACYPI000667-PA	C62DAAB29AAA2B51	894	HMMSmart	SM00033	CH	35	135	5.4e-26	T	26-Nov-2010	IPR001715	Calponin homology domain
ACYPI000667-PA	C62DAAB29AAA2B51	894	HMMSmart	SM00033	CH	148	247	2.4e-24	T	26-Nov-2010	IPR001715	Calponin homology domain
ACYPI000667-PA	C62DAAB29AAA2B51	894	HMMSmart	SM00150	SPEC	279	385	2.7	T	26-Nov-2010	IPR018159	Spectrin/alpha-actinin
ACYPI000667-PA	C62DAAB29AAA2B51	894	HMMSmart	SM00150	SPEC	399	500	1.2e-20	T	26-Nov-2010	IPR018159	Spectrin/alpha-actinin
ACYPI000667-PA	C62DAAB29AAA2B51	894	HMMSmart	SM00150	SPEC	514	621	3e-05	T	26-Nov-2010	IPR018159	Spectrin/alpha-actinin
ACYPI000667-PA	C62DAAB29AAA2B51	894	HMMSmart	SM00150	SPEC	635	734	0.14	T	26-Nov-2010	IPR018159	Spectrin/alpha-actinin
ACYPI000667-PA	C62DAAB29AAA2B51	894	HMMSmart	SM00054	EFh	752	780	0.002	T	26-Nov-2010	IPR002048	Calcium-binding EF-hand	Molecular Function: calcium ion binding (GO:0005509)
ACYPI000667-PA	C62DAAB29AAA2B51	894	HMMSmart	SM00054	EFh	793	821	0.38	T	26-Nov-2010	IPR002048	Calcium-binding EF-hand	Molecular Function: calcium ion binding (GO:0005509)
ACYPI000667-PA	C62DAAB29AAA2B51	894	ProfileScan	PS50021	CH	33	137	17.703	T	26-Nov-2010	IPR001715	Calponin homology domain
ACYPI000667-PA	C62DAAB29AAA2B51	894	ProfileScan	PS50021	CH	146	249	17.247	T	26-Nov-2010	IPR001715	Calponin homology domain
ACYPI000667-PA	C62DAAB29AAA2B51	894	ProfileScan	PS50222	EF_HAND_2	748	783	12.198	T	26-Nov-2010	IPR018249	EF-HAND 2
ACYPI000667-PA	C62DAAB29AAA2B51	894	ProfileScan	PS50222	EF_HAND_2	789	824	9.576	T	26-Nov-2010	IPR018249	EF-HAND 2
ACYPI000667-PA	C62DAAB29AAA2B51	894	HMMPfam	PF00435	Spectrin	277	384	8.6e-13	T	26-Nov-2010	IPR002017	Spectrin repeat
ACYPI000667-PA	C62DAAB29AAA2B51	894	HMMPfam	PF00435	Spectrin	396	500	1.6e-23	T	26-Nov-2010	IPR002017	Spectrin repeat
ACYPI000667-PA	C62DAAB29AAA2B51	894	HMMPfam	PF00435	Spectrin	514	621	8.9e-13	T	26-Nov-2010	IPR002017	Spectrin repeat
ACYPI000667-PA	C62DAAB29AAA2B51	894	HMMPfam	PF00435	Spectrin	633	734	3.8e-11	T	26-Nov-2010	IPR002017	Spectrin repeat
ACYPI000667-PA	C62DAAB29AAA2B51	894	HMMPfam	PF00307	CH	35	136	1.5e-17	T	26-Nov-2010	IPR001715	Calponin homology domain
ACYPI000667-PA	C62DAAB29AAA2B51	894	HMMPfam	PF00307	CH	149	252	5e-23	T	26-Nov-2010	IPR001715	Calponin homology domain
ACYPI000667-PA	C62DAAB29AAA2B51	894	HMMPfam	PF08726	efhand_Ca_insen	824	890	1.2e-25	T	26-Nov-2010	IPR014837	EF-hand, Ca insensitive
ACYPI000667-PA	C62DAAB29AAA2B51	894	superfamily	SSF47576	Calponin-homology domain, CH-domain	5	254	4.3e-85	T	26-Nov-2010	IPR001715	Calponin homology domain
ACYPI000667-PA	C62DAAB29AAA2B51	894	superfamily	SSF46966	Spectrin repeat	267	391	2.1e-33	T	26-Nov-2010	NULL	NULL
ACYPI000667-PA	C62DAAB29AAA2B51	894	superfamily	SSF46966	Spectrin repeat	502	626	6.6e-26	T	26-Nov-2010	NULL	NULL
ACYPI000667-PA	C62DAAB29AAA2B51	894	superfamily	SSF46966	Spectrin repeat	392	502	3.8e-23	T	26-Nov-2010	NULL	NULL
ACYPI000667-PA	C62DAAB29AAA2B51	894	superfamily	SSF46966	Spectrin repeat	628	741	2.7e-22	T	26-Nov-2010	NULL	NULL
ACYPI000667-PA	C62DAAB29AAA2B51	894	superfamily	SSF47473	EF-hand	733	866	1.1e-18	T	26-Nov-2010	NULL	NULL
ACYPI000669-PA	D428D3228960B01A	523	Gene3D	G3DSA:3.50.50.60	no description	458	521	2e-87	T	26-Nov-2010	NULL	NULL
ACYPI000669-PA	D428D3228960B01A	523	HMMPfam	PF00732	GMC_oxred_N	37	300	3.8e-60	T	26-Nov-2010	IPR000172	Glucose-methanol-choline oxidoreductase, N-terminal	Molecular Function: oxidoreductase activity, acting on CH-OH group of donors (GO:0016614), Molecular Function: FAD or FADH2 binding (GO:0050660)
ACYPI000669-PA	D428D3228960B01A	523	HMMPfam	PF05199	GMC_oxred_C	374	512	4.4e-35	T	26-Nov-2010	IPR007867	Glucose-methanol-choline oxidoreductase, C-terminal	Molecular Function: oxidoreductase activity, acting on CH-OH group of donors (GO:0016614)
ACYPI000669-PA	D428D3228960B01A	523	PatternScan	PS00624	GMC_OXRED_2	260	274	NA	T	26-Nov-2010	IPR000172	Glucose-methanol-choline oxidoreductase, N-terminal	Molecular Function: oxidoreductase activity, acting on CH-OH group of donors (GO:0016614), Molecular Function: FAD or FADH2 binding (GO:0050660)
ACYPI000669-PA	D428D3228960B01A	523	HMMPanther	PTHR11552:SF10	GLUCOSE DEHYDROGENASE	37	521	1.1e-203	T	26-Nov-2010	NULL	NULL
ACYPI000669-PA	D428D3228960B01A	523	HMMPanther	PTHR11552	GLUCOSE-METHANOL-CHOLINE (GMC) OXIDOREDUCTASE	37	521	1.1e-203	T	26-Nov-2010	NULL	NULL
ACYPI000669-PA	D428D3228960B01A	523	superfamily	SSF51905	FAD/NAD(P)-binding domain	34	522	5.1e-62	T	26-Nov-2010	NULL	NULL
ACYPI000669-PA	D428D3228960B01A	523	superfamily	SSF54373	FAD-linked reductases, C-terminal domain	295	467	4.5e-27	T	26-Nov-2010	NULL	NULL
ACYPI000669-PA	D428D3228960B01A	523	HMMPIR	PIRSF000137	Alcohol oxidase	4	523	7.3e-92	T	26-Nov-2010	IPR012132	Glucose-methanol-choline oxidoreductase	Biological Process: alcohol metabolic process (GO:0006066), Molecular Function: oxidoreductase activity, acting on CH-OH group of donors (GO:0016614), Molecular Function: FAD or FADH2 binding (GO:0050660)
ACYPI000731-PA	2FB3E2D362B2E719	767	ProfileScan	PS51450	LRR	63	84	5.309	T	26-Nov-2010	NULL	NULL
ACYPI000731-PA	2FB3E2D362B2E719	767	ProfileScan	PS51450	LRR	85	106	6.665	T	26-Nov-2010	NULL	NULL
ACYPI000731-PA	2FB3E2D362B2E719	767	ProfileScan	PS51450	LRR	109	130	5.217	T	26-Nov-2010	NULL	NULL
ACYPI000731-PA	2FB3E2D362B2E719	767	ProfileScan	PS51450	LRR	133	154	5.386	T	26-Nov-2010	NULL	NULL
ACYPI000731-PA	2FB3E2D362B2E719	767	ProfileScan	PS51450	LRR	156	177	5.371	T	26-Nov-2010	NULL	NULL
ACYPI000731-PA	2FB3E2D362B2E719	767	ProfileScan	PS51450	LRR	180	201	5.802	T	26-Nov-2010	NULL	NULL
ACYPI000731-PA	2FB3E2D362B2E719	767	ProfileScan	PS51450	LRR	204	225	6.873	T	26-Nov-2010	NULL	NULL
ACYPI000731-PA	2FB3E2D362B2E719	767	ProfileScan	PS51450	LRR	228	249	4.994	T	26-Nov-2010	NULL	NULL
ACYPI000731-PA	2FB3E2D362B2E719	767	ProfileScan	PS51450	LRR	254	275	5.255	T	26-Nov-2010	NULL	NULL
ACYPI000731-PA	2FB3E2D362B2E719	767	ProfileScan	PS51450	LRR	278	299	5.664	T	26-Nov-2010	NULL	NULL
ACYPI000731-PA	2FB3E2D362B2E719	767	ProfileScan	PS51450	LRR	329	350	5.702	T	26-Nov-2010	NULL	NULL
ACYPI000731-PA	2FB3E2D362B2E719	767	ProfileScan	PS51450	LRR	354	375	5.409	T	26-Nov-2010	NULL	NULL
ACYPI000731-PA	2FB3E2D362B2E719	767	ProfileScan	PS51450	LRR	378	400	5.024	T	26-Nov-2010	NULL	NULL
ACYPI000731-PA	2FB3E2D362B2E719	767	ProfileScan	PS51450	LRR	402	423	5.918	T	26-Nov-2010	NULL	NULL
ACYPI000731-PA	2FB3E2D362B2E719	767	ProfileScan	PS51450	LRR	426	447	7.435	T	26-Nov-2010	NULL	NULL
ACYPI000731-PA	2FB3E2D362B2E719	767	ProfileScan	PS51450	LRR	450	471	5.109	T	26-Nov-2010	NULL	NULL
ACYPI000731-PA	2FB3E2D362B2E719	767	ProfileScan	PS51450	LRR	477	498	6.110	T	26-Nov-2010	NULL	NULL
ACYPI000731-PA	2FB3E2D362B2E719	767	ProfileScan	PS51450	LRR	503	524	5.802	T	26-Nov-2010	NULL	NULL
ACYPI000731-PA	2FB3E2D362B2E719	767	ProfileScan	PS51450	LRR	554	575	6.973	T	26-Nov-2010	NULL	NULL
ACYPI000731-PA	2FB3E2D362B2E719	767	FPrintScan	PR00019	LEURICHRPT	379	392	8.6e-05	T	26-Nov-2010	NULL	NULL
ACYPI000731-PA	2FB3E2D362B2E719	767	FPrintScan	PR00019	LEURICHRPT	552	565	8.6e-05	T	26-Nov-2010	NULL	NULL
ACYPI000731-PA	2FB3E2D362B2E719	767	TMHMM	tmhmm	transmembrane_regions	5	25	NA	?	26-Nov-2010	NULL	NULL
ACYPI000731-PA	2FB3E2D362B2E719	767	TMHMM	tmhmm	transmembrane_regions	706	728	NA	?	26-Nov-2010	NULL	NULL
ACYPI000731-PA	2FB3E2D362B2E719	767	superfamily	SSF52058	L domain-like	301	601	2.3e-51	T	26-Nov-2010	NULL	NULL
ACYPI000731-PA	2FB3E2D362B2E719	767	superfamily	SSF52058	L domain-like	36	317	6.3e-43	T	26-Nov-2010	NULL	NULL
ACYPI000731-PA	2FB3E2D362B2E719	767	HMMPanther	PTHR23154	LEUCINE-RICH TRANSMEMBRANE PROTEINS	30	609	2.5e-59	T	26-Nov-2010	NULL	NULL
ACYPI000731-PA	2FB3E2D362B2E719	767	SignalPHMM	SignalP	signal-peptide	1	22	NA	?	26-Nov-2010	NULL	NULL
ACYPI000731-PA	2FB3E2D362B2E719	767	Gene3D	G3DSA:3.80.10.10	no description	30	292	7e-43	T	26-Nov-2010	NULL	NULL
ACYPI000731-PA	2FB3E2D362B2E719	767	Gene3D	G3DSA:3.80.10.10	no description	302	490	1.7e-33	T	26-Nov-2010	NULL	NULL
ACYPI000731-PA	2FB3E2D362B2E719	767	Gene3D	G3DSA:3.80.10.10	no description	500	608	4.5e-17	T	26-Nov-2010	NULL	NULL
ACYPI000731-PA	2FB3E2D362B2E719	767	HMMPfam	PF00560	LRR_1	204	226	0.057	T	26-Nov-2010	IPR001611	Leucine-rich repeat	Molecular Function: protein binding (GO:0005515)
ACYPI000731-PA	2FB3E2D362B2E719	767	HMMPfam	PF00560	LRR_1	354	375	1.1	T	26-Nov-2010	IPR001611	Leucine-rich repeat	Molecular Function: protein binding (GO:0005515)
ACYPI000731-PA	2FB3E2D362B2E719	767	HMMPfam	PF00560	LRR_1	427	448	0.15	T	26-Nov-2010	IPR001611	Leucine-rich repeat	Molecular Function: protein binding (GO:0005515)
ACYPI000731-PA	2FB3E2D362B2E719	767	HMMPfam	PF00560	LRR_1	478	504	0.5	T	26-Nov-2010	IPR001611	Leucine-rich repeat	Molecular Function: protein binding (GO:0005515)
ACYPI000731-PA	2FB3E2D362B2E719	767	HMMPfam	PF00560	LRR_1	504	522	0.44	T	26-Nov-2010	IPR001611	Leucine-rich repeat	Molecular Function: protein binding (GO:0005515)
ACYPI000731-PA	2FB3E2D362B2E719	767	HMMPfam	PF00560	LRR_1	555	574	0.44	T	26-Nov-2010	IPR001611	Leucine-rich repeat	Molecular Function: protein binding (GO:0005515)
ACYPI000731-PA	2FB3E2D362B2E719	767	HMMSmart	SM00369	LRR_TYP	202	225	0.018	T	26-Nov-2010	IPR003591	Leucine-rich repeat, typical subtype
ACYPI000731-PA	2FB3E2D362B2E719	767	HMMSmart	SM00369	LRR_TYP	424	447	0.00095	T	26-Nov-2010	IPR003591	Leucine-rich repeat, typical subtype
ACYPI000734-PA	EBD203B2E4640CF9	872	superfamily	SSF55486	Metalloproteases ("zincins"), catalytic domain	216	466	3.7e-82	T	26-Nov-2010	NULL	NULL
ACYPI000734-PA	EBD203B2E4640CF9	872	superfamily	SSF63737	Leukotriene A4 hydrolase N-terminal domain	1	207	1.9e-49	T	26-Nov-2010	NULL	NULL
ACYPI000734-PA	EBD203B2E4640CF9	872	FPrintScan	PR00756	ALADIPTASE	138	153	7.2e-28	T	26-Nov-2010	IPR014782	Peptidase M1, membrane alanine aminopeptidase, N-terminal	Molecular Function: metallopeptidase activity (GO:0008237), Molecular Function: zinc ion binding (GO:0008270)
ACYPI000734-PA	EBD203B2E4640CF9	872	FPrintScan	PR00756	ALADIPTASE	190	205	7.2e-28	T	26-Nov-2010	IPR014782	Peptidase M1, membrane alanine aminopeptidase, N-terminal	Molecular Function: metallopeptidase activity (GO:0008237), Molecular Function: zinc ion binding (GO:0008270)
ACYPI000734-PA	EBD203B2E4640CF9	872	FPrintScan	PR00756	ALADIPTASE	269	279	7.2e-28	T	26-Nov-2010	IPR014782	Peptidase M1, membrane alanine aminopeptidase, N-terminal	Molecular Function: metallopeptidase activity (GO:0008237), Molecular Function: zinc ion binding (GO:0008270)
ACYPI000734-PA	EBD203B2E4640CF9	872	FPrintScan	PR00756	ALADIPTASE	305	320	7.2e-28	T	26-Nov-2010	IPR014782	Peptidase M1, membrane alanine aminopeptidase, N-terminal	Molecular Function: metallopeptidase activity (GO:0008237), Molecular Function: zinc ion binding (GO:0008270)
ACYPI000734-PA	EBD203B2E4640CF9	872	FPrintScan	PR00756	ALADIPTASE	324	336	7.2e-28	T	26-Nov-2010	IPR014782	Peptidase M1, membrane alanine aminopeptidase, N-terminal	Molecular Function: metallopeptidase activity (GO:0008237), Molecular Function: zinc ion binding (GO:0008270)
ACYPI000734-PA	EBD203B2E4640CF9	872	HMMPanther	PTHR11533:SF39	GLUTAMYL AMINOPEPTIDASE	100	870	0	T	26-Nov-2010	NULL	NULL
ACYPI000734-PA	EBD203B2E4640CF9	872	HMMPanther	PTHR11533	PROTEASE M1 ZINC METALLOPROTEASE	100	870	0	T	26-Nov-2010	IPR001930	Peptidase M1, Alanine aminopeptidase/Leukotriene A4 hydrolase	Biological Process: proteolysis (GO:0006508)
ACYPI000734-PA	EBD203B2E4640CF9	872	HMMPfam	PF01433	Peptidase_M1	16	397	1.4e-114	T	26-Nov-2010	IPR014782	Peptidase M1, membrane alanine aminopeptidase, N-terminal	Molecular Function: metallopeptidase activity (GO:0008237), Molecular Function: zinc ion binding (GO:0008270)
ACYPI000918-PA	979C4C8DE58222EC	1009	superfamily	SSF74650	Galactose mutarotase-like	455	1004	5.9e-123	T	26-Nov-2010	IPR011013	Glycoside hydrolase-type carbohydrate-binding	Molecular Function: catalytic activity (GO:0003824), Biological Process: carbohydrate metabolic process (GO:0005975), Molecular Function: carbohydrate binding (GO:0030246)
ACYPI000918-PA	979C4C8DE58222EC	1009	superfamily	SSF88713	Glycoside hydrolase/deacetylase	33	366	7.3e-110	T	26-Nov-2010	IPR011330	Glycoside hydrolase/deacetylase, beta/alpha-barrel	Molecular Function: catalytic activity (GO:0003824), Biological Process: carbohydrate metabolic process (GO:0005975)
ACYPI000918-PA	979C4C8DE58222EC	1009	superfamily	SSF88688	Families 57/38 glycoside transferase middle domain	367	465	8.6e-30	T	26-Nov-2010	NULL	NULL
ACYPI000918-PA	979C4C8DE58222EC	1009	SignalPHMM	SignalP	signal-peptide	1	20	NA	?	26-Nov-2010	NULL	NULL
ACYPI000918-PA	979C4C8DE58222EC	1009	HMMSmart	SM00872	Alpha-mann_mid	368	443	5.8e-28	T	26-Nov-2010	IPR015341	Glycoside hydrolase, family 38, central domain	Molecular Function: hydrolase activity, hydrolyzing O-glycosyl compounds (GO:0004553), Molecular Function: zinc ion binding (GO:0008270)
ACYPI000918-PA	979C4C8DE58222EC	1009	Gene3D	G3DSA:3.20.110.10	no description	11	365	4.3e-113	T	26-Nov-2010	IPR000602	Glycoside hydrolase, family 38, core	Molecular Function: alpha-mannosidase activity (GO:0004559), Biological Process: carbohydrate metabolic process (GO:0005975)
ACYPI000918-PA	979C4C8DE58222EC	1009	Gene3D	G3DSA:1.20.1270.50	no description	367	462	3.1e-33	T	26-Nov-2010	NULL	NULL
ACYPI000918-PA	979C4C8DE58222EC	1009	Gene3D	G3DSA:2.60.40.1180	no description	473	561	1.3e-25	T	26-Nov-2010	IPR013780	Glycosyl hydrolase, family 13, all-beta	Molecular Function: catalytic activity (GO:0003824), Biological Process: carbohydrate metabolic process (GO:0005975), Molecular Function: cation binding (GO:0043169)
ACYPI000918-PA	979C4C8DE58222EC	1009	Gene3D	G3DSA:2.70.98.30	no description	562	867	6.4e-91	T	26-Nov-2010	NULL	NULL
ACYPI000918-PA	979C4C8DE58222EC	1009	Gene3D	G3DSA:2.60.40.1360	no description	883	1004	1.7e-39	T	26-Nov-2010	NULL	NULL
ACYPI000918-PA	979C4C8DE58222EC	1009	HMMPfam	PF07748	Glyco_hydro_38C	491	1000	1.1e-82	T	26-Nov-2010	IPR011682	Glycosyl hydrolases 38, C-terminal	Biological Process: mannose metabolic process (GO:0006013), Molecular Function: mannosidase activity (GO:0015923)
ACYPI000918-PA	979C4C8DE58222EC	1009	HMMPfam	PF01074	Glyco_hydro_38	46	363	3.4e-80	T	26-Nov-2010	IPR000602	Glycoside hydrolase, family 38, core	Molecular Function: alpha-mannosidase activity (GO:0004559), Biological Process: carbohydrate metabolic process (GO:0005975)
ACYPI000918-PA	979C4C8DE58222EC	1009	HMMPfam	PF09261	Alpha-mann_mid	369	441	9.9e-22	T	26-Nov-2010	IPR015341	Glycoside hydrolase, family 38, central domain	Molecular Function: hydrolase activity, hydrolyzing O-glycosyl compounds (GO:0004553), Molecular Function: zinc ion binding (GO:0008270)
ACYPI000918-PA	979C4C8DE58222EC	1009	HMMPanther	PTHR11607:SF3	LYSOSOMAL ALPHA-MANNOSIDASE (MANNOSIDASE ALPHA CLASS 2B MEMBER 1)	35	1004	0	T	26-Nov-2010	NULL	NULL
ACYPI000918-PA	979C4C8DE58222EC	1009	HMMPanther	PTHR11607	ALPHA-MANNOSIDASE	35	1004	0	T	26-Nov-2010	NULL	NULL
ACYPI000923-PA	888216457DF9696D	1548	HMMTigr	TIGR01531	glyc_debranch: glycogen debranching enzymye	38	1542	0	T	26-Nov-2010	IPR006421	Glycogen debranching enzyme, metazoa	Molecular Function: 4-alpha-glucanotransferase activity (GO:0004134), Molecular Function: amylo-alpha-1,6-glucosidase activity (GO:0004135), Biological Process: glycogen biosynthetic process (GO:0005978)
ACYPI000923-PA	888216457DF9696D	1548	Gene3D	G3DSA:3.20.20.80	no description	379	729	6.4e-56	T	26-Nov-2010	IPR013781	Glycoside hydrolase, subgroup, catalytic core	Molecular Function: catalytic activity (GO:0003824), Biological Process: carbohydrate metabolic process (GO:0005975), Molecular Function: cation binding (GO:0043169)
ACYPI000923-PA	888216457DF9696D	1548	HMMPanther	PTHR10569	GLYCOGEN DEBRANCHING ENZYME	21	1548	0	T	26-Nov-2010	IPR010401	Amylo-alpha-1,6-glucosidase	Molecular Function: amylo-alpha-1,6-glucosidase activity (GO:0004135), Biological Process: glycogen biosynthetic process (GO:0005978)
ACYPI000923-PA	888216457DF9696D	1548	HMMPfam	PF06202	GDE_C	1093	1537	2.8e-124	T	26-Nov-2010	IPR010401	Amylo-alpha-1,6-glucosidase	Molecular Function: amylo-alpha-1,6-glucosidase activity (GO:0004135), Biological Process: glycogen biosynthetic process (GO:0005978)
ACYPI000923-PA	888216457DF9696D	1548	superfamily	SSF48208	Six-hairpin glycosidases	1099	1546	5.3e-48	T	26-Nov-2010	IPR008928	Six-hairpin glycosidase-like	Molecular Function: catalytic activity (GO:0003824)
ACYPI000923-PA	888216457DF9696D	1548	superfamily	SSF51445	(Trans)glycosidases	184	749	3.7e-40	T	26-Nov-2010	IPR017853	Glycoside hydrolase, catalytic core
ACYPI000928-PA	1EA6DE0690F7BE13	821	HMMPanther	PTHR10338:SF8	INTER-ALPHA-TRYPSIN INHIBITOR HEAVY CHAIN	31	268	1.1e-53	T	26-Nov-2010	NULL	NULL
ACYPI000928-PA	1EA6DE0690F7BE13	821	HMMPanther	PTHR10338	VON WILLEBRAND FACTOR, TYPE A DOMAIN CONTAINING	31	268	1.1e-53	T	26-Nov-2010	NULL	NULL
ACYPI000928-PA	1EA6DE0690F7BE13	821	HMMSmart	SM00327	VWA	273	478	4.3e-20	T	26-Nov-2010	IPR002035	von Willebrand factor, type A
ACYPI000928-PA	1EA6DE0690F7BE13	821	superfamily	SSF53300	vWA-like	269	486	7.8e-28	T	26-Nov-2010	NULL	NULL
ACYPI000928-PA	1EA6DE0690F7BE13	821	HMMPfam	PF08487	VIT	31	145	2e-35	T	26-Nov-2010	IPR013694	Vault protein inter-alpha-trypsin
ACYPI000928-PA	1EA6DE0690F7BE13	821	HMMPfam	PF00092	VWA	276	472	9.2e-15	T	26-Nov-2010	IPR002035	von Willebrand factor, type A
ACYPI000928-PA	1EA6DE0690F7BE13	821	ProfileScan	PS50234	VWFA	275	486	18.583	T	26-Nov-2010	IPR002035	von Willebrand factor, type A
ACYPI000928-PA	1EA6DE0690F7BE13	821	ProfileScan	PS51468	VIT	16	145	33.018	T	26-Nov-2010	NULL	NULL
ACYPI000928-PA	1EA6DE0690F7BE13	821	Gene3D	G3DSA:3.40.50.410	no description	264	478	5.4e-22	T	26-Nov-2010	NULL	NULL
ACYPI000928-PA	1EA6DE0690F7BE13	821	SignalPHMM	SignalP	signal-peptide	1	23	NA	?	26-Nov-2010	NULL	NULL
ACYPI000933-PA	1A30A0D6136328C5	408	HMMPanther	PTHR10678:SF2	26S PROTEASOME SUBUNIT S9	21	408	3.4e-208	T	26-Nov-2010	NULL	NULL
ACYPI000933-PA	1A30A0D6136328C5	408	HMMPanther	PTHR10678	26S PROTEASOME SUBUNIT S9	21	408	3.4e-208	T	26-Nov-2010	NULL	NULL
ACYPI000933-PA	1A30A0D6136328C5	408	HMMSmart	SM00753	PAM	128	306	4.3e-56	T	26-Nov-2010	IPR013143	PCI/PINT associated module
ACYPI000933-PA	1A30A0D6136328C5	408	HMMSmart	SM00088	PINT	307	390	3.5e-22	T	26-Nov-2010	IPR000717	Proteasome component (PCI) domain
ACYPI000933-PA	1A30A0D6136328C5	408	superfamily	SSF46785	Winged helix DNA-binding domain	301	384	3.9e-23	T	26-Nov-2010	NULL	NULL
ACYPI000933-PA	1A30A0D6136328C5	408	Gene3D	G3DSA:1.25.40.10	no description	121	282	0.00066	T	26-Nov-2010	IPR011990	Tetratricopeptide-like helical	Molecular Function: binding (GO:0005488)
ACYPI000933-PA	1A30A0D6136328C5	408	Gene3D	G3DSA:1.10.10.10	no description	302	383	5.8e-23	T	26-Nov-2010	IPR011991	Winged helix-turn-helix transcription repressor DNA-binding
ACYPI000933-PA	1A30A0D6136328C5	408	HMMPfam	PF01399	PCI	272	373	1.9e-19	T	26-Nov-2010	IPR000717	Proteasome component (PCI) domain
ACYPI000969-PA	67FC643F20147B56	284	HMMPanther	PTHR19269:SF11	TROPOMYOSIN INVERTEBRATE	1	284	2.1e-161	T	26-Nov-2010	NULL	NULL
ACYPI000969-PA	67FC643F20147B56	284	HMMPanther	PTHR19269	TROPOMYOSIN	1	284	2.1e-161	T	26-Nov-2010	NULL	NULL
ACYPI000969-PA	67FC643F20147B56	284	Gene3D	G3DSA:1.20.5.340	no description	1	79	1.4e-22	T	26-Nov-2010	NULL	NULL
ACYPI000969-PA	67FC643F20147B56	284	Gene3D	G3DSA:1.20.5.340	no description	80	123	8.1e-10	T	26-Nov-2010	NULL	NULL
ACYPI000969-PA	67FC643F20147B56	284	PatternScan	PS00326	TROPOMYOSIN	232	240	NA	T	26-Nov-2010	IPR000533	Tropomyosin
ACYPI000969-PA	67FC643F20147B56	284	HMMPfam	PF00261	Tropomyosin	57	284	5.2e-87	T	26-Nov-2010	IPR000533	Tropomyosin
ACYPI000969-PA	67FC643F20147B56	284	FPrintScan	PR00194	TROPOMYOSIN	84	101	1.8e-49	T	26-Nov-2010	IPR000533	Tropomyosin
ACYPI000969-PA	67FC643F20147B56	284	FPrintScan	PR00194	TROPOMYOSIN	120	140	1.8e-49	T	26-Nov-2010	IPR000533	Tropomyosin
ACYPI000969-PA	67FC643F20147B56	284	FPrintScan	PR00194	TROPOMYOSIN	145	173	1.8e-49	T	26-Nov-2010	IPR000533	Tropomyosin
ACYPI000969-PA	67FC643F20147B56	284	FPrintScan	PR00194	TROPOMYOSIN	175	198	1.8e-49	T	26-Nov-2010	IPR000533	Tropomyosin
ACYPI000969-PA	67FC643F20147B56	284	FPrintScan	PR00194	TROPOMYOSIN	231	256	1.8e-49	T	26-Nov-2010	IPR000533	Tropomyosin
ACYPI001013-PA	22526A66B11325D4	237	superfamily	SSF56436	C-type lectin-like	33	224	8.3e-19	T	26-Nov-2010	IPR016187	C-type lectin fold	Molecular Function: binding (GO:0005488)
ACYPI001013-PA	22526A66B11325D4	237	HMMPfam	PF00059	Lectin_C	75	126	4.4e-06	T	26-Nov-2010	IPR001304	C-type lectin	Molecular Function: binding (GO:0005488)
ACYPI001013-PA	22526A66B11325D4	237	PatternScan	PS00615	C_TYPE_LECTIN_1	191	218	NA	T	26-Nov-2010	IPR018378	C-type lectin, conserved site	Molecular Function: binding (GO:0005488)
ACYPI001013-PA	22526A66B11325D4	237	SignalPHMM	SignalP	signal-peptide	1	21	NA	?	26-Nov-2010	NULL	NULL
ACYPI001013-PA	22526A66B11325D4	237	Gene3D	G3DSA:3.10.100.10	no description	46	220	8.2e-18	T	26-Nov-2010	IPR016186	C-type lectin-like	Molecular Function: binding (GO:0005488)
ACYPI001013-PA	22526A66B11325D4	237	TMHMM	tmhmm	transmembrane_regions	5	23	NA	?	26-Nov-2010	NULL	NULL
ACYPI001013-PA	22526A66B11325D4	237	HMMPanther	PTHR21407:SF2	SUBFAMILY NOT NAMED	9	237	1.4e-156	T	26-Nov-2010	NULL	NULL
ACYPI001013-PA	22526A66B11325D4	237	HMMPanther	PTHR21407	FAMILY NOT NAMED	9	237	1.4e-156	T	26-Nov-2010	NULL	NULL
ACYPI001013-PA	22526A66B11325D4	237	ProfileScan	PS50041	C_TYPE_LECTIN_2	64	219	14.400	T	26-Nov-2010	IPR001304	C-type lectin	Molecular Function: binding (GO:0005488)
ACYPI001013-PA	22526A66B11325D4	237	HMMSmart	SM00034	CLECT	48	219	3.7e-11	T	26-Nov-2010	IPR001304	C-type lectin	Molecular Function: binding (GO:0005488)
ACYPI001125-PA	B3E92252BC54E0D5	851	HMMTigr	TIGR02093	P_ylase: glycogen/starch/alpha-glucan phosp	28	830	0	T	26-Nov-2010	IPR011833	Glycogen/starch/alpha-glucan phosphorylase	Molecular Function: phosphorylase activity (GO:0004645), Biological Process: carbohydrate metabolic process (GO:0005975), Molecular Function: pyridoxal phosphate binding (GO:0030170)
ACYPI001125-PA	B3E92252BC54E0D5	851	HMMPIR	PIRSF000460	Glucan phosphorylase	15	845	0	T	26-Nov-2010	IPR000811	Glycosyl transferase, family 35	Molecular Function: phosphorylase activity (GO:0004645), Biological Process: carbohydrate metabolic process (GO:0005975)
ACYPI001125-PA	B3E92252BC54E0D5	851	Gene3D	G3DSA:3.40.50.2000	no description	28	500	1.1e-225	T	26-Nov-2010	NULL	NULL
ACYPI001125-PA	B3E92252BC54E0D5	851	Gene3D	G3DSA:3.40.50.2000	no description	501	815	8.5e-136	T	26-Nov-2010	NULL	NULL
ACYPI001125-PA	B3E92252BC54E0D5	851	superfamily	SSF53756	UDP-Glycosyltransferase/glycogen phosphorylase	11	834	0	T	26-Nov-2010	NULL	NULL
ACYPI001125-PA	B3E92252BC54E0D5	851	PatternScan	PS00102	PHOSPHORYLASE	675	687	NA	T	26-Nov-2010	IPR000811	Glycosyl transferase, family 35	Molecular Function: phosphorylase activity (GO:0004645), Biological Process: carbohydrate metabolic process (GO:0005975)
ACYPI001125-PA	B3E92252BC54E0D5	851	HMMPfam	PF00343	Phosphorylase	116	832	0	T	26-Nov-2010	IPR000811	Glycosyl transferase, family 35	Molecular Function: phosphorylase activity (GO:0004645), Biological Process: carbohydrate metabolic process (GO:0005975)
ACYPI001125-PA	B3E92252BC54E0D5	851	HMMPanther	PTHR11468	GLYCOGEN PHOSPHORYLASE	59	847	0	T	26-Nov-2010	IPR000811	Glycosyl transferase, family 35	Molecular Function: phosphorylase activity (GO:0004645), Biological Process: carbohydrate metabolic process (GO:0005975)
ACYPI001186-PA	0B2314B296727A6D	311	superfamily	SSF102712	JAB1/MPN domain	29	173	1.9e-19	T	26-Nov-2010	NULL	NULL
ACYPI001186-PA	0B2314B296727A6D	311	Gene3D	G3DSA:3.40.140.10	no description	31	141	4.7e-14	T	26-Nov-2010	NULL	NULL
ACYPI001186-PA	0B2314B296727A6D	311	HMMSmart	SM00232	JAB_MPN	31	166	3e-48	T	26-Nov-2010	IPR000555	Mov34/MPN/PAD-1
ACYPI001186-PA	0B2314B296727A6D	311	HMMPanther	PTHR10410:SF5	26S PROTEASOME REGULATORY ATPASE SUBUNIT	1	309	3.3e-220	T	26-Nov-2010	NULL	NULL
ACYPI001186-PA	0B2314B296727A6D	311	HMMPanther	PTHR10410	EUKARYOTIC TRANSLATION INITIATION FACTOR 3 -RELATED	1	309	3.3e-220	T	26-Nov-2010	NULL	NULL
ACYPI001186-PA	0B2314B296727A6D	311	HMMPfam	PF01398	Mov34	29	139	5.7e-34	T	26-Nov-2010	IPR000555	Mov34/MPN/PAD-1
ACYPI001203-PA	442D44CF22F84BF9	896	HMMPfam	PF01433	Peptidase_M1	15	408	8.6e-129	T	26-Nov-2010	IPR014782	Peptidase M1, membrane alanine aminopeptidase, N-terminal	Molecular Function: metallopeptidase activity (GO:0008237), Molecular Function: zinc ion binding (GO:0008270)
ACYPI001203-PA	442D44CF22F84BF9	896	HMMPanther	PTHR11533:SF38	AMINOPEPTIDASE N-RELATED	113	894	0	T	26-Nov-2010	NULL	NULL
ACYPI001203-PA	442D44CF22F84BF9	896	HMMPanther	PTHR11533	PROTEASE M1 ZINC METALLOPROTEASE	113	894	0	T	26-Nov-2010	IPR001930	Peptidase M1, Alanine aminopeptidase/Leukotriene A4 hydrolase	Biological Process: proteolysis (GO:0006508)
ACYPI001203-PA	442D44CF22F84BF9	896	FPrintScan	PR00756	ALADIPTASE	151	166	3.5e-33	T	26-Nov-2010	IPR014782	Peptidase M1, membrane alanine aminopeptidase, N-terminal	Molecular Function: metallopeptidase activity (GO:0008237), Molecular Function: zinc ion binding (GO:0008270)
ACYPI001203-PA	442D44CF22F84BF9	896	FPrintScan	PR00756	ALADIPTASE	201	216	3.5e-33	T	26-Nov-2010	IPR014782	Peptidase M1, membrane alanine aminopeptidase, N-terminal	Molecular Function: metallopeptidase activity (GO:0008237), Molecular Function: zinc ion binding (GO:0008270)
ACYPI001203-PA	442D44CF22F84BF9	896	FPrintScan	PR00756	ALADIPTASE	280	290	3.5e-33	T	26-Nov-2010	IPR014782	Peptidase M1, membrane alanine aminopeptidase, N-terminal	Molecular Function: metallopeptidase activity (GO:0008237), Molecular Function: zinc ion binding (GO:0008270)
ACYPI001203-PA	442D44CF22F84BF9	896	FPrintScan	PR00756	ALADIPTASE	316	331	3.5e-33	T	26-Nov-2010	IPR014782	Peptidase M1, membrane alanine aminopeptidase, N-terminal	Molecular Function: metallopeptidase activity (GO:0008237), Molecular Function: zinc ion binding (GO:0008270)
ACYPI001203-PA	442D44CF22F84BF9	896	FPrintScan	PR00756	ALADIPTASE	335	347	3.5e-33	T	26-Nov-2010	IPR014782	Peptidase M1, membrane alanine aminopeptidase, N-terminal	Molecular Function: metallopeptidase activity (GO:0008237), Molecular Function: zinc ion binding (GO:0008270)
ACYPI001203-PA	442D44CF22F84BF9	896	superfamily	SSF55486	Metalloproteases ("zincins"), catalytic domain	227	483	5.6e-87	T	26-Nov-2010	NULL	NULL
ACYPI001203-PA	442D44CF22F84BF9	896	superfamily	SSF63737	Leukotriene A4 hydrolase N-terminal domain	4	218	2.7e-49	T	26-Nov-2010	NULL	NULL
ACYPI001221-PA	E6290CD411F0C53D	244	superfamily	SSF48452	TPR-like	16	239	8.6e-38	T	26-Nov-2010	NULL	NULL
ACYPI001221-PA	E6290CD411F0C53D	244	HMMPanther	PTHR23083:SF21	UDP-N-ACETYLGLUCOSAMINE--PEPTIDE N-ACETYLGLUCOSAMINYLTRANSFERASE 110 KDA SUBUNIT	45	244	1.1e-141	T	26-Nov-2010	NULL	NULL
ACYPI001221-PA	E6290CD411F0C53D	244	HMMPanther	PTHR23083	TETRATRICOPEPTIDE REPEAT PROTEIN, TPR	45	244	1.1e-141	T	26-Nov-2010	NULL	NULL
ACYPI001221-PA	E6290CD411F0C53D	244	HMMPfam	PF00515	TPR_1	91	124	4.5e-08	T	26-Nov-2010	IPR001440	Tetratricopeptide TPR-1
ACYPI001221-PA	E6290CD411F0C53D	244	HMMPfam	PF00515	TPR_1	126	157	2.1e-05	T	26-Nov-2010	IPR001440	Tetratricopeptide TPR-1
ACYPI001221-PA	E6290CD411F0C53D	244	HMMPfam	PF00515	TPR_1	164	192	4.2e-06	T	26-Nov-2010	IPR001440	Tetratricopeptide TPR-1
ACYPI001221-PA	E6290CD411F0C53D	244	HMMPfam	PF00515	TPR_1	193	226	3.1e-08	T	26-Nov-2010	IPR001440	Tetratricopeptide TPR-1
ACYPI001221-PA	E6290CD411F0C53D	244	HMMSmart	SM00028	TPR	91	124	8.3e-07	T	26-Nov-2010	IPR019734	Tetratricopeptide repeat
ACYPI001221-PA	E6290CD411F0C53D	244	HMMSmart	SM00028	TPR	125	158	0.0018	T	26-Nov-2010	IPR019734	Tetratricopeptide repeat
ACYPI001221-PA	E6290CD411F0C53D	244	HMMSmart	SM00028	TPR	159	192	0.0033	T	26-Nov-2010	IPR019734	Tetratricopeptide repeat
ACYPI001221-PA	E6290CD411F0C53D	244	HMMSmart	SM00028	TPR	193	226	6.1e-06	T	26-Nov-2010	IPR019734	Tetratricopeptide repeat
ACYPI001221-PA	E6290CD411F0C53D	244	ProfileScan	PS50005	TPR	23	56	5.222	T	26-Nov-2010	IPR019734	Tetratricopeptide repeat
ACYPI001221-PA	E6290CD411F0C53D	244	ProfileScan	PS50005	TPR	91	124	13.157	T	26-Nov-2010	IPR019734	Tetratricopeptide repeat
ACYPI001221-PA	E6290CD411F0C53D	244	ProfileScan	PS50005	TPR	125	158	10.089	T	26-Nov-2010	IPR019734	Tetratricopeptide repeat
ACYPI001221-PA	E6290CD411F0C53D	244	ProfileScan	PS50005	TPR	159	192	8.349	T	26-Nov-2010	IPR019734	Tetratricopeptide repeat
ACYPI001221-PA	E6290CD411F0C53D	244	ProfileScan	PS50005	TPR	193	226	10.886	T	26-Nov-2010	IPR019734	Tetratricopeptide repeat
ACYPI001221-PA	E6290CD411F0C53D	244	ProfileScan	PS50293	TPR_REGION	23	244	46.618	T	26-Nov-2010	IPR013026	Tetratricopeptide repeat-containing
ACYPI001221-PA	E6290CD411F0C53D	244	Gene3D	G3DSA:1.25.40.10	no description	15	240	1e-54	T	26-Nov-2010	IPR011990	Tetratricopeptide-like helical	Molecular Function: binding (GO:0005488)
ACYPI001244-PA	3F449A85CADB9C6D	661	ProfileScan	PS51375	PPR	225	259	10.337	T	26-Nov-2010	IPR002885	Pentatricopeptide repeat
ACYPI001244-PA	3F449A85CADB9C6D	661	ProfileScan	PS51375	PPR	300	338	5.119	T	26-Nov-2010	IPR002885	Pentatricopeptide repeat
ACYPI001244-PA	3F449A85CADB9C6D	661	HMMPanther	PTHR16276	UNCHARACTERIZED	5	648	3.3e-178	T	26-Nov-2010	NULL	NULL
ACYPI001244-PA	3F449A85CADB9C6D	661	HMMTigr	TIGR00756	PPR: pentatricopeptide repeat domain	227	261	5.4e-06	T	26-Nov-2010	IPR002885	Pentatricopeptide repeat
ACYPI001272-PA	BB6526CA544593CD	412	HMMPIR	PIRSF000108	Isocitrate dehydrogenase (NADP)	1	410	6.7e-285	T	26-Nov-2010	IPR004790	Isocitrate dehydrogenase NADP-dependent, eukaryotic	Molecular Function: isocitrate dehydrogenase (NADP+) activity (GO:0004450), Biological Process: isocitrate metabolic process (GO:0006102), Biological Process: oxidation reduction (GO:0055114)
ACYPI001272-PA	BB6526CA544593CD	412	PatternScan	PS00470	IDH_IMDH	269	288	NA	T	26-Nov-2010	IPR019818	Isocitrate/isopropylmalate dehydrogenase, conserved site	Molecular Function: magnesium ion binding (GO:0000287), Molecular Function: oxidoreductase activity, acting on the CH-OH group of donors, NAD or NADP as acceptor (GO:0016616), Molecular Function: NAD or NADH binding (GO:0051287), Biological Process: oxidation reduction (GO:0055114)
ACYPI001272-PA	BB6526CA544593CD	412	HMMPfam	PF00180	Iso_dh	9	393	5.8e-72	T	26-Nov-2010	IPR001804	Isocitrate/isopropylmalate dehydrogenase	Molecular Function: magnesium ion binding (GO:0000287), Molecular Function: oxidoreductase activity, acting on the CH-OH group of donors, NAD or NADP as acceptor (GO:0016616), Molecular Function: NAD or NADH binding (GO:0051287), Biological Process: oxidation reduction (GO:0055114)
ACYPI001272-PA	BB6526CA544593CD	412	HMMPanther	PTHR11822	NADP-SPECIFIC ISOCITRATE DEHYDROGENASE	3	410	0	T	26-Nov-2010	IPR004790	Isocitrate dehydrogenase NADP-dependent, eukaryotic	Molecular Function: isocitrate dehydrogenase (NADP+) activity (GO:0004450), Biological Process: isocitrate metabolic process (GO:0006102), Biological Process: oxidation reduction (GO:0055114)
ACYPI001272-PA	BB6526CA544593CD	412	Gene3D	G3DSA:3.40.718.10	no description	8	404	5.2e-154	T	26-Nov-2010	IPR001804	Isocitrate/isopropylmalate dehydrogenase	Molecular Function: magnesium ion binding (GO:0000287), Molecular Function: oxidoreductase activity, acting on the CH-OH group of donors, NAD or NADP as acceptor (GO:0016616), Molecular Function: NAD or NADH binding (GO:0051287), Biological Process: oxidation reduction (GO:0055114)
ACYPI001272-PA	BB6526CA544593CD	412	HMMTigr	TIGR00127	nadp_idh_euk: isocitrate dehydrogenase, NAD	2	409	8.6e-232	T	26-Nov-2010	IPR004790	Isocitrate dehydrogenase NADP-dependent, eukaryotic	Molecular Function: isocitrate dehydrogenase (NADP+) activity (GO:0004450), Biological Process: isocitrate metabolic process (GO:0006102), Biological Process: oxidation reduction (GO:0055114)
ACYPI001272-PA	BB6526CA544593CD	412	superfamily	SSF53659	Isocitrate/Isopropylmalate dehydrogenase-like	7	410	1.2e-149	T	26-Nov-2010	NULL	NULL
ACYPI001302-PA	DB6B576724A64ED3	462	superfamily	SSF51445	(Trans)glycosidases	47	338	4.2e-98	T	26-Nov-2010	IPR017853	Glycoside hydrolase, catalytic core
ACYPI001302-PA	DB6B576724A64ED3	462	superfamily	SSF51011	Glycosyl hydrolase domain	339	442	3.1e-15	T	26-Nov-2010	NULL	NULL
ACYPI001302-PA	DB6B576724A64ED3	462	HMMPanther	PTHR11452	ALPHA-GALACTOSIDASE/ALPHA-N-ACETYLGALACTOSAMINIDASE	46	406	4.7e-161	T	26-Nov-2010	NULL	NULL
ACYPI001302-PA	DB6B576724A64ED3	462	FPrintScan	PR00740	GLHYDRLASE27	49	68	1.4e-53	T	26-Nov-2010	IPR002241	Glycoside hydrolase, family 27	Molecular Function: hydrolase activity, hydrolyzing O-glycosyl compounds (GO:0004553), Biological Process: carbohydrate metabolic process (GO:0005975)
ACYPI001302-PA	DB6B576724A64ED3	462	FPrintScan	PR00740	GLHYDRLASE27	95	110	1.4e-53	T	26-Nov-2010	IPR002241	Glycoside hydrolase, family 27	Molecular Function: hydrolase activity, hydrolyzing O-glycosyl compounds (GO:0004553), Biological Process: carbohydrate metabolic process (GO:0005975)
ACYPI001302-PA	DB6B576724A64ED3	462	FPrintScan	PR00740	GLHYDRLASE27	136	157	1.4e-53	T	26-Nov-2010	IPR002241	Glycoside hydrolase, family 27	Molecular Function: hydrolase activity, hydrolyzing O-glycosyl compounds (GO:0004553), Biological Process: carbohydrate metabolic process (GO:0005975)
ACYPI001302-PA	DB6B576724A64ED3	462	FPrintScan	PR00740	GLHYDRLASE27	170	187	1.4e-53	T	26-Nov-2010	IPR002241	Glycoside hydrolase, family 27	Molecular Function: hydrolase activity, hydrolyzing O-glycosyl compounds (GO:0004553), Biological Process: carbohydrate metabolic process (GO:0005975)
ACYPI001302-PA	DB6B576724A64ED3	462	FPrintScan	PR00740	GLHYDRLASE27	197	215	1.4e-53	T	26-Nov-2010	IPR002241	Glycoside hydrolase, family 27	Molecular Function: hydrolase activity, hydrolyzing O-glycosyl compounds (GO:0004553), Biological Process: carbohydrate metabolic process (GO:0005975)
ACYPI001302-PA	DB6B576724A64ED3	462	FPrintScan	PR00740	GLHYDRLASE27	272	291	1.4e-53	T	26-Nov-2010	IPR002241	Glycoside hydrolase, family 27	Molecular Function: hydrolase activity, hydrolyzing O-glycosyl compounds (GO:0004553), Biological Process: carbohydrate metabolic process (GO:0005975)
ACYPI001302-PA	DB6B576724A64ED3	462	FPrintScan	PR00740	GLHYDRLASE27	293	314	1.4e-53	T	26-Nov-2010	IPR002241	Glycoside hydrolase, family 27	Molecular Function: hydrolase activity, hydrolyzing O-glycosyl compounds (GO:0004553), Biological Process: carbohydrate metabolic process (GO:0005975)
ACYPI001302-PA	DB6B576724A64ED3	462	Gene3D	G3DSA:3.20.20.70	no description	47	339	7.9e-114	T	26-Nov-2010	IPR013785	Aldolase-type TIM barrel	Molecular Function: catalytic activity (GO:0003824), Biological Process: metabolic process (GO:0008152)
ACYPI001302-PA	DB6B576724A64ED3	462	Gene3D	G3DSA:2.60.40.1180	no description	340	444	7.4e-23	T	26-Nov-2010	IPR013780	Glycosyl hydrolase, family 13, all-beta	Molecular Function: catalytic activity (GO:0003824), Biological Process: carbohydrate metabolic process (GO:0005975), Molecular Function: cation binding (GO:0043169)
ACYPI001302-PA	DB6B576724A64ED3	462	PatternScan	PS00512	ALPHA_GALACTOSIDASE	100	116	NA	T	26-Nov-2010	IPR000111	Glycoside hydrolase, clan GH-D	Molecular Function: hydrolase activity, hydrolyzing O-glycosyl compounds (GO:0004553), Biological Process: carbohydrate metabolic process (GO:0005975)
ACYPI001302-PA	DB6B576724A64ED3	462	HMMPfam	PF02065	Melibiase	96	161	5.2e-15	T	26-Nov-2010	IPR000111	Glycoside hydrolase, clan GH-D	Molecular Function: hydrolase activity, hydrolyzing O-glycosyl compounds (GO:0004553), Biological Process: carbohydrate metabolic process (GO:0005975)
ACYPI001315-PA	E342B8EA08570CC0	271	HMMPfam	PF00041	fn3	8	82	2.7e-08	T	26-Nov-2010	IPR003961	Fibronectin, type III
ACYPI001315-PA	E342B8EA08570CC0	271	superfamily	SSF49265	Fibronectin type III	3	100	4.7e-08	T	26-Nov-2010	IPR008957	Fibronectin type III domain
ACYPI001315-PA	E342B8EA08570CC0	271	superfamily	SSF49265	Fibronectin type III	115	216	1e-06	T	26-Nov-2010	IPR008957	Fibronectin type III domain
ACYPI001315-PA	E342B8EA08570CC0	271	superfamily	SSF49265	Fibronectin type III	186	262	4.2e-05	T	26-Nov-2010	IPR008957	Fibronectin type III domain
ACYPI001315-PA	E342B8EA08570CC0	271	Gene3D	G3DSA:2.60.40.10	no description	10	85	1e-07	T	26-Nov-2010	IPR013783	Immunoglobulin-like fold
ACYPI001315-PA	E342B8EA08570CC0	271	Gene3D	G3DSA:2.60.40.10	no description	99	181	2.4e-05	T	26-Nov-2010	IPR013783	Immunoglobulin-like fold
ACYPI001315-PA	E342B8EA08570CC0	271	Gene3D	G3DSA:2.60.40.10	no description	203	256	0.00016	T	26-Nov-2010	IPR013783	Immunoglobulin-like fold
ACYPI001315-PA	E342B8EA08570CC0	271	HMMPanther	PTHR10489	CELL ADHESION MOLECULE	20	248	4.3e-08	T	26-Nov-2010	NULL	NULL
ACYPI001315-PA	E342B8EA08570CC0	271	HMMSmart	SM00060	FN3	1	82	65	T	26-Nov-2010	IPR003961	Fibronectin, type III
ACYPI001315-PA	E342B8EA08570CC0	271	HMMSmart	SM00060	FN3	98	187	12	T	26-Nov-2010	IPR003961	Fibronectin, type III
ACYPI001436-PA	A20BFF424C765F16	588	superfamily	SSF51445	(Trans)glycosidases	30	495	1.8e-120	T	26-Nov-2010	IPR017853	Glycoside hydrolase, catalytic core
ACYPI001436-PA	A20BFF424C765F16	588	Gene3D	G3DSA:3.20.20.80	no description	208	491	7.3e-105	T	26-Nov-2010	IPR013781	Glycoside hydrolase, subgroup, catalytic core	Molecular Function: catalytic activity (GO:0003824), Biological Process: carbohydrate metabolic process (GO:0005975), Molecular Function: cation binding (GO:0043169)
ACYPI001436-PA	A20BFF424C765F16	588	Gene3D	G3DSA:3.90.400.10	no description	134	207	1.2e-24	T	26-Nov-2010	NULL	NULL
ACYPI001436-PA	A20BFF424C765F16	588	HMMPanther	PTHR10357:SF11	ALPHA-AMYLASE	28	579	6.4e-190	T	26-Nov-2010	NULL	NULL
ACYPI001436-PA	A20BFF424C765F16	588	HMMPanther	PTHR10357	AMYLASE	28	579	6.4e-190	T	26-Nov-2010	NULL	NULL
ACYPI001436-PA	A20BFF424C765F16	588	HMMPfam	PF00128	Alpha-amylase	57	407	3.4e-87	T	26-Nov-2010	IPR006047	Glycosyl hydrolase, family 13, catalytic domain	Molecular Function: catalytic activity (GO:0003824), Biological Process: carbohydrate metabolic process (GO:0005975), Molecular Function: cation binding (GO:0043169)
ACYPI001436-PA	A20BFF424C765F16	588	HMMSmart	SM00642	Aamy	42	436	5.3e-122	T	26-Nov-2010	IPR006589	Glycosyl hydrolase, family 13, subfamily, catalytic domain	Molecular Function: catalytic activity (GO:0003824), Biological Process: carbohydrate metabolic process (GO:0005975), Molecular Function: cation binding (GO:0043169)
ACYPI001436-PA	A20BFF424C765F16	588	SignalPHMM	SignalP	signal-peptide	1	19	NA	?	26-Nov-2010	NULL	NULL
ACYPI001447-PA	1CA69E2EEB9CAF70	560	HMMPfam	PF00135	COesterase	4	528	1.6e-135	T	26-Nov-2010	IPR002018	Carboxylesterase, type B
ACYPI001447-PA	1CA69E2EEB9CAF70	560	Gene3D	G3DSA:3.40.50.1820	no description	21	545	5.3e-159	T	26-Nov-2010	NULL	NULL
ACYPI001447-PA	1CA69E2EEB9CAF70	560	superfamily	SSF53474	alpha/beta-Hydrolases	18	547	1.2e-121	T	26-Nov-2010	NULL	NULL
ACYPI001447-PA	1CA69E2EEB9CAF70	560	TMHMM	tmhmm	transmembrane_regions	4	24	NA	?	26-Nov-2010	NULL	NULL
ACYPI001447-PA	1CA69E2EEB9CAF70	560	TMHMM	tmhmm	transmembrane_regions	123	143	NA	?	26-Nov-2010	NULL	NULL
ACYPI001447-PA	1CA69E2EEB9CAF70	560	SignalPHMM	SignalP	signal-peptide	1	17	NA	?	26-Nov-2010	NULL	NULL
ACYPI001447-PA	1CA69E2EEB9CAF70	560	PatternScan	PS00122	CARBOXYLESTERASE_B_1	197	212	NA	T	26-Nov-2010	IPR019826	Carboxylesterase type B, active site
ACYPI001447-PA	1CA69E2EEB9CAF70	560	PatternScan	PS00941	CARBOXYLESTERASE_B_2	100	110	NA	T	26-Nov-2010	IPR019819	Carboxylesterase type B, conserved site
ACYPI001447-PA	1CA69E2EEB9CAF70	560	HMMPanther	PTHR11559:SF27	ALPHA-ESTERASE-RELATED	1	547	1.1e-139	T	26-Nov-2010	NULL	NULL
ACYPI001447-PA	1CA69E2EEB9CAF70	560	HMMPanther	PTHR11559	CARBOXYLESTERASE	1	547	1.1e-139	T	26-Nov-2010	IPR002018	Carboxylesterase, type B
ACYPI001461-PA	44ECBC4ED81828AF	268	PatternScan	PS00180	GLNA_1	69	86	NA	T	26-Nov-2010	IPR008147	Glutamine synthetase, beta-Grasp	Molecular Function: glutamate-ammonia ligase activity (GO:0004356), Biological Process: glutamine biosynthetic process (GO:0006542), Biological Process: nitrogen compound metabolic process (GO:0006807)
ACYPI001461-PA	44ECBC4ED81828AF	268	Gene3D	G3DSA:3.30.590.10	no description	121	208	3.5e-16	T	26-Nov-2010	IPR014746	Glutamine synthetase/guanido kinase, catalytic domain	Molecular Function: catalytic activity (GO:0003824)
ACYPI001461-PA	44ECBC4ED81828AF	268	HMMPfam	PF00120	Gln-synt_C	119	208	1.8e-18	T	26-Nov-2010	IPR008146	Glutamine synthetase, catalytic domain	Molecular Function: glutamate-ammonia ligase activity (GO:0004356), Biological Process: nitrogen compound metabolic process (GO:0006807)
ACYPI001461-PA	44ECBC4ED81828AF	268	HMMPfam	PF03951	Gln-synt_N	33	110	6.7e-18	T	26-Nov-2010	IPR008147	Glutamine synthetase, beta-Grasp	Molecular Function: glutamate-ammonia ligase activity (GO:0004356), Biological Process: glutamine biosynthetic process (GO:0006542), Biological Process: nitrogen compound metabolic process (GO:0006807)
ACYPI001461-PA	44ECBC4ED81828AF	268	superfamily	SSF55931	Glutamine synthetase/guanido kinase	117	208	2.1e-22	T	26-Nov-2010	NULL	NULL
ACYPI001461-PA	44ECBC4ED81828AF	268	superfamily	SSF54368	Glutamine synthetase, N-terminal domain	19	117	1.8e-19	T	26-Nov-2010	IPR008147	Glutamine synthetase, beta-Grasp	Molecular Function: glutamate-ammonia ligase activity (GO:0004356), Biological Process: glutamine biosynthetic process (GO:0006542), Biological Process: nitrogen compound metabolic process (GO:0006807)
ACYPI001461-PA	44ECBC4ED81828AF	268	HMMPanther	PTHR20852:SF14	GLUTAMINE SYNTHETASE (GLUTAMATE--AMMONIA LIGASE) (GS)	37	208	7.4e-119	T	26-Nov-2010	NULL	NULL
ACYPI001461-PA	44ECBC4ED81828AF	268	HMMPanther	PTHR20852	GLUTAMINE SYNTHETASE	37	208	7.4e-119	T	26-Nov-2010	NULL	NULL
ACYPI001617-PA	B46669259774DBD0	4625	ProfileScan	PS51157	ZF_UBR	1377	1446	8.632	T	26-Nov-2010	IPR003126	Zinc finger, N-recognin	Molecular Function: ubiquitin-protein ligase activity (GO:0004842), Molecular Function: zinc ion binding (GO:0008270)
ACYPI001617-PA	B46669259774DBD0	4625	HMMSmart	SM00355	ZnF_C2H2	1374	1397	2e+02	T	26-Nov-2010	IPR015880	Zinc finger, C2H2-like	Cellular Component: intracellular (GO:0005622), Molecular Function: zinc ion binding (GO:0008270)
ACYPI001617-PA	B46669259774DBD0	4625	HMMSmart	SM00355	ZnF_C2H2	1671	1696	35	T	26-Nov-2010	IPR015880	Zinc finger, C2H2-like	Cellular Component: intracellular (GO:0005622), Molecular Function: zinc ion binding (GO:0008270)
ACYPI001617-PA	B46669259774DBD0	4625	HMMPanther	PTHR21725	PUSHOVER/RETINOBLASTOMA-ASSOCIATED FACTOR 600	1231	4622	0	T	26-Nov-2010	NULL	NULL
ACYPI001622-PA	CA6D915C3B2E8969	878	Gene3D	G3DSA:1.25.10.10	no description	17	570	2.5e-106	T	26-Nov-2010	IPR011989	Armadillo-like helical	Molecular Function: binding (GO:0005488)
ACYPI001622-PA	CA6D915C3B2E8969	878	Gene3D	G3DSA:2.60.40.1480	no description	627	759	2.1e-50	T	26-Nov-2010	IPR013040	Coatomer, gamma subunit, appendage, Ig-like subdomain	Molecular Function: structural molecule activity (GO:0005198), Molecular Function: protein binding (GO:0005515), Biological Process: intracellular protein transport (GO:0006886), Biological Process: vesicle-mediated transport (GO:0016192), Cellular Component: COPI vesicle coat (GO:0030126)
ACYPI001622-PA	CA6D915C3B2E8969	878	Gene3D	G3DSA:3.30.310.30	no description	762	877	6e-31	T	26-Nov-2010	IPR015873	Clathrin alpha-adaptin/coatomer adaptor, appendage, C-terminal subdomain	Molecular Function: protein binding (GO:0005515), Biological Process: intracellular protein transport (GO:0006886), Biological Process: vesicle-mediated transport (GO:0016192), Cellular Component: membrane coat (GO:0030117)
ACYPI001622-PA	CA6D915C3B2E8969	878	HMMPfam	PF01602	Adaptin_N	25	541	6.1e-109	T	26-Nov-2010	IPR002553	Clathrin/coatomer adaptor, adaptin-like, N-terminal	Molecular Function: protein binding (GO:0005515), Biological Process: intracellular protein transport (GO:0006886), Biological Process: vesicle-mediated transport (GO:0016192), Cellular Component: membrane coat (GO:0030117)
ACYPI001622-PA	CA6D915C3B2E8969	878	HMMPfam	PF08752	Gamma-COP	627	877	1.4e-75	T	26-Nov-2010	IPR014863	Coatomer, gamma subunit , appendage	Molecular Function: structural molecule activity (GO:0005198), Molecular Function: protein binding (GO:0005515), Cellular Component: Golgi-associated vesicle (GO:0005798), Biological Process: intracellular protein transport (GO:0006886), Biological Process: vesicle-mediated transport (GO:0016192)
ACYPI001622-PA	CA6D915C3B2E8969	878	HMMPanther	PTHR10261	COATOMER GAMMA SUBUNIT	12	877	0	T	26-Nov-2010	NULL	NULL
ACYPI001622-PA	CA6D915C3B2E8969	878	superfamily	SSF48371	ARM repeat	17	578	3.4e-91	T	26-Nov-2010	IPR016024	Armadillo-type fold	Molecular Function: binding (GO:0005488)
ACYPI001622-PA	CA6D915C3B2E8969	878	superfamily	SSF49348	Clathrin adaptor appendage domain	600	762	6.4e-50	T	26-Nov-2010	IPR013041	Clathrin/coatomer adaptor, adaptin-like, appendage, Ig-like subdomain	Molecular Function: protein binding (GO:0005515), Biological Process: intracellular protein transport (GO:0006886), Biological Process: vesicle-mediated transport (GO:0016192), Cellular Component: membrane coat (GO:0030117)
ACYPI001622-PA	CA6D915C3B2E8969	878	superfamily	SSF55711	Subdomain of clathrin and coatomer appendage domain	763	877	1.7e-21	T	26-Nov-2010	IPR009028	Clathrin/coatomer adaptor, adaptin-like, appendage, C-terminal subdomain	Molecular Function: protein binding (GO:0005515), Biological Process: intracellular protein transport (GO:0006886), Biological Process: vesicle-mediated transport (GO:0016192), Cellular Component: membrane coat (GO:0030117)
ACYPI001648-PA	81DEC4A409D3EEE0	281	HMMPfam	PF08511	COQ9	176	252	1.4e-24	T	26-Nov-2010	IPR013718	COQ9
ACYPI001648-PA	81DEC4A409D3EEE0	281	HMMTigr	TIGR02396	diverge_rpsU: rpsU-divergently transcribed	68	256	1.4e-53	T	26-Nov-2010	IPR012762	Ubiquinone biosynthesis protein COQ9	Biological Process: ubiquinone biosynthetic process (GO:0006744)
ACYPI001648-PA	81DEC4A409D3EEE0	281	HMMPanther	PTHR21427:SF9	SUBFAMILY NOT NAMED	155	281	2.6e-58	T	26-Nov-2010	NULL	NULL
ACYPI001648-PA	81DEC4A409D3EEE0	281	HMMPanther	PTHR21427	FAMILY NOT NAMED	155	281	2.6e-58	T	26-Nov-2010	IPR013718	COQ9
ACYPI001659-PA	8FFA655E3F75C9C1	1106	HMMSmart	SM00355	ZnF_C2H2	615	638	39	T	26-Nov-2010	IPR015880	Zinc finger, C2H2-like	Cellular Component: intracellular (GO:0005622), Molecular Function: zinc ion binding (GO:0008270)
ACYPI001659-PA	8FFA655E3F75C9C1	1106	HMMSmart	SM00355	ZnF_C2H2	645	667	0.11	T	26-Nov-2010	IPR015880	Zinc finger, C2H2-like	Cellular Component: intracellular (GO:0005622), Molecular Function: zinc ion binding (GO:0008270)
ACYPI001659-PA	8FFA655E3F75C9C1	1106	HMMSmart	SM00355	ZnF_C2H2	680	700	1.2e+02	T	26-Nov-2010	IPR015880	Zinc finger, C2H2-like	Cellular Component: intracellular (GO:0005622), Molecular Function: zinc ion binding (GO:0008270)
ACYPI001659-PA	8FFA655E3F75C9C1	1106	HMMSmart	SM00355	ZnF_C2H2	893	916	1.2	T	26-Nov-2010	IPR015880	Zinc finger, C2H2-like	Cellular Component: intracellular (GO:0005622), Molecular Function: zinc ion binding (GO:0008270)
ACYPI001659-PA	8FFA655E3F75C9C1	1106	HMMSmart	SM00355	ZnF_C2H2	931	954	0.13	T	26-Nov-2010	IPR015880	Zinc finger, C2H2-like	Cellular Component: intracellular (GO:0005622), Molecular Function: zinc ion binding (GO:0008270)
ACYPI001659-PA	8FFA655E3F75C9C1	1106	HMMSmart	SM00355	ZnF_C2H2	972	993	48	T	26-Nov-2010	IPR015880	Zinc finger, C2H2-like	Cellular Component: intracellular (GO:0005622), Molecular Function: zinc ion binding (GO:0008270)
ACYPI001659-PA	8FFA655E3F75C9C1	1106	HMMSmart	SM00355	ZnF_C2H2	1004	1027	0.05	T	26-Nov-2010	IPR015880	Zinc finger, C2H2-like	Cellular Component: intracellular (GO:0005622), Molecular Function: zinc ion binding (GO:0008270)
ACYPI001659-PA	8FFA655E3F75C9C1	1106	ProfileScan	PS50157	ZINC_FINGER_C2H2_2	1004	1032	8.538	T	26-Nov-2010	IPR007087	Zinc finger, C2H2-type	Cellular Component: intracellular (GO:0005622), Molecular Function: zinc ion binding (GO:0008270)
ACYPI001659-PA	8FFA655E3F75C9C1	1106	superfamily	SSF57667	C2H2 and C2HC zinc fingers	1003	1032	0.00082	T	26-Nov-2010	NULL	NULL
ACYPI001659-PA	8FFA655E3F75C9C1	1106	superfamily	SSF57667	C2H2 and C2HC zinc fingers	919	955	0.0012	T	26-Nov-2010	NULL	NULL
ACYPI001659-PA	8FFA655E3F75C9C1	1106	superfamily	SSF57667	C2H2 and C2HC zinc fingers	613	667	0.0022	T	26-Nov-2010	NULL	NULL
ACYPI001659-PA	8FFA655E3F75C9C1	1106	PatternScan	PS00028	ZINC_FINGER_C2H2_1	647	667	NA	T	26-Nov-2010	IPR007087	Zinc finger, C2H2-type	Cellular Component: intracellular (GO:0005622), Molecular Function: zinc ion binding (GO:0008270)
ACYPI001659-PA	8FFA655E3F75C9C1	1106	PatternScan	PS00028	ZINC_FINGER_C2H2_1	895	916	NA	T	26-Nov-2010	IPR007087	Zinc finger, C2H2-type	Cellular Component: intracellular (GO:0005622), Molecular Function: zinc ion binding (GO:0008270)
ACYPI001659-PA	8FFA655E3F75C9C1	1106	PatternScan	PS00028	ZINC_FINGER_C2H2_1	933	954	NA	T	26-Nov-2010	IPR007087	Zinc finger, C2H2-type	Cellular Component: intracellular (GO:0005622), Molecular Function: zinc ion binding (GO:0008270)
ACYPI001659-PA	8FFA655E3F75C9C1	1106	PatternScan	PS00028	ZINC_FINGER_C2H2_1	1006	1027	NA	T	26-Nov-2010	IPR007087	Zinc finger, C2H2-type	Cellular Component: intracellular (GO:0005622), Molecular Function: zinc ion binding (GO:0008270)
ACYPI001659-PA	8FFA655E3F75C9C1	1106	HMMPanther	PTHR11389	ZINC FINGER PROTEIN	642	1027	5.2e-09	T	26-Nov-2010	NULL	NULL
ACYPI001668-PA	4EE16E7242A9B48A	2160	PatternScan	PS00019	ACTININ_1	53	62	NA	T	26-Nov-2010	IPR001589	Actinin-type, actin-binding, conserved site	Molecular Function: actin binding (GO:0003779)
ACYPI001668-PA	4EE16E7242A9B48A	2160	PatternScan	PS00020	ACTININ_2	127	151	NA	T	26-Nov-2010	IPR001589	Actinin-type, actin-binding, conserved site	Molecular Function: actin binding (GO:0003779)
ACYPI001668-PA	4EE16E7242A9B48A	2160	HMMPanther	PTHR11915:SF48	SPECTRIN BETA CHAIN	13	2118	0	T	26-Nov-2010	NULL	NULL
ACYPI001668-PA	4EE16E7242A9B48A	2160	HMMPanther	PTHR11915	SPECTRIN-LIKE CELL STRUCTURE PROTEIN	13	2118	0	T	26-Nov-2010	NULL	NULL
ACYPI001668-PA	4EE16E7242A9B48A	2160	FPrintScan	PR00683	SPECTRINPH	2017	2036	7.9e-23	T	26-Nov-2010	IPR001605	Spectrin/pleckstrin-like
ACYPI001668-PA	4EE16E7242A9B48A	2160	FPrintScan	PR00683	SPECTRINPH	2037	2058	7.9e-23	T	26-Nov-2010	IPR001605	Spectrin/pleckstrin-like
ACYPI001668-PA	4EE16E7242A9B48A	2160	FPrintScan	PR00683	SPECTRINPH	2081	2098	7.9e-23	T	26-Nov-2010	IPR001605	Spectrin/pleckstrin-like
ACYPI001668-PA	4EE16E7242A9B48A	2160	FPrintScan	PR00683	SPECTRINPH	2101	2119	7.9e-23	T	26-Nov-2010	IPR001605	Spectrin/pleckstrin-like
ACYPI001668-PA	4EE16E7242A9B48A	2160	HMMPfam	PF00435	Spectrin	301	409	1.6e-14	T	26-Nov-2010	IPR002017	Spectrin repeat
ACYPI001668-PA	4EE16E7242A9B48A	2160	HMMPfam	PF00435	Spectrin	420	522	7.8e-20	T	26-Nov-2010	IPR002017	Spectrin repeat
ACYPI001668-PA	4EE16E7242A9B48A	2160	HMMPfam	PF00435	Spectrin	526	635	7.9e-15	T	26-Nov-2010	IPR002017	Spectrin repeat
ACYPI001668-PA	4EE16E7242A9B48A	2160	HMMPfam	PF00435	Spectrin	638	741	4.1e-26	T	26-Nov-2010	IPR002017	Spectrin repeat
ACYPI001668-PA	4EE16E7242A9B48A	2160	HMMPfam	PF00435	Spectrin	744	848	1e-20	T	26-Nov-2010	IPR002017	Spectrin repeat
ACYPI001668-PA	4EE16E7242A9B48A	2160	HMMPfam	PF00435	Spectrin	853	954	1.2e-19	T	26-Nov-2010	IPR002017	Spectrin repeat
ACYPI001668-PA	4EE16E7242A9B48A	2160	HMMPfam	PF00435	Spectrin	959	1062	5.9e-17	T	26-Nov-2010	IPR002017	Spectrin repeat
ACYPI001668-PA	4EE16E7242A9B48A	2160	HMMPfam	PF00435	Spectrin	1065	1170	3.8e-18	T	26-Nov-2010	IPR002017	Spectrin repeat
ACYPI001668-PA	4EE16E7242A9B48A	2160	HMMPfam	PF00435	Spectrin	1175	1276	9.4e-12	T	26-Nov-2010	IPR002017	Spectrin repeat
ACYPI001668-PA	4EE16E7242A9B48A	2160	HMMPfam	PF00435	Spectrin	1281	1381	3.4e-16	T	26-Nov-2010	IPR002017	Spectrin repeat
ACYPI001668-PA	4EE16E7242A9B48A	2160	HMMPfam	PF00435	Spectrin	1390	1488	1.6e-12	T	26-Nov-2010	IPR002017	Spectrin repeat
ACYPI001668-PA	4EE16E7242A9B48A	2160	HMMPfam	PF00435	Spectrin	1492	1534	1.2e-05	T	26-Nov-2010	IPR002017	Spectrin repeat
ACYPI001668-PA	4EE16E7242A9B48A	2160	HMMPfam	PF00435	Spectrin	1573	1676	1.2e-18	T	26-Nov-2010	IPR002017	Spectrin repeat
ACYPI001668-PA	4EE16E7242A9B48A	2160	HMMPfam	PF00435	Spectrin	1679	1779	3.2e-17	T	26-Nov-2010	IPR002017	Spectrin repeat
ACYPI001668-PA	4EE16E7242A9B48A	2160	HMMPfam	PF00435	Spectrin	1780	1831	1e-05	T	26-Nov-2010	IPR002017	Spectrin repeat
ACYPI001668-PA	4EE16E7242A9B48A	2160	HMMPfam	PF00435	Spectrin	1836	1933	9.8e-08	T	26-Nov-2010	IPR002017	Spectrin repeat
ACYPI001668-PA	4EE16E7242A9B48A	2160	HMMPfam	PF00307	CH	53	155	6e-15	T	26-Nov-2010	IPR001715	Calponin homology domain
ACYPI001668-PA	4EE16E7242A9B48A	2160	HMMPfam	PF00307	CH	173	274	9.8e-24	T	26-Nov-2010	IPR001715	Calponin homology domain
ACYPI001668-PA	4EE16E7242A9B48A	2160	HMMPfam	PF00169	PH	2016	2125	4.5e-10	T	26-Nov-2010	IPR001849	Pleckstrin homology domain
ACYPI001668-PA	4EE16E7242A9B48A	2160	BlastProDom	PD936484	Q806D4_9VIRU_Q806D4;	465	1523	1e-08	T	26-Nov-2010	NULL	NULL
ACYPI001668-PA	4EE16E7242A9B48A	2160	ProfileScan	PS50003	PH_DOMAIN	2014	2126	12.530	T	26-Nov-2010	IPR001849	Pleckstrin homology domain
ACYPI001668-PA	4EE16E7242A9B48A	2160	ProfileScan	PS50021	CH	51	155	17.945	T	26-Nov-2010	IPR001715	Calponin homology domain
ACYPI001668-PA	4EE16E7242A9B48A	2160	ProfileScan	PS50021	CH	170	272	15.665	T	26-Nov-2010	IPR001715	Calponin homology domain
ACYPI001668-PA	4EE16E7242A9B48A	2160	Gene3D	G3DSA:1.10.418.10	no description	45	159	3.4e-35	T	26-Nov-2010	IPR001715	Calponin homology domain
ACYPI001668-PA	4EE16E7242A9B48A	2160	Gene3D	G3DSA:1.10.418.10	no description	165	278	3.5e-39	T	26-Nov-2010	IPR001715	Calponin homology domain
ACYPI001668-PA	4EE16E7242A9B48A	2160	Gene3D	G3DSA:1.20.58.60	no description	290	415	1.1e-43	T	26-Nov-2010	NULL	NULL
ACYPI001668-PA	4EE16E7242A9B48A	2160	Gene3D	G3DSA:1.20.58.60	no description	419	532	2.2e-19	T	26-Nov-2010	NULL	NULL
ACYPI001668-PA	4EE16E7242A9B48A	2160	Gene3D	G3DSA:1.20.58.60	no description	541	640	1e-14	T	26-Nov-2010	NULL	NULL
ACYPI001668-PA	4EE16E7242A9B48A	2160	Gene3D	G3DSA:1.20.58.60	no description	641	745	9.6e-25	T	26-Nov-2010	NULL	NULL
ACYPI001668-PA	4EE16E7242A9B48A	2160	Gene3D	G3DSA:1.20.58.60	no description	746	853	6.3e-22	T	26-Nov-2010	NULL	NULL
ACYPI001668-PA	4EE16E7242A9B48A	2160	Gene3D	G3DSA:1.20.58.60	no description	854	959	3.2e-21	T	26-Nov-2010	NULL	NULL
ACYPI001668-PA	4EE16E7242A9B48A	2160	Gene3D	G3DSA:1.20.58.60	no description	960	1063	1e-13	T	26-Nov-2010	NULL	NULL
ACYPI001668-PA	4EE16E7242A9B48A	2160	Gene3D	G3DSA:1.20.58.60	no description	1064	1176	1.4e-20	T	26-Nov-2010	NULL	NULL
ACYPI001668-PA	4EE16E7242A9B48A	2160	Gene3D	G3DSA:1.20.58.60	no description	1177	1277	4.5e-20	T	26-Nov-2010	NULL	NULL
ACYPI001668-PA	4EE16E7242A9B48A	2160	Gene3D	G3DSA:1.20.58.60	no description	1280	1382	6.4e-17	T	26-Nov-2010	NULL	NULL
ACYPI001668-PA	4EE16E7242A9B48A	2160	Gene3D	G3DSA:1.20.58.60	no description	1391	1488	4.4e-11	T	26-Nov-2010	NULL	NULL
ACYPI001668-PA	4EE16E7242A9B48A	2160	Gene3D	G3DSA:1.20.58.60	no description	1492	1534	0.00027	T	26-Nov-2010	NULL	NULL
ACYPI001668-PA	4EE16E7242A9B48A	2160	Gene3D	G3DSA:1.20.58.60	no description	1573	1679	1.9e-20	T	26-Nov-2010	NULL	NULL
ACYPI001668-PA	4EE16E7242A9B48A	2160	Gene3D	G3DSA:1.20.58.60	no description	1680	1779	1.7e-18	T	26-Nov-2010	NULL	NULL
ACYPI001668-PA	4EE16E7242A9B48A	2160	Gene3D	G3DSA:1.20.58.60	no description	1780	1836	1.8e-06	T	26-Nov-2010	NULL	NULL
ACYPI001668-PA	4EE16E7242A9B48A	2160	Gene3D	G3DSA:1.20.58.60	no description	1837	1934	5.1e-14	T	26-Nov-2010	NULL	NULL
ACYPI001668-PA	4EE16E7242A9B48A	2160	Gene3D	G3DSA:2.30.29.30	no description	2018	2123	4e-22	T	26-Nov-2010	IPR011993	Pleckstrin homology-type
ACYPI001668-PA	4EE16E7242A9B48A	2160	superfamily	SSF47576	Calponin-homology domain, CH-domain	37	273	2e-84	T	26-Nov-2010	IPR001715	Calponin homology domain
ACYPI001668-PA	4EE16E7242A9B48A	2160	superfamily	SSF46966	Spectrin repeat	579	741	1.4e-37	T	26-Nov-2010	NULL	NULL
ACYPI001668-PA	4EE16E7242A9B48A	2160	superfamily	SSF46966	Spectrin repeat	290	413	1e-34	T	26-Nov-2010	NULL	NULL
ACYPI001668-PA	4EE16E7242A9B48A	2160	superfamily	SSF46966	Spectrin repeat	1228	1383	7.8e-32	T	26-Nov-2010	NULL	NULL
ACYPI001668-PA	4EE16E7242A9B48A	2160	superfamily	SSF46966	Spectrin repeat	1626	1780	1.9e-30	T	26-Nov-2010	NULL	NULL
ACYPI001668-PA	4EE16E7242A9B48A	2160	superfamily	SSF46966	Spectrin repeat	737	857	2.1e-29	T	26-Nov-2010	NULL	NULL
ACYPI001668-PA	4EE16E7242A9B48A	2160	superfamily	SSF46966	Spectrin repeat	415	531	1.3e-27	T	26-Nov-2010	NULL	NULL
ACYPI001668-PA	4EE16E7242A9B48A	2160	superfamily	SSF50729	PH domain-like	1998	2132	8.4e-26	T	26-Nov-2010	NULL	NULL
ACYPI001668-PA	4EE16E7242A9B48A	2160	superfamily	SSF46966	Spectrin repeat	853	960	1.2e-25	T	26-Nov-2010	NULL	NULL
ACYPI001668-PA	4EE16E7242A9B48A	2160	superfamily	SSF46966	Spectrin repeat	1065	1177	1e-24	T	26-Nov-2010	NULL	NULL
ACYPI001668-PA	4EE16E7242A9B48A	2160	superfamily	SSF46966	Spectrin repeat	958	1063	1.2e-20	T	26-Nov-2010	NULL	NULL
ACYPI001668-PA	4EE16E7242A9B48A	2160	superfamily	SSF46966	Spectrin repeat	1390	1489	1.3e-18	T	26-Nov-2010	NULL	NULL
ACYPI001668-PA	4EE16E7242A9B48A	2160	superfamily	SSF46966	Spectrin repeat	1782	1933	8.2e-18	T	26-Nov-2010	NULL	NULL
ACYPI001668-PA	4EE16E7242A9B48A	2160	superfamily	SSF46966	Spectrin repeat	1492	1571	2e-13	T	26-Nov-2010	NULL	NULL
ACYPI001668-PA	4EE16E7242A9B48A	2160	superfamily	SSF46966	Spectrin repeat	1547	1625	1.2e-11	T	26-Nov-2010	NULL	NULL
ACYPI001668-PA	4EE16E7242A9B48A	2160	HMMSmart	SM00033	CH	53	153	1.6e-23	T	26-Nov-2010	IPR001715	Calponin homology domain
ACYPI001668-PA	4EE16E7242A9B48A	2160	HMMSmart	SM00033	CH	172	270	6.6e-24	T	26-Nov-2010	IPR001715	Calponin homology domain
ACYPI001668-PA	4EE16E7242A9B48A	2160	HMMSmart	SM00150	SPEC	302	408	0.24	T	26-Nov-2010	IPR018159	Spectrin/alpha-actinin
ACYPI001668-PA	4EE16E7242A9B48A	2160	HMMSmart	SM00150	SPEC	422	522	9.4e-25	T	26-Nov-2010	IPR018159	Spectrin/alpha-actinin
ACYPI001668-PA	4EE16E7242A9B48A	2160	HMMSmart	SM00150	SPEC	528	634	2e-22	T	26-Nov-2010	IPR018159	Spectrin/alpha-actinin
ACYPI001668-PA	4EE16E7242A9B48A	2160	HMMSmart	SM00150	SPEC	640	740	2.1e-32	T	26-Nov-2010	IPR018159	Spectrin/alpha-actinin
ACYPI001668-PA	4EE16E7242A9B48A	2160	HMMSmart	SM00150	SPEC	746	848	1.1e-26	T	26-Nov-2010	IPR018159	Spectrin/alpha-actinin
ACYPI001668-PA	4EE16E7242A9B48A	2160	HMMSmart	SM00150	SPEC	854	954	1.4e-26	T	26-Nov-2010	IPR018159	Spectrin/alpha-actinin
ACYPI001668-PA	4EE16E7242A9B48A	2160	HMMSmart	SM00150	SPEC	960	1061	3.2e-20	T	26-Nov-2010	IPR018159	Spectrin/alpha-actinin
ACYPI001668-PA	4EE16E7242A9B48A	2160	HMMSmart	SM00150	SPEC	1067	1171	2.1e-23	T	26-Nov-2010	IPR018159	Spectrin/alpha-actinin
ACYPI001668-PA	4EE16E7242A9B48A	2160	HMMSmart	SM00150	SPEC	1177	1277	1.3e-22	T	26-Nov-2010	IPR018159	Spectrin/alpha-actinin
ACYPI001668-PA	4EE16E7242A9B48A	2160	HMMSmart	SM00150	SPEC	1283	1382	5.3e-23	T	26-Nov-2010	IPR018159	Spectrin/alpha-actinin
ACYPI001668-PA	4EE16E7242A9B48A	2160	HMMSmart	SM00150	SPEC	1388	1488	7.8e-19	T	26-Nov-2010	IPR018159	Spectrin/alpha-actinin
ACYPI001668-PA	4EE16E7242A9B48A	2160	HMMSmart	SM00150	SPEC	1494	1569	1.2e-06	T	26-Nov-2010	IPR018159	Spectrin/alpha-actinin
ACYPI001668-PA	4EE16E7242A9B48A	2160	HMMSmart	SM00150	SPEC	1575	1675	2.1e-27	T	26-Nov-2010	IPR018159	Spectrin/alpha-actinin
ACYPI001668-PA	4EE16E7242A9B48A	2160	HMMSmart	SM00150	SPEC	1681	1782	1.9e-18	T	26-Nov-2010	IPR018159	Spectrin/alpha-actinin
ACYPI001668-PA	4EE16E7242A9B48A	2160	HMMSmart	SM00150	SPEC	1837	1938	5.6e-07	T	26-Nov-2010	IPR018159	Spectrin/alpha-actinin
ACYPI001668-PA	4EE16E7242A9B48A	2160	HMMSmart	SM00233	PH	2015	2128	2.7e-09	T	26-Nov-2010	IPR001849	Pleckstrin homology domain
ACYPI001686-PA	6518659A1668E551	533	HMMPfam	PF10255	Paf67	116	522	2e-151	T	26-Nov-2010	IPR019382	RNA polymerase I-associated factor PAF67
ACYPI001686-PA	6518659A1668E551	533	HMMPanther	PTHR13242	EUKARYOTIC TRANSLATION INITIATION FACTOR 3	5	533	4.2e-232	T	26-Nov-2010	NULL	NULL
ACYPI001732-PA	7AB8AC9B7DAE29B5	382	HMMPfam	PF01399	PCI	239	338	1.6e-08	T	26-Nov-2010	IPR000717	Proteasome component (PCI) domain
ACYPI001732-PA	7AB8AC9B7DAE29B5	382	HMMSmart	SM00088	PINT	271	360	8.4e-07	T	26-Nov-2010	IPR000717	Proteasome component (PCI) domain
ACYPI001732-PA	7AB8AC9B7DAE29B5	382	HMMPanther	PTHR15350:SF3	DENDRITIC CELL PROTEIN GA17	1	382	3.3e-106	T	26-Nov-2010	NULL	NULL
ACYPI001732-PA	7AB8AC9B7DAE29B5	382	HMMPanther	PTHR15350	COP9 SIGNALOSOME COMPLEX SUBUNIT 7/DENDRITIC CELL PROTEIN GA17	1	382	3.3e-106	T	26-Nov-2010	NULL	NULL
ACYPI001736-PA	C24031F1F3CAEA1E	484	SignalPHMM	SignalP	signal-peptide	1	25	NA	?	26-Nov-2010	NULL	NULL
ACYPI001736-PA	C24031F1F3CAEA1E	484	HMMPanther	PTHR21684	FAMILY NOT NAMED	225	471	1.7e-17	T	26-Nov-2010	NULL	NULL
ACYPI001736-PA	C24031F1F3CAEA1E	484	BlastProDom	PD936484	Q806D4_9VIRU_Q806D4;	19	409	8e-06	T	26-Nov-2010	NULL	NULL
ACYPI001776-PA	B2C5999AD4E404C6	1648	HMMSmart	SM00136	LamNT	64	301	9.3e-109	T	26-Nov-2010	IPR008211	Laminin, N-terminal	Cellular Component: proteinaceous extracellular matrix (GO:0005578)
ACYPI001776-PA	B2C5999AD4E404C6	1648	HMMSmart	SM00180	EGF_Lam	303	360	5.7e-05	T	26-Nov-2010	IPR002049	EGF-like, laminin
ACYPI001776-PA	B2C5999AD4E404C6	1648	HMMSmart	SM00180	EGF_Lam	363	416	0.0014	T	26-Nov-2010	IPR002049	EGF-like, laminin
ACYPI001776-PA	B2C5999AD4E404C6	1648	HMMSmart	SM00180	EGF_Lam	419	463	2.9e-10	T	26-Nov-2010	IPR002049	EGF-like, laminin
ACYPI001776-PA	B2C5999AD4E404C6	1648	HMMSmart	SM00180	EGF_Lam	466	516	1.1e-08	T	26-Nov-2010	IPR002049	EGF-like, laminin
ACYPI001776-PA	B2C5999AD4E404C6	1648	HMMSmart	SM00281	LamB	577	703	3.9e-30	T	26-Nov-2010	IPR018031	Laminin B, subgroup
ACYPI001776-PA	B2C5999AD4E404C6	1648	HMMSmart	SM00180	EGF_Lam	750	796	1.1e-13	T	26-Nov-2010	IPR002049	EGF-like, laminin
ACYPI001776-PA	B2C5999AD4E404C6	1648	HMMSmart	SM00180	EGF_Lam	799	850	8.5e-06	T	26-Nov-2010	IPR002049	EGF-like, laminin
ACYPI001776-PA	B2C5999AD4E404C6	1648	HMMSmart	SM00180	EGF_Lam	853	905	6.1e-11	T	26-Nov-2010	IPR002049	EGF-like, laminin
ACYPI001776-PA	B2C5999AD4E404C6	1648	HMMSmart	SM00180	EGF_Lam	908	959	6.6e-13	T	26-Nov-2010	IPR002049	EGF-like, laminin
ACYPI001776-PA	B2C5999AD4E404C6	1648	HMMSmart	SM00180	EGF_Lam	962	1007	1.3e-12	T	26-Nov-2010	IPR002049	EGF-like, laminin
ACYPI001776-PA	B2C5999AD4E404C6	1648	HMMSmart	SM00180	EGF_Lam	1010	1053	7.8e-12	T	26-Nov-2010	IPR002049	EGF-like, laminin
ACYPI001776-PA	B2C5999AD4E404C6	1648	FPrintScan	PR00011	EGFLAMININ	925	943	2.4e-23	T	26-Nov-2010	NULL	NULL
ACYPI001776-PA	B2C5999AD4E404C6	1648	FPrintScan	PR00011	EGFLAMININ	974	992	2.4e-23	T	26-Nov-2010	NULL	NULL
ACYPI001776-PA	B2C5999AD4E404C6	1648	FPrintScan	PR00011	EGFLAMININ	993	1021	2.4e-23	T	26-Nov-2010	NULL	NULL
ACYPI001776-PA	B2C5999AD4E404C6	1648	FPrintScan	PR00011	EGFLAMININ	1021	1039	2.4e-23	T	26-Nov-2010	NULL	NULL
ACYPI001776-PA	B2C5999AD4E404C6	1648	BlastProDom	PD936484	Q806D4_9VIRU_Q806D4;	1063	1634	2e-09	T	26-Nov-2010	NULL	NULL
ACYPI001776-PA	B2C5999AD4E404C6	1648	SignalPHMM	SignalP	signal-peptide	1	23	NA	?	26-Nov-2010	NULL	NULL
ACYPI001776-PA	B2C5999AD4E404C6	1648	superfamily	SSF57196	EGF/Laminin	303	360	5.3e-12	T	26-Nov-2010	NULL	NULL
ACYPI001776-PA	B2C5999AD4E404C6	1648	superfamily	SSF57196	EGF/Laminin	466	521	1.2e-11	T	26-Nov-2010	NULL	NULL
ACYPI001776-PA	B2C5999AD4E404C6	1648	superfamily	SSF57196	EGF/Laminin	753	801	1.6e-11	T	26-Nov-2010	NULL	NULL
ACYPI001776-PA	B2C5999AD4E404C6	1648	superfamily	SSF57196	EGF/Laminin	962	1007	2.9e-11	T	26-Nov-2010	NULL	NULL
ACYPI001776-PA	B2C5999AD4E404C6	1648	superfamily	SSF57196	EGF/Laminin	908	961	1.4e-10	T	26-Nov-2010	NULL	NULL
ACYPI001776-PA	B2C5999AD4E404C6	1648	superfamily	SSF57196	EGF/Laminin	853	900	2.4e-10	T	26-Nov-2010	NULL	NULL
ACYPI001776-PA	B2C5999AD4E404C6	1648	superfamily	SSF57196	EGF/Laminin	363	421	1.3e-09	T	26-Nov-2010	NULL	NULL
ACYPI001776-PA	B2C5999AD4E404C6	1648	superfamily	SSF57196	EGF/Laminin	1010	1058	5.8e-09	T	26-Nov-2010	NULL	NULL
ACYPI001776-PA	B2C5999AD4E404C6	1648	superfamily	SSF57196	EGF/Laminin	805	855	1.6e-08	T	26-Nov-2010	NULL	NULL
ACYPI001776-PA	B2C5999AD4E404C6	1648	superfamily	SSF57196	EGF/Laminin	419	463	1.8e-07	T	26-Nov-2010	NULL	NULL
ACYPI001776-PA	B2C5999AD4E404C6	1648	superfamily	SSF57196	EGF/Laminin	696	752	1.9e-06	T	26-Nov-2010	NULL	NULL
ACYPI001776-PA	B2C5999AD4E404C6	1648	HMMPfam	PF00055	Laminin_N	70	301	2.9e-78	T	26-Nov-2010	IPR008211	Laminin, N-terminal	Cellular Component: proteinaceous extracellular matrix (GO:0005578)
ACYPI001776-PA	B2C5999AD4E404C6	1648	HMMPfam	PF00053	Laminin_EGF	303	355	7e-06	T	26-Nov-2010	IPR002049	EGF-like, laminin
ACYPI001776-PA	B2C5999AD4E404C6	1648	HMMPfam	PF00053	Laminin_EGF	363	413	0.00095	T	26-Nov-2010	IPR002049	EGF-like, laminin
ACYPI001776-PA	B2C5999AD4E404C6	1648	HMMPfam	PF00053	Laminin_EGF	419	463	2.7e-08	T	26-Nov-2010	IPR002049	EGF-like, laminin
ACYPI001776-PA	B2C5999AD4E404C6	1648	HMMPfam	PF00053	Laminin_EGF	466	516	1.8e-08	T	26-Nov-2010	IPR002049	EGF-like, laminin
ACYPI001776-PA	B2C5999AD4E404C6	1648	HMMPfam	PF00053	Laminin_EGF	750	789	6.6e-10	T	26-Nov-2010	IPR002049	EGF-like, laminin
ACYPI001776-PA	B2C5999AD4E404C6	1648	HMMPfam	PF00053	Laminin_EGF	799	842	1.1e-05	T	26-Nov-2010	IPR002049	EGF-like, laminin
ACYPI001776-PA	B2C5999AD4E404C6	1648	HMMPfam	PF00053	Laminin_EGF	853	901	4.7e-09	T	26-Nov-2010	IPR002049	EGF-like, laminin
ACYPI001776-PA	B2C5999AD4E404C6	1648	HMMPfam	PF00053	Laminin_EGF	908	959	2e-08	T	26-Nov-2010	IPR002049	EGF-like, laminin
ACYPI001776-PA	B2C5999AD4E404C6	1648	HMMPfam	PF00053	Laminin_EGF	962	1003	2.2e-11	T	26-Nov-2010	IPR002049	EGF-like, laminin
ACYPI001776-PA	B2C5999AD4E404C6	1648	HMMPfam	PF00053	Laminin_EGF	1010	1053	9e-07	T	26-Nov-2010	IPR002049	EGF-like, laminin
ACYPI001776-PA	B2C5999AD4E404C6	1648	HMMPfam	PF00052	Laminin_B	582	714	1.3e-31	T	26-Nov-2010	IPR000034	Laminin B type IV	Biological Process: cell adhesion (GO:0007155), Cellular Component: extracellular matrix (GO:0031012)
ACYPI001776-PA	B2C5999AD4E404C6	1648	ProfileScan	PS50027	EGF_LAM_2	303	362	9.988	T	26-Nov-2010	IPR002049	EGF-like, laminin
ACYPI001776-PA	B2C5999AD4E404C6	1648	ProfileScan	PS50027	EGF_LAM_2	363	418	6.637	T	26-Nov-2010	IPR002049	EGF-like, laminin
ACYPI001776-PA	B2C5999AD4E404C6	1648	ProfileScan	PS50027	EGF_LAM_2	419	465	17.548	T	26-Nov-2010	IPR002049	EGF-like, laminin
ACYPI001776-PA	B2C5999AD4E404C6	1648	ProfileScan	PS50027	EGF_LAM_2	466	518	15.758	T	26-Nov-2010	IPR002049	EGF-like, laminin
ACYPI001776-PA	B2C5999AD4E404C6	1648	ProfileScan	PS50027	EGF_LAM_2	750	798	18.671	T	26-Nov-2010	IPR002049	EGF-like, laminin
ACYPI001776-PA	B2C5999AD4E404C6	1648	ProfileScan	PS50027	EGF_LAM_2	799	852	10.521	T	26-Nov-2010	IPR002049	EGF-like, laminin
ACYPI001776-PA	B2C5999AD4E404C6	1648	ProfileScan	PS50027	EGF_LAM_2	853	907	15.815	T	26-Nov-2010	IPR002049	EGF-like, laminin
ACYPI001776-PA	B2C5999AD4E404C6	1648	ProfileScan	PS50027	EGF_LAM_2	908	961	17.872	T	26-Nov-2010	IPR002049	EGF-like, laminin
ACYPI001776-PA	B2C5999AD4E404C6	1648	ProfileScan	PS50027	EGF_LAM_2	962	1009	21.489	T	26-Nov-2010	IPR002049	EGF-like, laminin
ACYPI001776-PA	B2C5999AD4E404C6	1648	ProfileScan	PS50027	EGF_LAM_2	1010	1055	13.816	T	26-Nov-2010	IPR002049	EGF-like, laminin
ACYPI001776-PA	B2C5999AD4E404C6	1648	ProfileScan	PS51115	LAMININ_IVA	545	715	29.171	T	26-Nov-2010	IPR000034	Laminin B type IV	Biological Process: cell adhesion (GO:0007155), Cellular Component: extracellular matrix (GO:0031012)
ACYPI001776-PA	B2C5999AD4E404C6	1648	ProfileScan	PS51117	LAMININ_NTER	66	302	45.170	T	26-Nov-2010	IPR008211	Laminin, N-terminal	Cellular Component: proteinaceous extracellular matrix (GO:0005578)
ACYPI001776-PA	B2C5999AD4E404C6	1648	HMMPanther	PTHR10574:SF48	LAMININ GAMMA-1 CHAIN, INSECT	68	1619	0	T	26-Nov-2010	NULL	NULL
ACYPI001776-PA	B2C5999AD4E404C6	1648	HMMPanther	PTHR10574	LAMININ	68	1619	0	T	26-Nov-2010	NULL	NULL
ACYPI001776-PA	B2C5999AD4E404C6	1648	TMHMM	tmhmm	transmembrane_regions	9	29	NA	?	26-Nov-2010	NULL	NULL
ACYPI001776-PA	B2C5999AD4E404C6	1648	PatternScan	PS00022	EGF_1	326	337	NA	?	26-Nov-2010	IPR013032	EGF-like region, conserved site
ACYPI001776-PA	B2C5999AD4E404C6	1648	PatternScan	PS00022	EGF_1	437	448	NA	?	26-Nov-2010	IPR013032	EGF-like region, conserved site
ACYPI001776-PA	B2C5999AD4E404C6	1648	PatternScan	PS00022	EGF_1	487	498	NA	?	26-Nov-2010	IPR013032	EGF-like region, conserved site
ACYPI001776-PA	B2C5999AD4E404C6	1648	PatternScan	PS00022	EGF_1	716	727	NA	?	26-Nov-2010	IPR013032	EGF-like region, conserved site
ACYPI001776-PA	B2C5999AD4E404C6	1648	PatternScan	PS00022	EGF_1	766	777	NA	?	26-Nov-2010	IPR013032	EGF-like region, conserved site
ACYPI001776-PA	B2C5999AD4E404C6	1648	PatternScan	PS00022	EGF_1	932	943	NA	?	26-Nov-2010	IPR013032	EGF-like region, conserved site
ACYPI001776-PA	B2C5999AD4E404C6	1648	PatternScan	PS00022	EGF_1	981	992	NA	?	26-Nov-2010	IPR013032	EGF-like region, conserved site
ACYPI001776-PA	B2C5999AD4E404C6	1648	PatternScan	PS00022	EGF_1	1028	1039	NA	?	26-Nov-2010	IPR013032	EGF-like region, conserved site
ACYPI001776-PA	B2C5999AD4E404C6	1648	PatternScan	PS01186	EGF_2	716	730	NA	?	26-Nov-2010	IPR013032	EGF-like region, conserved site
ACYPI001776-PA	B2C5999AD4E404C6	1648	PatternScan	PS01248	EGF_LAM_1	326	360	NA	?	26-Nov-2010	IPR002049	EGF-like, laminin
ACYPI001776-PA	B2C5999AD4E404C6	1648	PatternScan	PS01248	EGF_LAM_1	388	421	NA	?	26-Nov-2010	IPR002049	EGF-like, laminin
ACYPI001776-PA	B2C5999AD4E404C6	1648	PatternScan	PS01248	EGF_LAM_1	437	468	NA	?	26-Nov-2010	IPR002049	EGF-like, laminin
ACYPI001776-PA	B2C5999AD4E404C6	1648	PatternScan	PS01248	EGF_LAM_1	487	521	NA	T	26-Nov-2010	IPR002049	EGF-like, laminin
ACYPI001776-PA	B2C5999AD4E404C6	1648	PatternScan	PS01248	EGF_LAM_1	766	801	NA	T	26-Nov-2010	IPR002049	EGF-like, laminin
ACYPI001776-PA	B2C5999AD4E404C6	1648	PatternScan	PS01248	EGF_LAM_1	817	853	NA	?	26-Nov-2010	IPR002049	EGF-like, laminin
ACYPI001776-PA	B2C5999AD4E404C6	1648	PatternScan	PS01248	EGF_LAM_1	874	910	NA	?	26-Nov-2010	IPR002049	EGF-like, laminin
ACYPI001776-PA	B2C5999AD4E404C6	1648	PatternScan	PS01248	EGF_LAM_1	932	964	NA	T	26-Nov-2010	IPR002049	EGF-like, laminin
ACYPI001776-PA	B2C5999AD4E404C6	1648	PatternScan	PS01248	EGF_LAM_1	981	1012	NA	T	26-Nov-2010	IPR002049	EGF-like, laminin
ACYPI001776-PA	B2C5999AD4E404C6	1648	PatternScan	PS01248	EGF_LAM_1	1028	1059	NA	T	26-Nov-2010	IPR002049	EGF-like, laminin
ACYPI001776-PA	B2C5999AD4E404C6	1648	Gene3D	G3DSA:2.10.25.10	no description	302	354	5.1e-12	T	26-Nov-2010	NULL	NULL
ACYPI001776-PA	B2C5999AD4E404C6	1648	Gene3D	G3DSA:2.10.25.10	no description	362	415	7.4e-06	T	26-Nov-2010	NULL	NULL
ACYPI001776-PA	B2C5999AD4E404C6	1648	Gene3D	G3DSA:2.10.25.10	no description	418	466	6.6e-09	T	26-Nov-2010	NULL	NULL
ACYPI001776-PA	B2C5999AD4E404C6	1648	Gene3D	G3DSA:2.10.25.10	no description	467	521	2.1e-10	T	26-Nov-2010	NULL	NULL
ACYPI001776-PA	B2C5999AD4E404C6	1648	Gene3D	G3DSA:2.10.25.10	no description	749	796	2.7e-12	T	26-Nov-2010	NULL	NULL
ACYPI001776-PA	B2C5999AD4E404C6	1648	Gene3D	G3DSA:2.10.25.10	no description	799	850	8.3e-13	T	26-Nov-2010	NULL	NULL
ACYPI001776-PA	B2C5999AD4E404C6	1648	Gene3D	G3DSA:2.10.25.10	no description	852	905	6.8e-12	T	26-Nov-2010	NULL	NULL
ACYPI001776-PA	B2C5999AD4E404C6	1648	Gene3D	G3DSA:2.10.25.10	no description	906	960	1.4e-11	T	26-Nov-2010	NULL	NULL
ACYPI001776-PA	B2C5999AD4E404C6	1648	Gene3D	G3DSA:2.10.25.10	no description	961	1009	3.9e-13	T	26-Nov-2010	NULL	NULL
ACYPI001776-PA	B2C5999AD4E404C6	1648	Gene3D	G3DSA:2.10.25.10	no description	1010	1056	1.6e-08	T	26-Nov-2010	NULL	NULL
ACYPI001790-PA	0916815CDF22B179	532	PatternScan	PS00284	SERPIN	489	499	NA	T	26-Nov-2010	IPR000215	Protease inhibitor I4, serpin	Molecular Function: serine-type endopeptidase inhibitor activity (GO:0004867)
ACYPI001790-PA	0916815CDF22B179	532	HMMPanther	PTHR11461	SERINE PROTEASE INHIBITOR, SERPIN	219	516	1.2e-72	T	26-Nov-2010	IPR000215	Protease inhibitor I4, serpin	Molecular Function: serine-type endopeptidase inhibitor activity (GO:0004867)
ACYPI001790-PA	0916815CDF22B179	532	HMMSmart	SM00093	SERPIN	138	516	2.1e-73	T	26-Nov-2010	IPR000215	Protease inhibitor I4, serpin	Molecular Function: serine-type endopeptidase inhibitor activity (GO:0004867)
ACYPI001790-PA	0916815CDF22B179	532	SignalPHMM	SignalP	signal-peptide	1	21	NA	?	26-Nov-2010	NULL	NULL
ACYPI001790-PA	0916815CDF22B179	532	HMMPfam	PF00079	Serpin	146	516	1.1e-87	T	26-Nov-2010	IPR000215	Protease inhibitor I4, serpin	Molecular Function: serine-type endopeptidase inhibitor activity (GO:0004867)
ACYPI001790-PA	0916815CDF22B179	532	Gene3D	G3DSA:3.30.497.10	no description	414	472	1.8e-61	T	26-Nov-2010	NULL	NULL
ACYPI001790-PA	0916815CDF22B179	532	Gene3D	G3DSA:2.30.39.10	no description	473	516	3.4e-32	T	26-Nov-2010	NULL	NULL
ACYPI001790-PA	0916815CDF22B179	532	superfamily	SSF56574	Serpins	81	516	4.5e-89	T	26-Nov-2010	IPR000215	Protease inhibitor I4, serpin	Molecular Function: serine-type endopeptidase inhibitor activity (GO:0004867)
ACYPI001928-PA	28B4EA3C236B0189	226	HMMSmart	SM00700	JHBP	1	224	1e-45	T	26-Nov-2010	IPR010562	Haemolymph juvenile hormone binding
ACYPI001928-PA	28B4EA3C236B0189	226	HMMPanther	PTHR11008	UNCHARACTERIZED	1	224	3.9e-51	T	26-Nov-2010	NULL	NULL
ACYPI001928-PA	28B4EA3C236B0189	226	HMMPfam	PF06585	JHBP	2	221	5.2e-62	T	26-Nov-2010	IPR010562	Haemolymph juvenile hormone binding
ACYPI001940-PA	A8C8CAABB22EAC2D	788	HMMTigr	TIGR02478	6PF1K_euk: 6-phosphofructokinase	17	766	0	T	26-Nov-2010	IPR009161	6-phosphofructokinase, eukaryotic type	Molecular Function: 6-phosphofructokinase activity (GO:0003872), Cellular Component: cytoplasm (GO:0005737), Biological Process: glycolysis (GO:0006096)
ACYPI001940-PA	A8C8CAABB22EAC2D	788	HMMPIR	PIRSF000533	ATP-dependent phosphofructokinase, eukaryotic type	1	773	0	T	26-Nov-2010	IPR009161	6-phosphofructokinase, eukaryotic type	Molecular Function: 6-phosphofructokinase activity (GO:0003872), Cellular Component: cytoplasm (GO:0005737), Biological Process: glycolysis (GO:0006096)
ACYPI001940-PA	A8C8CAABB22EAC2D	788	HAMAP	MF_00339	Phosphofructokinase	17	375	33.164	T	26-Nov-2010	IPR022953	Phosphofructokinase
ACYPI001940-PA	A8C8CAABB22EAC2D	788	HMMPanther	PTHR13697	PHOSPHOFRUCTOKINASE	157	788	0	T	26-Nov-2010	NULL	NULL
ACYPI001940-PA	A8C8CAABB22EAC2D	788	FPrintScan	PR00476	PHFRCTKINASE	21	40	2.7e-89	T	26-Nov-2010	IPR022953	Phosphofructokinase
ACYPI001940-PA	A8C8CAABB22EAC2D	788	FPrintScan	PR00476	PHFRCTKINASE	46	59	2.7e-89	T	26-Nov-2010	IPR022953	Phosphofructokinase
ACYPI001940-PA	A8C8CAABB22EAC2D	788	FPrintScan	PR00476	PHFRCTKINASE	110	126	2.7e-89	T	26-Nov-2010	IPR022953	Phosphofructokinase
ACYPI001940-PA	A8C8CAABB22EAC2D	788	FPrintScan	PR00476	PHFRCTKINASE	160	177	2.7e-89	T	26-Nov-2010	IPR022953	Phosphofructokinase
ACYPI001940-PA	A8C8CAABB22EAC2D	788	FPrintScan	PR00476	PHFRCTKINASE	178	196	2.7e-89	T	26-Nov-2010	IPR022953	Phosphofructokinase
ACYPI001940-PA	A8C8CAABB22EAC2D	788	FPrintScan	PR00476	PHFRCTKINASE	198	214	2.7e-89	T	26-Nov-2010	IPR022953	Phosphofructokinase
ACYPI001940-PA	A8C8CAABB22EAC2D	788	FPrintScan	PR00476	PHFRCTKINASE	216	233	2.7e-89	T	26-Nov-2010	IPR022953	Phosphofructokinase
ACYPI001940-PA	A8C8CAABB22EAC2D	788	FPrintScan	PR00476	PHFRCTKINASE	255	267	2.7e-89	T	26-Nov-2010	IPR022953	Phosphofructokinase
ACYPI001940-PA	A8C8CAABB22EAC2D	788	FPrintScan	PR00476	PHFRCTKINASE	289	311	2.7e-89	T	26-Nov-2010	IPR022953	Phosphofructokinase
ACYPI001940-PA	A8C8CAABB22EAC2D	788	Gene3D	G3DSA:3.40.50.450	no description	19	230	6.9e-69	T	26-Nov-2010	NULL	NULL
ACYPI001940-PA	A8C8CAABB22EAC2D	788	Gene3D	G3DSA:3.40.50.450	no description	325	624	4.9e-68	T	26-Nov-2010	NULL	NULL
ACYPI001940-PA	A8C8CAABB22EAC2D	788	HMMPfam	PF00365	PFK	17	327	3e-127	T	26-Nov-2010	IPR000023	Phosphofructokinase domain	Molecular Function: 6-phosphofructokinase activity (GO:0003872), Cellular Component: 6-phosphofructokinase complex (GO:0005945), Biological Process: glycolysis (GO:0006096)
ACYPI001940-PA	A8C8CAABB22EAC2D	788	HMMPfam	PF00365	PFK	411	697	2.8e-59	T	26-Nov-2010	IPR000023	Phosphofructokinase domain	Molecular Function: 6-phosphofructokinase activity (GO:0003872), Cellular Component: 6-phosphofructokinase complex (GO:0005945), Biological Process: glycolysis (GO:0006096)
ACYPI001940-PA	A8C8CAABB22EAC2D	788	PatternScan	PS00433	PHOSPHOFRUCTOKINASE	293	311	NA	T	26-Nov-2010	IPR015912	Phosphofructokinase, conserved site	Molecular Function: 6-phosphofructokinase activity (GO:0003872), Cellular Component: 6-phosphofructokinase complex (GO:0005945), Biological Process: glycolysis (GO:0006096)
ACYPI001940-PA	A8C8CAABB22EAC2D	788	PatternScan	PS00433	PHOSPHOFRUCTOKINASE	663	681	NA	T	26-Nov-2010	IPR015912	Phosphofructokinase, conserved site	Molecular Function: 6-phosphofructokinase activity (GO:0003872), Cellular Component: 6-phosphofructokinase complex (GO:0005945), Biological Process: glycolysis (GO:0006096)
ACYPI001940-PA	A8C8CAABB22EAC2D	788	superfamily	SSF53784	Phosphofructokinase	339	778	9.6e-114	T	26-Nov-2010	IPR000023	Phosphofructokinase domain	Molecular Function: 6-phosphofructokinase activity (GO:0003872), Cellular Component: 6-phosphofructokinase complex (GO:0005945), Biological Process: glycolysis (GO:0006096)
ACYPI001940-PA	A8C8CAABB22EAC2D	788	superfamily	SSF53784	Phosphofructokinase	13	327	1.5e-104	T	26-Nov-2010	IPR000023	Phosphofructokinase domain	Molecular Function: 6-phosphofructokinase activity (GO:0003872), Cellular Component: 6-phosphofructokinase complex (GO:0005945), Biological Process: glycolysis (GO:0006096)
ACYPI002010-PA	443F9AF79BF44816	728	superfamily	SSF54211	Ribosomal protein S5 domain 2-like	287	542	3.2e-112	T	26-Nov-2010	IPR020568	Ribosomal protein S5 domain 2-type fold
ACYPI002010-PA	443F9AF79BF44816	728	superfamily	SSF55874	ATPase domain of HSP90 chaperone/DNA topoisomerase II/histidine kinase	12	223	2.2e-73	T	26-Nov-2010	IPR003594	ATPase-like, ATP-binding domain	Molecular Function: ATP binding (GO:0005524)
ACYPI002010-PA	443F9AF79BF44816	728	superfamily	SSF110942	HSP90 C-terminal domain	565	687	5.7e-40	T	26-Nov-2010	NULL	NULL
ACYPI002010-PA	443F9AF79BF44816	728	HMMPanther	PTHR11528	HEAT SHOCK PROTEIN 90	1	728	0	T	26-Nov-2010	IPR001404	Chaperone protein HtpG	Molecular Function: ATP binding (GO:0005524), Biological Process: protein folding (GO:0006457), Biological Process: response to stress (GO:0006950), Molecular Function: unfolded protein binding (GO:0051082)
ACYPI002010-PA	443F9AF79BF44816	728	HMMSmart	SM00387	HATPase_c	36	190	2.3e-09	T	26-Nov-2010	IPR003594	ATPase-like, ATP-binding domain	Molecular Function: ATP binding (GO:0005524)
ACYPI002010-PA	443F9AF79BF44816	728	HMMPfam	PF00183	HSP90	192	728	8.3e-260	T	26-Nov-2010	IPR020576	Heat shock protein Hsp90, C-terminal
ACYPI002010-PA	443F9AF79BF44816	728	HMMPfam	PF02518	HATPase_c	38	187	4.1e-11	T	26-Nov-2010	IPR003594	ATPase-like, ATP-binding domain	Molecular Function: ATP binding (GO:0005524)
ACYPI002010-PA	443F9AF79BF44816	728	Gene3D	G3DSA:3.30.565.10	no description	281	296	8.4e-94	T	26-Nov-2010	IPR003594	ATPase-like, ATP-binding domain	Molecular Function: ATP binding (GO:0005524)
ACYPI002010-PA	443F9AF79BF44816	728	HAMAP	MF_00505	HSP90	11	688	26.810	T	26-Nov-2010	IPR001404	Chaperone protein HtpG	Molecular Function: ATP binding (GO:0005524), Biological Process: protein folding (GO:0006457), Biological Process: response to stress (GO:0006950), Molecular Function: unfolded protein binding (GO:0051082)
ACYPI002010-PA	443F9AF79BF44816	728	HMMPIR	PIRSF002583	Heat shock protein, HSP90/HTPG types	12	717	0	T	26-Nov-2010	IPR001404	Chaperone protein HtpG	Molecular Function: ATP binding (GO:0005524), Biological Process: protein folding (GO:0006457), Biological Process: response to stress (GO:0006950), Molecular Function: unfolded protein binding (GO:0051082)
ACYPI002010-PA	443F9AF79BF44816	728	FPrintScan	PR00775	HEATSHOCK90	14	34	2.6e-81	T	26-Nov-2010	IPR020575	Heat shock protein Hsp90, N-terminal
ACYPI002010-PA	443F9AF79BF44816	728	FPrintScan	PR00775	HEATSHOCK90	35	57	2.6e-81	T	26-Nov-2010	IPR020575	Heat shock protein Hsp90, N-terminal
ACYPI002010-PA	443F9AF79BF44816	728	FPrintScan	PR00775	HEATSHOCK90	84	101	2.6e-81	T	26-Nov-2010	IPR020575	Heat shock protein Hsp90, N-terminal
ACYPI002010-PA	443F9AF79BF44816	728	FPrintScan	PR00775	HEATSHOCK90	102	119	2.6e-81	T	26-Nov-2010	IPR020575	Heat shock protein Hsp90, N-terminal
ACYPI002010-PA	443F9AF79BF44816	728	FPrintScan	PR00775	HEATSHOCK90	127	149	2.6e-81	T	26-Nov-2010	IPR020575	Heat shock protein Hsp90, N-terminal
ACYPI002010-PA	443F9AF79BF44816	728	FPrintScan	PR00775	HEATSHOCK90	178	195	2.6e-81	T	26-Nov-2010	IPR020575	Heat shock protein Hsp90, N-terminal
ACYPI002010-PA	443F9AF79BF44816	728	FPrintScan	PR00775	HEATSHOCK90	196	214	2.6e-81	T	26-Nov-2010	IPR020575	Heat shock protein Hsp90, N-terminal
ACYPI002010-PA	443F9AF79BF44816	728	PatternScan	PS00298	HSP90	34	43	NA	T	26-Nov-2010	IPR019805	Heat shock protein Hsp90, conserved site	Molecular Function: ATP binding (GO:0005524), Biological Process: protein folding (GO:0006457), Biological Process: response to stress (GO:0006950), Molecular Function: unfolded protein binding (GO:0051082)
ACYPI002068-PA	BFE8C7DAD0C44557	941	superfamily	SSF51445	(Trans)glycosidases	350	726	1.7e-76	T	26-Nov-2010	IPR017853	Glycoside hydrolase, catalytic core
ACYPI002068-PA	BFE8C7DAD0C44557	941	superfamily	SSF74650	Galactose mutarotase-like	104	349	2.5e-43	T	26-Nov-2010	IPR011013	Glycoside hydrolase-type carbohydrate-binding	Molecular Function: catalytic activity (GO:0003824), Biological Process: carbohydrate metabolic process (GO:0005975), Molecular Function: carbohydrate binding (GO:0030246)
ACYPI002068-PA	BFE8C7DAD0C44557	941	superfamily	SSF51011	Glycosyl hydrolase domain	727	808	3.6e-23	T	26-Nov-2010	NULL	NULL
ACYPI002068-PA	BFE8C7DAD0C44557	941	ProfileScan	PS51448	P_TREFOIL_2	80	127	15.061	T	26-Nov-2010	IPR000519	P-type trefoil
ACYPI002068-PA	BFE8C7DAD0C44557	941	HMMPfam	PF01055	Glyco_hydro_31	342	812	2.1e-150	T	26-Nov-2010	IPR000322	Glycoside hydrolase, family 31	Molecular Function: hydrolase activity, hydrolyzing O-glycosyl compounds (GO:0004553), Biological Process: carbohydrate metabolic process (GO:0005975)
ACYPI002068-PA	BFE8C7DAD0C44557	941	HMMPfam	PF00088	Trefoil	82	125	1e-08	T	26-Nov-2010	IPR000519	P-type trefoil
ACYPI002068-PA	BFE8C7DAD0C44557	941	HMMPanther	PTHR22762:SF11	LYSOSOMAL ALPHA-GLUCOSIDASE (ACID MALTASE)	210	927	3.1e-267	T	26-Nov-2010	NULL	NULL
ACYPI002068-PA	BFE8C7DAD0C44557	941	HMMPanther	PTHR22762	ALPHA-GLUCOSIDASE	210	927	3.1e-267	T	26-Nov-2010	IPR000322	Glycoside hydrolase, family 31	Molecular Function: hydrolase activity, hydrolyzing O-glycosyl compounds (GO:0004553), Biological Process: carbohydrate metabolic process (GO:0005975)
ACYPI002068-PA	BFE8C7DAD0C44557	941	SignalPHMM	SignalP	signal-peptide	1	52	NA	?	26-Nov-2010	NULL	NULL
ACYPI002068-PA	BFE8C7DAD0C44557	941	TMHMM	tmhmm	transmembrane_regions	31	49	NA	?	26-Nov-2010	NULL	NULL
ACYPI002068-PA	BFE8C7DAD0C44557	941	PatternScan	PS00129	GLYCOSYL_HYDROL_F31_1	516	523	NA	T	26-Nov-2010	IPR000322	Glycoside hydrolase, family 31	Molecular Function: hydrolase activity, hydrolyzing O-glycosyl compounds (GO:0004553), Biological Process: carbohydrate metabolic process (GO:0005975)
ACYPI002068-PA	BFE8C7DAD0C44557	941	PatternScan	PS00707	GLYCOSYL_HYDROL_F31_2	648	678	NA	T	26-Nov-2010	IPR000322	Glycoside hydrolase, family 31	Molecular Function: hydrolase activity, hydrolyzing O-glycosyl compounds (GO:0004553), Biological Process: carbohydrate metabolic process (GO:0005975)
ACYPI002068-PA	BFE8C7DAD0C44557	941	Gene3D	G3DSA:4.10.110.10	no description	82	134	9.6e-08	T	26-Nov-2010	IPR000519	P-type trefoil
ACYPI002133-PA	0A66116C174D5A14	400	superfamily	SSF53300	vWA-like	3	148	3.7e-31	T	26-Nov-2010	NULL	NULL
ACYPI002133-PA	0A66116C174D5A14	400	ProfileScan	PS50234	VWFA	5	187	9.496	T	26-Nov-2010	IPR002035	von Willebrand factor, type A
ACYPI002133-PA	0A66116C174D5A14	400	ProfileScan	PS50330	UIM	211	230	10.435	T	26-Nov-2010	IPR003903	Ubiquitin interacting motif
ACYPI002133-PA	0A66116C174D5A14	400	ProfileScan	PS50330	UIM	260	279	10.243	T	26-Nov-2010	IPR003903	Ubiquitin interacting motif
ACYPI002133-PA	0A66116C174D5A14	400	ProfileScan	PS50330	UIM	308	327	9.809	T	26-Nov-2010	IPR003903	Ubiquitin interacting motif
ACYPI002133-PA	0A66116C174D5A14	400	HMMPfam	PF02809	UIM	211	227	5.5e-05	T	26-Nov-2010	IPR003903	Ubiquitin interacting motif
ACYPI002133-PA	0A66116C174D5A14	400	HMMPfam	PF02809	UIM	260	275	0.00012	T	26-Nov-2010	IPR003903	Ubiquitin interacting motif
ACYPI002133-PA	0A66116C174D5A14	400	HMMPfam	PF02809	UIM	307	324	0.00017	T	26-Nov-2010	IPR003903	Ubiquitin interacting motif
ACYPI002133-PA	0A66116C174D5A14	400	HMMPfam	PF04056	Ssl1	5	147	2.6e-07	T	26-Nov-2010	IPR007198	Ssl1-like	Biological Process: DNA repair (GO:0006281), Molecular Function: zinc ion binding (GO:0008270), Biological Process: regulation of transcription (GO:0045449)
ACYPI002133-PA	0A66116C174D5A14	400	HMMSmart	SM00327	VWA	2	174	0.00013	T	26-Nov-2010	IPR002035	von Willebrand factor, type A
ACYPI002133-PA	0A66116C174D5A14	400	HMMSmart	SM00726	UIM	211	230	0.026	T	26-Nov-2010	IPR003903	Ubiquitin interacting motif
ACYPI002133-PA	0A66116C174D5A14	400	HMMSmart	SM00726	UIM	260	279	0.034	T	26-Nov-2010	IPR003903	Ubiquitin interacting motif
ACYPI002133-PA	0A66116C174D5A14	400	HMMSmart	SM00726	UIM	308	327	0.19	T	26-Nov-2010	IPR003903	Ubiquitin interacting motif
ACYPI002133-PA	0A66116C174D5A14	400	HMMPanther	PTHR10223	26S PROTEASOME NON-ATPASE REGULATORY SUBUNIT 4	5	399	4.1e-162	T	26-Nov-2010	NULL	NULL
ACYPI002182-PA	915F304A29AD12B3	128	HMMPanther	PTHR23428	HISTONE H2B	16	127	3.4e-89	T	26-Nov-2010	IPR000558	Histone H2B	Cellular Component: nucleosome (GO:0000786), Molecular Function: DNA binding (GO:0003677), Cellular Component: nucleus (GO:0005634), Biological Process: nucleosome assembly (GO:0006334)
ACYPI002182-PA	915F304A29AD12B3	128	HMMPfam	PF00125	Histone	35	103	8.9e-25	T	26-Nov-2010	IPR007125	Histone core	Molecular Function: DNA binding (GO:0003677)
ACYPI002182-PA	915F304A29AD12B3	128	Gene3D	G3DSA:1.10.20.10	no description	10	128	8.7e-60	T	26-Nov-2010	IPR009072	Histone-fold	Molecular Function: DNA binding (GO:0003677)
ACYPI002182-PA	915F304A29AD12B3	128	PatternScan	PS00357	HISTONE_H2B	95	117	NA	T	26-Nov-2010	IPR000558	Histone H2B	Cellular Component: nucleosome (GO:0000786), Molecular Function: DNA binding (GO:0003677), Cellular Component: nucleus (GO:0005634), Biological Process: nucleosome assembly (GO:0006334)
ACYPI002182-PA	915F304A29AD12B3	128	HMMSmart	SM00427	H2B	30	126	1.6e-70	T	26-Nov-2010	IPR000558	Histone H2B	Cellular Component: nucleosome (GO:0000786), Molecular Function: DNA binding (GO:0003677), Cellular Component: nucleus (GO:0005634), Biological Process: nucleosome assembly (GO:0006334)
ACYPI002182-PA	915F304A29AD12B3	128	FPrintScan	PR00621	HISTONEH2B	40	58	1.4e-49	T	26-Nov-2010	IPR000558	Histone H2B	Cellular Component: nucleosome (GO:0000786), Molecular Function: DNA binding (GO:0003677), Cellular Component: nucleus (GO:0005634), Biological Process: nucleosome assembly (GO:0006334)
ACYPI002182-PA	915F304A29AD12B3	128	FPrintScan	PR00621	HISTONEH2B	59	79	1.4e-49	T	26-Nov-2010	IPR000558	Histone H2B	Cellular Component: nucleosome (GO:0000786), Molecular Function: DNA binding (GO:0003677), Cellular Component: nucleus (GO:0005634), Biological Process: nucleosome assembly (GO:0006334)
ACYPI002182-PA	915F304A29AD12B3	128	FPrintScan	PR00621	HISTONEH2B	81	98	1.4e-49	T	26-Nov-2010	IPR000558	Histone H2B	Cellular Component: nucleosome (GO:0000786), Molecular Function: DNA binding (GO:0003677), Cellular Component: nucleus (GO:0005634), Biological Process: nucleosome assembly (GO:0006334)
ACYPI002182-PA	915F304A29AD12B3	128	FPrintScan	PR00621	HISTONEH2B	98	111	1.4e-49	T	26-Nov-2010	IPR000558	Histone H2B	Cellular Component: nucleosome (GO:0000786), Molecular Function: DNA binding (GO:0003677), Cellular Component: nucleus (GO:0005634), Biological Process: nucleosome assembly (GO:0006334)
ACYPI002182-PA	915F304A29AD12B3	128	FPrintScan	PR00621	HISTONEH2B	111	124	1.4e-49	T	26-Nov-2010	IPR000558	Histone H2B	Cellular Component: nucleosome (GO:0000786), Molecular Function: DNA binding (GO:0003677), Cellular Component: nucleus (GO:0005634), Biological Process: nucleosome assembly (GO:0006334)
ACYPI002182-PA	915F304A29AD12B3	128	superfamily	SSF47113	Histone-fold	21	128	6.9e-51	T	26-Nov-2010	IPR009072	Histone-fold	Molecular Function: DNA binding (GO:0003677)
ACYPI002258-PA	D3214922EFAE2004	923	TMHMM	tmhmm	transmembrane_regions	5	23	NA	?	26-Nov-2010	NULL	NULL
ACYPI002258-PA	D3214922EFAE2004	923	HMMPanther	PTHR11533	PROTEASE M1 ZINC METALLOPROTEASE	130	906	7.7e-64	T	26-Nov-2010	IPR001930	Peptidase M1, Alanine aminopeptidase/Leukotriene A4 hydrolase	Biological Process: proteolysis (GO:0006508)
ACYPI002258-PA	D3214922EFAE2004	923	SignalPHMM	SignalP	signal-peptide	1	19	NA	?	26-Nov-2010	NULL	NULL
ACYPI002258-PA	D3214922EFAE2004	923	superfamily	SSF63737	Leukotriene A4 hydrolase N-terminal domain	6	238	3.6e-20	T	26-Nov-2010	NULL	NULL
ACYPI002258-PA	D3214922EFAE2004	923	superfamily	SSF55486	Metalloproteases ("zincins"), catalytic domain	246	485	7e-13	T	26-Nov-2010	NULL	NULL
ACYPI002258-PA	D3214922EFAE2004	923	HMMPfam	PF01433	Peptidase_M1	20	346	7.2e-35	T	26-Nov-2010	IPR014782	Peptidase M1, membrane alanine aminopeptidase, N-terminal	Molecular Function: metallopeptidase activity (GO:0008237), Molecular Function: zinc ion binding (GO:0008270)
ACYPI002286-PA	990540702BD6B808	804	HMMPfam	PF00004	AAA	239	368	4.7e-46	T	26-Nov-2010	IPR003959	ATPase, AAA-type, core	Molecular Function: ATP binding (GO:0005524)
ACYPI002286-PA	990540702BD6B808	804	HMMPfam	PF00004	AAA	512	645	8.5e-46	T	26-Nov-2010	IPR003959	ATPase, AAA-type, core	Molecular Function: ATP binding (GO:0005524)
ACYPI002286-PA	990540702BD6B808	804	HMMPfam	PF02359	CDC48_N	23	105	3.6e-22	T	26-Nov-2010	IPR003338	ATPase, AAA-type, VAT, N-terminal	Molecular Function: ATP binding (GO:0005524)
ACYPI002286-PA	990540702BD6B808	804	HMMPfam	PF02933	CDC48_2	125	187	2.1e-07	T	26-Nov-2010	IPR004201	Cell division protein 48, CDC48, domain 2	Molecular Function: ATP binding (GO:0005524)
ACYPI002286-PA	990540702BD6B808	804	superfamily	SSF52540	P-loop containing nucleoside triphosphate hydrolases	469	762	1.6e-78	T	26-Nov-2010	NULL	NULL
ACYPI002286-PA	990540702BD6B808	804	superfamily	SSF52540	P-loop containing nucleoside triphosphate hydrolases	199	456	2.1e-69	T	26-Nov-2010	NULL	NULL
ACYPI002286-PA	990540702BD6B808	804	superfamily	SSF54585	Cdc48 domain 2-like	105	198	1.7e-36	T	26-Nov-2010	NULL	NULL
ACYPI002286-PA	990540702BD6B808	804	superfamily	SSF50692	ADC-like	19	104	1.1e-29	T	26-Nov-2010	IPR009010	Aspartate decarboxylase-like fold	Molecular Function: binding (GO:0005488)
ACYPI002286-PA	990540702BD6B808	804	HMMPanther	PTHR23077:SF18	CELL DIVISION CONTROL PROTEIN 48 AAA FAMILY PROTEIN (TRANSITIONAL ENDOPLASMIC RETICULUM ATPASE)	167	804	0	T	26-Nov-2010	NULL	NULL
ACYPI002286-PA	990540702BD6B808	804	HMMPanther	PTHR23077	AAA-FAMILY ATPASE	167	804	0	T	26-Nov-2010	NULL	NULL
ACYPI002286-PA	990540702BD6B808	804	PatternScan	PS00674	AAA	339	357	NA	T	26-Nov-2010	IPR003960	ATPase, AAA-type, conserved site	Molecular Function: ATP binding (GO:0005524)
ACYPI002286-PA	990540702BD6B808	804	PatternScan	PS00674	AAA	615	633	NA	T	26-Nov-2010	IPR003960	ATPase, AAA-type, conserved site	Molecular Function: ATP binding (GO:0005524)
ACYPI002286-PA	990540702BD6B808	804	Gene3D	G3DSA:2.40.40.20	no description	20	105	2.8e-41	T	26-Nov-2010	IPR009010	Aspartate decarboxylase-like fold	Molecular Function: binding (GO:0005488)
ACYPI002286-PA	990540702BD6B808	804	Gene3D	G3DSA:3.10.330.10	no description	107	183	1.9e-39	T	26-Nov-2010	NULL	NULL
ACYPI002286-PA	990540702BD6B808	804	Gene3D	G3DSA:3.40.50.300	no description	201	474	6.8e-88	T	26-Nov-2010	NULL	NULL
ACYPI002286-PA	990540702BD6B808	804	Gene3D	G3DSA:3.40.50.300	no description	475	753	1.7e-82	T	26-Nov-2010	NULL	NULL
ACYPI002286-PA	990540702BD6B808	804	HMMSmart	SM00382	AAA	235	371	4e-23	T	26-Nov-2010	IPR003593	ATPase, AAA+ type, core	Molecular Function: nucleotide binding (GO:0000166), Molecular Function: nucleoside-triphosphatase activity (GO:0017111)
ACYPI002286-PA	990540702BD6B808	804	HMMSmart	SM00382	AAA	508	647	1.7e-24	T	26-Nov-2010	IPR003593	ATPase, AAA+ type, core	Molecular Function: nucleotide binding (GO:0000166), Molecular Function: nucleoside-triphosphatase activity (GO:0017111)
ACYPI002286-PA	990540702BD6B808	804	HMMTigr	TIGR01243	CDC48: AAA family ATPase, CDC48 subfamily	21	765	6.9e-230	T	26-Nov-2010	IPR005938	ATPase, AAA-type, CDC48	Molecular Function: hydrolase activity (GO:0016787)
ACYPI002298-PA	76409754BA12DDEC	589	superfamily	SSF48208	Six-hairpin glycosidases	121	571	1.1e-46	T	26-Nov-2010	IPR008928	Six-hairpin glycosidase-like	Molecular Function: catalytic activity (GO:0003824)
ACYPI002298-PA	76409754BA12DDEC	589	SignalPHMM	SignalP	signal-peptide	1	20	NA	?	26-Nov-2010	NULL	NULL
ACYPI002298-PA	76409754BA12DDEC	589	PatternScan	PS00927	TREHALASE_1	179	192	NA	T	26-Nov-2010	IPR018232	Glycoside hydrolase, family 37, conserved site	Molecular Function: alpha,alpha-trehalase activity (GO:0004555), Biological Process: trehalose metabolic process (GO:0005991)
ACYPI002298-PA	76409754BA12DDEC	589	PatternScan	PS00928	TREHALASE_2	485	494	NA	T	26-Nov-2010	IPR018232	Glycoside hydrolase, family 37, conserved site	Molecular Function: alpha,alpha-trehalase activity (GO:0004555), Biological Process: trehalose metabolic process (GO:0005991)
ACYPI002298-PA	76409754BA12DDEC	589	HMMPanther	PTHR23403:SF1	ALPHA,ALPHA-TREHALASE	39	584	2.8e-227	T	26-Nov-2010	NULL	NULL
ACYPI002298-PA	76409754BA12DDEC	589	HMMPanther	PTHR23403	TREHALASE	39	584	2.8e-227	T	26-Nov-2010	IPR001661	Glycoside hydrolase, family 37	Molecular Function: alpha,alpha-trehalase activity (GO:0004555), Biological Process: trehalose metabolic process (GO:0005991)
ACYPI002298-PA	76409754BA12DDEC	589	FPrintScan	PR00744	GLHYDRLASE37	221	239	5.8e-45	T	26-Nov-2010	IPR001661	Glycoside hydrolase, family 37	Molecular Function: alpha,alpha-trehalase activity (GO:0004555), Biological Process: trehalose metabolic process (GO:0005991)
ACYPI002298-PA	76409754BA12DDEC	589	FPrintScan	PR00744	GLHYDRLASE37	289	306	5.8e-45	T	26-Nov-2010	IPR001661	Glycoside hydrolase, family 37	Molecular Function: alpha,alpha-trehalase activity (GO:0004555), Biological Process: trehalose metabolic process (GO:0005991)
ACYPI002298-PA	76409754BA12DDEC	589	FPrintScan	PR00744	GLHYDRLASE37	324	341	5.8e-45	T	26-Nov-2010	IPR001661	Glycoside hydrolase, family 37	Molecular Function: alpha,alpha-trehalase activity (GO:0004555), Biological Process: trehalose metabolic process (GO:0005991)
ACYPI002298-PA	76409754BA12DDEC	589	FPrintScan	PR00744	GLHYDRLASE37	361	378	5.8e-45	T	26-Nov-2010	IPR001661	Glycoside hydrolase, family 37	Molecular Function: alpha,alpha-trehalase activity (GO:0004555), Biological Process: trehalose metabolic process (GO:0005991)
ACYPI002298-PA	76409754BA12DDEC	589	FPrintScan	PR00744	GLHYDRLASE37	404	420	5.8e-45	T	26-Nov-2010	IPR001661	Glycoside hydrolase, family 37	Molecular Function: alpha,alpha-trehalase activity (GO:0004555), Biological Process: trehalose metabolic process (GO:0005991)
ACYPI002298-PA	76409754BA12DDEC	589	FPrintScan	PR00744	GLHYDRLASE37	478	494	5.8e-45	T	26-Nov-2010	IPR001661	Glycoside hydrolase, family 37	Molecular Function: alpha,alpha-trehalase activity (GO:0004555), Biological Process: trehalose metabolic process (GO:0005991)
ACYPI002298-PA	76409754BA12DDEC	589	FPrintScan	PR00744	GLHYDRLASE37	558	571	5.8e-45	T	26-Nov-2010	IPR001661	Glycoside hydrolase, family 37	Molecular Function: alpha,alpha-trehalase activity (GO:0004555), Biological Process: trehalose metabolic process (GO:0005991)
ACYPI002298-PA	76409754BA12DDEC	589	HMMPfam	PF01204	Trehalase	62	573	2.5e-166	T	26-Nov-2010	IPR001661	Glycoside hydrolase, family 37	Molecular Function: alpha,alpha-trehalase activity (GO:0004555), Biological Process: trehalose metabolic process (GO:0005991)
ACYPI002402-PA	6C3AAFF527C83DC6	324	superfamily	SSF51445	(Trans)glycosidases	22	313	8.1e-96	T	26-Nov-2010	IPR017853	Glycoside hydrolase, catalytic core
ACYPI002402-PA	6C3AAFF527C83DC6	324	HMMPfam	PF02065	Melibiase	27	125	5.3e-12	T	26-Nov-2010	IPR000111	Glycoside hydrolase, clan GH-D	Molecular Function: hydrolase activity, hydrolyzing O-glycosyl compounds (GO:0004553), Biological Process: carbohydrate metabolic process (GO:0005975)
ACYPI002402-PA	6C3AAFF527C83DC6	324	FPrintScan	PR00740	GLHYDRLASE27	24	43	1.2e-53	T	26-Nov-2010	IPR002241	Glycoside hydrolase, family 27	Molecular Function: hydrolase activity, hydrolyzing O-glycosyl compounds (GO:0004553), Biological Process: carbohydrate metabolic process (GO:0005975)
ACYPI002402-PA	6C3AAFF527C83DC6	324	FPrintScan	PR00740	GLHYDRLASE27	70	85	1.2e-53	T	26-Nov-2010	IPR002241	Glycoside hydrolase, family 27	Molecular Function: hydrolase activity, hydrolyzing O-glycosyl compounds (GO:0004553), Biological Process: carbohydrate metabolic process (GO:0005975)
ACYPI002402-PA	6C3AAFF527C83DC6	324	FPrintScan	PR00740	GLHYDRLASE27	111	132	1.2e-53	T	26-Nov-2010	IPR002241	Glycoside hydrolase, family 27	Molecular Function: hydrolase activity, hydrolyzing O-glycosyl compounds (GO:0004553), Biological Process: carbohydrate metabolic process (GO:0005975)
ACYPI002402-PA	6C3AAFF527C83DC6	324	FPrintScan	PR00740	GLHYDRLASE27	145	162	1.2e-53	T	26-Nov-2010	IPR002241	Glycoside hydrolase, family 27	Molecular Function: hydrolase activity, hydrolyzing O-glycosyl compounds (GO:0004553), Biological Process: carbohydrate metabolic process (GO:0005975)
ACYPI002402-PA	6C3AAFF527C83DC6	324	FPrintScan	PR00740	GLHYDRLASE27	172	190	1.2e-53	T	26-Nov-2010	IPR002241	Glycoside hydrolase, family 27	Molecular Function: hydrolase activity, hydrolyzing O-glycosyl compounds (GO:0004553), Biological Process: carbohydrate metabolic process (GO:0005975)
ACYPI002402-PA	6C3AAFF527C83DC6	324	FPrintScan	PR00740	GLHYDRLASE27	247	266	1.2e-53	T	26-Nov-2010	IPR002241	Glycoside hydrolase, family 27	Molecular Function: hydrolase activity, hydrolyzing O-glycosyl compounds (GO:0004553), Biological Process: carbohydrate metabolic process (GO:0005975)
ACYPI002402-PA	6C3AAFF527C83DC6	324	FPrintScan	PR00740	GLHYDRLASE27	268	289	1.2e-53	T	26-Nov-2010	IPR002241	Glycoside hydrolase, family 27	Molecular Function: hydrolase activity, hydrolyzing O-glycosyl compounds (GO:0004553), Biological Process: carbohydrate metabolic process (GO:0005975)
ACYPI002402-PA	6C3AAFF527C83DC6	324	HMMPanther	PTHR11452	ALPHA-GALACTOSIDASE/ALPHA-N-ACETYLGALACTOSAMINIDASE	22	324	1.6e-157	T	26-Nov-2010	NULL	NULL
ACYPI002402-PA	6C3AAFF527C83DC6	324	Gene3D	G3DSA:3.20.20.70	no description	21	314	2.6e-112	T	26-Nov-2010	IPR013785	Aldolase-type TIM barrel	Molecular Function: catalytic activity (GO:0003824), Biological Process: metabolic process (GO:0008152)
ACYPI002402-PA	6C3AAFF527C83DC6	324	SignalPHMM	SignalP	signal-peptide	1	27	NA	?	26-Nov-2010	NULL	NULL
ACYPI002440-PA	D98FBD496DAD236E	471	Gene3D	G3DSA:3.40.50.880	no description	22	273	5.3e-41	T	26-Nov-2010	NULL	NULL
ACYPI002440-PA	D98FBD496DAD236E	471	Gene3D	G3DSA:3.40.50.880	no description	278	367	2.8e-12	T	26-Nov-2010	NULL	NULL
ACYPI002440-PA	D98FBD496DAD236E	471	Gene3D	G3DSA:3.40.50.880	no description	370	469	1.2e-20	T	26-Nov-2010	NULL	NULL
ACYPI002440-PA	D98FBD496DAD236E	471	SignalPHMM	SignalP	signal-peptide	1	20	NA	?	26-Nov-2010	NULL	NULL
ACYPI002440-PA	D98FBD496DAD236E	471	superfamily	SSF52317	Class I glutamine amidotransferase-like	21	248	1.7e-19	T	26-Nov-2010	NULL	NULL
ACYPI002440-PA	D98FBD496DAD236E	471	superfamily	SSF52317	Class I glutamine amidotransferase-like	380	470	3.9e-10	T	26-Nov-2010	NULL	NULL
ACYPI002440-PA	D98FBD496DAD236E	471	superfamily	SSF52317	Class I glutamine amidotransferase-like	277	348	6.6e-07	T	26-Nov-2010	NULL	NULL
ACYPI002440-PA	D98FBD496DAD236E	471	ProfileScan	PS51275	PEPTIDASE_C26_GGH	15	312	67.637	T	26-Nov-2010	IPR015527	Peptidase C26, gamma-glutamyl hydrolase	Molecular Function: catalytic activity (GO:0003824), Biological Process: glutamine metabolic process (GO:0006541), Molecular Function: omega peptidase activity (GO:0008242)
ACYPI002440-PA	D98FBD496DAD236E	471	ProfileScan	PS51275	PEPTIDASE_C26_GGH	354	470	28.972	T	26-Nov-2010	IPR015527	Peptidase C26, gamma-glutamyl hydrolase	Molecular Function: catalytic activity (GO:0003824), Biological Process: glutamine metabolic process (GO:0006541), Molecular Function: omega peptidase activity (GO:0008242)
ACYPI002440-PA	D98FBD496DAD236E	471	HMMPfam	PF07722	Peptidase_C26	24	242	9.9e-25	T	26-Nov-2010	IPR011697	Peptidase C26	Biological Process: glutamine metabolic process (GO:0006541), Molecular Function: hydrolase activity (GO:0016787)
ACYPI002440-PA	D98FBD496DAD236E	471	HMMPfam	PF07722	Peptidase_C26	280	351	6.8e-13	T	26-Nov-2010	IPR011697	Peptidase C26	Biological Process: glutamine metabolic process (GO:0006541), Molecular Function: hydrolase activity (GO:0016787)
ACYPI002440-PA	D98FBD496DAD236E	471	HMMPanther	PTHR11315	PROTEASE FAMILY C26 GAMMA-GLUTAMYL HYDROLASE	21	270	1.8e-54	T	26-Nov-2010	IPR015527	Peptidase C26, gamma-glutamyl hydrolase	Molecular Function: catalytic activity (GO:0003824), Biological Process: glutamine metabolic process (GO:0006541), Molecular Function: omega peptidase activity (GO:0008242)
ACYPI002457-PA	CFD7A86AC3EDF1AD	190	Gene3D	G3DSA:3.80.10.10	no description	40	190	5.9e-43	T	26-Nov-2010	NULL	NULL
ACYPI002457-PA	CFD7A86AC3EDF1AD	190	superfamily	SSF52058	L domain-like	35	190	2.3e-40	T	26-Nov-2010	NULL	NULL
ACYPI002457-PA	CFD7A86AC3EDF1AD	190	ProfileScan	PS51450	LRR	68	89	8.598	T	26-Nov-2010	NULL	NULL
ACYPI002457-PA	CFD7A86AC3EDF1AD	190	ProfileScan	PS51450	LRR	90	111	7.635	T	26-Nov-2010	NULL	NULL
ACYPI002457-PA	CFD7A86AC3EDF1AD	190	ProfileScan	PS51450	LRR	114	135	6.888	T	26-Nov-2010	NULL	NULL
ACYPI002457-PA	CFD7A86AC3EDF1AD	190	ProfileScan	PS51450	LRR	138	159	7.396	T	26-Nov-2010	NULL	NULL
ACYPI002457-PA	CFD7A86AC3EDF1AD	190	ProfileScan	PS51450	LRR	162	183	7.589	T	26-Nov-2010	NULL	NULL
ACYPI002457-PA	CFD7A86AC3EDF1AD	190	TMHMM	tmhmm	transmembrane_regions	20	38	NA	?	26-Nov-2010	NULL	NULL
ACYPI002457-PA	CFD7A86AC3EDF1AD	190	HMMPanther	PTHR23154:SF44	SLIT	40	190	1.4e-37	T	26-Nov-2010	NULL	NULL
ACYPI002457-PA	CFD7A86AC3EDF1AD	190	HMMPanther	PTHR23154	LEUCINE-RICH TRANSMEMBRANE PROTEINS	40	190	1.4e-37	T	26-Nov-2010	NULL	NULL
ACYPI002457-PA	CFD7A86AC3EDF1AD	190	SignalPHMM	SignalP	signal-peptide	1	38	NA	?	26-Nov-2010	NULL	NULL
ACYPI002457-PA	CFD7A86AC3EDF1AD	190	HMMPfam	PF00560	LRR_1	70	88	0.68	T	26-Nov-2010	IPR001611	Leucine-rich repeat	Molecular Function: protein binding (GO:0005515)
ACYPI002457-PA	CFD7A86AC3EDF1AD	190	HMMPfam	PF00560	LRR_1	91	112	0.12	T	26-Nov-2010	IPR001611	Leucine-rich repeat	Molecular Function: protein binding (GO:0005515)
ACYPI002457-PA	CFD7A86AC3EDF1AD	190	HMMPfam	PF00560	LRR_1	138	160	0.074	T	26-Nov-2010	IPR001611	Leucine-rich repeat	Molecular Function: protein binding (GO:0005515)
ACYPI002457-PA	CFD7A86AC3EDF1AD	190	HMMPfam	PF00560	LRR_1	162	184	0.031	T	26-Nov-2010	IPR001611	Leucine-rich repeat	Molecular Function: protein binding (GO:0005515)
ACYPI002457-PA	CFD7A86AC3EDF1AD	190	HMMPfam	PF01462	LRRNT	40	66	9.3e-05	T	26-Nov-2010	IPR000372	Leucine-rich repeat-containing N-terminal domain
ACYPI002457-PA	CFD7A86AC3EDF1AD	190	HMMSmart	SM00013	LRRNT	39	71	0.00016	T	26-Nov-2010	IPR000372	Leucine-rich repeat-containing N-terminal domain
ACYPI002457-PA	CFD7A86AC3EDF1AD	190	HMMSmart	SM00369	LRR_TYP	88	111	0.00092	T	26-Nov-2010	IPR003591	Leucine-rich repeat, typical subtype
ACYPI002457-PA	CFD7A86AC3EDF1AD	190	HMMSmart	SM00369	LRR_TYP	136	159	0.0035	T	26-Nov-2010	IPR003591	Leucine-rich repeat, typical subtype
ACYPI002457-PA	CFD7A86AC3EDF1AD	190	HMMSmart	SM00369	LRR_TYP	160	183	0.00086	T	26-Nov-2010	IPR003591	Leucine-rich repeat, typical subtype
ACYPI002483-PA	2E53BDC6D9D8223E	411	HMMPanther	PTHR10967:SF2	EUKARYOTIC INITIATION FACTOR 4A	12	411	3.3e-295	T	26-Nov-2010	NULL	NULL
ACYPI002483-PA	2E53BDC6D9D8223E	411	HMMPanther	PTHR10967	DEAD BOX ATP-DEPENDENT RNA HELICASE	12	411	3.3e-295	T	26-Nov-2010	NULL	NULL
ACYPI002483-PA	2E53BDC6D9D8223E	411	Gene3D	G3DSA:3.40.50.300	no description	31	245	1.7e-72	T	26-Nov-2010	NULL	NULL
ACYPI002483-PA	2E53BDC6D9D8223E	411	Gene3D	G3DSA:3.40.50.300	no description	247	408	2.3e-53	T	26-Nov-2010	NULL	NULL
ACYPI002483-PA	2E53BDC6D9D8223E	411	ProfileScan	PS51192	HELICASE_ATP_BIND_1	69	239	30.428	T	26-Nov-2010	IPR014021	Helicase, superfamily 1/2, ATP-binding domain
ACYPI002483-PA	2E53BDC6D9D8223E	411	ProfileScan	PS51194	HELICASE_CTER	250	411	25.831	T	26-Nov-2010	IPR001650	Helicase, C-terminal	Molecular Function: nucleic acid binding (GO:0003676), Molecular Function: helicase activity (GO:0004386), Molecular Function: ATP binding (GO:0005524)
ACYPI002483-PA	2E53BDC6D9D8223E	411	ProfileScan	PS51195	Q_MOTIF	38	66	10.793	T	26-Nov-2010	IPR014014	RNA helicase, DEAD-box type, Q motif
ACYPI002483-PA	2E53BDC6D9D8223E	411	HMMSmart	SM00487	DEXDc	57	254	1.9e-58	T	26-Nov-2010	IPR014001	DEAD-like helicase, N-terminal
ACYPI002483-PA	2E53BDC6D9D8223E	411	HMMSmart	SM00490	HELICc	291	372	1.9e-32	T	26-Nov-2010	IPR001650	Helicase, C-terminal	Molecular Function: nucleic acid binding (GO:0003676), Molecular Function: helicase activity (GO:0004386), Molecular Function: ATP binding (GO:0005524)
ACYPI002483-PA	2E53BDC6D9D8223E	411	superfamily	SSF52540	P-loop containing nucleoside triphosphate hydrolases	105	395	6.1e-73	T	26-Nov-2010	NULL	NULL
ACYPI002483-PA	2E53BDC6D9D8223E	411	superfamily	SSF52540	P-loop containing nucleoside triphosphate hydrolases	50	130	4.9e-07	T	26-Nov-2010	NULL	NULL
ACYPI002483-PA	2E53BDC6D9D8223E	411	PatternScan	PS00039	DEAD_ATP_HELICASE	185	193	NA	T	26-Nov-2010	IPR000629	RNA helicase, ATP-dependent, DEAD-box, conserved site	Molecular Function: nucleic acid binding (GO:0003676), Molecular Function: ATP binding (GO:0005524), Molecular Function: ATP-dependent helicase activity (GO:0008026)
ACYPI002483-PA	2E53BDC6D9D8223E	411	HMMPfam	PF00270	DEAD	63	226	6.6e-47	T	26-Nov-2010	IPR011545	DNA/RNA helicase, DEAD/DEAH box type, N-terminal	Molecular Function: nucleic acid binding (GO:0003676), Molecular Function: ATP binding (GO:0005524), Molecular Function: ATP-dependent helicase activity (GO:0008026)
ACYPI002483-PA	2E53BDC6D9D8223E	411	HMMPfam	PF00271	Helicase_C	298	372	2.5e-27	T	26-Nov-2010	IPR001650	Helicase, C-terminal	Molecular Function: nucleic acid binding (GO:0003676), Molecular Function: helicase activity (GO:0004386), Molecular Function: ATP binding (GO:0005524)
ACYPI002498-PA	0CF977A66DC002A2	203	HMMPfam	PF01433	Peptidase_M1	2	107	2.2e-27	T	26-Nov-2010	IPR014782	Peptidase M1, membrane alanine aminopeptidase, N-terminal	Molecular Function: metallopeptidase activity (GO:0008237), Molecular Function: zinc ion binding (GO:0008270)
ACYPI002498-PA	0CF977A66DC002A2	203	superfamily	SSF55486	Metalloproteases ("zincins"), catalytic domain	17	190	1.7e-48	T	26-Nov-2010	NULL	NULL
ACYPI002498-PA	0CF977A66DC002A2	203	FPrintScan	PR00756	ALADIPTASE	22	37	5.2e-09	T	26-Nov-2010	IPR014782	Peptidase M1, membrane alanine aminopeptidase, N-terminal	Molecular Function: metallopeptidase activity (GO:0008237), Molecular Function: zinc ion binding (GO:0008270)
ACYPI002498-PA	0CF977A66DC002A2	203	FPrintScan	PR00756	ALADIPTASE	41	53	5.2e-09	T	26-Nov-2010	IPR014782	Peptidase M1, membrane alanine aminopeptidase, N-terminal	Molecular Function: metallopeptidase activity (GO:0008237), Molecular Function: zinc ion binding (GO:0008270)
ACYPI002498-PA	0CF977A66DC002A2	203	HMMPanther	PTHR11533:SF38	AMINOPEPTIDASE N-RELATED	1	203	7.5e-68	T	26-Nov-2010	NULL	NULL
ACYPI002498-PA	0CF977A66DC002A2	203	HMMPanther	PTHR11533	PROTEASE M1 ZINC METALLOPROTEASE	1	203	7.5e-68	T	26-Nov-2010	IPR001930	Peptidase M1, Alanine aminopeptidase/Leukotriene A4 hydrolase	Biological Process: proteolysis (GO:0006508)
ACYPI002536-PA	2B8E848B7A8A8BA4	1501	HMMPanther	PTHR10596:SF113	DE-CADHERIN PRECURSOR (SHOTGUN PROTEIN)	66	1489	7e-310	T	26-Nov-2010	NULL	NULL
ACYPI002536-PA	2B8E848B7A8A8BA4	1501	HMMPanther	PTHR10596	CADHERIN	66	1489	7e-310	T	26-Nov-2010	NULL	NULL
ACYPI002536-PA	2B8E848B7A8A8BA4	1501	TMHMM	tmhmm	transmembrane_regions	1320	1340	NA	?	26-Nov-2010	NULL	NULL
ACYPI002536-PA	2B8E848B7A8A8BA4	1501	ProfileScan	PS50025	LAM_G_DOMAIN	1115	1304	34.163	T	26-Nov-2010	IPR001791	Laminin G domain
ACYPI002536-PA	2B8E848B7A8A8BA4	1501	ProfileScan	PS50026	EGF_3	1080	1114	11.330	T	26-Nov-2010	IPR000742	Epidermal growth factor-like, type 3
ACYPI002536-PA	2B8E848B7A8A8BA4	1501	ProfileScan	PS50268	CADHERIN_2	73	182	24.361	T	26-Nov-2010	IPR002126	Cadherin	Molecular Function: calcium ion binding (GO:0005509), Biological Process: homophilic cell adhesion (GO:0007156), Cellular Component: membrane (GO:0016020)
ACYPI002536-PA	2B8E848B7A8A8BA4	1501	ProfileScan	PS50268	CADHERIN_2	183	289	21.029	T	26-Nov-2010	IPR002126	Cadherin	Molecular Function: calcium ion binding (GO:0005509), Biological Process: homophilic cell adhesion (GO:0007156), Cellular Component: membrane (GO:0016020)
ACYPI002536-PA	2B8E848B7A8A8BA4	1501	ProfileScan	PS50268	CADHERIN_2	400	510	25.128	T	26-Nov-2010	IPR002126	Cadherin	Molecular Function: calcium ion binding (GO:0005509), Biological Process: homophilic cell adhesion (GO:0007156), Cellular Component: membrane (GO:0016020)
ACYPI002536-PA	2B8E848B7A8A8BA4	1501	ProfileScan	PS50268	CADHERIN_2	292	400	16.316	T	26-Nov-2010	IPR002126	Cadherin	Molecular Function: calcium ion binding (GO:0005509), Biological Process: homophilic cell adhesion (GO:0007156), Cellular Component: membrane (GO:0016020)
ACYPI002536-PA	2B8E848B7A8A8BA4	1501	ProfileScan	PS50268	CADHERIN_2	519	611	21.752	T	26-Nov-2010	IPR002126	Cadherin	Molecular Function: calcium ion binding (GO:0005509), Biological Process: homophilic cell adhesion (GO:0007156), Cellular Component: membrane (GO:0016020)
ACYPI002536-PA	2B8E848B7A8A8BA4	1501	ProfileScan	PS50268	CADHERIN_2	612	723	19.823	T	26-Nov-2010	IPR002126	Cadherin	Molecular Function: calcium ion binding (GO:0005509), Biological Process: homophilic cell adhesion (GO:0007156), Cellular Component: membrane (GO:0016020)
ACYPI002536-PA	2B8E848B7A8A8BA4	1501	ProfileScan	PS50268	CADHERIN_2	733	830	18.004	T	26-Nov-2010	IPR002126	Cadherin	Molecular Function: calcium ion binding (GO:0005509), Biological Process: homophilic cell adhesion (GO:0007156), Cellular Component: membrane (GO:0016020)
ACYPI002536-PA	2B8E848B7A8A8BA4	1501	FPrintScan	PR00205	CADHERIN	230	249	4e-26	T	26-Nov-2010	IPR002126	Cadherin	Molecular Function: calcium ion binding (GO:0005509), Biological Process: homophilic cell adhesion (GO:0007156), Cellular Component: membrane (GO:0016020)
ACYPI002536-PA	2B8E848B7A8A8BA4	1501	FPrintScan	PR00205	CADHERIN	399	428	4e-26	T	26-Nov-2010	IPR002126	Cadherin	Molecular Function: calcium ion binding (GO:0005509), Biological Process: homophilic cell adhesion (GO:0007156), Cellular Component: membrane (GO:0016020)
ACYPI002536-PA	2B8E848B7A8A8BA4	1501	FPrintScan	PR00205	CADHERIN	686	698	4e-26	T	26-Nov-2010	IPR002126	Cadherin	Molecular Function: calcium ion binding (GO:0005509), Biological Process: homophilic cell adhesion (GO:0007156), Cellular Component: membrane (GO:0016020)
ACYPI002536-PA	2B8E848B7A8A8BA4	1501	FPrintScan	PR00205	CADHERIN	702	721	4e-26	T	26-Nov-2010	IPR002126	Cadherin	Molecular Function: calcium ion binding (GO:0005509), Biological Process: homophilic cell adhesion (GO:0007156), Cellular Component: membrane (GO:0016020)
ACYPI002536-PA	2B8E848B7A8A8BA4	1501	FPrintScan	PR00205	CADHERIN	776	802	4e-26	T	26-Nov-2010	IPR002126	Cadherin	Molecular Function: calcium ion binding (GO:0005509), Biological Process: homophilic cell adhesion (GO:0007156), Cellular Component: membrane (GO:0016020)
ACYPI002536-PA	2B8E848B7A8A8BA4	1501	FPrintScan	PR00205	CADHERIN	810	827	4e-26	T	26-Nov-2010	IPR002126	Cadherin	Molecular Function: calcium ion binding (GO:0005509), Biological Process: homophilic cell adhesion (GO:0007156), Cellular Component: membrane (GO:0016020)
ACYPI002536-PA	2B8E848B7A8A8BA4	1501	PatternScan	PS00022	EGF_1	1102	1113	NA	T	26-Nov-2010	IPR013032	EGF-like region, conserved site
ACYPI002536-PA	2B8E848B7A8A8BA4	1501	PatternScan	PS00232	CADHERIN_1	170	180	NA	T	26-Nov-2010	IPR020894	Cadherin conserved site	Cellular Component: plasma membrane (GO:0005886), Biological Process: cell adhesion (GO:0007155)
ACYPI002536-PA	2B8E848B7A8A8BA4	1501	PatternScan	PS00232	CADHERIN_1	388	398	NA	T	26-Nov-2010	IPR020894	Cadherin conserved site	Cellular Component: plasma membrane (GO:0005886), Biological Process: cell adhesion (GO:0007155)
ACYPI002536-PA	2B8E848B7A8A8BA4	1501	PatternScan	PS00232	CADHERIN_1	498	508	NA	?	26-Nov-2010	IPR020894	Cadherin conserved site	Cellular Component: plasma membrane (GO:0005886), Biological Process: cell adhesion (GO:0007155)
ACYPI002536-PA	2B8E848B7A8A8BA4	1501	PatternScan	PS00232	CADHERIN_1	711	721	NA	T	26-Nov-2010	IPR020894	Cadherin conserved site	Cellular Component: plasma membrane (GO:0005886), Biological Process: cell adhesion (GO:0007155)
ACYPI002536-PA	2B8E848B7A8A8BA4	1501	PatternScan	PS01186	EGF_2	1102	1113	NA	T	26-Nov-2010	IPR013032	EGF-like region, conserved site
ACYPI002536-PA	2B8E848B7A8A8BA4	1501	HMMSmart	SM00112	CA	94	180	1.4e-23	T	26-Nov-2010	IPR002126	Cadherin	Molecular Function: calcium ion binding (GO:0005509), Biological Process: homophilic cell adhesion (GO:0007156), Cellular Component: membrane (GO:0016020)
ACYPI002536-PA	2B8E848B7A8A8BA4	1501	HMMSmart	SM00112	CA	204	287	2.8e-14	T	26-Nov-2010	IPR002126	Cadherin	Molecular Function: calcium ion binding (GO:0005509), Biological Process: homophilic cell adhesion (GO:0007156), Cellular Component: membrane (GO:0016020)
ACYPI002536-PA	2B8E848B7A8A8BA4	1501	HMMSmart	SM00112	CA	315	398	2.2e-09	T	26-Nov-2010	IPR002126	Cadherin	Molecular Function: calcium ion binding (GO:0005509), Biological Process: homophilic cell adhesion (GO:0007156), Cellular Component: membrane (GO:0016020)
ACYPI002536-PA	2B8E848B7A8A8BA4	1501	HMMSmart	SM00112	CA	421	508	2.1e-19	T	26-Nov-2010	IPR002126	Cadherin	Molecular Function: calcium ion binding (GO:0005509), Biological Process: homophilic cell adhesion (GO:0007156), Cellular Component: membrane (GO:0016020)
ACYPI002536-PA	2B8E848B7A8A8BA4	1501	HMMSmart	SM00112	CA	533	609	8.7e-19	T	26-Nov-2010	IPR002126	Cadherin	Molecular Function: calcium ion binding (GO:0005509), Biological Process: homophilic cell adhesion (GO:0007156), Cellular Component: membrane (GO:0016020)
ACYPI002536-PA	2B8E848B7A8A8BA4	1501	HMMSmart	SM00112	CA	633	721	3.3e-11	T	26-Nov-2010	IPR002126	Cadherin	Molecular Function: calcium ion binding (GO:0005509), Biological Process: homophilic cell adhesion (GO:0007156), Cellular Component: membrane (GO:0016020)
ACYPI002536-PA	2B8E848B7A8A8BA4	1501	HMMSmart	SM00112	CA	743	826	2.8e-15	T	26-Nov-2010	IPR002126	Cadherin	Molecular Function: calcium ion binding (GO:0005509), Biological Process: homophilic cell adhesion (GO:0007156), Cellular Component: membrane (GO:0016020)
ACYPI002536-PA	2B8E848B7A8A8BA4	1501	HMMSmart	SM00181	EGF	1078	1114	0.77	T	26-Nov-2010	IPR006210	Epidermal growth factor-like
ACYPI002536-PA	2B8E848B7A8A8BA4	1501	HMMSmart	SM00282	LamG	1135	1287	1.4e-31	T	26-Nov-2010	IPR001791	Laminin G domain
ACYPI002536-PA	2B8E848B7A8A8BA4	1501	HMMPfam	PF00028	Cadherin	78	173	1e-15	T	26-Nov-2010	IPR002126	Cadherin	Molecular Function: calcium ion binding (GO:0005509), Biological Process: homophilic cell adhesion (GO:0007156), Cellular Component: membrane (GO:0016020)
ACYPI002536-PA	2B8E848B7A8A8BA4	1501	HMMPfam	PF00028	Cadherin	188	279	3.7e-12	T	26-Nov-2010	IPR002126	Cadherin	Molecular Function: calcium ion binding (GO:0005509), Biological Process: homophilic cell adhesion (GO:0007156), Cellular Component: membrane (GO:0016020)
ACYPI002536-PA	2B8E848B7A8A8BA4	1501	HMMPfam	PF00028	Cadherin	405	487	2.6e-16	T	26-Nov-2010	IPR002126	Cadherin	Molecular Function: calcium ion binding (GO:0005509), Biological Process: homophilic cell adhesion (GO:0007156), Cellular Component: membrane (GO:0016020)
ACYPI002536-PA	2B8E848B7A8A8BA4	1501	HMMPfam	PF00028	Cadherin	519	601	1.2e-13	T	26-Nov-2010	IPR002126	Cadherin	Molecular Function: calcium ion binding (GO:0005509), Biological Process: homophilic cell adhesion (GO:0007156), Cellular Component: membrane (GO:0016020)
ACYPI002536-PA	2B8E848B7A8A8BA4	1501	HMMPfam	PF00028	Cadherin	617	712	3.4e-09	T	26-Nov-2010	IPR002126	Cadherin	Molecular Function: calcium ion binding (GO:0005509), Biological Process: homophilic cell adhesion (GO:0007156), Cellular Component: membrane (GO:0016020)
ACYPI002536-PA	2B8E848B7A8A8BA4	1501	HMMPfam	PF00028	Cadherin	731	818	5.5e-09	T	26-Nov-2010	IPR002126	Cadherin	Molecular Function: calcium ion binding (GO:0005509), Biological Process: homophilic cell adhesion (GO:0007156), Cellular Component: membrane (GO:0016020)
ACYPI002536-PA	2B8E848B7A8A8BA4	1501	HMMPfam	PF01049	Cadherin_C	1345	1482	2.1e-42	T	26-Nov-2010	IPR000233	Cadherin, cytoplasmic domain	Molecular Function: calcium ion binding (GO:0005509), Biological Process: homophilic cell adhesion (GO:0007156), Cellular Component: membrane (GO:0016020)
ACYPI002536-PA	2B8E848B7A8A8BA4	1501	HMMPfam	PF02210	Laminin_G_2	1143	1287	2.4e-27	T	26-Nov-2010	IPR012680	Laminin G, subdomain 2
ACYPI002536-PA	2B8E848B7A8A8BA4	1501	Gene3D	G3DSA:2.60.40.60	no description	66	178	9.2e-26	T	26-Nov-2010	IPR002126	Cadherin	Molecular Function: calcium ion binding (GO:0005509), Biological Process: homophilic cell adhesion (GO:0007156), Cellular Component: membrane (GO:0016020)
ACYPI002536-PA	2B8E848B7A8A8BA4	1501	Gene3D	G3DSA:2.60.40.60	no description	179	290	3e-25	T	26-Nov-2010	IPR002126	Cadherin	Molecular Function: calcium ion binding (GO:0005509), Biological Process: homophilic cell adhesion (GO:0007156), Cellular Component: membrane (GO:0016020)
ACYPI002536-PA	2B8E848B7A8A8BA4	1501	Gene3D	G3DSA:2.60.40.60	no description	334	402	4.3e-09	T	26-Nov-2010	IPR002126	Cadherin	Molecular Function: calcium ion binding (GO:0005509), Biological Process: homophilic cell adhesion (GO:0007156), Cellular Component: membrane (GO:0016020)
ACYPI002536-PA	2B8E848B7A8A8BA4	1501	Gene3D	G3DSA:2.60.40.60	no description	403	507	2e-22	T	26-Nov-2010	IPR002126	Cadherin	Molecular Function: calcium ion binding (GO:0005509), Biological Process: homophilic cell adhesion (GO:0007156), Cellular Component: membrane (GO:0016020)
ACYPI002536-PA	2B8E848B7A8A8BA4	1501	Gene3D	G3DSA:2.60.40.60	no description	508	607	1.5e-24	T	26-Nov-2010	IPR002126	Cadherin	Molecular Function: calcium ion binding (GO:0005509), Biological Process: homophilic cell adhesion (GO:0007156), Cellular Component: membrane (GO:0016020)
ACYPI002536-PA	2B8E848B7A8A8BA4	1501	Gene3D	G3DSA:2.60.40.60	no description	608	723	2.6e-17	T	26-Nov-2010	IPR002126	Cadherin	Molecular Function: calcium ion binding (GO:0005509), Biological Process: homophilic cell adhesion (GO:0007156), Cellular Component: membrane (GO:0016020)
ACYPI002536-PA	2B8E848B7A8A8BA4	1501	Gene3D	G3DSA:2.60.40.60	no description	734	825	4.9e-11	T	26-Nov-2010	IPR002126	Cadherin	Molecular Function: calcium ion binding (GO:0005509), Biological Process: homophilic cell adhesion (GO:0007156), Cellular Component: membrane (GO:0016020)
ACYPI002536-PA	2B8E848B7A8A8BA4	1501	Gene3D	G3DSA:2.60.120.200	no description	1088	1305	2.1e-42	T	26-Nov-2010	IPR013320	Concanavalin A-like lectin/glucanase, subgroup
ACYPI002536-PA	2B8E848B7A8A8BA4	1501	superfamily	SSF49899	Concanavalin A-like lectins/glucanases	1093	1307	1.3e-45	T	26-Nov-2010	IPR008985	Concanavalin A-like lectin/glucanase
ACYPI002536-PA	2B8E848B7A8A8BA4	1501	superfamily	SSF49313	Cadherin-like	393	502	4.8e-27	T	26-Nov-2010	IPR015919	Cadherin-like	Molecular Function: calcium ion binding (GO:0005509), Cellular Component: membrane (GO:0016020)
ACYPI002536-PA	2B8E848B7A8A8BA4	1501	superfamily	SSF49313	Cadherin-like	175	281	1.4e-26	T	26-Nov-2010	IPR015919	Cadherin-like	Molecular Function: calcium ion binding (GO:0005509), Cellular Component: membrane (GO:0016020)
ACYPI002536-PA	2B8E848B7A8A8BA4	1501	superfamily	SSF49313	Cadherin-like	503	603	1.2e-25	T	26-Nov-2010	IPR015919	Cadherin-like	Molecular Function: calcium ion binding (GO:0005509), Cellular Component: membrane (GO:0016020)
ACYPI002536-PA	2B8E848B7A8A8BA4	1501	superfamily	SSF49313	Cadherin-like	64	174	1.6e-23	T	26-Nov-2010	IPR015919	Cadherin-like	Molecular Function: calcium ion binding (GO:0005509), Cellular Component: membrane (GO:0016020)
ACYPI002536-PA	2B8E848B7A8A8BA4	1501	superfamily	SSF49313	Cadherin-like	716	820	1.1e-19	T	26-Nov-2010	IPR015919	Cadherin-like	Molecular Function: calcium ion binding (GO:0005509), Cellular Component: membrane (GO:0016020)
ACYPI002536-PA	2B8E848B7A8A8BA4	1501	superfamily	SSF49313	Cadherin-like	604	715	1.6e-19	T	26-Nov-2010	IPR015919	Cadherin-like	Molecular Function: calcium ion binding (GO:0005509), Cellular Component: membrane (GO:0016020)
ACYPI002536-PA	2B8E848B7A8A8BA4	1501	superfamily	SSF49313	Cadherin-like	821	924	8.9e-13	T	26-Nov-2010	IPR015919	Cadherin-like	Molecular Function: calcium ion binding (GO:0005509), Cellular Component: membrane (GO:0016020)
ACYPI002536-PA	2B8E848B7A8A8BA4	1501	superfamily	SSF49313	Cadherin-like	292	401	8.9e-11	T	26-Nov-2010	IPR015919	Cadherin-like	Molecular Function: calcium ion binding (GO:0005509), Cellular Component: membrane (GO:0016020)
ACYPI002553-PA	FB925F677D852A68	147	HMMPanther	PTHR12146	40S RIBOSOMAL PROTEIN S10	2	143	8.5e-72	T	26-Nov-2010	NULL	NULL
ACYPI002553-PA	FB925F677D852A68	147	HMMPfam	PF03501	S10_plectin	3	98	1.1e-46	T	26-Nov-2010	IPR005326	Plectin/S10, N-terminal
ACYPI002575-PA	BB4E5B51DCE8BB6A	1379	HMMPanther	PTHR10483:SF10	PENTATRICOPEPTIDE REPEAT-CONTAINING PROTEIN-RELATED	140	1189	4.1e-205	T	26-Nov-2010	NULL	NULL
ACYPI002575-PA	BB4E5B51DCE8BB6A	1379	HMMPanther	PTHR10483	PENTATRICOPEPTIDE REPEAT-CONTAINING PROTEIN	140	1189	4.1e-205	T	26-Nov-2010	NULL	NULL
ACYPI002575-PA	BB4E5B51DCE8BB6A	1379	ProfileScan	PS51375	PPR	187	221	9.865	T	26-Nov-2010	IPR002885	Pentatricopeptide repeat
ACYPI002575-PA	BB4E5B51DCE8BB6A	1379	ProfileScan	PS51375	PPR	152	186	8.221	T	26-Nov-2010	IPR002885	Pentatricopeptide repeat
ACYPI002575-PA	BB4E5B51DCE8BB6A	1379	ProfileScan	PS51375	PPR	222	256	9.832	T	26-Nov-2010	IPR002885	Pentatricopeptide repeat
ACYPI002575-PA	BB4E5B51DCE8BB6A	1379	ProfileScan	PS51375	PPR	257	291	7.783	T	26-Nov-2010	IPR002885	Pentatricopeptide repeat
ACYPI002575-PA	BB4E5B51DCE8BB6A	1379	ProfileScan	PS51375	PPR	396	430	5.722	T	26-Nov-2010	IPR002885	Pentatricopeptide repeat
ACYPI002575-PA	BB4E5B51DCE8BB6A	1379	ProfileScan	PS51375	PPR	721	755	6.950	T	26-Nov-2010	IPR002885	Pentatricopeptide repeat
ACYPI002575-PA	BB4E5B51DCE8BB6A	1379	ProfileScan	PS51375	PPR	968	1002	10.600	T	26-Nov-2010	IPR002885	Pentatricopeptide repeat
ACYPI002575-PA	BB4E5B51DCE8BB6A	1379	ProfileScan	PS51375	PPR	1039	1073	5.141	T	26-Nov-2010	IPR002885	Pentatricopeptide repeat
ACYPI002575-PA	BB4E5B51DCE8BB6A	1379	ProfileScan	PS51375	PPR	1074	1108	6.654	T	26-Nov-2010	IPR002885	Pentatricopeptide repeat
ACYPI002575-PA	BB4E5B51DCE8BB6A	1379	ProfileScan	PS51375	PPR	1289	1319	6.138	T	26-Nov-2010	IPR002885	Pentatricopeptide repeat
ACYPI002575-PA	BB4E5B51DCE8BB6A	1379	HMMTigr	TIGR00756	PPR: pentatricopeptide repeat domain	154	188	0.25	T	26-Nov-2010	IPR002885	Pentatricopeptide repeat
ACYPI002575-PA	BB4E5B51DCE8BB6A	1379	HMMTigr	TIGR00756	PPR: pentatricopeptide repeat domain	189	223	0.00019	T	26-Nov-2010	IPR002885	Pentatricopeptide repeat
ACYPI002575-PA	BB4E5B51DCE8BB6A	1379	HMMTigr	TIGR00756	PPR: pentatricopeptide repeat domain	224	258	4.5e-05	T	26-Nov-2010	IPR002885	Pentatricopeptide repeat
ACYPI002575-PA	BB4E5B51DCE8BB6A	1379	HMMTigr	TIGR00756	PPR: pentatricopeptide repeat domain	259	293	0.12	T	26-Nov-2010	IPR002885	Pentatricopeptide repeat
ACYPI002575-PA	BB4E5B51DCE8BB6A	1379	HMMTigr	TIGR00756	PPR: pentatricopeptide repeat domain	970	1004	1.6e-06	T	26-Nov-2010	IPR002885	Pentatricopeptide repeat
ACYPI002575-PA	BB4E5B51DCE8BB6A	1379	HMMTigr	TIGR00756	PPR: pentatricopeptide repeat domain	1076	1110	0.96	T	26-Nov-2010	IPR002885	Pentatricopeptide repeat
ACYPI002575-PA	BB4E5B51DCE8BB6A	1379	HMMTigr	TIGR00756	PPR: pentatricopeptide repeat domain	1291	1325	0.024	T	26-Nov-2010	IPR002885	Pentatricopeptide repeat
ACYPI002575-PA	BB4E5B51DCE8BB6A	1379	HMMPfam	PF01535	PPR	189	217	0.002	T	26-Nov-2010	IPR002885	Pentatricopeptide repeat
ACYPI002575-PA	BB4E5B51DCE8BB6A	1379	HMMPfam	PF01535	PPR	225	253	0.0013	T	26-Nov-2010	IPR002885	Pentatricopeptide repeat
ACYPI002575-PA	BB4E5B51DCE8BB6A	1379	HMMPfam	PF01535	PPR	260	282	0.053	T	26-Nov-2010	IPR002885	Pentatricopeptide repeat
ACYPI002575-PA	BB4E5B51DCE8BB6A	1379	HMMPfam	PF01535	PPR	728	752	0.22	T	26-Nov-2010	IPR002885	Pentatricopeptide repeat
ACYPI002575-PA	BB4E5B51DCE8BB6A	1379	HMMPfam	PF01535	PPR	972	1000	0.00057	T	26-Nov-2010	IPR002885	Pentatricopeptide repeat
ACYPI002575-PA	BB4E5B51DCE8BB6A	1379	HMMPfam	PF01535	PPR	1292	1317	0.47	T	26-Nov-2010	IPR002885	Pentatricopeptide repeat
ACYPI002581-PA	5FC158ACC4D1E8C0	2794	HMMPfam	PF03028	Dynein_heavy	2108	2791	3.7e-148	T	26-Nov-2010	IPR004273	Dynein heavy chain	Molecular Function: microtubule motor activity (GO:0003777), Biological Process: microtubule-based movement (GO:0007018), Cellular Component: dynein complex (GO:0030286)
ACYPI002581-PA	5FC158ACC4D1E8C0	2794	HMMPfam	PF08393	DHC_N2	2	147	1.8e-33	T	26-Nov-2010	IPR013602	Dynein heavy chain, N-terminal region-2
ACYPI002581-PA	5FC158ACC4D1E8C0	2794	HMMPfam	PF07728	AAA_5	601	726	5e-05	T	26-Nov-2010	IPR011704	ATPase, AAA-5	Molecular Function: ATP binding (GO:0005524), Molecular Function: ATPase activity (GO:0016887)
ACYPI002581-PA	5FC158ACC4D1E8C0	2794	HMMPanther	PTHR10676:SF20	DYNEIN HEAVY CHAIN	301	2792	0	T	26-Nov-2010	NULL	NULL
ACYPI002581-PA	5FC158ACC4D1E8C0	2794	HMMPanther	PTHR10676	DYNEIN HEAVY CHAIN	301	2792	0	T	26-Nov-2010	NULL	NULL
ACYPI002581-PA	5FC158ACC4D1E8C0	2794	HMMSmart	SM00382	AAA	314	452	13	T	26-Nov-2010	IPR003593	ATPase, AAA+ type, core	Molecular Function: nucleotide binding (GO:0000166), Molecular Function: nucleoside-triphosphatase activity (GO:0017111)
ACYPI002581-PA	5FC158ACC4D1E8C0	2794	HMMSmart	SM00382	AAA	907	1060	0.2	T	26-Nov-2010	IPR003593	ATPase, AAA+ type, core	Molecular Function: nucleotide binding (GO:0000166), Molecular Function: nucleoside-triphosphatase activity (GO:0017111)
ACYPI002581-PA	5FC158ACC4D1E8C0	2794	superfamily	SSF52540	P-loop containing nucleoside triphosphate hydrolases	889	1171	5.9e-18	T	26-Nov-2010	NULL	NULL
ACYPI002581-PA	5FC158ACC4D1E8C0	2794	superfamily	SSF52540	P-loop containing nucleoside triphosphate hydrolases	1212	1498	3.9e-16	T	26-Nov-2010	NULL	NULL
ACYPI002581-PA	5FC158ACC4D1E8C0	2794	superfamily	SSF52540	P-loop containing nucleoside triphosphate hydrolases	530	744	3.3e-14	T	26-Nov-2010	NULL	NULL
ACYPI002581-PA	5FC158ACC4D1E8C0	2794	superfamily	SSF52540	P-loop containing nucleoside triphosphate hydrolases	319	509	2.3e-13	T	26-Nov-2010	NULL	NULL
ACYPI002581-PA	5FC158ACC4D1E8C0	2794	superfamily	SSF52540	P-loop containing nucleoside triphosphate hydrolases	1231	2008	0.0074	T	26-Nov-2010	NULL	NULL
ACYPI002581-PA	5FC158ACC4D1E8C0	2794	Gene3D	G3DSA:3.40.50.300	no description	294	448	1.9e-15	T	26-Nov-2010	NULL	NULL
ACYPI002581-PA	5FC158ACC4D1E8C0	2794	Gene3D	G3DSA:3.40.50.300	no description	586	742	2.8e-10	T	26-Nov-2010	NULL	NULL
ACYPI002581-PA	5FC158ACC4D1E8C0	2794	Gene3D	G3DSA:3.40.50.300	no description	904	1080	3e-17	T	26-Nov-2010	NULL	NULL
ACYPI002581-PA	5FC158ACC4D1E8C0	2794	Gene3D	G3DSA:3.40.50.300	no description	1235	1421	7.4e-13	T	26-Nov-2010	NULL	NULL
ACYPI002583-PA	A49E07CFC9528E40	768	HMMPanther	PTHR11533:SF38	AMINOPEPTIDASE N-RELATED	52	768	1.1e-232	T	26-Nov-2010	NULL	NULL
ACYPI002583-PA	A49E07CFC9528E40	768	HMMPanther	PTHR11533	PROTEASE M1 ZINC METALLOPROTEASE	52	768	1.1e-232	T	26-Nov-2010	IPR001930	Peptidase M1, Alanine aminopeptidase/Leukotriene A4 hydrolase	Biological Process: proteolysis (GO:0006508)
ACYPI002583-PA	A49E07CFC9528E40	768	superfamily	SSF55486	Metalloproteases ("zincins"), catalytic domain	142	399	1e-72	T	26-Nov-2010	NULL	NULL
ACYPI002583-PA	A49E07CFC9528E40	768	superfamily	SSF63737	Leukotriene A4 hydrolase N-terminal domain	32	133	7.3e-27	T	26-Nov-2010	NULL	NULL
ACYPI002583-PA	A49E07CFC9528E40	768	HMMPfam	PF01433	Peptidase_M1	35	324	4.8e-87	T	26-Nov-2010	IPR014782	Peptidase M1, membrane alanine aminopeptidase, N-terminal	Molecular Function: metallopeptidase activity (GO:0008237), Molecular Function: zinc ion binding (GO:0008270)
ACYPI002583-PA	A49E07CFC9528E40	768	FPrintScan	PR00756	ALADIPTASE	66	81	5.8e-29	T	26-Nov-2010	IPR014782	Peptidase M1, membrane alanine aminopeptidase, N-terminal	Molecular Function: metallopeptidase activity (GO:0008237), Molecular Function: zinc ion binding (GO:0008270)
ACYPI002583-PA	A49E07CFC9528E40	768	FPrintScan	PR00756	ALADIPTASE	116	131	5.8e-29	T	26-Nov-2010	IPR014782	Peptidase M1, membrane alanine aminopeptidase, N-terminal	Molecular Function: metallopeptidase activity (GO:0008237), Molecular Function: zinc ion binding (GO:0008270)
ACYPI002583-PA	A49E07CFC9528E40	768	FPrintScan	PR00756	ALADIPTASE	195	205	5.8e-29	T	26-Nov-2010	IPR014782	Peptidase M1, membrane alanine aminopeptidase, N-terminal	Molecular Function: metallopeptidase activity (GO:0008237), Molecular Function: zinc ion binding (GO:0008270)
ACYPI002583-PA	A49E07CFC9528E40	768	FPrintScan	PR00756	ALADIPTASE	231	246	5.8e-29	T	26-Nov-2010	IPR014782	Peptidase M1, membrane alanine aminopeptidase, N-terminal	Molecular Function: metallopeptidase activity (GO:0008237), Molecular Function: zinc ion binding (GO:0008270)
ACYPI002583-PA	A49E07CFC9528E40	768	FPrintScan	PR00756	ALADIPTASE	250	262	5.8e-29	T	26-Nov-2010	IPR014782	Peptidase M1, membrane alanine aminopeptidase, N-terminal	Molecular Function: metallopeptidase activity (GO:0008237), Molecular Function: zinc ion binding (GO:0008270)
ACYPI002584-PA	1F80635EB2EFC3C8	614	Gene3D	G3DSA:3.40.50.300	no description	193	458	6.9e-120	T	26-Nov-2010	NULL	NULL
ACYPI002584-PA	1F80635EB2EFC3C8	614	Gene3D	G3DSA:1.10.1140.10	no description	468	542	8.3e-20	T	26-Nov-2010	NULL	NULL
ACYPI002584-PA	1F80635EB2EFC3C8	614	HAMAP	MF_00309	ATP_synth_A_arch	16	613	47.394	T	26-Nov-2010	IPR022878	V-type ATP synthase catalytic subunit A/alpha
ACYPI002584-PA	1F80635EB2EFC3C8	614	HMMPanther	PTHR15184:SF7	V-TYPE ATP SYNTHASE ALPHA CHAIN	7	480	4.8e-273	T	26-Nov-2010	NULL	NULL
ACYPI002584-PA	1F80635EB2EFC3C8	614	HMMPanther	PTHR15184	ATP SYNTHASE	7	480	4.8e-273	T	26-Nov-2010	NULL	NULL
ACYPI002584-PA	1F80635EB2EFC3C8	614	PatternScan	PS00152	ATPASE_ALPHA_BETA	443	452	NA	T	26-Nov-2010	IPR020003	ATPase, alpha/beta subunit, nucleotide-binding domain, active site	Molecular Function: ATP binding (GO:0005524)
ACYPI002584-PA	1F80635EB2EFC3C8	614	HMMPfam	PF00006	ATP-synt_ab	226	452	2.1e-111	T	26-Nov-2010	IPR000194	ATPase, alpha/beta subunit, nucleotide-binding domain	Molecular Function: ATP binding (GO:0005524)
ACYPI002584-PA	1F80635EB2EFC3C8	614	HMMPfam	PF00306	ATP-synt_ab_C	472	613	2.4e-28	T	26-Nov-2010	IPR000793	ATPase, F1/V1/A1 complex, alpha/beta subunit, C-terminal	Biological Process: ATP synthesis coupled proton transport (GO:0015986), Molecular Function: hydrolase activity, acting on acid anhydrides, catalyzing transmembrane movement of substances (GO:0016820), Cellular Component: proton-transporting two-sector ATPase complex, catalytic domain (GO:0033178)
ACYPI002584-PA	1F80635EB2EFC3C8	614	HMMPfam	PF02874	ATP-synt_ab_N	20	81	2.9e-14	T	26-Nov-2010	IPR004100	ATPase, F1/V1/A1 complex, alpha/beta subunit, N-terminal	Biological Process: proton transport (GO:0015992), Cellular Component: proton-transporting two-sector ATPase complex (GO:0016469), Biological Process: ATP metabolic process (GO:0046034), Molecular Function: hydrogen ion transporting ATP synthase activity, rotational mechanism (GO:0046933), Molecular Function: proton-transporting ATPase activity, rotational mechanism (GO:0046961)
ACYPI002584-PA	1F80635EB2EFC3C8	614	superfamily	SSF52540	P-loop containing nucleoside triphosphate hydrolases	175	459	6.9e-88	T	26-Nov-2010	NULL	NULL
ACYPI002584-PA	1F80635EB2EFC3C8	614	superfamily	SSF47917	C-terminal domain of alpha and beta subunits of F1 ATP synthase	463	569	1.1e-25	T	26-Nov-2010	IPR000793	ATPase, F1/V1/A1 complex, alpha/beta subunit, C-terminal	Biological Process: ATP synthesis coupled proton transport (GO:0015986), Molecular Function: hydrolase activity, acting on acid anhydrides, catalyzing transmembrane movement of substances (GO:0016820), Cellular Component: proton-transporting two-sector ATPase complex, catalytic domain (GO:0033178)
ACYPI002584-PA	1F80635EB2EFC3C8	614	superfamily	SSF50615	N-terminal domain of alpha and beta subunits of F1 ATP synthase	9	84	4.9e-16	T	26-Nov-2010	IPR018118	ATPase, F1/A1 complex, alpha/beta subunit, N-terminal	Biological Process: proton transport (GO:0015992), Cellular Component: proton-transporting two-sector ATPase complex (GO:0016469), Biological Process: ATP metabolic process (GO:0046034), Molecular Function: hydrogen ion transporting ATP synthase activity, rotational mechanism (GO:0046933), Molecular Function: proton-transporting ATPase activity, rotational mechanism (GO:0046961)
ACYPI002584-PA	1F80635EB2EFC3C8	614	HMMTigr	TIGR01042	V-ATPase_V1_A: V-type ATPase, A subunit	15	606	0	T	26-Nov-2010	IPR005725	ATPase, V1 complex, subunit A	Biological Process: ATP synthesis coupled proton transport (GO:0015986), Cellular Component: proton-transporting V-type ATPase, V1 domain (GO:0033180), Molecular Function: hydrogen ion transporting ATP synthase activity, rotational mechanism (GO:0046933), Molecular Function: proton-transporting ATPase activity, rotational mechanism (GO:0046961)
ACYPI002661-PA	C878B94E18321CCD	438	HMMPanther	PTHR10317	EUKARYOTIC TRANSLATION INITIATION FACTOR 3 SUBUNIT 6-RELATED	1	437	1.8e-213	T	26-Nov-2010	NULL	NULL
ACYPI002661-PA	C878B94E18321CCD	438	Gene3D	G3DSA:1.10.10.10	no description	321	393	2.3e-06	T	26-Nov-2010	IPR011991	Winged helix-turn-helix transcription repressor DNA-binding
ACYPI002661-PA	C878B94E18321CCD	438	HMMPfam	PF09440	eIF3_N	5	138	1.3e-44	T	26-Nov-2010	IPR019010	Eukaryotic translation initiation factor 3 (eIF3), subunit 6, N-terminal
ACYPI002661-PA	C878B94E18321CCD	438	HMMPfam	PF01399	PCI	290	392	9.5e-20	T	26-Nov-2010	IPR000717	Proteasome component (PCI) domain
ACYPI002661-PA	C878B94E18321CCD	438	HMMPIR	PIRSF016255	Eukaryotic translation initiation factor 3, subunit 6	1	432	5e-256	T	26-Nov-2010	IPR016650	Translation initiation factor 3, subunit 6, eukaryotic
ACYPI002661-PA	C878B94E18321CCD	438	superfamily	SSF46785	Winged helix DNA-binding domain	319	395	3.9e-15	T	26-Nov-2010	NULL	NULL
ACYPI002661-PA	C878B94E18321CCD	438	HMMSmart	SM00088	PINT	325	409	1.1e-15	T	26-Nov-2010	IPR000717	Proteasome component (PCI) domain
ACYPI002662-PA	C2B34657B8C514C1	553	HMMPanther	PTHR11624:SF2	TRANSKETOLASE	40	553	3.1e-247	T	26-Nov-2010	NULL	NULL
ACYPI002662-PA	C2B34657B8C514C1	553	HMMPanther	PTHR11624	DEHYDROGENASE RELATED	40	553	3.1e-247	T	26-Nov-2010	NULL	NULL
ACYPI002662-PA	C2B34657B8C514C1	553	Gene3D	G3DSA:3.40.50.970	no description	14	275	6.7e-84	T	26-Nov-2010	NULL	NULL
ACYPI002662-PA	C2B34657B8C514C1	553	Gene3D	G3DSA:3.40.50.970	no description	280	422	3.3e-47	T	26-Nov-2010	NULL	NULL
ACYPI002662-PA	C2B34657B8C514C1	553	Gene3D	G3DSA:3.40.50.920	no description	423	552	6.7e-36	T	26-Nov-2010	IPR015941	Transketolase-like, C-terminal	Molecular Function: catalytic activity (GO:0003824), Biological Process: metabolic process (GO:0008152)
ACYPI002662-PA	C2B34657B8C514C1	553	superfamily	SSF52518	Thiamin diphosphate-binding fold (THDP-binding)	12	277	4.4e-84	T	26-Nov-2010	NULL	NULL
ACYPI002662-PA	C2B34657B8C514C1	553	superfamily	SSF52518	Thiamin diphosphate-binding fold (THDP-binding)	286	413	1.7e-45	T	26-Nov-2010	NULL	NULL
ACYPI002662-PA	C2B34657B8C514C1	553	superfamily	SSF52922	TK C-terminal domain-like	416	553	1.2e-31	T	26-Nov-2010	IPR009014	Transketolase, C-terminal/Pyruvate-ferredoxin oxidoreductase, domain II	Molecular Function: catalytic activity (GO:0003824), Biological Process: metabolic process (GO:0008152)
ACYPI002662-PA	C2B34657B8C514C1	553	HMMPfam	PF00456	Transketolase_N	16	280	2.4e-79	T	26-Nov-2010	IPR005474	Transketolase, N-terminal
ACYPI002662-PA	C2B34657B8C514C1	553	HMMPfam	PF02780	Transketolase_C	423	544	1.3e-26	T	26-Nov-2010	IPR005476	Transketolase, C-terminal	Molecular Function: catalytic activity (GO:0003824), Biological Process: metabolic process (GO:0008152)
ACYPI002662-PA	C2B34657B8C514C1	553	HMMSmart	SM00861	Transket_pyr	252	411	4.1e-28	T	26-Nov-2010	IPR005475	Transketolase-like, pyrimidine-binding domain
ACYPI002662-PA	C2B34657B8C514C1	553	PatternScan	PS00802	TRANSKETOLASE_2	354	370	NA	T	26-Nov-2010	IPR020826	Transketolase binding site
ACYPI002758-PA	D3BBC417D637AE3C	615	superfamily	SSF48371	ARM repeat	1	611	4.9e-103	T	26-Nov-2010	IPR016024	Armadillo-type fold	Molecular Function: binding (GO:0005488)
ACYPI002758-PA	D3BBC417D637AE3C	615	ProfileScan	PS50077	HEAT_REPEAT	97	135	9.646	T	26-Nov-2010	IPR021133	HEAT, type 2
ACYPI002758-PA	D3BBC417D637AE3C	615	ProfileScan	PS50077	HEAT_REPEAT	174	212	10.545	T	26-Nov-2010	IPR021133	HEAT, type 2
ACYPI002758-PA	D3BBC417D637AE3C	615	ProfileScan	PS50077	HEAT_REPEAT	213	251	12.400	T	26-Nov-2010	IPR021133	HEAT, type 2
ACYPI002758-PA	D3BBC417D637AE3C	615	ProfileScan	PS50077	HEAT_REPEAT	252	288	10.602	T	26-Nov-2010	IPR021133	HEAT, type 2
ACYPI002758-PA	D3BBC417D637AE3C	615	ProfileScan	PS50077	HEAT_REPEAT	291	327	10.096	T	26-Nov-2010	IPR021133	HEAT, type 2
ACYPI002758-PA	D3BBC417D637AE3C	615	ProfileScan	PS50077	HEAT_REPEAT	351	389	10.995	T	26-Nov-2010	IPR021133	HEAT, type 2
ACYPI002758-PA	D3BBC417D637AE3C	615	ProfileScan	PS50077	HEAT_REPEAT	390	428	11.585	T	26-Nov-2010	IPR021133	HEAT, type 2
ACYPI002758-PA	D3BBC417D637AE3C	615	ProfileScan	PS50077	HEAT_REPEAT	429	467	12.344	T	26-Nov-2010	IPR021133	HEAT, type 2
ACYPI002758-PA	D3BBC417D637AE3C	615	ProfileScan	PS50077	HEAT_REPEAT	507	545	8.522	T	26-Nov-2010	IPR021133	HEAT, type 2
ACYPI002758-PA	D3BBC417D637AE3C	615	ProfileScan	PS50077	HEAT_REPEAT	546	584	11.473	T	26-Nov-2010	IPR021133	HEAT, type 2
ACYPI002758-PA	D3BBC417D637AE3C	615	ProfileScan	PS50077	HEAT_REPEAT	586	615	9.140	T	26-Nov-2010	IPR021133	HEAT, type 2
ACYPI002758-PA	D3BBC417D637AE3C	615	Gene3D	G3DSA:1.25.10.10	no description	13	610	2.6e-127	T	26-Nov-2010	IPR011989	Armadillo-like helical	Molecular Function: binding (GO:0005488)
ACYPI002758-PA	D3BBC417D637AE3C	615	HMMPanther	PTHR10648	SERINE/THREONINE PROTEIN PHOSPHATASE 2A REGULATORY SUBUNIT A	81	613	4.1e-289	T	26-Nov-2010	NULL	NULL
ACYPI002758-PA	D3BBC417D637AE3C	615	HMMPfam	PF02985	HEAT	176	203	0.00012	T	26-Nov-2010	IPR000357	HEAT
ACYPI002758-PA	D3BBC417D637AE3C	615	HMMPfam	PF02985	HEAT	291	320	3.6e-05	T	26-Nov-2010	IPR000357	HEAT
ACYPI002758-PA	D3BBC417D637AE3C	615	HMMPfam	PF02985	HEAT	390	413	0.014	T	26-Nov-2010	IPR000357	HEAT
ACYPI002758-PA	D3BBC417D637AE3C	615	HMMPfam	PF02985	HEAT	429	452	0.0053	T	26-Nov-2010	IPR000357	HEAT
ACYPI002758-PA	D3BBC417D637AE3C	615	HMMPfam	PF02985	HEAT	547	574	0.011	T	26-Nov-2010	IPR000357	HEAT
ACYPI002825-PA	EF77FFBBDE6C661A	879	SignalPHMM	SignalP	signal-peptide	1	34	NA	?	26-Nov-2010	NULL	NULL
ACYPI002825-PA	EF77FFBBDE6C661A	879	superfamily	SSF53300	vWA-like	300	573	1.6e-22	T	26-Nov-2010	NULL	NULL
ACYPI002825-PA	EF77FFBBDE6C661A	879	HMMPanther	PTHR10338:SF12	gb def: LOC402873 protein (Fragment)	514	713	1.5e-32	T	26-Nov-2010	NULL	NULL
ACYPI002825-PA	EF77FFBBDE6C661A	879	HMMPanther	PTHR10338	VON WILLEBRAND FACTOR, TYPE A DOMAIN CONTAINING	514	713	1.5e-32	T	26-Nov-2010	NULL	NULL
ACYPI002825-PA	EF77FFBBDE6C661A	879	HMMSmart	SM00327	VWA	304	565	2e-12	T	26-Nov-2010	IPR002035	von Willebrand factor, type A
ACYPI002825-PA	EF77FFBBDE6C661A	879	Gene3D	G3DSA:3.40.50.410	no description	463	565	2.8e-23	T	26-Nov-2010	NULL	NULL
ACYPI002825-PA	EF77FFBBDE6C661A	879	ProfileScan	PS50234	VWFA	306	573	13.634	T	26-Nov-2010	IPR002035	von Willebrand factor, type A
ACYPI002825-PA	EF77FFBBDE6C661A	879	ProfileScan	PS51468	VIT	97	230	24.567	T	26-Nov-2010	NULL	NULL
ACYPI002825-PA	EF77FFBBDE6C661A	879	HMMPfam	PF08487	VIT	112	200	8e-25	T	26-Nov-2010	IPR013694	Vault protein inter-alpha-trypsin
ACYPI002825-PA	EF77FFBBDE6C661A	879	HMMPfam	PF00092	VWA	395	554	1.4e-05	T	26-Nov-2010	IPR002035	von Willebrand factor, type A
ACYPI002881-PA	012A6D92E8F2DA56	442	HMMPanther	PTHR11452	ALPHA-GALACTOSIDASE/ALPHA-N-ACETYLGALACTOSAMINIDASE	22	429	1.6e-173	T	26-Nov-2010	NULL	NULL
ACYPI002881-PA	012A6D92E8F2DA56	442	superfamily	SSF51445	(Trans)glycosidases	22	313	8.1e-96	T	26-Nov-2010	IPR017853	Glycoside hydrolase, catalytic core
ACYPI002881-PA	012A6D92E8F2DA56	442	superfamily	SSF51011	Glycosyl hydrolase domain	314	410	5.5e-23	T	26-Nov-2010	NULL	NULL
ACYPI002881-PA	012A6D92E8F2DA56	442	HMMPfam	PF02065	Melibiase	27	125	9.2e-12	T	26-Nov-2010	IPR000111	Glycoside hydrolase, clan GH-D	Molecular Function: hydrolase activity, hydrolyzing O-glycosyl compounds (GO:0004553), Biological Process: carbohydrate metabolic process (GO:0005975)
ACYPI002881-PA	012A6D92E8F2DA56	442	FPrintScan	PR00740	GLHYDRLASE27	24	43	7.6e-53	T	26-Nov-2010	IPR002241	Glycoside hydrolase, family 27	Molecular Function: hydrolase activity, hydrolyzing O-glycosyl compounds (GO:0004553), Biological Process: carbohydrate metabolic process (GO:0005975)
ACYPI002881-PA	012A6D92E8F2DA56	442	FPrintScan	PR00740	GLHYDRLASE27	70	85	7.6e-53	T	26-Nov-2010	IPR002241	Glycoside hydrolase, family 27	Molecular Function: hydrolase activity, hydrolyzing O-glycosyl compounds (GO:0004553), Biological Process: carbohydrate metabolic process (GO:0005975)
ACYPI002881-PA	012A6D92E8F2DA56	442	FPrintScan	PR00740	GLHYDRLASE27	111	132	7.6e-53	T	26-Nov-2010	IPR002241	Glycoside hydrolase, family 27	Molecular Function: hydrolase activity, hydrolyzing O-glycosyl compounds (GO:0004553), Biological Process: carbohydrate metabolic process (GO:0005975)
ACYPI002881-PA	012A6D92E8F2DA56	442	FPrintScan	PR00740	GLHYDRLASE27	145	162	7.6e-53	T	26-Nov-2010	IPR002241	Glycoside hydrolase, family 27	Molecular Function: hydrolase activity, hydrolyzing O-glycosyl compounds (GO:0004553), Biological Process: carbohydrate metabolic process (GO:0005975)
ACYPI002881-PA	012A6D92E8F2DA56	442	FPrintScan	PR00740	GLHYDRLASE27	172	190	7.6e-53	T	26-Nov-2010	IPR002241	Glycoside hydrolase, family 27	Molecular Function: hydrolase activity, hydrolyzing O-glycosyl compounds (GO:0004553), Biological Process: carbohydrate metabolic process (GO:0005975)
ACYPI002881-PA	012A6D92E8F2DA56	442	FPrintScan	PR00740	GLHYDRLASE27	247	266	7.6e-53	T	26-Nov-2010	IPR002241	Glycoside hydrolase, family 27	Molecular Function: hydrolase activity, hydrolyzing O-glycosyl compounds (GO:0004553), Biological Process: carbohydrate metabolic process (GO:0005975)
ACYPI002881-PA	012A6D92E8F2DA56	442	FPrintScan	PR00740	GLHYDRLASE27	268	289	7.6e-53	T	26-Nov-2010	IPR002241	Glycoside hydrolase, family 27	Molecular Function: hydrolase activity, hydrolyzing O-glycosyl compounds (GO:0004553), Biological Process: carbohydrate metabolic process (GO:0005975)
ACYPI002881-PA	012A6D92E8F2DA56	442	SignalPHMM	SignalP	signal-peptide	1	27	NA	?	26-Nov-2010	NULL	NULL
ACYPI002881-PA	012A6D92E8F2DA56	442	Gene3D	G3DSA:3.20.20.70	no description	21	314	7.3e-112	T	26-Nov-2010	IPR013785	Aldolase-type TIM barrel	Molecular Function: catalytic activity (GO:0003824), Biological Process: metabolic process (GO:0008152)
ACYPI002881-PA	012A6D92E8F2DA56	442	Gene3D	G3DSA:2.60.40.1180	no description	317	410	1.6e-28	T	26-Nov-2010	IPR013780	Glycosyl hydrolase, family 13, all-beta	Molecular Function: catalytic activity (GO:0003824), Biological Process: carbohydrate metabolic process (GO:0005975), Molecular Function: cation binding (GO:0043169)
ACYPI002950-PA	1B8C8674E082B1B9	979	HMMPanther	PTHR10943:SF2	26S PROTEASOME REGULATORY SUBUNIT RPN2	87	979	0	T	26-Nov-2010	NULL	NULL
ACYPI002950-PA	1B8C8674E082B1B9	979	HMMPanther	PTHR10943	26S PROTEASOME REGULATORY SUBUNIT	87	979	0	T	26-Nov-2010	NULL	NULL
ACYPI002950-PA	1B8C8674E082B1B9	979	HMMPIR	PIRSF015947	26S proteasome regulatory complex, non-ATPase subcomplex, Rpn2/Psmd1 subunit	1	979	0	T	26-Nov-2010	IPR016642	26S proteasome regulatory complex, non-ATPase subcomplex, Rpn2/Psmd1 subunit	Cellular Component: proteasome complex (GO:0000502), Molecular Function: enzyme regulator activity (GO:0030234), Biological Process: regulation of protein catabolic process (GO:0042176)
ACYPI002950-PA	1B8C8674E082B1B9	979	superfamily	SSF48371	ARM repeat	8	759	4.2e-41	T	26-Nov-2010	IPR016024	Armadillo-type fold	Molecular Function: binding (GO:0005488)
ACYPI002950-PA	1B8C8674E082B1B9	979	Gene3D	G3DSA:1.25.10.10	no description	577	767	2.5e-19	T	26-Nov-2010	IPR011989	Armadillo-like helical	Molecular Function: binding (GO:0005488)
ACYPI002950-PA	1B8C8674E082B1B9	979	HMMPfam	PF01851	PC_rep	417	449	9.2e-05	T	26-Nov-2010	IPR002015	Proteasome/cyclosome, regulatory subunit
ACYPI002950-PA	1B8C8674E082B1B9	979	HMMPfam	PF01851	PC_rep	528	560	1.8e-05	T	26-Nov-2010	IPR002015	Proteasome/cyclosome, regulatory subunit
ACYPI002950-PA	1B8C8674E082B1B9	979	HMMPfam	PF01851	PC_rep	668	702	6.1e-09	T	26-Nov-2010	IPR002015	Proteasome/cyclosome, regulatory subunit
ACYPI003061-PA	BDA95B03D2F49A85	413	SignalPHMM	SignalP	signal-peptide	1	20	NA	?	26-Nov-2010	NULL	NULL
ACYPI003061-PA	BDA95B03D2F49A85	413	TMHMM	tmhmm	transmembrane_regions	5	23	NA	?	26-Nov-2010	NULL	NULL
ACYPI003061-PA	BDA95B03D2F49A85	413	Gene3D	G3DSA:2.120.10.30	no description	44	402	5.1e-75	T	26-Nov-2010	IPR011042	Six-bladed beta-propeller, TolB-like
ACYPI003061-PA	BDA95B03D2F49A85	413	FPrintScan	PR01366	ROYALJELLY	24	45	1.7e-07	T	26-Nov-2010	IPR017996	Major royal jelly
ACYPI003061-PA	BDA95B03D2F49A85	413	FPrintScan	PR01366	ROYALJELLY	46	68	1.7e-07	T	26-Nov-2010	IPR017996	Major royal jelly
ACYPI003061-PA	BDA95B03D2F49A85	413	FPrintScan	PR01366	ROYALJELLY	210	227	1.7e-07	T	26-Nov-2010	IPR017996	Major royal jelly
ACYPI003061-PA	BDA95B03D2F49A85	413	FPrintScan	PR01366	ROYALJELLY	332	354	1.7e-07	T	26-Nov-2010	IPR017996	Major royal jelly
ACYPI003061-PA	BDA95B03D2F49A85	413	HMMPfam	PF03022	MRJP	121	410	2.6e-95	T	26-Nov-2010	IPR003534	Major royal jelly-related
ACYPI003061-PA	BDA95B03D2F49A85	413	HMMPanther	PTHR10009	YELLOW PROTEIN-RELATED	22	411	7.7e-138	T	26-Nov-2010	IPR003534	Major royal jelly-related
ACYPI003079-PA	2FA2FF0EA9C68BB6	362	SignalPHMM	SignalP	signal-peptide	1	22	NA	?	26-Nov-2010	NULL	NULL
ACYPI003079-PA	2FA2FF0EA9C68BB6	362	HMMPfam	PF03265	DNase_II	14	360	8.8e-91	T	26-Nov-2010	IPR004947	Deoxyribonuclease II	Molecular Function: deoxyribonuclease II activity (GO:0004531), Biological Process: DNA metabolic process (GO:0006259)
ACYPI003079-PA	2FA2FF0EA9C68BB6	362	HMMPanther	PTHR10858	DEOXYRIBONUCLEASE II	7	361	1.4e-102	T	26-Nov-2010	IPR004947	Deoxyribonuclease II	Molecular Function: deoxyribonuclease II activity (GO:0004531), Biological Process: DNA metabolic process (GO:0006259)
ACYPI003079-PA	2FA2FF0EA9C68BB6	362	TMHMM	tmhmm	transmembrane_regions	5	25	NA	?	26-Nov-2010	NULL	NULL
ACYPI003124-PA	82240F6E5F922C7C	423	HMMSmart	SM00487	DEXDc	60	261	1.8e-50	T	26-Nov-2010	IPR014001	DEAD-like helicase, N-terminal
ACYPI003124-PA	82240F6E5F922C7C	423	HMMSmart	SM00490	HELICc	297	378	3.2e-26	T	26-Nov-2010	IPR001650	Helicase, C-terminal	Molecular Function: nucleic acid binding (GO:0003676), Molecular Function: helicase activity (GO:0004386), Molecular Function: ATP binding (GO:0005524)
ACYPI003124-PA	82240F6E5F922C7C	423	ProfileScan	PS51192	HELICASE_ATP_BIND_1	72	245	26.951	T	26-Nov-2010	IPR014021	Helicase, superfamily 1/2, ATP-binding domain
ACYPI003124-PA	82240F6E5F922C7C	423	ProfileScan	PS51194	HELICASE_CTER	257	418	22.201	T	26-Nov-2010	IPR001650	Helicase, C-terminal	Molecular Function: nucleic acid binding (GO:0003676), Molecular Function: helicase activity (GO:0004386), Molecular Function: ATP binding (GO:0005524)
ACYPI003124-PA	82240F6E5F922C7C	423	ProfileScan	PS51195	Q_MOTIF	41	69	9.506	T	26-Nov-2010	IPR014014	RNA helicase, DEAD-box type, Q motif
ACYPI003124-PA	82240F6E5F922C7C	423	Gene3D	G3DSA:3.40.50.300	no description	21	250	1e-77	T	26-Nov-2010	NULL	NULL
ACYPI003124-PA	82240F6E5F922C7C	423	Gene3D	G3DSA:3.40.50.300	no description	259	414	1.2e-44	T	26-Nov-2010	NULL	NULL
ACYPI003124-PA	82240F6E5F922C7C	423	superfamily	SSF52540	P-loop containing nucleoside triphosphate hydrolases	108	401	1.4e-68	T	26-Nov-2010	NULL	NULL
ACYPI003124-PA	82240F6E5F922C7C	423	HMMPfam	PF00270	DEAD	66	231	8.4e-41	T	26-Nov-2010	IPR011545	DNA/RNA helicase, DEAD/DEAH box type, N-terminal	Molecular Function: nucleic acid binding (GO:0003676), Molecular Function: ATP binding (GO:0005524), Molecular Function: ATP-dependent helicase activity (GO:0008026)
ACYPI003124-PA	82240F6E5F922C7C	423	HMMPfam	PF00271	Helicase_C	302	378	1.4e-23	T	26-Nov-2010	IPR001650	Helicase, C-terminal	Molecular Function: nucleic acid binding (GO:0003676), Molecular Function: helicase activity (GO:0004386), Molecular Function: ATP binding (GO:0005524)
ACYPI003124-PA	82240F6E5F922C7C	423	HMMPanther	PTHR10967:SF5	DEAD (ASP-GLU-ALA-ASP) BOX POLYPEPTIDE 39 AND P47	1	423	4.7e-290	T	26-Nov-2010	NULL	NULL
ACYPI003124-PA	82240F6E5F922C7C	423	HMMPanther	PTHR10967	DEAD BOX ATP-DEPENDENT RNA HELICASE	1	423	4.7e-290	T	26-Nov-2010	NULL	NULL
ACYPI003145-PA	12F92C11C57826CF	761	SignalPHMM	SignalP	signal-peptide	1	18	NA	?	26-Nov-2010	NULL	NULL
ACYPI003145-PA	12F92C11C57826CF	761	PatternScan	PS00941	CARBOXYLESTERASE_B_2	132	142	NA	T	26-Nov-2010	IPR019819	Carboxylesterase type B, conserved site
ACYPI003145-PA	12F92C11C57826CF	761	superfamily	SSF53474	alpha/beta-Hydrolases	59	623	2.7e-89	T	26-Nov-2010	NULL	NULL
ACYPI003145-PA	12F92C11C57826CF	761	Gene3D	G3DSA:3.40.50.1820	no description	54	624	2.5e-113	T	26-Nov-2010	NULL	NULL
ACYPI003145-PA	12F92C11C57826CF	761	HMMPfam	PF00135	COesterase	58	611	7.8e-105	T	26-Nov-2010	IPR002018	Carboxylesterase, type B
ACYPI003145-PA	12F92C11C57826CF	761	HMMPanther	PTHR11559:SF55	CARBOXYLESTERASE-RELATED, C.ELEGANS	66	574	4.6e-109	T	26-Nov-2010	NULL	NULL
ACYPI003145-PA	12F92C11C57826CF	761	HMMPanther	PTHR11559	CARBOXYLESTERASE	66	574	4.6e-109	T	26-Nov-2010	IPR002018	Carboxylesterase, type B
ACYPI003206-PA	CF30FC05A4357620	3555	Gene3D	G3DSA:3.10.100.10	no description	5	148	9.3e-31	T	26-Nov-2010	IPR016186	C-type lectin-like	Molecular Function: binding (GO:0005488)
ACYPI003206-PA	CF30FC05A4357620	3555	Gene3D	G3DSA:2.60.120.290	no description	183	300	4.6e-24	T	26-Nov-2010	IPR000859	CUB
ACYPI003206-PA	CF30FC05A4357620	3555	Gene3D	G3DSA:2.60.120.290	no description	302	416	8.7e-31	T	26-Nov-2010	IPR000859	CUB
ACYPI003206-PA	CF30FC05A4357620	3555	Gene3D	G3DSA:2.60.120.290	no description	417	532	1.2e-19	T	26-Nov-2010	IPR000859	CUB
ACYPI003206-PA	CF30FC05A4357620	3555	Gene3D	G3DSA:2.10.70.10	no description	533	594	2.1e-05	T	26-Nov-2010	IPR016060	Complement control module
ACYPI003206-PA	CF30FC05A4357620	3555	Gene3D	G3DSA:2.10.70.10	no description	595	655	1.3e-08	T	26-Nov-2010	IPR016060	Complement control module
ACYPI003206-PA	CF30FC05A4357620	3555	Gene3D	G3DSA:2.10.70.10	no description	656	710	2.3e-12	T	26-Nov-2010	IPR016060	Complement control module
ACYPI003206-PA	CF30FC05A4357620	3555	Gene3D	G3DSA:2.10.70.10	no description	711	772	6.5e-11	T	26-Nov-2010	IPR016060	Complement control module
ACYPI003206-PA	CF30FC05A4357620	3555	Gene3D	G3DSA:2.10.25.10	no description	773	806	6.6e-06	T	26-Nov-2010	NULL	NULL
ACYPI003206-PA	CF30FC05A4357620	3555	Gene3D	G3DSA:2.60.120.260	no description	812	962	4.5e-16	T	26-Nov-2010	NULL	NULL
ACYPI003206-PA	CF30FC05A4357620	3555	Gene3D	G3DSA:2.10.25.10	no description	963	999	1.8e-10	T	26-Nov-2010	NULL	NULL
ACYPI003206-PA	CF30FC05A4357620	3555	Gene3D	G3DSA:2.10.70.10	no description	1027	1089	2.1e-14	T	26-Nov-2010	IPR016060	Complement control module
ACYPI003206-PA	CF30FC05A4357620	3555	Gene3D	G3DSA:2.10.70.10	no description	1167	1229	1.8e-05	T	26-Nov-2010	IPR016060	Complement control module
ACYPI003206-PA	CF30FC05A4357620	3555	Gene3D	G3DSA:2.10.70.10	no description	1233	1275	0.00024	T	26-Nov-2010	IPR016060	Complement control module
ACYPI003206-PA	CF30FC05A4357620	3555	Gene3D	G3DSA:2.60.120.260	no description	1279	1428	8.3e-17	T	26-Nov-2010	NULL	NULL
ACYPI003206-PA	CF30FC05A4357620	3555	Gene3D	G3DSA:2.10.25.10	no description	2007	2038	1.8e-09	T	26-Nov-2010	NULL	NULL
ACYPI003206-PA	CF30FC05A4357620	3555	Gene3D	G3DSA:2.10.25.10	no description	2039	2078	1.7e-15	T	26-Nov-2010	NULL	NULL
ACYPI003206-PA	CF30FC05A4357620	3555	Gene3D	G3DSA:2.170.300.10	no description	2080	2193	2.9e-17	T	26-Nov-2010	NULL	NULL
ACYPI003206-PA	CF30FC05A4357620	3555	Gene3D	G3DSA:2.10.25.10	no description	2194	2230	5.5e-12	T	26-Nov-2010	NULL	NULL
ACYPI003206-PA	CF30FC05A4357620	3555	Gene3D	G3DSA:2.10.25.10	no description	2231	2268	2.5e-15	T	26-Nov-2010	NULL	NULL
ACYPI003206-PA	CF30FC05A4357620	3555	Gene3D	G3DSA:2.10.25.10	no description	2269	2310	7.3e-14	T	26-Nov-2010	NULL	NULL
ACYPI003206-PA	CF30FC05A4357620	3555	Gene3D	G3DSA:2.170.300.10	no description	2313	2427	2.7e-17	T	26-Nov-2010	NULL	NULL
ACYPI003206-PA	CF30FC05A4357620	3555	Gene3D	G3DSA:2.170.300.10	no description	2430	2540	7.9e-15	T	26-Nov-2010	NULL	NULL
ACYPI003206-PA	CF30FC05A4357620	3555	Gene3D	G3DSA:2.60.120.200	no description	2546	2751	5.6e-16	T	26-Nov-2010	IPR013320	Concanavalin A-like lectin/glucanase, subgroup
ACYPI003206-PA	CF30FC05A4357620	3555	Gene3D	G3DSA:2.10.25.10	no description	3375	3410	0.00036	T	26-Nov-2010	NULL	NULL
ACYPI003206-PA	CF30FC05A4357620	3555	superfamily	SSF56436	C-type lectin-like	15	151	2.5e-30	T	26-Nov-2010	IPR016187	C-type lectin fold	Molecular Function: binding (GO:0005488)
ACYPI003206-PA	CF30FC05A4357620	3555	superfamily	SSF49785	Galactose-binding domain-like	809	963	6.8e-29	T	26-Nov-2010	IPR008979	Galactose-binding domain-like
ACYPI003206-PA	CF30FC05A4357620	3555	superfamily	SSF49785	Galactose-binding domain-like	1279	1430	1.5e-27	T	26-Nov-2010	IPR008979	Galactose-binding domain-like
ACYPI003206-PA	CF30FC05A4357620	3555	superfamily	SSF49854	Spermadhesin, CUB domain	305	417	7.5e-27	T	26-Nov-2010	IPR000859	CUB
ACYPI003206-PA	CF30FC05A4357620	3555	superfamily	SSF49854	Spermadhesin, CUB domain	189	303	8.4e-26	T	26-Nov-2010	IPR000859	CUB
ACYPI003206-PA	CF30FC05A4357620	3555	superfamily	SSF49899	Concanavalin A-like lectins/glucanases	2543	2757	3.7e-23	T	26-Nov-2010	IPR008985	Concanavalin A-like lectin/glucanase
ACYPI003206-PA	CF30FC05A4357620	3555	superfamily	SSF49854	Spermadhesin, CUB domain	418	532	2.2e-21	T	26-Nov-2010	IPR000859	CUB
ACYPI003206-PA	CF30FC05A4357620	3555	superfamily	SSF57535	Complement control module/SCR domain	1029	1097	6.9e-19	T	26-Nov-2010	IPR016060	Complement control module
ACYPI003206-PA	CF30FC05A4357620	3555	superfamily	SSF57184	Growth factor receptor domain	3120	3316	3.9e-17	T	26-Nov-2010	IPR009030	Growth factor, receptor
ACYPI003206-PA	CF30FC05A4357620	3555	superfamily	SSF57535	Complement control module/SCR domain	653	712	8.3e-17	T	26-Nov-2010	IPR016060	Complement control module
ACYPI003206-PA	CF30FC05A4357620	3555	superfamily	SSF57184	Growth factor receptor domain	1799	1988	3.4e-14	T	26-Nov-2010	IPR009030	Growth factor, receptor
ACYPI003206-PA	CF30FC05A4357620	3555	superfamily	SSF57196	EGF/Laminin	2040	2077	1.6e-12	T	26-Nov-2010	NULL	NULL
ACYPI003206-PA	CF30FC05A4357620	3555	superfamily	SSF57196	EGF/Laminin	2350	2387	1.7e-12	T	26-Nov-2010	NULL	NULL
ACYPI003206-PA	CF30FC05A4357620	3555	superfamily	SSF57535	Complement control module/SCR domain	713	773	1.8e-12	T	26-Nov-2010	IPR016060	Complement control module
ACYPI003206-PA	CF30FC05A4357620	3555	superfamily	SSF57535	Complement control module/SCR domain	592	652	4.6e-12	T	26-Nov-2010	IPR016060	Complement control module
ACYPI003206-PA	CF30FC05A4357620	3555	superfamily	SSF57196	EGF/Laminin	2272	2309	6.3e-12	T	26-Nov-2010	NULL	NULL
ACYPI003206-PA	CF30FC05A4357620	3555	superfamily	SSF57196	EGF/Laminin	2234	2271	6.7e-12	T	26-Nov-2010	NULL	NULL
ACYPI003206-PA	CF30FC05A4357620	3555	superfamily	SSF57424	LDL receptor-like module	150	201	7.9e-12	T	26-Nov-2010	IPR002172	LDLR class A repeat
ACYPI003206-PA	CF30FC05A4357620	3555	superfamily	SSF57196	EGF/Laminin	2159	2196	1.5e-11	T	26-Nov-2010	NULL	NULL
ACYPI003206-PA	CF30FC05A4357620	3555	superfamily	SSF57196	EGF/Laminin	964	1004	5.9e-11	T	26-Nov-2010	NULL	NULL
ACYPI003206-PA	CF30FC05A4357620	3555	superfamily	SSF57196	EGF/Laminin	1999	2043	2.5e-10	T	26-Nov-2010	NULL	NULL
ACYPI003206-PA	CF30FC05A4357620	3555	superfamily	SSF57196	EGF/Laminin	2388	2425	3.6e-10	T	26-Nov-2010	NULL	NULL
ACYPI003206-PA	CF30FC05A4357620	3555	superfamily	SSF57196	EGF/Laminin	2464	2502	1.6e-09	T	26-Nov-2010	NULL	NULL
ACYPI003206-PA	CF30FC05A4357620	3555	superfamily	SSF57196	EGF/Laminin	2310	2350	2.5e-09	T	26-Nov-2010	NULL	NULL
ACYPI003206-PA	CF30FC05A4357620	3555	superfamily	SSF57196	EGF/Laminin	2205	2239	6.1e-09	T	26-Nov-2010	NULL	NULL
ACYPI003206-PA	CF30FC05A4357620	3555	superfamily	SSF57196	EGF/Laminin	2127	2164	8.3e-09	T	26-Nov-2010	NULL	NULL
ACYPI003206-PA	CF30FC05A4357620	3555	superfamily	SSF57196	EGF/Laminin	2502	2556	9.7e-09	T	26-Nov-2010	NULL	NULL
ACYPI003206-PA	CF30FC05A4357620	3555	superfamily	SSF57196	EGF/Laminin	2431	2467	1.5e-08	T	26-Nov-2010	NULL	NULL
ACYPI003206-PA	CF30FC05A4357620	3555	superfamily	SSF57535	Complement control module/SCR domain	1167	1230	1.6e-08	T	26-Nov-2010	IPR016060	Complement control module
ACYPI003206-PA	CF30FC05A4357620	3555	superfamily	SSF57196	EGF/Laminin	763	813	3.7e-08	T	26-Nov-2010	NULL	NULL
ACYPI003206-PA	CF30FC05A4357620	3555	superfamily	SSF57196	EGF/Laminin	3368	3426	5.2e-08	T	26-Nov-2010	NULL	NULL
ACYPI003206-PA	CF30FC05A4357620	3555	superfamily	SSF57196	EGF/Laminin	2078	2125	1.9e-07	T	26-Nov-2010	NULL	NULL
ACYPI003206-PA	CF30FC05A4357620	3555	superfamily	SSF57535	Complement control module/SCR domain	530	591	2.2e-07	T	26-Nov-2010	IPR016060	Complement control module
ACYPI003206-PA	CF30FC05A4357620	3555	superfamily	SSF57535	Complement control module/SCR domain	1231	1283	5.7e-07	T	26-Nov-2010	IPR016060	Complement control module
ACYPI003206-PA	CF30FC05A4357620	3555	superfamily	SSF57196	EGF/Laminin	3335	3376	1.4e-05	T	26-Nov-2010	NULL	NULL
ACYPI003206-PA	CF30FC05A4357620	3555	superfamily	SSF57535	Complement control module/SCR domain	2858	2929	0.0001	T	26-Nov-2010	IPR016060	Complement control module
ACYPI003206-PA	CF30FC05A4357620	3555	superfamily	SSF57535	Complement control module/SCR domain	1615	1680	0.0048	T	26-Nov-2010	IPR016060	Complement control module
ACYPI003206-PA	CF30FC05A4357620	3555	superfamily	SSF57586	TNF receptor-like	3085	3131	0.013	T	26-Nov-2010	NULL	NULL
ACYPI003206-PA	CF30FC05A4357620	3555	HMMPfam	PF00008	EGF	2007	2037	1.2e-06	T	26-Nov-2010	IPR006209	EGF
ACYPI003206-PA	CF30FC05A4357620	3555	HMMPfam	PF00008	EGF	2045	2075	3.1e-08	T	26-Nov-2010	IPR006209	EGF
ACYPI003206-PA	CF30FC05A4357620	3555	HMMPfam	PF00008	EGF	2127	2156	4.6e-06	T	26-Nov-2010	IPR006209	EGF
ACYPI003206-PA	CF30FC05A4357620	3555	HMMPfam	PF00008	EGF	2164	2194	2e-05	T	26-Nov-2010	IPR006209	EGF
ACYPI003206-PA	CF30FC05A4357620	3555	HMMPfam	PF00008	EGF	2202	2229	9.7e-05	T	26-Nov-2010	IPR006209	EGF
ACYPI003206-PA	CF30FC05A4357620	3555	HMMPfam	PF00008	EGF	2239	2269	1e-07	T	26-Nov-2010	IPR006209	EGF
ACYPI003206-PA	CF30FC05A4357620	3555	HMMPfam	PF00008	EGF	2277	2303	8.7e-06	T	26-Nov-2010	IPR006209	EGF
ACYPI003206-PA	CF30FC05A4357620	3555	HMMPfam	PF00008	EGF	2355	2385	1.9e-07	T	26-Nov-2010	IPR006209	EGF
ACYPI003206-PA	CF30FC05A4357620	3555	HMMPfam	PF00008	EGF	2393	2422	1.1e-07	T	26-Nov-2010	IPR006209	EGF
ACYPI003206-PA	CF30FC05A4357620	3555	HMMPfam	PF00008	EGF	2469	2499	8.2e-06	T	26-Nov-2010	IPR006209	EGF
ACYPI003206-PA	CF30FC05A4357620	3555	HMMPfam	PF07699	GCC2_GCC3	1844	1891	4.6e-11	T	26-Nov-2010	IPR011641	Tyrosine-protein kinase ephrin type A/B receptor-like
ACYPI003206-PA	CF30FC05A4357620	3555	HMMPfam	PF07699	GCC2_GCC3	1898	1948	4.7e-08	T	26-Nov-2010	IPR011641	Tyrosine-protein kinase ephrin type A/B receptor-like
ACYPI003206-PA	CF30FC05A4357620	3555	HMMPfam	PF07699	GCC2_GCC3	1955	2002	7.5e-09	T	26-Nov-2010	IPR011641	Tyrosine-protein kinase ephrin type A/B receptor-like
ACYPI003206-PA	CF30FC05A4357620	3555	HMMPfam	PF07699	GCC2_GCC3	3117	3168	8.7e-11	T	26-Nov-2010	IPR011641	Tyrosine-protein kinase ephrin type A/B receptor-like
ACYPI003206-PA	CF30FC05A4357620	3555	HMMPfam	PF07699	GCC2_GCC3	3175	3222	8.4e-10	T	26-Nov-2010	IPR011641	Tyrosine-protein kinase ephrin type A/B receptor-like
ACYPI003206-PA	CF30FC05A4357620	3555	HMMPfam	PF07699	GCC2_GCC3	3236	3275	5.9e-11	T	26-Nov-2010	IPR011641	Tyrosine-protein kinase ephrin type A/B receptor-like
ACYPI003206-PA	CF30FC05A4357620	3555	HMMPfam	PF07699	GCC2_GCC3	3283	3330	5.7e-13	T	26-Nov-2010	IPR011641	Tyrosine-protein kinase ephrin type A/B receptor-like
ACYPI003206-PA	CF30FC05A4357620	3555	HMMPfam	PF00431	CUB	190	298	3.5e-18	T	26-Nov-2010	IPR000859	CUB
ACYPI003206-PA	CF30FC05A4357620	3555	HMMPfam	PF00431	CUB	306	415	2.9e-20	T	26-Nov-2010	IPR000859	CUB
ACYPI003206-PA	CF30FC05A4357620	3555	HMMPfam	PF00431	CUB	419	528	2.3e-13	T	26-Nov-2010	IPR000859	CUB
ACYPI003206-PA	CF30FC05A4357620	3555	HMMPfam	PF00084	Sushi	594	650	0.00055	T	26-Nov-2010	IPR000436	Sushi/SCR/CCP
ACYPI003206-PA	CF30FC05A4357620	3555	HMMPfam	PF00084	Sushi	655	711	6.9e-10	T	26-Nov-2010	IPR000436	Sushi/SCR/CCP
ACYPI003206-PA	CF30FC05A4357620	3555	HMMPfam	PF00084	Sushi	716	771	1e-06	T	26-Nov-2010	IPR000436	Sushi/SCR/CCP
ACYPI003206-PA	CF30FC05A4357620	3555	HMMPfam	PF00084	Sushi	1033	1088	3.3e-10	T	26-Nov-2010	IPR000436	Sushi/SCR/CCP
ACYPI003206-PA	CF30FC05A4357620	3555	HMMPfam	PF00084	Sushi	1169	1222	0.00048	T	26-Nov-2010	IPR000436	Sushi/SCR/CCP
ACYPI003206-PA	CF30FC05A4357620	3555	HMMPfam	PF02494	HYR	1445	1528	6.7e-06	T	26-Nov-2010	IPR003410	Hyalin
ACYPI003206-PA	CF30FC05A4357620	3555	HMMPfam	PF02494	HYR	1529	1612	1.3e-08	T	26-Nov-2010	IPR003410	Hyalin
ACYPI003206-PA	CF30FC05A4357620	3555	HMMPfam	PF02494	HYR	2776	2856	1.9e-14	T	26-Nov-2010	IPR003410	Hyalin
ACYPI003206-PA	CF30FC05A4357620	3555	HMMPfam	PF00754	F5_F8_type_C	843	956	4.3e-12	T	26-Nov-2010	IPR000421	Coagulation factor 5/8 type, C-terminal	Biological Process: cell adhesion (GO:0007155)
ACYPI003206-PA	CF30FC05A4357620	3555	HMMPfam	PF00754	F5_F8_type_C	1297	1423	3.1e-16	T	26-Nov-2010	IPR000421	Coagulation factor 5/8 type, C-terminal	Biological Process: cell adhesion (GO:0007155)
ACYPI003206-PA	CF30FC05A4357620	3555	HMMPfam	PF07645	EGF_CA	773	805	2.7e-07	T	26-Nov-2010	IPR013091	EGF calcium-binding
ACYPI003206-PA	CF30FC05A4357620	3555	HMMPfam	PF07645	EGF_CA	966	1002	9e-06	T	26-Nov-2010	IPR013091	EGF calcium-binding
ACYPI003206-PA	CF30FC05A4357620	3555	HMMPfam	PF02210	Laminin_G_2	2632	2709	5e-05	T	26-Nov-2010	IPR012680	Laminin G, subdomain 2
ACYPI003206-PA	CF30FC05A4357620	3555	HMMPanther	PTHR11201:SF245	CRUMBS(D.MELANOGASTER)-RELATED	2012	3445	2.8e-282	T	26-Nov-2010	NULL	NULL
ACYPI003206-PA	CF30FC05A4357620	3555	HMMPanther	PTHR11201	EGF-LIKE DOMAIN PROTEIN	2012	3445	2.8e-282	T	26-Nov-2010	NULL	NULL
ACYPI003206-PA	CF30FC05A4357620	3555	ProfileScan	PS01180	CUB	190	302	18.180	T	26-Nov-2010	IPR000859	CUB
ACYPI003206-PA	CF30FC05A4357620	3555	ProfileScan	PS01180	CUB	306	418	19.593	T	26-Nov-2010	IPR000859	CUB
ACYPI003206-PA	CF30FC05A4357620	3555	ProfileScan	PS01180	CUB	419	531	16.273	T	26-Nov-2010	IPR000859	CUB
ACYPI003206-PA	CF30FC05A4357620	3555	ProfileScan	PS50022	FA58C_3	810	959	23.548	T	26-Nov-2010	IPR000421	Coagulation factor 5/8 type, C-terminal	Biological Process: cell adhesion (GO:0007155)
ACYPI003206-PA	CF30FC05A4357620	3555	ProfileScan	PS50022	FA58C_3	1280	1426	19.643	T	26-Nov-2010	IPR000421	Coagulation factor 5/8 type, C-terminal	Biological Process: cell adhesion (GO:0007155)
ACYPI003206-PA	CF30FC05A4357620	3555	ProfileScan	PS50026	EGF_3	773	811	9.590	T	26-Nov-2010	IPR000742	Epidermal growth factor-like, type 3
ACYPI003206-PA	CF30FC05A4357620	3555	ProfileScan	PS50026	EGF_3	2003	2039	17.201	T	26-Nov-2010	IPR000742	Epidermal growth factor-like, type 3
ACYPI003206-PA	CF30FC05A4357620	3555	ProfileScan	PS50026	EGF_3	2041	2077	24.599	T	26-Nov-2010	IPR000742	Epidermal growth factor-like, type 3
ACYPI003206-PA	CF30FC05A4357620	3555	ProfileScan	PS50026	EGF_3	2079	2117	16.520	T	26-Nov-2010	IPR000742	Epidermal growth factor-like, type 3
ACYPI003206-PA	CF30FC05A4357620	3555	ProfileScan	PS50026	EGF_3	2119	2158	20.036	T	26-Nov-2010	IPR000742	Epidermal growth factor-like, type 3
ACYPI003206-PA	CF30FC05A4357620	3555	ProfileScan	PS50026	EGF_3	2160	2196	22.073	T	26-Nov-2010	IPR000742	Epidermal growth factor-like, type 3
ACYPI003206-PA	CF30FC05A4357620	3555	ProfileScan	PS50026	EGF_3	2198	2233	16.106	T	26-Nov-2010	IPR000742	Epidermal growth factor-like, type 3
ACYPI003206-PA	CF30FC05A4357620	3555	ProfileScan	PS50026	EGF_3	2235	2271	23.464	T	26-Nov-2010	IPR000742	Epidermal growth factor-like, type 3
ACYPI003206-PA	CF30FC05A4357620	3555	ProfileScan	PS50026	EGF_3	2273	2309	22.130	T	26-Nov-2010	IPR000742	Epidermal growth factor-like, type 3
ACYPI003206-PA	CF30FC05A4357620	3555	ProfileScan	PS50026	EGF_3	2311	2349	15.253	T	26-Nov-2010	IPR000742	Epidermal growth factor-like, type 3
ACYPI003206-PA	CF30FC05A4357620	3555	ProfileScan	PS50026	EGF_3	2351	2387	25.097	T	26-Nov-2010	IPR000742	Epidermal growth factor-like, type 3
ACYPI003206-PA	CF30FC05A4357620	3555	ProfileScan	PS50026	EGF_3	2389	2425	18.846	T	26-Nov-2010	IPR000742	Epidermal growth factor-like, type 3
ACYPI003206-PA	CF30FC05A4357620	3555	ProfileScan	PS50026	EGF_3	2427	2463	15.901	T	26-Nov-2010	IPR000742	Epidermal growth factor-like, type 3
ACYPI003206-PA	CF30FC05A4357620	3555	ProfileScan	PS50026	EGF_3	2465	2501	22.061	T	26-Nov-2010	IPR000742	Epidermal growth factor-like, type 3
ACYPI003206-PA	CF30FC05A4357620	3555	ProfileScan	PS50026	EGF_3	2503	2539	14.287	T	26-Nov-2010	IPR000742	Epidermal growth factor-like, type 3
ACYPI003206-PA	CF30FC05A4357620	3555	ProfileScan	PS50026	EGF_3	3374	3409	13.811	T	26-Nov-2010	IPR000742	Epidermal growth factor-like, type 3
ACYPI003206-PA	CF30FC05A4357620	3555	ProfileScan	PS50026	EGF_3	3335	3369	6.662	T	26-Nov-2010	IPR000742	Epidermal growth factor-like, type 3
ACYPI003206-PA	CF30FC05A4357620	3555	ProfileScan	PS50041	C_TYPE_LECTIN_2	22	148	16.832	T	26-Nov-2010	IPR001304	C-type lectin	Molecular Function: binding (GO:0005488)
ACYPI003206-PA	CF30FC05A4357620	3555	ProfileScan	PS50068	LDLRA_2	151	187	13.087	T	26-Nov-2010	IPR002172	LDLR class A repeat
ACYPI003206-PA	CF30FC05A4357620	3555	ProfileScan	PS50825	HYR	1445	1530	18.086	T	26-Nov-2010	IPR003410	Hyalin
ACYPI003206-PA	CF30FC05A4357620	3555	ProfileScan	PS50825	HYR	1531	1614	14.423	T	26-Nov-2010	IPR003410	Hyalin
ACYPI003206-PA	CF30FC05A4357620	3555	ProfileScan	PS50825	HYR	2776	2858	24.820	T	26-Nov-2010	IPR003410	Hyalin
ACYPI003206-PA	CF30FC05A4357620	3555	ProfileScan	PS50923	SUSHI	1	45	5.641	T	26-Nov-2010	IPR000436	Sushi/SCR/CCP
ACYPI003206-PA	CF30FC05A4357620	3555	ProfileScan	PS50923	SUSHI	530	591	9.349	T	26-Nov-2010	IPR000436	Sushi/SCR/CCP
ACYPI003206-PA	CF30FC05A4357620	3555	ProfileScan	PS50923	SUSHI	592	652	8.303	T	26-Nov-2010	IPR000436	Sushi/SCR/CCP
ACYPI003206-PA	CF30FC05A4357620	3555	ProfileScan	PS50923	SUSHI	653	713	11.866	T	26-Nov-2010	IPR000436	Sushi/SCR/CCP
ACYPI003206-PA	CF30FC05A4357620	3555	ProfileScan	PS50923	SUSHI	714	773	8.479	T	26-Nov-2010	IPR000436	Sushi/SCR/CCP
ACYPI003206-PA	CF30FC05A4357620	3555	ProfileScan	PS50923	SUSHI	1031	1090	11.607	T	26-Nov-2010	IPR000436	Sushi/SCR/CCP
ACYPI003206-PA	CF30FC05A4357620	3555	ProfileScan	PS50923	SUSHI	1167	1230	7.816	T	26-Nov-2010	IPR000436	Sushi/SCR/CCP
ACYPI003206-PA	CF30FC05A4357620	3555	ProfileScan	PS50923	SUSHI	1615	1680	6.811	T	26-Nov-2010	IPR000436	Sushi/SCR/CCP
ACYPI003206-PA	CF30FC05A4357620	3555	ProfileScan	PS50923	SUSHI	2859	2929	6.956	T	26-Nov-2010	IPR000436	Sushi/SCR/CCP
ACYPI003206-PA	CF30FC05A4357620	3555	PatternScan	PS00010	ASX_HYDROXYL	789	800	NA	T	26-Nov-2010	IPR000152	EGF-type aspartate/asparagine hydroxylation site
ACYPI003206-PA	CF30FC05A4357620	3555	PatternScan	PS00010	ASX_HYDROXYL	981	992	NA	?	26-Nov-2010	IPR000152	EGF-type aspartate/asparagine hydroxylation site
ACYPI003206-PA	CF30FC05A4357620	3555	PatternScan	PS00010	ASX_HYDROXYL	2056	2067	NA	T	26-Nov-2010	IPR000152	EGF-type aspartate/asparagine hydroxylation site
ACYPI003206-PA	CF30FC05A4357620	3555	PatternScan	PS00010	ASX_HYDROXYL	2175	2186	NA	T	26-Nov-2010	IPR000152	EGF-type aspartate/asparagine hydroxylation site
ACYPI003206-PA	CF30FC05A4357620	3555	PatternScan	PS00010	ASX_HYDROXYL	2250	2261	NA	T	26-Nov-2010	IPR000152	EGF-type aspartate/asparagine hydroxylation site
ACYPI003206-PA	CF30FC05A4357620	3555	PatternScan	PS00010	ASX_HYDROXYL	2288	2299	NA	T	26-Nov-2010	IPR000152	EGF-type aspartate/asparagine hydroxylation site
ACYPI003206-PA	CF30FC05A4357620	3555	PatternScan	PS00010	ASX_HYDROXYL	2328	2339	NA	T	26-Nov-2010	IPR000152	EGF-type aspartate/asparagine hydroxylation site
ACYPI003206-PA	CF30FC05A4357620	3555	PatternScan	PS00010	ASX_HYDROXYL	2366	2377	NA	T	26-Nov-2010	IPR000152	EGF-type aspartate/asparagine hydroxylation site
ACYPI003206-PA	CF30FC05A4357620	3555	PatternScan	PS00010	ASX_HYDROXYL	2404	2415	NA	T	26-Nov-2010	IPR000152	EGF-type aspartate/asparagine hydroxylation site
ACYPI003206-PA	CF30FC05A4357620	3555	PatternScan	PS00010	ASX_HYDROXYL	2480	2491	NA	T	26-Nov-2010	IPR000152	EGF-type aspartate/asparagine hydroxylation site
ACYPI003206-PA	CF30FC05A4357620	3555	PatternScan	PS00010	ASX_HYDROXYL	2518	2529	NA	T	26-Nov-2010	IPR000152	EGF-type aspartate/asparagine hydroxylation site
ACYPI003206-PA	CF30FC05A4357620	3555	PatternScan	PS00022	EGF_1	2027	2038	NA	T	26-Nov-2010	IPR013032	EGF-like region, conserved site
ACYPI003206-PA	CF30FC05A4357620	3555	PatternScan	PS00022	EGF_1	2065	2076	NA	T	26-Nov-2010	IPR013032	EGF-like region, conserved site
ACYPI003206-PA	CF30FC05A4357620	3555	PatternScan	PS00022	EGF_1	2105	2116	NA	T	26-Nov-2010	IPR013032	EGF-like region, conserved site
ACYPI003206-PA	CF30FC05A4357620	3555	PatternScan	PS00022	EGF_1	2146	2157	NA	T	26-Nov-2010	IPR013032	EGF-like region, conserved site
ACYPI003206-PA	CF30FC05A4357620	3555	PatternScan	PS00022	EGF_1	2184	2195	NA	T	26-Nov-2010	IPR013032	EGF-like region, conserved site
ACYPI003206-PA	CF30FC05A4357620	3555	PatternScan	PS00022	EGF_1	2221	2232	NA	T	26-Nov-2010	IPR013032	EGF-like region, conserved site
ACYPI003206-PA	CF30FC05A4357620	3555	PatternScan	PS00022	EGF_1	2259	2270	NA	T	26-Nov-2010	IPR013032	EGF-like region, conserved site
ACYPI003206-PA	CF30FC05A4357620	3555	PatternScan	PS00022	EGF_1	2297	2308	NA	T	26-Nov-2010	IPR013032	EGF-like region, conserved site
ACYPI003206-PA	CF30FC05A4357620	3555	PatternScan	PS00022	EGF_1	2337	2348	NA	T	26-Nov-2010	IPR013032	EGF-like region, conserved site
ACYPI003206-PA	CF30FC05A4357620	3555	PatternScan	PS00022	EGF_1	2375	2386	NA	T	26-Nov-2010	IPR013032	EGF-like region, conserved site
ACYPI003206-PA	CF30FC05A4357620	3555	PatternScan	PS00022	EGF_1	2413	2424	NA	T	26-Nov-2010	IPR013032	EGF-like region, conserved site
ACYPI003206-PA	CF30FC05A4357620	3555	PatternScan	PS00022	EGF_1	2451	2462	NA	T	26-Nov-2010	IPR013032	EGF-like region, conserved site
ACYPI003206-PA	CF30FC05A4357620	3555	PatternScan	PS00022	EGF_1	2489	2500	NA	T	26-Nov-2010	IPR013032	EGF-like region, conserved site
ACYPI003206-PA	CF30FC05A4357620	3555	PatternScan	PS00022	EGF_1	2527	2538	NA	T	26-Nov-2010	IPR013032	EGF-like region, conserved site
ACYPI003206-PA	CF30FC05A4357620	3555	PatternScan	PS00022	EGF_1	3397	3408	NA	T	26-Nov-2010	IPR013032	EGF-like region, conserved site
ACYPI003206-PA	CF30FC05A4357620	3555	PatternScan	PS01186	EGF_2	798	810	NA	T	26-Nov-2010	IPR013032	EGF-like region, conserved site
ACYPI003206-PA	CF30FC05A4357620	3555	PatternScan	PS01186	EGF_2	2027	2038	NA	T	26-Nov-2010	IPR013032	EGF-like region, conserved site
ACYPI003206-PA	CF30FC05A4357620	3555	PatternScan	PS01186	EGF_2	2065	2076	NA	T	26-Nov-2010	IPR013032	EGF-like region, conserved site
ACYPI003206-PA	CF30FC05A4357620	3555	PatternScan	PS01186	EGF_2	2105	2116	NA	T	26-Nov-2010	IPR013032	EGF-like region, conserved site
ACYPI003206-PA	CF30FC05A4357620	3555	PatternScan	PS01186	EGF_2	2146	2157	NA	T	26-Nov-2010	IPR013032	EGF-like region, conserved site
ACYPI003206-PA	CF30FC05A4357620	3555	PatternScan	PS01186	EGF_2	2184	2195	NA	T	26-Nov-2010	IPR013032	EGF-like region, conserved site
ACYPI003206-PA	CF30FC05A4357620	3555	PatternScan	PS01186	EGF_2	2221	2232	NA	T	26-Nov-2010	IPR013032	EGF-like region, conserved site
ACYPI003206-PA	CF30FC05A4357620	3555	PatternScan	PS01186	EGF_2	2259	2270	NA	T	26-Nov-2010	IPR013032	EGF-like region, conserved site
ACYPI003206-PA	CF30FC05A4357620	3555	PatternScan	PS01186	EGF_2	2297	2308	NA	T	26-Nov-2010	IPR013032	EGF-like region, conserved site
ACYPI003206-PA	CF30FC05A4357620	3555	PatternScan	PS01186	EGF_2	2337	2348	NA	T	26-Nov-2010	IPR013032	EGF-like region, conserved site
ACYPI003206-PA	CF30FC05A4357620	3555	PatternScan	PS01186	EGF_2	2375	2386	NA	T	26-Nov-2010	IPR013032	EGF-like region, conserved site
ACYPI003206-PA	CF30FC05A4357620	3555	PatternScan	PS01186	EGF_2	2489	2500	NA	T	26-Nov-2010	IPR013032	EGF-like region, conserved site
ACYPI003206-PA	CF30FC05A4357620	3555	PatternScan	PS01186	EGF_2	3360	3373	NA	?	26-Nov-2010	IPR013032	EGF-like region, conserved site
ACYPI003206-PA	CF30FC05A4357620	3555	PatternScan	PS01187	EGF_CA	773	798	NA	T	26-Nov-2010	IPR018097	EGF-like calcium-binding, conserved site	Molecular Function: calcium ion binding (GO:0005509)
ACYPI003206-PA	CF30FC05A4357620	3555	PatternScan	PS01187	EGF_CA	966	990	NA	T	26-Nov-2010	IPR018097	EGF-like calcium-binding, conserved site	Molecular Function: calcium ion binding (GO:0005509)
ACYPI003206-PA	CF30FC05A4357620	3555	PatternScan	PS01187	EGF_CA	2041	2065	NA	T	26-Nov-2010	IPR018097	EGF-like calcium-binding, conserved site	Molecular Function: calcium ion binding (GO:0005509)
ACYPI003206-PA	CF30FC05A4357620	3555	PatternScan	PS01187	EGF_CA	2160	2184	NA	T	26-Nov-2010	IPR018097	EGF-like calcium-binding, conserved site	Molecular Function: calcium ion binding (GO:0005509)
ACYPI003206-PA	CF30FC05A4357620	3555	PatternScan	PS01187	EGF_CA	2235	2259	NA	?	26-Nov-2010	IPR018097	EGF-like calcium-binding, conserved site	Molecular Function: calcium ion binding (GO:0005509)
ACYPI003206-PA	CF30FC05A4357620	3555	PatternScan	PS01187	EGF_CA	2351	2375	NA	T	26-Nov-2010	IPR018097	EGF-like calcium-binding, conserved site	Molecular Function: calcium ion binding (GO:0005509)
ACYPI003206-PA	CF30FC05A4357620	3555	PatternScan	PS01209	LDLRA_1	164	186	NA	T	26-Nov-2010	IPR002172	LDLR class A repeat
ACYPI003206-PA	CF30FC05A4357620	3555	PatternScan	PS01285	FA58C_1	1319	1347	NA	T	26-Nov-2010	IPR000421	Coagulation factor 5/8 type, C-terminal	Biological Process: cell adhesion (GO:0007155)
ACYPI003206-PA	CF30FC05A4357620	3555	TMHMM	tmhmm	transmembrane_regions	3414	3436	NA	?	26-Nov-2010	NULL	NULL
ACYPI003206-PA	CF30FC05A4357620	3555	HMMSmart	SM00034	CLECT	15	148	2.1e-21	T	26-Nov-2010	IPR001304	C-type lectin	Molecular Function: binding (GO:0005488)
ACYPI003206-PA	CF30FC05A4357620	3555	HMMSmart	SM00192	LDLa	151	188	5.4e-13	T	26-Nov-2010	IPR002172	LDLR class A repeat
ACYPI003206-PA	CF30FC05A4357620	3555	HMMSmart	SM00042	CUB	190	302	1.3e-23	T	26-Nov-2010	IPR000859	CUB
ACYPI003206-PA	CF30FC05A4357620	3555	HMMSmart	SM00042	CUB	306	418	5.1e-27	T	26-Nov-2010	IPR000859	CUB
ACYPI003206-PA	CF30FC05A4357620	3555	HMMSmart	SM00042	CUB	419	531	6.5e-21	T	26-Nov-2010	IPR000859	CUB
ACYPI003206-PA	CF30FC05A4357620	3555	HMMSmart	SM00032	CCP	532	589	0.005	T	26-Nov-2010	IPR000436	Sushi/SCR/CCP
ACYPI003206-PA	CF30FC05A4357620	3555	HMMSmart	SM00032	CCP	594	650	3.5e-05	T	26-Nov-2010	IPR000436	Sushi/SCR/CCP
ACYPI003206-PA	CF30FC05A4357620	3555	HMMSmart	SM00032	CCP	655	711	1.8e-12	T	26-Nov-2010	IPR000436	Sushi/SCR/CCP
ACYPI003206-PA	CF30FC05A4357620	3555	HMMSmart	SM00032	CCP	716	771	1.7e-12	T	26-Nov-2010	IPR000436	Sushi/SCR/CCP
ACYPI003206-PA	CF30FC05A4357620	3555	HMMSmart	SM00179	EGF_CA	773	811	1.5e-07	T	26-Nov-2010	IPR001881	EGF-like calcium-binding	Molecular Function: calcium ion binding (GO:0005509)
ACYPI003206-PA	CF30FC05A4357620	3555	HMMSmart	SM00231	FA58C	809	959	1.3e-07	T	26-Nov-2010	IPR000421	Coagulation factor 5/8 type, C-terminal	Biological Process: cell adhesion (GO:0007155)
ACYPI003206-PA	CF30FC05A4357620	3555	HMMSmart	SM00179	EGF_CA	966	1004	4.1e-08	T	26-Nov-2010	IPR001881	EGF-like calcium-binding	Molecular Function: calcium ion binding (GO:0005509)
ACYPI003206-PA	CF30FC05A4357620	3555	HMMSmart	SM00032	CCP	1033	1088	6.6e-16	T	26-Nov-2010	IPR000436	Sushi/SCR/CCP
ACYPI003206-PA	CF30FC05A4357620	3555	HMMSmart	SM00032	CCP	1093	1164	5.2	T	26-Nov-2010	IPR000436	Sushi/SCR/CCP
ACYPI003206-PA	CF30FC05A4357620	3555	HMMSmart	SM00032	CCP	1169	1228	0.99	T	26-Nov-2010	IPR000436	Sushi/SCR/CCP
ACYPI003206-PA	CF30FC05A4357620	3555	HMMSmart	SM00032	CCP	1233	1280	0.29	T	26-Nov-2010	IPR000436	Sushi/SCR/CCP
ACYPI003206-PA	CF30FC05A4357620	3555	HMMSmart	SM00231	FA58C	1279	1426	1.9e-06	T	26-Nov-2010	IPR000421	Coagulation factor 5/8 type, C-terminal	Biological Process: cell adhesion (GO:0007155)
ACYPI003206-PA	CF30FC05A4357620	3555	HMMSmart	SM00032	CCP	1617	1678	3.3	T	26-Nov-2010	IPR000436	Sushi/SCR/CCP
ACYPI003206-PA	CF30FC05A4357620	3555	HMMSmart	SM00208	TNFR	1857	1893	57	T	26-Nov-2010	IPR001368	TNFR/CD27/30/40/95 cysteine-rich region	Molecular Function: receptor activity (GO:0004872)
ACYPI003206-PA	CF30FC05A4357620	3555	HMMSmart	SM00208	TNFR	1952	1982	11	T	26-Nov-2010	IPR001368	TNFR/CD27/30/40/95 cysteine-rich region	Molecular Function: receptor activity (GO:0004872)
ACYPI003206-PA	CF30FC05A4357620	3555	HMMSmart	SM00181	EGF	2001	2039	0.00017	T	26-Nov-2010	IPR006210	Epidermal growth factor-like
ACYPI003206-PA	CF30FC05A4357620	3555	HMMSmart	SM00179	EGF_CA	2041	2077	7.5e-11	T	26-Nov-2010	IPR001881	EGF-like calcium-binding	Molecular Function: calcium ion binding (GO:0005509)
ACYPI003206-PA	CF30FC05A4357620	3555	HMMSmart	SM00181	EGF	2082	2117	0.031	T	26-Nov-2010	IPR006210	Epidermal growth factor-like
ACYPI003206-PA	CF30FC05A4357620	3555	HMMSmart	SM00181	EGF	2122	2158	4.4e-05	T	26-Nov-2010	IPR006210	Epidermal growth factor-like
ACYPI003206-PA	CF30FC05A4357620	3555	HMMSmart	SM00179	EGF_CA	2160	2196	1.3e-11	T	26-Nov-2010	IPR001881	EGF-like calcium-binding	Molecular Function: calcium ion binding (GO:0005509)
ACYPI003206-PA	CF30FC05A4357620	3555	HMMSmart	SM00181	EGF	2201	2233	5.4e-07	T	26-Nov-2010	IPR006210	Epidermal growth factor-like
ACYPI003206-PA	CF30FC05A4357620	3555	HMMSmart	SM00179	EGF_CA	2235	2271	4.1e-10	T	26-Nov-2010	IPR001881	EGF-like calcium-binding	Molecular Function: calcium ion binding (GO:0005509)
ACYPI003206-PA	CF30FC05A4357620	3555	HMMSmart	SM00179	EGF_CA	2274	2309	2.4e-08	T	26-Nov-2010	IPR001881	EGF-like calcium-binding	Molecular Function: calcium ion binding (GO:0005509)
ACYPI003206-PA	CF30FC05A4357620	3555	HMMSmart	SM00179	EGF_CA	2311	2349	1.3e-06	T	26-Nov-2010	IPR001881	EGF-like calcium-binding	Molecular Function: calcium ion binding (GO:0005509)
ACYPI003206-PA	CF30FC05A4357620	3555	HMMSmart	SM00179	EGF_CA	2351	2387	3.1e-12	T	26-Nov-2010	IPR001881	EGF-like calcium-binding	Molecular Function: calcium ion binding (GO:0005509)
ACYPI003206-PA	CF30FC05A4357620	3555	HMMSmart	SM00181	EGF	2392	2425	0.00057	T	26-Nov-2010	IPR006210	Epidermal growth factor-like
ACYPI003206-PA	CF30FC05A4357620	3555	HMMSmart	SM00181	EGF	2430	2463	0.55	T	26-Nov-2010	IPR006210	Epidermal growth factor-like
ACYPI003206-PA	CF30FC05A4357620	3555	HMMSmart	SM00179	EGF_CA	2465	2501	6.4e-07	T	26-Nov-2010	IPR001881	EGF-like calcium-binding	Molecular Function: calcium ion binding (GO:0005509)
ACYPI003206-PA	CF30FC05A4357620	3555	HMMSmart	SM00181	EGF	2506	2539	0.75	T	26-Nov-2010	IPR006210	Epidermal growth factor-like
ACYPI003206-PA	CF30FC05A4357620	3555	HMMSmart	SM00282	LamG	2571	2710	0.031	T	26-Nov-2010	IPR001791	Laminin G domain
ACYPI003206-PA	CF30FC05A4357620	3555	HMMSmart	SM00032	CCP	2861	2917	8.7	T	26-Nov-2010	IPR000436	Sushi/SCR/CCP
ACYPI003206-PA	CF30FC05A4357620	3555	HMMSmart	SM00208	TNFR	3172	3202	83	T	26-Nov-2010	IPR001368	TNFR/CD27/30/40/95 cysteine-rich region	Molecular Function: receptor activity (GO:0004872)
ACYPI003206-PA	CF30FC05A4357620	3555	HMMSmart	SM00208	TNFR	3241	3280	1e+02	T	26-Nov-2010	IPR001368	TNFR/CD27/30/40/95 cysteine-rich region	Molecular Function: receptor activity (GO:0004872)
ACYPI003206-PA	CF30FC05A4357620	3555	HMMSmart	SM00208	TNFR	3296	3330	18	T	26-Nov-2010	IPR001368	TNFR/CD27/30/40/95 cysteine-rich region	Molecular Function: receptor activity (GO:0004872)
ACYPI003206-PA	CF30FC05A4357620	3555	HMMSmart	SM00181	EGF	3333	3374	0.013	T	26-Nov-2010	IPR006210	Epidermal growth factor-like
ACYPI003206-PA	CF30FC05A4357620	3555	HMMSmart	SM00181	EGF	3376	3409	2.8	T	26-Nov-2010	IPR006210	Epidermal growth factor-like
ACYPI003206-PA	CF30FC05A4357620	3555	FPrintScan	PR00010	EGFBLOOD	2041	2052	2.1e-05	T	26-Nov-2010	NULL	NULL
ACYPI003206-PA	CF30FC05A4357620	3555	FPrintScan	PR00010	EGFBLOOD	2053	2060	2.1e-05	T	26-Nov-2010	NULL	NULL
ACYPI003206-PA	CF30FC05A4357620	3555	FPrintScan	PR00010	EGFBLOOD	2180	2190	2.1e-05	T	26-Nov-2010	NULL	NULL
ACYPI003206-PA	CF30FC05A4357620	3555	FPrintScan	PR00010	EGFBLOOD	2191	2197	2.1e-05	T	26-Nov-2010	NULL	NULL
ACYPI003244-PA	DCB98D693F78E3F4	2552	SignalPHMM	SignalP	signal-peptide	1	26	NA	?	26-Nov-2010	NULL	NULL
ACYPI003244-PA	DCB98D693F78E3F4	2552	HMMPfam	PF00014	Kunitz_BPTI	1410	1462	1.4e-16	T	26-Nov-2010	IPR002223	Proteinase inhibitor I2, Kunitz metazoa	Molecular Function: serine-type endopeptidase inhibitor activity (GO:0004867)
ACYPI003244-PA	DCB98D693F78E3F4	2552	HMMPfam	PF00014	Kunitz_BPTI	1469	1521	2.6e-18	T	26-Nov-2010	IPR002223	Proteinase inhibitor I2, Kunitz metazoa	Molecular Function: serine-type endopeptidase inhibitor activity (GO:0004867)
ACYPI003244-PA	DCB98D693F78E3F4	2552	HMMPfam	PF00014	Kunitz_BPTI	1528	1580	5.4e-16	T	26-Nov-2010	IPR002223	Proteinase inhibitor I2, Kunitz metazoa	Molecular Function: serine-type endopeptidase inhibitor activity (GO:0004867)
ACYPI003244-PA	DCB98D693F78E3F4	2552	HMMPfam	PF00014	Kunitz_BPTI	1593	1644	3.2e-17	T	26-Nov-2010	IPR002223	Proteinase inhibitor I2, Kunitz metazoa	Molecular Function: serine-type endopeptidase inhibitor activity (GO:0004867)
ACYPI003244-PA	DCB98D693F78E3F4	2552	HMMPfam	PF00014	Kunitz_BPTI	1654	1706	4.2e-14	T	26-Nov-2010	IPR002223	Proteinase inhibitor I2, Kunitz metazoa	Molecular Function: serine-type endopeptidase inhibitor activity (GO:0004867)
ACYPI003244-PA	DCB98D693F78E3F4	2552	HMMPfam	PF00014	Kunitz_BPTI	1715	1766	6.1e-17	T	26-Nov-2010	IPR002223	Proteinase inhibitor I2, Kunitz metazoa	Molecular Function: serine-type endopeptidase inhibitor activity (GO:0004867)
ACYPI003244-PA	DCB98D693F78E3F4	2552	HMMPfam	PF00014	Kunitz_BPTI	1784	1834	2.2e-16	T	26-Nov-2010	IPR002223	Proteinase inhibitor I2, Kunitz metazoa	Molecular Function: serine-type endopeptidase inhibitor activity (GO:0004867)
ACYPI003244-PA	DCB98D693F78E3F4	2552	HMMPfam	PF00014	Kunitz_BPTI	1840	1892	2.3e-16	T	26-Nov-2010	IPR002223	Proteinase inhibitor I2, Kunitz metazoa	Molecular Function: serine-type endopeptidase inhibitor activity (GO:0004867)
ACYPI003244-PA	DCB98D693F78E3F4	2552	HMMPfam	PF00014	Kunitz_BPTI	1911	1962	4.6e-18	T	26-Nov-2010	IPR002223	Proteinase inhibitor I2, Kunitz metazoa	Molecular Function: serine-type endopeptidase inhibitor activity (GO:0004867)
ACYPI003244-PA	DCB98D693F78E3F4	2552	HMMPfam	PF07679	I-set	2136	2214	5.9e-11	T	26-Nov-2010	IPR013098	Immunoglobulin I-set
ACYPI003244-PA	DCB98D693F78E3F4	2552	HMMPfam	PF07679	I-set	2237	2314	2.2e-07	T	26-Nov-2010	IPR013098	Immunoglobulin I-set
ACYPI003244-PA	DCB98D693F78E3F4	2552	HMMPfam	PF07679	I-set	2393	2473	2.6e-15	T	26-Nov-2010	IPR013098	Immunoglobulin I-set
ACYPI003244-PA	DCB98D693F78E3F4	2552	HMMPfam	PF05986	ADAM_spacer1	223	337	9.3e-34	T	26-Nov-2010	IPR010294	ADAM-TS Spacer 1	Molecular Function: metalloendopeptidase activity (GO:0004222), Cellular Component: extracellular matrix (GO:0031012)
ACYPI003244-PA	DCB98D693F78E3F4	2552	HMMPfam	PF00090	TSP_1	67	118	5.1e-05	T	26-Nov-2010	IPR000884	Thrombospondin, type 1 repeat
ACYPI003244-PA	DCB98D693F78E3F4	2552	HMMPfam	PF00090	TSP_1	355	405	0.00093	T	26-Nov-2010	IPR000884	Thrombospondin, type 1 repeat
ACYPI003244-PA	DCB98D693F78E3F4	2552	HMMPfam	PF00090	TSP_1	474	527	0.012	T	26-Nov-2010	IPR000884	Thrombospondin, type 1 repeat
ACYPI003244-PA	DCB98D693F78E3F4	2552	HMMPfam	PF00090	TSP_1	592	615	0.036	T	26-Nov-2010	IPR000884	Thrombospondin, type 1 repeat
ACYPI003244-PA	DCB98D693F78E3F4	2552	HMMPfam	PF00090	TSP_1	653	702	0.0013	T	26-Nov-2010	IPR000884	Thrombospondin, type 1 repeat
ACYPI003244-PA	DCB98D693F78E3F4	2552	ProfileScan	PS50092	TSP1	65	119	11.448	T	26-Nov-2010	IPR000884	Thrombospondin, type 1 repeat
ACYPI003244-PA	DCB98D693F78E3F4	2552	ProfileScan	PS50092	TSP1	347	406	10.703	T	26-Nov-2010	IPR000884	Thrombospondin, type 1 repeat
ACYPI003244-PA	DCB98D693F78E3F4	2552	ProfileScan	PS50092	TSP1	468	528	10.487	T	26-Nov-2010	IPR000884	Thrombospondin, type 1 repeat
ACYPI003244-PA	DCB98D693F78E3F4	2552	ProfileScan	PS50092	TSP1	646	703	10.504	T	26-Nov-2010	IPR000884	Thrombospondin, type 1 repeat
ACYPI003244-PA	DCB98D693F78E3F4	2552	ProfileScan	PS50092	TSP1	585	644	8.952	T	26-Nov-2010	IPR000884	Thrombospondin, type 1 repeat
ACYPI003244-PA	DCB98D693F78E3F4	2552	ProfileScan	PS50279	BPTI_KUNITZ_2	1411	1461	15.348	T	26-Nov-2010	IPR002223	Proteinase inhibitor I2, Kunitz metazoa	Molecular Function: serine-type endopeptidase inhibitor activity (GO:0004867)
ACYPI003244-PA	DCB98D693F78E3F4	2552	ProfileScan	PS50279	BPTI_KUNITZ_2	1470	1520	15.647	T	26-Nov-2010	IPR002223	Proteinase inhibitor I2, Kunitz metazoa	Molecular Function: serine-type endopeptidase inhibitor activity (GO:0004867)
ACYPI003244-PA	DCB98D693F78E3F4	2552	ProfileScan	PS50279	BPTI_KUNITZ_2	1529	1579	15.676	T	26-Nov-2010	IPR002223	Proteinase inhibitor I2, Kunitz metazoa	Molecular Function: serine-type endopeptidase inhibitor activity (GO:0004867)
ACYPI003244-PA	DCB98D693F78E3F4	2552	ProfileScan	PS50279	BPTI_KUNITZ_2	1594	1644	15.268	T	26-Nov-2010	IPR002223	Proteinase inhibitor I2, Kunitz metazoa	Molecular Function: serine-type endopeptidase inhibitor activity (GO:0004867)
ACYPI003244-PA	DCB98D693F78E3F4	2552	ProfileScan	PS50279	BPTI_KUNITZ_2	1654	1706	14.382	T	26-Nov-2010	IPR002223	Proteinase inhibitor I2, Kunitz metazoa	Molecular Function: serine-type endopeptidase inhibitor activity (GO:0004867)
ACYPI003244-PA	DCB98D693F78E3F4	2552	ProfileScan	PS50279	BPTI_KUNITZ_2	1715	1765	15.537	T	26-Nov-2010	IPR002223	Proteinase inhibitor I2, Kunitz metazoa	Molecular Function: serine-type endopeptidase inhibitor activity (GO:0004867)
ACYPI003244-PA	DCB98D693F78E3F4	2552	ProfileScan	PS50279	BPTI_KUNITZ_2	1784	1834	15.228	T	26-Nov-2010	IPR002223	Proteinase inhibitor I2, Kunitz metazoa	Molecular Function: serine-type endopeptidase inhibitor activity (GO:0004867)
ACYPI003244-PA	DCB98D693F78E3F4	2552	ProfileScan	PS50279	BPTI_KUNITZ_2	1841	1891	15.318	T	26-Nov-2010	IPR002223	Proteinase inhibitor I2, Kunitz metazoa	Molecular Function: serine-type endopeptidase inhibitor activity (GO:0004867)
ACYPI003244-PA	DCB98D693F78E3F4	2552	ProfileScan	PS50279	BPTI_KUNITZ_2	1912	1962	15.368	T	26-Nov-2010	IPR002223	Proteinase inhibitor I2, Kunitz metazoa	Molecular Function: serine-type endopeptidase inhibitor activity (GO:0004867)
ACYPI003244-PA	DCB98D693F78E3F4	2552	ProfileScan	PS50835	IG_LIKE	2136	2223	12.713	T	26-Nov-2010	IPR007110	Immunoglobulin-like
ACYPI003244-PA	DCB98D693F78E3F4	2552	ProfileScan	PS50835	IG_LIKE	2229	2318	9.845	T	26-Nov-2010	IPR007110	Immunoglobulin-like
ACYPI003244-PA	DCB98D693F78E3F4	2552	ProfileScan	PS50835	IG_LIKE	2387	2472	14.310	T	26-Nov-2010	IPR007110	Immunoglobulin-like
ACYPI003244-PA	DCB98D693F78E3F4	2552	ProfileScan	PS50900	PLAC	2478	2517	12.079	T	26-Nov-2010	IPR010909	PLAC	Molecular Function: peptidase activity (GO:0008233)
ACYPI003244-PA	DCB98D693F78E3F4	2552	ProfileScan	PS51390	WAP	2067	2113	13.464	T	26-Nov-2010	IPR008197	Whey acidic protein, 4-disulphide core	Cellular Component: extracellular region (GO:0005576), Molecular Function: peptidase inhibitor activity (GO:0030414)
ACYPI003244-PA	DCB98D693F78E3F4	2552	HMMSmart	SM00209	TSP1	68	119	9.8e-07	T	26-Nov-2010	IPR000884	Thrombospondin, type 1 repeat
ACYPI003244-PA	DCB98D693F78E3F4	2552	HMMSmart	SM00209	TSP1	350	406	0.00033	T	26-Nov-2010	IPR000884	Thrombospondin, type 1 repeat
ACYPI003244-PA	DCB98D693F78E3F4	2552	HMMSmart	SM00209	TSP1	408	470	0.24	T	26-Nov-2010	IPR000884	Thrombospondin, type 1 repeat
ACYPI003244-PA	DCB98D693F78E3F4	2552	HMMSmart	SM00209	TSP1	471	528	0.054	T	26-Nov-2010	IPR000884	Thrombospondin, type 1 repeat
ACYPI003244-PA	DCB98D693F78E3F4	2552	HMMSmart	SM00209	TSP1	531	586	1.1	T	26-Nov-2010	IPR000884	Thrombospondin, type 1 repeat
ACYPI003244-PA	DCB98D693F78E3F4	2552	HMMSmart	SM00209	TSP1	589	647	0.085	T	26-Nov-2010	IPR000884	Thrombospondin, type 1 repeat
ACYPI003244-PA	DCB98D693F78E3F4	2552	HMMSmart	SM00209	TSP1	649	703	0.00024	T	26-Nov-2010	IPR000884	Thrombospondin, type 1 repeat
ACYPI003244-PA	DCB98D693F78E3F4	2552	HMMSmart	SM00131	KU	1409	1462	4.2e-21	T	26-Nov-2010	IPR002223	Proteinase inhibitor I2, Kunitz metazoa	Molecular Function: serine-type endopeptidase inhibitor activity (GO:0004867)
ACYPI003244-PA	DCB98D693F78E3F4	2552	HMMSmart	SM00131	KU	1468	1521	2.9e-22	T	26-Nov-2010	IPR002223	Proteinase inhibitor I2, Kunitz metazoa	Molecular Function: serine-type endopeptidase inhibitor activity (GO:0004867)
ACYPI003244-PA	DCB98D693F78E3F4	2552	HMMSmart	SM00131	KU	1527	1580	6.1e-22	T	26-Nov-2010	IPR002223	Proteinase inhibitor I2, Kunitz metazoa	Molecular Function: serine-type endopeptidase inhibitor activity (GO:0004867)
ACYPI003244-PA	DCB98D693F78E3F4	2552	HMMSmart	SM00131	KU	1592	1645	2.5e-17	T	26-Nov-2010	IPR002223	Proteinase inhibitor I2, Kunitz metazoa	Molecular Function: serine-type endopeptidase inhibitor activity (GO:0004867)
ACYPI003244-PA	DCB98D693F78E3F4	2552	HMMSmart	SM00131	KU	1652	1707	7.7e-19	T	26-Nov-2010	IPR002223	Proteinase inhibitor I2, Kunitz metazoa	Molecular Function: serine-type endopeptidase inhibitor activity (GO:0004867)
ACYPI003244-PA	DCB98D693F78E3F4	2552	HMMSmart	SM00131	KU	1713	1766	1.7e-20	T	26-Nov-2010	IPR002223	Proteinase inhibitor I2, Kunitz metazoa	Molecular Function: serine-type endopeptidase inhibitor activity (GO:0004867)
ACYPI003244-PA	DCB98D693F78E3F4	2552	HMMSmart	SM00131	KU	1782	1835	3.6e-21	T	26-Nov-2010	IPR002223	Proteinase inhibitor I2, Kunitz metazoa	Molecular Function: serine-type endopeptidase inhibitor activity (GO:0004867)
ACYPI003244-PA	DCB98D693F78E3F4	2552	HMMSmart	SM00131	KU	1839	1892	2.9e-21	T	26-Nov-2010	IPR002223	Proteinase inhibitor I2, Kunitz metazoa	Molecular Function: serine-type endopeptidase inhibitor activity (GO:0004867)
ACYPI003244-PA	DCB98D693F78E3F4	2552	HMMSmart	SM00131	KU	1910	1963	2.9e-23	T	26-Nov-2010	IPR002223	Proteinase inhibitor I2, Kunitz metazoa	Molecular Function: serine-type endopeptidase inhibitor activity (GO:0004867)
ACYPI003244-PA	DCB98D693F78E3F4	2552	HMMSmart	SM00217	WAP	2070	2113	3.7e-09	T	26-Nov-2010	IPR008197	Whey acidic protein, 4-disulphide core	Cellular Component: extracellular region (GO:0005576), Molecular Function: peptidase inhibitor activity (GO:0030414)
ACYPI003244-PA	DCB98D693F78E3F4	2552	HMMSmart	SM00408	IGc2	2148	2213	1.6e-09	T	26-Nov-2010	IPR003598	Immunoglobulin subtype 2
ACYPI003244-PA	DCB98D693F78E3F4	2552	HMMSmart	SM00409	IG	2239	2320	0.14	T	26-Nov-2010	IPR003599	Immunoglobulin subtype
ACYPI003244-PA	DCB98D693F78E3F4	2552	HMMSmart	SM00408	IGc2	2400	2463	2.1e-10	T	26-Nov-2010	IPR003598	Immunoglobulin subtype 2
ACYPI003244-PA	DCB98D693F78E3F4	2552	HMMPanther	PTHR13723:SF20	PAPILIN	50	728	1.2e-260	T	26-Nov-2010	NULL	NULL
ACYPI003244-PA	DCB98D693F78E3F4	2552	HMMPanther	PTHR13723	ADAMTS (A DISINTEGRIN AND METALLOPROTEASE WITH THROMBOSPONDIN MOTIFS) PROTEASE M12B-RELATED	50	728	1.2e-260	T	26-Nov-2010	NULL	NULL
ACYPI003244-PA	DCB98D693F78E3F4	2552	FPrintScan	PR01857	ADAMTSFAMILY	74	92	3.1e-18	T	26-Nov-2010	IPR013273	Peptidase M12B, ADAM-TS	Cellular Component: proteinaceous extracellular matrix (GO:0005578), Molecular Function: metallopeptidase activity (GO:0008237), Molecular Function: zinc ion binding (GO:0008270)
ACYPI003244-PA	DCB98D693F78E3F4	2552	FPrintScan	PR01857	ADAMTSFAMILY	182	201	3.1e-18	T	26-Nov-2010	IPR013273	Peptidase M12B, ADAM-TS	Cellular Component: proteinaceous extracellular matrix (GO:0005578), Molecular Function: metallopeptidase activity (GO:0008237), Molecular Function: zinc ion binding (GO:0008270)
ACYPI003244-PA	DCB98D693F78E3F4	2552	FPrintScan	PR01857	ADAMTSFAMILY	202	221	3.1e-18	T	26-Nov-2010	IPR013273	Peptidase M12B, ADAM-TS	Cellular Component: proteinaceous extracellular matrix (GO:0005578), Molecular Function: metallopeptidase activity (GO:0008237), Molecular Function: zinc ion binding (GO:0008270)
ACYPI003244-PA	DCB98D693F78E3F4	2552	FPrintScan	PR00759	BASICPTASE	1591	1605	3.9e-10	T	26-Nov-2010	IPR002223	Proteinase inhibitor I2, Kunitz metazoa	Molecular Function: serine-type endopeptidase inhibitor activity (GO:0004867)
ACYPI003244-PA	DCB98D693F78E3F4	2552	FPrintScan	PR00759	BASICPTASE	1809	1819	3.9e-10	T	26-Nov-2010	IPR002223	Proteinase inhibitor I2, Kunitz metazoa	Molecular Function: serine-type endopeptidase inhibitor activity (GO:0004867)
ACYPI003244-PA	DCB98D693F78E3F4	2552	FPrintScan	PR00759	BASICPTASE	1947	1962	3.9e-10	T	26-Nov-2010	IPR002223	Proteinase inhibitor I2, Kunitz metazoa	Molecular Function: serine-type endopeptidase inhibitor activity (GO:0004867)
ACYPI003244-PA	DCB98D693F78E3F4	2552	PatternScan	PS00280	BPTI_KUNITZ_1	1439	1457	NA	?	26-Nov-2010	IPR020901	Proteinase inhibitor I2, Kunitz, conserved site
ACYPI003244-PA	DCB98D693F78E3F4	2552	PatternScan	PS00280	BPTI_KUNITZ_1	1498	1516	NA	T	26-Nov-2010	IPR020901	Proteinase inhibitor I2, Kunitz, conserved site
ACYPI003244-PA	DCB98D693F78E3F4	2552	PatternScan	PS00280	BPTI_KUNITZ_1	1557	1575	NA	T	26-Nov-2010	IPR020901	Proteinase inhibitor I2, Kunitz, conserved site
ACYPI003244-PA	DCB98D693F78E3F4	2552	PatternScan	PS00280	BPTI_KUNITZ_1	1622	1640	NA	T	26-Nov-2010	IPR020901	Proteinase inhibitor I2, Kunitz, conserved site
ACYPI003244-PA	DCB98D693F78E3F4	2552	PatternScan	PS00280	BPTI_KUNITZ_1	1684	1702	NA	?	26-Nov-2010	IPR020901	Proteinase inhibitor I2, Kunitz, conserved site
ACYPI003244-PA	DCB98D693F78E3F4	2552	PatternScan	PS00280	BPTI_KUNITZ_1	1743	1761	NA	T	26-Nov-2010	IPR020901	Proteinase inhibitor I2, Kunitz, conserved site
ACYPI003244-PA	DCB98D693F78E3F4	2552	PatternScan	PS00280	BPTI_KUNITZ_1	1812	1830	NA	T	26-Nov-2010	IPR020901	Proteinase inhibitor I2, Kunitz, conserved site
ACYPI003244-PA	DCB98D693F78E3F4	2552	PatternScan	PS00280	BPTI_KUNITZ_1	1869	1887	NA	?	26-Nov-2010	IPR020901	Proteinase inhibitor I2, Kunitz, conserved site
ACYPI003244-PA	DCB98D693F78E3F4	2552	PatternScan	PS00280	BPTI_KUNITZ_1	1940	1958	NA	T	26-Nov-2010	IPR020901	Proteinase inhibitor I2, Kunitz, conserved site
ACYPI003244-PA	DCB98D693F78E3F4	2552	superfamily	SSF48726	Immunoglobulin	2133	2226	5.4e-26	T	26-Nov-2010	NULL	NULL
ACYPI003244-PA	DCB98D693F78E3F4	2552	superfamily	SSF48726	Immunoglobulin	2385	2475	1e-24	T	26-Nov-2010	NULL	NULL
ACYPI003244-PA	DCB98D693F78E3F4	2552	superfamily	SSF57362	BPTI-like	1908	1962	3.9e-19	T	26-Nov-2010	IPR002223	Proteinase inhibitor I2, Kunitz metazoa	Molecular Function: serine-type endopeptidase inhibitor activity (GO:0004867)
ACYPI003244-PA	DCB98D693F78E3F4	2552	superfamily	SSF57362	BPTI-like	1466	1520	8.3e-19	T	26-Nov-2010	IPR002223	Proteinase inhibitor I2, Kunitz metazoa	Molecular Function: serine-type endopeptidase inhibitor activity (GO:0004867)
ACYPI003244-PA	DCB98D693F78E3F4	2552	superfamily	SSF57362	BPTI-like	1590	1644	4.1e-18	T	26-Nov-2010	IPR002223	Proteinase inhibitor I2, Kunitz metazoa	Molecular Function: serine-type endopeptidase inhibitor activity (GO:0004867)
ACYPI003244-PA	DCB98D693F78E3F4	2552	superfamily	SSF57362	BPTI-like	1407	1461	7e-18	T	26-Nov-2010	IPR002223	Proteinase inhibitor I2, Kunitz metazoa	Molecular Function: serine-type endopeptidase inhibitor activity (GO:0004867)
ACYPI003244-PA	DCB98D693F78E3F4	2552	superfamily	SSF57362	BPTI-like	1837	1891	1.3e-17	T	26-Nov-2010	IPR002223	Proteinase inhibitor I2, Kunitz metazoa	Molecular Function: serine-type endopeptidase inhibitor activity (GO:0004867)
ACYPI003244-PA	DCB98D693F78E3F4	2552	superfamily	SSF57362	BPTI-like	1523	1587	1.4e-17	T	26-Nov-2010	IPR002223	Proteinase inhibitor I2, Kunitz metazoa	Molecular Function: serine-type endopeptidase inhibitor activity (GO:0004867)
ACYPI003244-PA	DCB98D693F78E3F4	2552	superfamily	SSF57362	BPTI-like	1709	1773	1.4e-17	T	26-Nov-2010	IPR002223	Proteinase inhibitor I2, Kunitz metazoa	Molecular Function: serine-type endopeptidase inhibitor activity (GO:0004867)
ACYPI003244-PA	DCB98D693F78E3F4	2552	superfamily	SSF48726	Immunoglobulin	2234	2322	3.5e-17	T	26-Nov-2010	NULL	NULL
ACYPI003244-PA	DCB98D693F78E3F4	2552	superfamily	SSF57362	BPTI-like	1780	1834	6.3e-17	T	26-Nov-2010	IPR002223	Proteinase inhibitor I2, Kunitz metazoa	Molecular Function: serine-type endopeptidase inhibitor activity (GO:0004867)
ACYPI003244-PA	DCB98D693F78E3F4	2552	superfamily	SSF57362	BPTI-like	1650	1706	6.7e-16	T	26-Nov-2010	IPR002223	Proteinase inhibitor I2, Kunitz metazoa	Molecular Function: serine-type endopeptidase inhibitor activity (GO:0004867)
ACYPI003244-PA	DCB98D693F78E3F4	2552	superfamily	SSF82895	TSP-1 type 1 repeat	464	527	1.6e-13	T	26-Nov-2010	IPR000884	Thrombospondin, type 1 repeat
ACYPI003244-PA	DCB98D693F78E3F4	2552	superfamily	SSF82895	TSP-1 type 1 repeat	343	405	1.8e-13	T	26-Nov-2010	IPR000884	Thrombospondin, type 1 repeat
ACYPI003244-PA	DCB98D693F78E3F4	2552	superfamily	SSF82895	TSP-1 type 1 repeat	61	118	1.6e-11	T	26-Nov-2010	IPR000884	Thrombospondin, type 1 repeat
ACYPI003244-PA	DCB98D693F78E3F4	2552	superfamily	SSF82895	TSP-1 type 1 repeat	648	702	4.4e-11	T	26-Nov-2010	IPR000884	Thrombospondin, type 1 repeat
ACYPI003244-PA	DCB98D693F78E3F4	2552	superfamily	SSF82895	TSP-1 type 1 repeat	579	646	1.1e-10	T	26-Nov-2010	IPR000884	Thrombospondin, type 1 repeat
ACYPI003244-PA	DCB98D693F78E3F4	2552	superfamily	SSF57256	Elafin-like	2068	2115	3.2e-09	T	26-Nov-2010	IPR008197	Whey acidic protein, 4-disulphide core	Cellular Component: extracellular region (GO:0005576), Molecular Function: peptidase inhibitor activity (GO:0030414)
ACYPI003244-PA	DCB98D693F78E3F4	2552	superfamily	SSF82895	TSP-1 type 1 repeat	527	567	1.3e-05	T	26-Nov-2010	IPR000884	Thrombospondin, type 1 repeat
ACYPI003244-PA	DCB98D693F78E3F4	2552	superfamily	SSF82895	TSP-1 type 1 repeat	404	466	1.6e-05	T	26-Nov-2010	IPR000884	Thrombospondin, type 1 repeat
ACYPI003244-PA	DCB98D693F78E3F4	2552	Gene3D	G3DSA:2.20.100.10	no description	66	118	1.8e-09	T	26-Nov-2010	NULL	NULL
ACYPI003244-PA	DCB98D693F78E3F4	2552	Gene3D	G3DSA:2.20.100.10	no description	353	405	0.00015	T	26-Nov-2010	NULL	NULL
ACYPI003244-PA	DCB98D693F78E3F4	2552	Gene3D	G3DSA:2.20.100.10	no description	475	527	0.00049	T	26-Nov-2010	NULL	NULL
ACYPI003244-PA	DCB98D693F78E3F4	2552	Gene3D	G3DSA:2.20.100.10	no description	648	702	0.00025	T	26-Nov-2010	NULL	NULL
ACYPI003244-PA	DCB98D693F78E3F4	2552	Gene3D	G3DSA:4.10.410.10	no description	1409	1462	3.7e-17	T	26-Nov-2010	IPR002223	Proteinase inhibitor I2, Kunitz metazoa	Molecular Function: serine-type endopeptidase inhibitor activity (GO:0004867)
ACYPI003244-PA	DCB98D693F78E3F4	2552	Gene3D	G3DSA:4.10.410.10	no description	1467	1521	9.3e-19	T	26-Nov-2010	IPR002223	Proteinase inhibitor I2, Kunitz metazoa	Molecular Function: serine-type endopeptidase inhibitor activity (GO:0004867)
ACYPI003244-PA	DCB98D693F78E3F4	2552	Gene3D	G3DSA:4.10.410.10	no description	1527	1580	4.3e-18	T	26-Nov-2010	IPR002223	Proteinase inhibitor I2, Kunitz metazoa	Molecular Function: serine-type endopeptidase inhibitor activity (GO:0004867)
ACYPI003244-PA	DCB98D693F78E3F4	2552	Gene3D	G3DSA:4.10.410.10	no description	1591	1645	1.2e-17	T	26-Nov-2010	IPR002223	Proteinase inhibitor I2, Kunitz metazoa	Molecular Function: serine-type endopeptidase inhibitor activity (GO:0004867)
ACYPI003244-PA	DCB98D693F78E3F4	2552	Gene3D	G3DSA:4.10.410.10	no description	1651	1707	4.7e-15	T	26-Nov-2010	IPR002223	Proteinase inhibitor I2, Kunitz metazoa	Molecular Function: serine-type endopeptidase inhibitor activity (GO:0004867)
ACYPI003244-PA	DCB98D693F78E3F4	2552	Gene3D	G3DSA:4.10.410.10	no description	1713	1766	1.9e-17	T	26-Nov-2010	IPR002223	Proteinase inhibitor I2, Kunitz metazoa	Molecular Function: serine-type endopeptidase inhibitor activity (GO:0004867)
ACYPI003244-PA	DCB98D693F78E3F4	2552	Gene3D	G3DSA:4.10.410.10	no description	1782	1834	6.3e-16	T	26-Nov-2010	IPR002223	Proteinase inhibitor I2, Kunitz metazoa	Molecular Function: serine-type endopeptidase inhibitor activity (GO:0004867)
ACYPI003244-PA	DCB98D693F78E3F4	2552	Gene3D	G3DSA:4.10.410.10	no description	1838	1895	1.7e-16	T	26-Nov-2010	IPR002223	Proteinase inhibitor I2, Kunitz metazoa	Molecular Function: serine-type endopeptidase inhibitor activity (GO:0004867)
ACYPI003244-PA	DCB98D693F78E3F4	2552	Gene3D	G3DSA:4.10.410.10	no description	1908	1969	2.3e-17	T	26-Nov-2010	IPR002223	Proteinase inhibitor I2, Kunitz metazoa	Molecular Function: serine-type endopeptidase inhibitor activity (GO:0004867)
ACYPI003244-PA	DCB98D693F78E3F4	2552	Gene3D	G3DSA:2.60.40.10	no description	2135	2228	7.7e-20	T	26-Nov-2010	IPR013783	Immunoglobulin-like fold
ACYPI003244-PA	DCB98D693F78E3F4	2552	Gene3D	G3DSA:2.60.40.10	no description	2408	2474	2.8e-18	T	26-Nov-2010	IPR013783	Immunoglobulin-like fold
ACYPI003244-PA	DCB98D693F78E3F4	2552	TMHMM	tmhmm	transmembrane_regions	9	24	NA	?	26-Nov-2010	NULL	NULL
ACYPI003298-PA	369EFC137AA585C5	251	PatternScan	PS00578	RIBOSOMAL_S6E	52	63	NA	T	26-Nov-2010	IPR018282	Ribosomal protein S6e, conserved site	Molecular Function: structural constituent of ribosome (GO:0003735), Cellular Component: intracellular (GO:0005622), Cellular Component: ribosome (GO:0005840), Biological Process: translation (GO:0006412)
ACYPI003298-PA	369EFC137AA585C5	251	HMMPfam	PF01092	Ribosomal_S6e	1	127	2.6e-64	T	26-Nov-2010	IPR001377	Ribosomal protein S6e	Molecular Function: structural constituent of ribosome (GO:0003735), Cellular Component: intracellular (GO:0005622), Cellular Component: ribosome (GO:0005840), Biological Process: translation (GO:0006412)
ACYPI003298-PA	369EFC137AA585C5	251	HMMPanther	PTHR11502:SF1	40S RIBOSOMAL PROTEIN S6	7	251	7.2e-145	T	26-Nov-2010	NULL	NULL
ACYPI003298-PA	369EFC137AA585C5	251	HMMPanther	PTHR11502	40S RIBOSOMAL PROTEIN S6	7	251	7.2e-145	T	26-Nov-2010	IPR001377	Ribosomal protein S6e	Molecular Function: structural constituent of ribosome (GO:0003735), Cellular Component: intracellular (GO:0005622), Cellular Component: ribosome (GO:0005840), Biological Process: translation (GO:0006412)
ACYPI003298-PA	369EFC137AA585C5	251	HMMPIR	PIRSF002129	Ribosomal protein S6e	1	251	9.7e-170	T	26-Nov-2010	IPR014401	Ribosomal protein S6, eukaryotic	Molecular Function: structural constituent of ribosome (GO:0003735), Cellular Component: ribosome (GO:0005840), Biological Process: translation (GO:0006412)
ACYPI003478-PA	E1B483EAB8099409	3537	HMMSmart	SM00181	EGF	126	159	2.6	T	26-Nov-2010	IPR006210	Epidermal growth factor-like
ACYPI003478-PA	E1B483EAB8099409	3537	HMMSmart	SM00181	EGF	224	257	16	T	26-Nov-2010	IPR006210	Epidermal growth factor-like
ACYPI003478-PA	E1B483EAB8099409	3537	HMMSmart	SM00832	C8	406	481	1.6e-07	T	26-Nov-2010	IPR014853	Conserved-cysteine-rich domain
ACYPI003478-PA	E1B483EAB8099409	3537	HMMSmart	SM00216	VWD	568	741	3.2e-34	T	26-Nov-2010	IPR001846	von Willebrand factor, type D domain
ACYPI003478-PA	E1B483EAB8099409	3537	HMMSmart	SM00832	C8	782	857	2.6e-19	T	26-Nov-2010	IPR014853	Conserved-cysteine-rich domain
ACYPI003478-PA	E1B483EAB8099409	3537	HMMSmart	SM00216	VWD	1055	1210	1.8e-36	T	26-Nov-2010	IPR001846	von Willebrand factor, type D domain
ACYPI003478-PA	E1B483EAB8099409	3537	HMMSmart	SM00832	C8	1247	1321	4.8e-31	T	26-Nov-2010	IPR014853	Conserved-cysteine-rich domain
ACYPI003478-PA	E1B483EAB8099409	3537	HMMSmart	SM00231	FA58C	1801	1940	0.005	T	26-Nov-2010	IPR000421	Coagulation factor 5/8 type, C-terminal	Biological Process: cell adhesion (GO:0007155)
ACYPI003478-PA	E1B483EAB8099409	3537	HMMSmart	SM00231	FA58C	1962	2111	3.1e-18	T	26-Nov-2010	IPR000421	Coagulation factor 5/8 type, C-terminal	Biological Process: cell adhesion (GO:0007155)
ACYPI003478-PA	E1B483EAB8099409	3537	HMMSmart	SM00192	LDLa	2225	2261	0.019	T	26-Nov-2010	IPR002172	LDLR class A repeat
ACYPI003478-PA	E1B483EAB8099409	3537	HMMSmart	SM00216	VWD	2382	2502	0.025	T	26-Nov-2010	IPR001846	von Willebrand factor, type D domain
ACYPI003478-PA	E1B483EAB8099409	3537	HMMSmart	SM00216	VWD	2665	2842	1.2e-25	T	26-Nov-2010	IPR001846	von Willebrand factor, type D domain
ACYPI003478-PA	E1B483EAB8099409	3537	HMMSmart	SM00832	C8	2882	2953	1.7e-17	T	26-Nov-2010	IPR014853	Conserved-cysteine-rich domain
ACYPI003478-PA	E1B483EAB8099409	3537	HMMSmart	SM00214	VWC	3013	3081	1.7e-06	T	26-Nov-2010	IPR001007	von Willebrand factor, type C
ACYPI003478-PA	E1B483EAB8099409	3537	HMMSmart	SM00214	VWC	3283	3345	0.099	T	26-Nov-2010	IPR001007	von Willebrand factor, type C
ACYPI003478-PA	E1B483EAB8099409	3537	superfamily	SSF49785	Galactose-binding domain-like	1963	2111	4.8e-40	T	26-Nov-2010	IPR008979	Galactose-binding domain-like
ACYPI003478-PA	E1B483EAB8099409	3537	superfamily	SSF49785	Galactose-binding domain-like	1792	1942	1.2e-31	T	26-Nov-2010	IPR008979	Galactose-binding domain-like
ACYPI003478-PA	E1B483EAB8099409	3537	superfamily	SSF57567	Serine protease inhibitors	856	915	1.1e-21	T	26-Nov-2010	IPR002919	Protease inhibitor I8, cysteine-rich trypsin inhibitor-like
ACYPI003478-PA	E1B483EAB8099409	3537	superfamily	SSF57567	Serine protease inhibitors	480	540	8.1e-19	T	26-Nov-2010	IPR002919	Protease inhibitor I8, cysteine-rich trypsin inhibitor-like
ACYPI003478-PA	E1B483EAB8099409	3537	superfamily	SSF57567	Serine protease inhibitors	2611	2673	2.5e-15	T	26-Nov-2010	IPR002919	Protease inhibitor I8, cysteine-rich trypsin inhibitor-like
ACYPI003478-PA	E1B483EAB8099409	3537	superfamily	SSF57567	Serine protease inhibitors	2952	3014	1.3e-14	T	26-Nov-2010	IPR002919	Protease inhibitor I8, cysteine-rich trypsin inhibitor-like
ACYPI003478-PA	E1B483EAB8099409	3537	superfamily	SSF57567	Serine protease inhibitors	964	1027	1.2e-12	T	26-Nov-2010	IPR002919	Protease inhibitor I8, cysteine-rich trypsin inhibitor-like
ACYPI003478-PA	E1B483EAB8099409	3537	superfamily	SSF57567	Serine protease inhibitors	1320	1388	1.1e-08	T	26-Nov-2010	IPR002919	Protease inhibitor I8, cysteine-rich trypsin inhibitor-like
ACYPI003478-PA	E1B483EAB8099409	3537	superfamily	SSF57196	EGF/Laminin	220	274	3.5e-08	T	26-Nov-2010	NULL	NULL
ACYPI003478-PA	E1B483EAB8099409	3537	superfamily	SSF57603	FnI-like domain	3339	3410	7.3e-08	T	26-Nov-2010	NULL	NULL
ACYPI003478-PA	E1B483EAB8099409	3537	superfamily	SSF57567	Serine protease inhibitors	1590	1663	7.5e-08	T	26-Nov-2010	IPR002919	Protease inhibitor I8, cysteine-rich trypsin inhibitor-like
ACYPI003478-PA	E1B483EAB8099409	3537	superfamily	SSF57424	LDL receptor-like module	2224	2272	1.4e-07	T	26-Nov-2010	IPR002172	LDLR class A repeat
ACYPI003478-PA	E1B483EAB8099409	3537	superfamily	SSF57603	FnI-like domain	519	578	1e-06	T	26-Nov-2010	NULL	NULL
ACYPI003478-PA	E1B483EAB8099409	3537	superfamily	SSF57196	EGF/Laminin	122	176	2.1e-06	T	26-Nov-2010	NULL	NULL
ACYPI003478-PA	E1B483EAB8099409	3537	superfamily	SSF57603	FnI-like domain	1004	1077	6.6e-06	T	26-Nov-2010	NULL	NULL
ACYPI003478-PA	E1B483EAB8099409	3537	superfamily	SSF57603	FnI-like domain	3272	3336	8.8e-06	T	26-Nov-2010	NULL	NULL
ACYPI003478-PA	E1B483EAB8099409	3537	superfamily	SSF57603	FnI-like domain	906	950	0.00042	T	26-Nov-2010	NULL	NULL
ACYPI003478-PA	E1B483EAB8099409	3537	superfamily	SSF57603	FnI-like domain	1632	1703	0.0018	T	26-Nov-2010	NULL	NULL
ACYPI003478-PA	E1B483EAB8099409	3537	superfamily	SSF57603	FnI-like domain	2156	2226	0.0022	T	26-Nov-2010	NULL	NULL
ACYPI003478-PA	E1B483EAB8099409	3537	superfamily	SSF57603	FnI-like domain	1375	1431	0.0025	T	26-Nov-2010	NULL	NULL
ACYPI003478-PA	E1B483EAB8099409	3537	superfamily	SSF57283	PMP inhibitors	3019	3053	0.0031	T	26-Nov-2010	IPR008037	Proteinase inhibitor I19, pacifastin	Molecular Function: peptidase inhibitor activity (GO:0030414)
ACYPI003478-PA	E1B483EAB8099409	3537	superfamily	SSF57567	Serine protease inhibitors	2135	2166	0.017	T	26-Nov-2010	IPR002919	Protease inhibitor I8, cysteine-rich trypsin inhibitor-like
ACYPI003478-PA	E1B483EAB8099409	3537	Gene3D	G3DSA:2.10.25.10	no description	480	553	9.3e-12	T	26-Nov-2010	NULL	NULL
ACYPI003478-PA	E1B483EAB8099409	3537	Gene3D	G3DSA:2.10.25.10	no description	856	927	7.9e-15	T	26-Nov-2010	NULL	NULL
ACYPI003478-PA	E1B483EAB8099409	3537	Gene3D	G3DSA:2.10.25.10	no description	971	1040	3.4e-09	T	26-Nov-2010	NULL	NULL
ACYPI003478-PA	E1B483EAB8099409	3537	Gene3D	G3DSA:2.10.25.10	no description	1320	1395	2.4e-05	T	26-Nov-2010	NULL	NULL
ACYPI003478-PA	E1B483EAB8099409	3537	Gene3D	G3DSA:2.10.25.10	no description	1591	1676	3.1e-07	T	26-Nov-2010	NULL	NULL
ACYPI003478-PA	E1B483EAB8099409	3537	Gene3D	G3DSA:2.60.120.260	no description	1807	1944	4.2e-29	T	26-Nov-2010	NULL	NULL
ACYPI003478-PA	E1B483EAB8099409	3537	Gene3D	G3DSA:2.60.120.260	no description	1961	2111	3.1e-35	T	26-Nov-2010	NULL	NULL
ACYPI003478-PA	E1B483EAB8099409	3537	Gene3D	G3DSA:2.10.25.10	no description	2611	2679	6.2e-08	T	26-Nov-2010	NULL	NULL
ACYPI003478-PA	E1B483EAB8099409	3537	Gene3D	G3DSA:2.10.25.10	no description	2952	3022	2.4e-08	T	26-Nov-2010	NULL	NULL
ACYPI003478-PA	E1B483EAB8099409	3537	SignalPHMM	SignalP	signal-peptide	1	29	NA	?	26-Nov-2010	NULL	NULL
ACYPI003478-PA	E1B483EAB8099409	3537	PatternScan	PS00022	EGF_1	147	158	NA	T	26-Nov-2010	IPR013032	EGF-like region, conserved site
ACYPI003478-PA	E1B483EAB8099409	3537	PatternScan	PS00022	EGF_1	245	256	NA	T	26-Nov-2010	IPR013032	EGF-like region, conserved site
ACYPI003478-PA	E1B483EAB8099409	3537	PatternScan	PS00983	LY6_UPAR	2222	2259	NA	?	26-Nov-2010	IPR018363	CD59 antigen, conserved site
ACYPI003478-PA	E1B483EAB8099409	3537	PatternScan	PS01186	EGF_2	1005	1020	NA	?	26-Nov-2010	IPR013032	EGF-like region, conserved site
ACYPI003478-PA	E1B483EAB8099409	3537	PatternScan	PS01186	EGF_2	2653	2666	NA	?	26-Nov-2010	IPR013032	EGF-like region, conserved site
ACYPI003478-PA	E1B483EAB8099409	3537	PatternScan	PS01208	VWFC_1	3032	3081	NA	T	26-Nov-2010	IPR001007	von Willebrand factor, type C
ACYPI003478-PA	E1B483EAB8099409	3537	PatternScan	PS01285	FA58C_1	2000	2029	NA	T	26-Nov-2010	IPR000421	Coagulation factor 5/8 type, C-terminal	Biological Process: cell adhesion (GO:0007155)
ACYPI003478-PA	E1B483EAB8099409	3537	PatternScan	PS01286	FA58C_2	2095	2111	NA	T	26-Nov-2010	IPR000421	Coagulation factor 5/8 type, C-terminal	Biological Process: cell adhesion (GO:0007155)
ACYPI003478-PA	E1B483EAB8099409	3537	HMMPfam	PF00094	VWD	579	741	9.8e-28	T	26-Nov-2010	IPR001846	von Willebrand factor, type D domain
ACYPI003478-PA	E1B483EAB8099409	3537	HMMPfam	PF00094	VWD	1066	1210	4e-26	T	26-Nov-2010	IPR001846	von Willebrand factor, type D domain
ACYPI003478-PA	E1B483EAB8099409	3537	HMMPfam	PF00094	VWD	2677	2842	1.2e-19	T	26-Nov-2010	IPR001846	von Willebrand factor, type D domain
ACYPI003478-PA	E1B483EAB8099409	3537	HMMPfam	PF08742	C8	407	481	1.5e-07	T	26-Nov-2010	IPR014853	Conserved-cysteine-rich domain
ACYPI003478-PA	E1B483EAB8099409	3537	HMMPfam	PF08742	C8	785	852	5.6e-17	T	26-Nov-2010	IPR014853	Conserved-cysteine-rich domain
ACYPI003478-PA	E1B483EAB8099409	3537	HMMPfam	PF08742	C8	1248	1321	3.7e-20	T	26-Nov-2010	IPR014853	Conserved-cysteine-rich domain
ACYPI003478-PA	E1B483EAB8099409	3537	HMMPfam	PF08742	C8	2533	2612	1.2e-08	T	26-Nov-2010	IPR014853	Conserved-cysteine-rich domain
ACYPI003478-PA	E1B483EAB8099409	3537	HMMPfam	PF08742	C8	2887	2953	2.8e-15	T	26-Nov-2010	IPR014853	Conserved-cysteine-rich domain
ACYPI003478-PA	E1B483EAB8099409	3537	HMMPfam	PF00754	F5_F8_type_C	1822	1935	7.2e-18	T	26-Nov-2010	IPR000421	Coagulation factor 5/8 type, C-terminal	Biological Process: cell adhesion (GO:0007155)
ACYPI003478-PA	E1B483EAB8099409	3537	HMMPfam	PF00754	F5_F8_type_C	1982	2108	1.9e-22	T	26-Nov-2010	IPR000421	Coagulation factor 5/8 type, C-terminal	Biological Process: cell adhesion (GO:0007155)
ACYPI003478-PA	E1B483EAB8099409	3537	HMMPfam	PF01826	TIL	484	539	2.6e-05	T	26-Nov-2010	IPR002919	Protease inhibitor I8, cysteine-rich trypsin inhibitor-like
ACYPI003478-PA	E1B483EAB8099409	3537	HMMPfam	PF01826	TIL	860	914	1.9e-12	T	26-Nov-2010	IPR002919	Protease inhibitor I8, cysteine-rich trypsin inhibitor-like
ACYPI003478-PA	E1B483EAB8099409	3537	HMMPfam	PF01826	TIL	973	1026	1.5e-05	T	26-Nov-2010	IPR002919	Protease inhibitor I8, cysteine-rich trypsin inhibitor-like
ACYPI003478-PA	E1B483EAB8099409	3537	HMMPfam	PF01826	TIL	2615	2672	1.2e-07	T	26-Nov-2010	IPR002919	Protease inhibitor I8, cysteine-rich trypsin inhibitor-like
ACYPI003478-PA	E1B483EAB8099409	3537	HMMPfam	PF01826	TIL	2956	3013	2.5e-05	T	26-Nov-2010	IPR002919	Protease inhibitor I8, cysteine-rich trypsin inhibitor-like
ACYPI003478-PA	E1B483EAB8099409	3537	HMMPanther	PTHR11339:SF26	HEMOLECTIN	345	1582	1.9e-310	T	26-Nov-2010	NULL	NULL
ACYPI003478-PA	E1B483EAB8099409	3537	HMMPanther	PTHR11339	EXTRACELLULAR MATRIX GLYCOPROTEIN RELATED	345	1582	1.9e-310	T	26-Nov-2010	NULL	NULL
ACYPI003478-PA	E1B483EAB8099409	3537	ProfileScan	PS50022	FA58C_3	1789	1940	28.600	T	26-Nov-2010	IPR000421	Coagulation factor 5/8 type, C-terminal	Biological Process: cell adhesion (GO:0007155)
ACYPI003478-PA	E1B483EAB8099409	3537	ProfileScan	PS50022	FA58C_3	1963	2111	37.967	T	26-Nov-2010	IPR000421	Coagulation factor 5/8 type, C-terminal	Biological Process: cell adhesion (GO:0007155)
ACYPI003478-PA	E1B483EAB8099409	3537	ProfileScan	PS50026	EGF_3	128	159	10.668	T	26-Nov-2010	IPR000742	Epidermal growth factor-like, type 3
ACYPI003478-PA	E1B483EAB8099409	3537	ProfileScan	PS50026	EGF_3	226	257	11.545	T	26-Nov-2010	IPR000742	Epidermal growth factor-like, type 3
ACYPI003478-PA	E1B483EAB8099409	3537	ProfileScan	PS50184	VWFC_2	3005	3082	9.835	T	26-Nov-2010	IPR001007	von Willebrand factor, type C
ACYPI003478-PA	E1B483EAB8099409	3537	ProfileScan	PS51233	VWFD	578	803	37.833	T	26-Nov-2010	IPR001846	von Willebrand factor, type D domain
ACYPI003478-PA	E1B483EAB8099409	3537	ProfileScan	PS51233	VWFD	1065	1268	40.091	T	26-Nov-2010	IPR001846	von Willebrand factor, type D domain
ACYPI003478-PA	E1B483EAB8099409	3537	ProfileScan	PS51233	VWFD	2362	2553	18.122	T	26-Nov-2010	IPR001846	von Willebrand factor, type D domain
ACYPI003478-PA	E1B483EAB8099409	3537	ProfileScan	PS51233	VWFD	2676	2904	28.253	T	26-Nov-2010	IPR001846	von Willebrand factor, type D domain
ACYPI003481-PA	9C0F93E4E49E6F36	911	superfamily	SSF46785	Winged helix DNA-binding domain	736	814	2.2e-14	T	26-Nov-2010	NULL	NULL
ACYPI003481-PA	9C0F93E4E49E6F36	911	HMMPfam	PF05470	eIF-3c_N	29	669	8.1e-223	T	26-Nov-2010	IPR008905	Eukaryotic translation initiation factor 3 subunit 8, N-terminal	Molecular Function: translation initiation factor activity (GO:0003743), Cellular Component: eukaryotic translation initiation factor 3 complex (GO:0005852), Biological Process: translational initiation (GO:0006413)
ACYPI003481-PA	9C0F93E4E49E6F36	911	HMMPfam	PF01399	PCI	677	810	1.1e-17	T	26-Nov-2010	IPR000717	Proteasome component (PCI) domain
ACYPI003481-PA	9C0F93E4E49E6F36	911	HMMPanther	PTHR13937	EUKARYOTIC TRANSLATION INITATION FACTOR 3, SUBUNIT 8 (EIF3S8)-RELATED	2	909	0	T	26-Nov-2010	NULL	NULL
ACYPI003481-PA	9C0F93E4E49E6F36	911	Gene3D	G3DSA:1.10.10.10	no description	747	814	1.9e-12	T	26-Nov-2010	IPR011991	Winged helix-turn-helix transcription repressor DNA-binding
ACYPI003481-PA	9C0F93E4E49E6F36	911	HMMSmart	SM00088	PINT	742	830	7.6e-18	T	26-Nov-2010	IPR000717	Proteasome component (PCI) domain
ACYPI003547-PA	EC7CF3E2AF5C4661	116	superfamily	SSF55331	Tautomerase/MIF	2	115	1.5e-26	T	26-Nov-2010	NULL	NULL
ACYPI003547-PA	EC7CF3E2AF5C4661	116	Gene3D	G3DSA:3.30.429.10	no description	3	114	2.8e-33	T	26-Nov-2010	IPR014347	Tautomerase
ACYPI003547-PA	EC7CF3E2AF5C4661	116	HMMPfam	PF01187	MIF	4	113	2.8e-27	T	26-Nov-2010	IPR001398	Macrophage migration inhibitory factor
ACYPI003547-PA	EC7CF3E2AF5C4661	116	BlastProDom	PD004816	Q9GUA9_9ACAR_Q9GUA9;	9	112	5e-13	T	26-Nov-2010	IPR001398	Macrophage migration inhibitory factor
ACYPI003547-PA	EC7CF3E2AF5C4661	116	HMMPanther	PTHR11954	MACROPHAGE MIGRATION INHIBITORY FACTOR RELATED	3	115	4.3e-26	T	26-Nov-2010	IPR001398	Macrophage migration inhibitory factor
ACYPI003593-PA	F1E1C3E1D6ACCC7D	300	Gene3D	G3DSA:3.30.420.100	no description	11	252	7.1e-69	T	26-Nov-2010	NULL	NULL
ACYPI003593-PA	F1E1C3E1D6ACCC7D	300	superfamily	SSF53137	Translational machinery components	11	254	2.7e-66	T	26-Nov-2010	NULL	NULL
ACYPI003593-PA	F1E1C3E1D6ACCC7D	300	HMMPanther	PTHR23410:SF1	RIBOSOMAL PROTEIN L5	2	299	1.3e-191	T	26-Nov-2010	NULL	NULL
ACYPI003593-PA	F1E1C3E1D6ACCC7D	300	HMMPanther	PTHR23410	RIBOSOMAL PROTEIN L5-RELATED	2	299	1.3e-191	T	26-Nov-2010	IPR005485	Ribosomal protein L5, eukaryotic	Molecular Function: structural constituent of ribosome (GO:0003735), Cellular Component: intracellular (GO:0005622), Cellular Component: ribosome (GO:0005840), Biological Process: translation (GO:0006412), Molecular Function: 5S rRNA binding (GO:0008097)
ACYPI003593-PA	F1E1C3E1D6ACCC7D	300	FPrintScan	PR00058	RIBOSOMALL5	20	39	2.8e-73	T	26-Nov-2010	IPR005485	Ribosomal protein L5, eukaryotic	Molecular Function: structural constituent of ribosome (GO:0003735), Cellular Component: intracellular (GO:0005622), Cellular Component: ribosome (GO:0005840), Biological Process: translation (GO:0006412), Molecular Function: 5S rRNA binding (GO:0008097)
ACYPI003593-PA	F1E1C3E1D6ACCC7D	300	FPrintScan	PR00058	RIBOSOMALL5	43	62	2.8e-73	T	26-Nov-2010	IPR005485	Ribosomal protein L5, eukaryotic	Molecular Function: structural constituent of ribosome (GO:0003735), Cellular Component: intracellular (GO:0005622), Cellular Component: ribosome (GO:0005840), Biological Process: translation (GO:0006412), Molecular Function: 5S rRNA binding (GO:0008097)
ACYPI003593-PA	F1E1C3E1D6ACCC7D	300	FPrintScan	PR00058	RIBOSOMALL5	84	104	2.8e-73	T	26-Nov-2010	IPR005485	Ribosomal protein L5, eukaryotic	Molecular Function: structural constituent of ribosome (GO:0003735), Cellular Component: intracellular (GO:0005622), Cellular Component: ribosome (GO:0005840), Biological Process: translation (GO:0006412), Molecular Function: 5S rRNA binding (GO:0008097)
ACYPI003593-PA	F1E1C3E1D6ACCC7D	300	FPrintScan	PR00058	RIBOSOMALL5	145	164	2.8e-73	T	26-Nov-2010	IPR005485	Ribosomal protein L5, eukaryotic	Molecular Function: structural constituent of ribosome (GO:0003735), Cellular Component: intracellular (GO:0005622), Cellular Component: ribosome (GO:0005840), Biological Process: translation (GO:0006412), Molecular Function: 5S rRNA binding (GO:0008097)
ACYPI003593-PA	F1E1C3E1D6ACCC7D	300	FPrintScan	PR00058	RIBOSOMALL5	165	184	2.8e-73	T	26-Nov-2010	IPR005485	Ribosomal protein L5, eukaryotic	Molecular Function: structural constituent of ribosome (GO:0003735), Cellular Component: intracellular (GO:0005622), Cellular Component: ribosome (GO:0005840), Biological Process: translation (GO:0006412), Molecular Function: 5S rRNA binding (GO:0008097)
ACYPI003593-PA	F1E1C3E1D6ACCC7D	300	FPrintScan	PR00058	RIBOSOMALL5	207	227	2.8e-73	T	26-Nov-2010	IPR005485	Ribosomal protein L5, eukaryotic	Molecular Function: structural constituent of ribosome (GO:0003735), Cellular Component: intracellular (GO:0005622), Cellular Component: ribosome (GO:0005840), Biological Process: translation (GO:0006412), Molecular Function: 5S rRNA binding (GO:0008097)
ACYPI003593-PA	F1E1C3E1D6ACCC7D	300	HMMPfam	PF00861	Ribosomal_L18p	26	173	2.4e-44	T	26-Nov-2010	IPR005484	Ribosomal protein L18/L5	Molecular Function: structural constituent of ribosome (GO:0003735), Cellular Component: intracellular (GO:0005622), Cellular Component: ribosome (GO:0005840), Biological Process: translation (GO:0006412)
ACYPI003639-PA	ABC40061A616084D	3058	PatternScan	PS01208	VWFC_1	2139	2184	NA	?	26-Nov-2010	IPR001007	von Willebrand factor, type C
ACYPI003639-PA	ABC40061A616084D	3058	SignalPHMM	SignalP	signal-peptide	1	32	NA	?	26-Nov-2010	NULL	NULL
ACYPI003639-PA	ABC40061A616084D	3058	ProfileScan	PS50184	VWFC_2	219	284	9.125	T	26-Nov-2010	IPR001007	von Willebrand factor, type C
ACYPI003639-PA	ABC40061A616084D	3058	ProfileScan	PS50184	VWFC_2	2902	2963	8.597	T	26-Nov-2010	IPR001007	von Willebrand factor, type C
ACYPI003639-PA	ABC40061A616084D	3058	HMMSmart	SM00214	VWC	37	98	0.074	T	26-Nov-2010	IPR001007	von Willebrand factor, type C
ACYPI003639-PA	ABC40061A616084D	3058	HMMSmart	SM00214	VWC	219	283	0.029	T	26-Nov-2010	IPR001007	von Willebrand factor, type C
ACYPI003639-PA	ABC40061A616084D	3058	HMMSmart	SM00214	VWC	2120	2184	0.24	T	26-Nov-2010	IPR001007	von Willebrand factor, type C
ACYPI003639-PA	ABC40061A616084D	3058	HMMSmart	SM00214	VWC	2904	2962	0.17	T	26-Nov-2010	IPR001007	von Willebrand factor, type C
ACYPI003639-PA	ABC40061A616084D	3058	superfamily	SSF57603	FnI-like domain	2895	2968	7.4e-09	T	26-Nov-2010	NULL	NULL
ACYPI003639-PA	ABC40061A616084D	3058	superfamily	SSF57603	FnI-like domain	4	98	5.8e-08	T	26-Nov-2010	NULL	NULL
ACYPI003639-PA	ABC40061A616084D	3058	superfamily	SSF57603	FnI-like domain	206	288	9.1e-08	T	26-Nov-2010	NULL	NULL
ACYPI003639-PA	ABC40061A616084D	3058	superfamily	SSF57603	FnI-like domain	108	195	4.9e-06	T	26-Nov-2010	NULL	NULL
ACYPI003639-PA	ABC40061A616084D	3058	superfamily	SSF57603	FnI-like domain	2980	3042	0.00048	T	26-Nov-2010	NULL	NULL
ACYPI003639-PA	ABC40061A616084D	3058	superfamily	SSF57603	FnI-like domain	2111	2184	0.0006	T	26-Nov-2010	NULL	NULL
ACYPI003702-PA	9FE1B7988AD7FE26	730	HMMSmart	SM00702	P4Hc	554	729	8.3e-23	T	26-Nov-2010	IPR006620	Prolyl 4-hydroxylase, alpha subunit	Molecular Function: iron ion binding (GO:0005506), Molecular Function: oxidoreductase activity, acting on paired donors, with incorporation or reduction of molecular oxygen (GO:0016705), Molecular Function: L-ascorbic acid binding (GO:0031418), Biological Process: oxidation reduction (GO:0055114)
ACYPI003702-PA	9FE1B7988AD7FE26	730	HMMPfam	PF03171	2OG-FeII_Oxy	645	730	3.9e-06	T	26-Nov-2010	IPR005123	Oxoglutarate/iron-dependent oxygenase	Molecular Function: oxidoreductase activity (GO:0016491)
ACYPI003702-PA	9FE1B7988AD7FE26	730	HMMPanther	PTHR10730:SF1	PROCOLLAGEN-LYSINE,2-OXOGLUTARATE 5-DIOXYGENASE	7	730	0	T	26-Nov-2010	NULL	NULL
ACYPI003702-PA	9FE1B7988AD7FE26	730	HMMPanther	PTHR10730	PROCOLLAGEN/CELL ADHESION MOLECULE RELATED	7	730	0	T	26-Nov-2010	NULL	NULL
ACYPI003702-PA	9FE1B7988AD7FE26	730	TMHMM	tmhmm	transmembrane_regions	5	23	NA	?	26-Nov-2010	NULL	NULL
ACYPI003702-PA	9FE1B7988AD7FE26	730	SignalPHMM	SignalP	signal-peptide	1	23	NA	?	26-Nov-2010	NULL	NULL
ACYPI003702-PA	9FE1B7988AD7FE26	730	ProfileScan	PS51471	FE2OG_OXY	637	730	11.394	T	26-Nov-2010	NULL	NULL
ACYPI003807-PA	4F21368A65047271	400	superfamily	SSF50494	Trypsin-like serine proteases	123	382	9.3e-80	T	26-Nov-2010	IPR009003	Serine/cysteine peptidase, trypsin-like	Molecular Function: catalytic activity (GO:0003824)
ACYPI003807-PA	4F21368A65047271	400	HMMPanther	PTHR19355:SF174	SERINE PROTEASE-RELATED, INSECT	43	380	6.7e-112	T	26-Nov-2010	NULL	NULL
ACYPI003807-PA	4F21368A65047271	400	HMMPanther	PTHR19355	SERINE PROTEASE-RELATED	43	380	6.7e-112	T	26-Nov-2010	NULL	NULL
ACYPI003807-PA	4F21368A65047271	400	SignalPHMM	SignalP	signal-peptide	1	33	NA	?	26-Nov-2010	NULL	NULL
ACYPI003807-PA	4F21368A65047271	400	HMMPfam	PF00089	Trypsin	141	378	8.7e-49	T	26-Nov-2010	IPR001254	Peptidase S1/S6, chymotrypsin/Hap	Molecular Function: serine-type endopeptidase activity (GO:0004252), Biological Process: proteolysis (GO:0006508)
ACYPI003807-PA	4F21368A65047271	400	Gene3D	G3DSA:2.40.10.10	no description	141	175	4.1e-12	T	26-Nov-2010	NULL	NULL
ACYPI003807-PA	4F21368A65047271	400	Gene3D	G3DSA:2.40.10.10	no description	176	382	1.6e-49	T	26-Nov-2010	NULL	NULL
ACYPI003807-PA	4F21368A65047271	400	ProfileScan	PS50240	TRYPSIN_DOM	135	383	28.399	T	26-Nov-2010	IPR001254	Peptidase S1/S6, chymotrypsin/Hap	Molecular Function: serine-type endopeptidase activity (GO:0004252), Biological Process: proteolysis (GO:0006508)
ACYPI003807-PA	4F21368A65047271	400	HMMSmart	SM00020	Tryp_SPc	134	378	8e-66	T	26-Nov-2010	IPR001254	Peptidase S1/S6, chymotrypsin/Hap	Molecular Function: serine-type endopeptidase activity (GO:0004252), Biological Process: proteolysis (GO:0006508)
ACYPI003807-PA	4F21368A65047271	400	FPrintScan	PR00722	CHYMOTRYPSIN	168	183	2e-11	T	26-Nov-2010	IPR001314	Peptidase S1A, chymotrypsin	Molecular Function: serine-type endopeptidase activity (GO:0004252), Biological Process: proteolysis (GO:0006508)
ACYPI003807-PA	4F21368A65047271	400	FPrintScan	PR00722	CHYMOTRYPSIN	228	242	2e-11	T	26-Nov-2010	IPR001314	Peptidase S1A, chymotrypsin	Molecular Function: serine-type endopeptidase activity (GO:0004252), Biological Process: proteolysis (GO:0006508)
ACYPI003807-PA	4F21368A65047271	400	FPrintScan	PR00722	CHYMOTRYPSIN	326	338	2e-11	T	26-Nov-2010	IPR001314	Peptidase S1A, chymotrypsin	Molecular Function: serine-type endopeptidase activity (GO:0004252), Biological Process: proteolysis (GO:0006508)
ACYPI003954-PA	3DE555B6C99A9C07	518	SignalPHMM	SignalP	signal-peptide	1	19	NA	?	26-Nov-2010	NULL	NULL
ACYPI003954-PA	3DE555B6C99A9C07	518	Gene3D	G3DSA:3.90.70.10	no description	251	489	2.2e-64	T	26-Nov-2010	NULL	NULL
ACYPI003954-PA	3DE555B6C99A9C07	518	HMMPanther	PTHR12411:SF47	SUBFAMILY NOT NAMED	234	488	2.3e-114	T	26-Nov-2010	NULL	NULL
ACYPI003954-PA	3DE555B6C99A9C07	518	HMMPanther	PTHR12411	CYSTEINE PROTEASE FAMILY C1-RELATED	234	488	2.3e-114	T	26-Nov-2010	IPR013128	Peptidase C1A, papain	Molecular Function: cysteine-type peptidase activity (GO:0008234)
ACYPI003954-PA	3DE555B6C99A9C07	518	HMMSmart	SM00848	Inhibitor_I29	252	309	1.1e-13	T	26-Nov-2010	IPR013201	Proteinase inhibitor I29, cathepsin propeptide
ACYPI003954-PA	3DE555B6C99A9C07	518	HMMSmart	SM00645	Pept_C1	339	517	8.3e-29	T	26-Nov-2010	IPR000668	Peptidase C1A, papain C-terminal	Biological Process: proteolysis (GO:0006508), Molecular Function: cysteine-type peptidase activity (GO:0008234)
ACYPI003954-PA	3DE555B6C99A9C07	518	superfamily	SSF54001	Cysteine proteinases	241	488	5.7e-63	T	26-Nov-2010	NULL	NULL
ACYPI003954-PA	3DE555B6C99A9C07	518	HMMPfam	PF00112	Peptidase_C1	339	489	5.8e-41	T	26-Nov-2010	IPR000668	Peptidase C1A, papain C-terminal	Biological Process: proteolysis (GO:0006508), Molecular Function: cysteine-type peptidase activity (GO:0008234)
ACYPI003954-PA	3DE555B6C99A9C07	518	HMMPfam	PF08246	Inhibitor_I29	252	308	4.2e-13	T	26-Nov-2010	IPR013201	Proteinase inhibitor I29, cathepsin propeptide
ACYPI003954-PA	3DE555B6C99A9C07	518	PatternScan	PS00139	THIOL_PROTEASE_CYS	357	368	NA	T	26-Nov-2010	IPR000169	Peptidase, cysteine peptidase active site	Molecular Function: cysteine-type endopeptidase activity (GO:0004197), Biological Process: proteolysis (GO:0006508)
ACYPI003972-PA	704C4A2DC37D0429	509	superfamily	SSF53474	alpha/beta-Hydrolases	43	492	6.5e-18	T	26-Nov-2010	NULL	NULL
ACYPI003972-PA	704C4A2DC37D0429	509	HMMPfam	PF05577	Peptidase_S28	49	481	1.6e-152	T	26-Nov-2010	IPR008758	Peptidase S28	Biological Process: proteolysis (GO:0006508), Molecular Function: serine-type peptidase activity (GO:0008236)
ACYPI003972-PA	704C4A2DC37D0429	509	HMMPanther	PTHR11010:SF4	THYMUS-SPECIFIC SERINE PEPTIDASE-RELATED	41	489	3.9e-195	T	26-Nov-2010	NULL	NULL
ACYPI003972-PA	704C4A2DC37D0429	509	HMMPanther	PTHR11010	PROTEASE S28 PRO-X CARBOXYPEPTIDASE-RELATED	41	489	3.9e-195	T	26-Nov-2010	IPR008758	Peptidase S28	Biological Process: proteolysis (GO:0006508), Molecular Function: serine-type peptidase activity (GO:0008236)
ACYPI003972-PA	704C4A2DC37D0429	509	SignalPHMM	SignalP	signal-peptide	1	20	NA	?	26-Nov-2010	NULL	NULL
ACYPI003972-PA	704C4A2DC37D0429	509	Gene3D	G3DSA:3.40.50.1820	no description	326	368	3.3e-19	T	26-Nov-2010	NULL	NULL
ACYPI004006-PA	CF0100EE000A5957	1046	Gene3D	G3DSA:1.25.10.10	no description	1	846	4.9e-69	T	26-Nov-2010	IPR011989	Armadillo-like helical	Molecular Function: binding (GO:0005488)
ACYPI004006-PA	CF0100EE000A5957	1046	ProfileScan	PS50166	IMPORTIN_B_NT	22	98	21.110	T	26-Nov-2010	IPR001494	Importin-beta, N-terminal	Biological Process: intracellular protein transport (GO:0006886), Molecular Function: protein transporter activity (GO:0008565)
ACYPI004006-PA	CF0100EE000A5957	1046	superfamily	SSF48371	ARM repeat	1	1002	1.4e-119	T	26-Nov-2010	IPR016024	Armadillo-type fold	Molecular Function: binding (GO:0005488)
ACYPI004006-PA	CF0100EE000A5957	1046	HMMPanther	PTHR10997:SF18	IMPORTIN 7, 8 (IMP7, 8) (RAN-BINDING PROTEIN 7, 8)	42	1023	1.8e-312	T	26-Nov-2010	NULL	NULL
ACYPI004006-PA	CF0100EE000A5957	1046	HMMPanther	PTHR10997	IMPORTIN (RAN-BINDING PROTEIN)	42	1023	1.8e-312	T	26-Nov-2010	NULL	NULL
ACYPI004006-PA	CF0100EE000A5957	1046	HMMPfam	PF03810	IBN_N	22	98	1.6e-16	T	26-Nov-2010	IPR001494	Importin-beta, N-terminal	Biological Process: intracellular protein transport (GO:0006886), Molecular Function: protein transporter activity (GO:0008565)
ACYPI004023-PA	882D836AFF6FFBB8	166	SignalPHMM	SignalP	signal-peptide	1	18	NA	?	26-Nov-2010	NULL	NULL
ACYPI004023-PA	882D836AFF6FFBB8	166	Gene3D	G3DSA:2.40.50.140	no description	12	102	2.3e-13	T	26-Nov-2010	IPR012340	Nucleic acid-binding, OB-fold
ACYPI004023-PA	882D836AFF6FFBB8	166	superfamily	SSF50249	Nucleic acid-binding proteins	8	117	1.1e-17	T	26-Nov-2010	IPR016027	Nucleic acid-binding, OB-fold-like
ACYPI004023-PA	882D836AFF6FFBB8	166	HMMPanther	PTHR11896:SF2	MITOCHONDRIAL CARRIER PROTEIN	32	139	1.4e-32	T	26-Nov-2010	NULL	NULL
ACYPI004023-PA	882D836AFF6FFBB8	166	HMMPanther	PTHR11896	MITOCHONDRIAL CARRIER PROTEIN RELATED	32	139	1.4e-32	T	26-Nov-2010	IPR001993	Mitochondrial substrate carrier	Molecular Function: binding (GO:0005488), Biological Process: transport (GO:0006810), Cellular Component: membrane (GO:0016020), Biological Process: transmembrane transport (GO:0055085)
ACYPI004023-PA	882D836AFF6FFBB8	166	BlastProDom	PD001295	Q56K01_BOVIN_Q56K01;	12	75	1e-08	T	26-Nov-2010	IPR000266	Ribosomal protein S17	Molecular Function: structural constituent of ribosome (GO:0003735), Cellular Component: intracellular (GO:0005622), Cellular Component: ribosome (GO:0005840), Biological Process: translation (GO:0006412)
ACYPI004024-PA	BCCA9E2D65E1FD6E	215	HMMPanther	PTHR11708:SF269	GTP-BINDING NUCLEAR PROTEIN RAN	10	119	2.7e-65	T	26-Nov-2010	NULL	NULL
ACYPI004024-PA	BCCA9E2D65E1FD6E	215	HMMPanther	PTHR11708	RAS-RELATED GTPASE	10	119	2.7e-65	T	26-Nov-2010	NULL	NULL
ACYPI004024-PA	BCCA9E2D65E1FD6E	215	Gene3D	G3DSA:3.40.50.300	no description	8	193	3.1e-53	T	26-Nov-2010	NULL	NULL
ACYPI004024-PA	BCCA9E2D65E1FD6E	215	HMMSmart	SM00176	RAN	15	215	2.9e-160	T	26-Nov-2010	IPR002041	Ran GTPase	Molecular Function: GTPase activity (GO:0003924), Molecular Function: protein binding (GO:0005515), Molecular Function: GTP binding (GO:0005525), Biological Process: intracellular protein transport (GO:0006886), Biological Process: nucleocytoplasmic transport (GO:0006913), Biological Process: signal transduction (GO:0007165)
ACYPI004024-PA	BCCA9E2D65E1FD6E	215	FPrintScan	PR00627	GTPRANTC4	23	37	1.4e-60	T	26-Nov-2010	IPR002041	Ran GTPase	Molecular Function: GTPase activity (GO:0003924), Molecular Function: protein binding (GO:0005515), Molecular Function: GTP binding (GO:0005525), Biological Process: intracellular protein transport (GO:0006886), Biological Process: nucleocytoplasmic transport (GO:0006913), Biological Process: signal transduction (GO:0007165)
ACYPI004024-PA	BCCA9E2D65E1FD6E	215	FPrintScan	PR00627	GTPRANTC4	70	88	1.4e-60	T	26-Nov-2010	IPR002041	Ran GTPase	Molecular Function: GTPase activity (GO:0003924), Molecular Function: protein binding (GO:0005515), Molecular Function: GTP binding (GO:0005525), Biological Process: intracellular protein transport (GO:0006886), Biological Process: nucleocytoplasmic transport (GO:0006913), Biological Process: signal transduction (GO:0007165)
ACYPI004024-PA	BCCA9E2D65E1FD6E	215	FPrintScan	PR00627	GTPRANTC4	90	111	1.4e-60	T	26-Nov-2010	IPR002041	Ran GTPase	Molecular Function: GTPase activity (GO:0003924), Molecular Function: protein binding (GO:0005515), Molecular Function: GTP binding (GO:0005525), Biological Process: intracellular protein transport (GO:0006886), Biological Process: nucleocytoplasmic transport (GO:0006913), Biological Process: signal transduction (GO:0007165)
ACYPI004024-PA	BCCA9E2D65E1FD6E	215	FPrintScan	PR00627	GTPRANTC4	126	144	1.4e-60	T	26-Nov-2010	IPR002041	Ran GTPase	Molecular Function: GTPase activity (GO:0003924), Molecular Function: protein binding (GO:0005515), Molecular Function: GTP binding (GO:0005525), Biological Process: intracellular protein transport (GO:0006886), Biological Process: nucleocytoplasmic transport (GO:0006913), Biological Process: signal transduction (GO:0007165)
ACYPI004024-PA	BCCA9E2D65E1FD6E	215	FPrintScan	PR00627	GTPRANTC4	164	186	1.4e-60	T	26-Nov-2010	IPR002041	Ran GTPase	Molecular Function: GTPase activity (GO:0003924), Molecular Function: protein binding (GO:0005515), Molecular Function: GTP binding (GO:0005525), Biological Process: intracellular protein transport (GO:0006886), Biological Process: nucleocytoplasmic transport (GO:0006913), Biological Process: signal transduction (GO:0007165)
ACYPI004024-PA	BCCA9E2D65E1FD6E	215	superfamily	SSF52540	P-loop containing nucleoside triphosphate hydrolases	5	203	1.7e-55	T	26-Nov-2010	NULL	NULL
ACYPI004024-PA	BCCA9E2D65E1FD6E	215	HMMTigr	TIGR00231	small_GTP: small GTP-binding protein domain	7	165	7e-23	T	26-Nov-2010	IPR005225	Small GTP-binding protein	Molecular Function: GTP binding (GO:0005525)
ACYPI004024-PA	BCCA9E2D65E1FD6E	215	HMMPfam	PF00071	Ras	11	167	3.8e-48	T	26-Nov-2010	IPR013753	Ras
ACYPI004024-PA	BCCA9E2D65E1FD6E	215	ProfileScan	PS51418	RAN	3	167	30.184	T	26-Nov-2010	IPR002041	Ran GTPase	Molecular Function: GTPase activity (GO:0003924), Molecular Function: protein binding (GO:0005515), Molecular Function: GTP binding (GO:0005525), Biological Process: intracellular protein transport (GO:0006886), Biological Process: nucleocytoplasmic transport (GO:0006913), Biological Process: signal transduction (GO:0007165)
ACYPI004078-PA	0837F05A2D684418	461	HMMPfam	PF01399	PCI	305	418	3.2e-18	T	26-Nov-2010	IPR000717	Proteasome component (PCI) domain
ACYPI004078-PA	0837F05A2D684418	461	superfamily	SSF46785	Winged helix DNA-binding domain	345	428	4.2e-20	T	26-Nov-2010	NULL	NULL
ACYPI004078-PA	0837F05A2D684418	461	HMMSmart	SM00088	PINT	351	430	2.7e-14	T	26-Nov-2010	IPR000717	Proteasome component (PCI) domain
ACYPI004078-PA	0837F05A2D684418	461	Gene3D	G3DSA:1.10.10.10	no description	347	428	4.1e-26	T	26-Nov-2010	IPR011991	Winged helix-turn-helix transcription repressor DNA-binding
ACYPI004078-PA	0837F05A2D684418	461	HMMPanther	PTHR10855:SF1	PROTEASOME REGULATORY SUBUNIT-RELATED	2	456	4.3e-226	T	26-Nov-2010	NULL	NULL
ACYPI004078-PA	0837F05A2D684418	461	HMMPanther	PTHR10855	PROTEASOME REGULATORY SUBUNITS	2	456	4.3e-226	T	26-Nov-2010	NULL	NULL
ACYPI004133-PA	6D36FF08C6274F28	2393	ProfileScan	PS50002	SH3	969	1028	17.036	T	26-Nov-2010	IPR001452	Src homology-3 domain
ACYPI004133-PA	6D36FF08C6274F28	2393	ProfileScan	PS50222	EF_HAND_2	2243	2278	14.458	T	26-Nov-2010	IPR018249	EF-HAND 2
ACYPI004133-PA	6D36FF08C6274F28	2393	ProfileScan	PS50222	EF_HAND_2	2286	2321	11.863	T	26-Nov-2010	IPR018249	EF-HAND 2
ACYPI004133-PA	6D36FF08C6274F28	2393	ProfileScan	PS50222	EF_HAND_2	2324	2359	5.057	T	26-Nov-2010	IPR018249	EF-HAND 2
ACYPI004133-PA	6D36FF08C6274F28	2393	HMMSmart	SM00150	SPEC	50	149	4.9e-30	T	26-Nov-2010	IPR018159	Spectrin/alpha-actinin
ACYPI004133-PA	6D36FF08C6274F28	2393	HMMSmart	SM00150	SPEC	155	255	3.5e-30	T	26-Nov-2010	IPR018159	Spectrin/alpha-actinin
ACYPI004133-PA	6D36FF08C6274F28	2393	HMMSmart	SM00150	SPEC	261	361	5.5e-32	T	26-Nov-2010	IPR018159	Spectrin/alpha-actinin
ACYPI004133-PA	6D36FF08C6274F28	2393	HMMSmart	SM00150	SPEC	367	466	2.8e-18	T	26-Nov-2010	IPR018159	Spectrin/alpha-actinin
ACYPI004133-PA	6D36FF08C6274F28	2393	HMMSmart	SM00150	SPEC	472	572	2.6e-29	T	26-Nov-2010	IPR018159	Spectrin/alpha-actinin
ACYPI004133-PA	6D36FF08C6274F28	2393	HMMSmart	SM00150	SPEC	578	677	7.4e-29	T	26-Nov-2010	IPR018159	Spectrin/alpha-actinin
ACYPI004133-PA	6D36FF08C6274F28	2393	HMMSmart	SM00150	SPEC	683	783	7.6e-35	T	26-Nov-2010	IPR018159	Spectrin/alpha-actinin
ACYPI004133-PA	6D36FF08C6274F28	2393	HMMSmart	SM00150	SPEC	789	889	1.3e-35	T	26-Nov-2010	IPR018159	Spectrin/alpha-actinin
ACYPI004133-PA	6D36FF08C6274F28	2393	HMMSmart	SM00150	SPEC	895	1070	2.4e-20	T	26-Nov-2010	IPR018159	Spectrin/alpha-actinin
ACYPI004133-PA	6D36FF08C6274F28	2393	HMMSmart	SM00326	SH3	972	1027	4.1e-17	T	26-Nov-2010	IPR001452	Src homology-3 domain
ACYPI004133-PA	6D36FF08C6274F28	2393	HMMSmart	SM00150	SPEC	1076	1177	5.7e-24	T	26-Nov-2010	IPR018159	Spectrin/alpha-actinin
ACYPI004133-PA	6D36FF08C6274F28	2393	HMMSmart	SM00150	SPEC	1183	1283	1.4e-30	T	26-Nov-2010	IPR018159	Spectrin/alpha-actinin
ACYPI004133-PA	6D36FF08C6274F28	2393	HMMSmart	SM00150	SPEC	1289	1389	7.4e-29	T	26-Nov-2010	IPR018159	Spectrin/alpha-actinin
ACYPI004133-PA	6D36FF08C6274F28	2393	HMMSmart	SM00150	SPEC	1395	1495	5.7e-30	T	26-Nov-2010	IPR018159	Spectrin/alpha-actinin
ACYPI004133-PA	6D36FF08C6274F28	2393	HMMSmart	SM00150	SPEC	1501	1602	7.2e-27	T	26-Nov-2010	IPR018159	Spectrin/alpha-actinin
ACYPI004133-PA	6D36FF08C6274F28	2393	HMMSmart	SM00150	SPEC	1608	1687	2.2e-13	T	26-Nov-2010	IPR018159	Spectrin/alpha-actinin
ACYPI004133-PA	6D36FF08C6274F28	2393	HMMSmart	SM00150	SPEC	1693	1793	2.4e-36	T	26-Nov-2010	IPR018159	Spectrin/alpha-actinin
ACYPI004133-PA	6D36FF08C6274F28	2393	HMMSmart	SM00150	SPEC	1799	1899	3.2e-24	T	26-Nov-2010	IPR018159	Spectrin/alpha-actinin
ACYPI004133-PA	6D36FF08C6274F28	2393	HMMSmart	SM00150	SPEC	1905	2006	1.6e-22	T	26-Nov-2010	IPR018159	Spectrin/alpha-actinin
ACYPI004133-PA	6D36FF08C6274F28	2393	HMMSmart	SM00150	SPEC	2020	2120	2.8e-08	T	26-Nov-2010	IPR018159	Spectrin/alpha-actinin
ACYPI004133-PA	6D36FF08C6274F28	2393	HMMSmart	SM00150	SPEC	2134	2229	0.18	T	26-Nov-2010	IPR018159	Spectrin/alpha-actinin
ACYPI004133-PA	6D36FF08C6274F28	2393	HMMSmart	SM00054	EFh	2247	2275	2.6e-06	T	26-Nov-2010	IPR002048	Calcium-binding EF-hand	Molecular Function: calcium ion binding (GO:0005509)
ACYPI004133-PA	6D36FF08C6274F28	2393	HMMSmart	SM00054	EFh	2290	2318	0.00016	T	26-Nov-2010	IPR002048	Calcium-binding EF-hand	Molecular Function: calcium ion binding (GO:0005509)
ACYPI004133-PA	6D36FF08C6274F28	2393	FPrintScan	PR01887	SPECTRNALPHA	971	990	1.8e-24	T	26-Nov-2010	IPR013315	Spectrin alpha chain, SH3 domain
ACYPI004133-PA	6D36FF08C6274F28	2393	FPrintScan	PR01887	SPECTRNALPHA	991	1005	1.8e-24	T	26-Nov-2010	IPR013315	Spectrin alpha chain, SH3 domain
ACYPI004133-PA	6D36FF08C6274F28	2393	FPrintScan	PR01887	SPECTRNALPHA	1006	1027	1.8e-24	T	26-Nov-2010	IPR013315	Spectrin alpha chain, SH3 domain
ACYPI004133-PA	6D36FF08C6274F28	2393	FPrintScan	PR00452	SH3DOMAIN	972	982	2.8e-05	T	26-Nov-2010	IPR001452	Src homology-3 domain
ACYPI004133-PA	6D36FF08C6274F28	2393	FPrintScan	PR00452	SH3DOMAIN	986	1001	2.8e-05	T	26-Nov-2010	IPR001452	Src homology-3 domain
ACYPI004133-PA	6D36FF08C6274F28	2393	FPrintScan	PR00452	SH3DOMAIN	1014	1026	2.8e-05	T	26-Nov-2010	IPR001452	Src homology-3 domain
ACYPI004133-PA	6D36FF08C6274F28	2393	HMMPfam	PF00435	Spectrin	48	150	9.7e-21	T	26-Nov-2010	IPR002017	Spectrin repeat
ACYPI004133-PA	6D36FF08C6274F28	2393	HMMPfam	PF00435	Spectrin	154	254	7e-24	T	26-Nov-2010	IPR002017	Spectrin repeat
ACYPI004133-PA	6D36FF08C6274F28	2393	HMMPfam	PF00435	Spectrin	258	362	2e-24	T	26-Nov-2010	IPR002017	Spectrin repeat
ACYPI004133-PA	6D36FF08C6274F28	2393	HMMPfam	PF00435	Spectrin	364	463	1.8e-14	T	26-Nov-2010	IPR002017	Spectrin repeat
ACYPI004133-PA	6D36FF08C6274F28	2393	HMMPfam	PF00435	Spectrin	470	573	1.9e-22	T	26-Nov-2010	IPR002017	Spectrin repeat
ACYPI004133-PA	6D36FF08C6274F28	2393	HMMPfam	PF00435	Spectrin	575	678	1.7e-20	T	26-Nov-2010	IPR002017	Spectrin repeat
ACYPI004133-PA	6D36FF08C6274F28	2393	HMMPfam	PF00435	Spectrin	681	783	6.3e-27	T	26-Nov-2010	IPR002017	Spectrin repeat
ACYPI004133-PA	6D36FF08C6274F28	2393	HMMPfam	PF00435	Spectrin	787	890	2.4e-27	T	26-Nov-2010	IPR002017	Spectrin repeat
ACYPI004133-PA	6D36FF08C6274F28	2393	HMMPfam	PF00435	Spectrin	893	962	2.2e-14	T	26-Nov-2010	IPR002017	Spectrin repeat
ACYPI004133-PA	6D36FF08C6274F28	2393	HMMPfam	PF00435	Spectrin	1079	1176	1.2e-17	T	26-Nov-2010	IPR002017	Spectrin repeat
ACYPI004133-PA	6D36FF08C6274F28	2393	HMMPfam	PF00435	Spectrin	1180	1283	3.1e-24	T	26-Nov-2010	IPR002017	Spectrin repeat
ACYPI004133-PA	6D36FF08C6274F28	2393	HMMPfam	PF00435	Spectrin	1286	1389	8e-21	T	26-Nov-2010	IPR002017	Spectrin repeat
ACYPI004133-PA	6D36FF08C6274F28	2393	HMMPfam	PF00435	Spectrin	1393	1496	6.7e-22	T	26-Nov-2010	IPR002017	Spectrin repeat
ACYPI004133-PA	6D36FF08C6274F28	2393	HMMPfam	PF00435	Spectrin	1499	1603	1.9e-20	T	26-Nov-2010	IPR002017	Spectrin repeat
ACYPI004133-PA	6D36FF08C6274F28	2393	HMMPfam	PF00435	Spectrin	1608	1662	2e-11	T	26-Nov-2010	IPR002017	Spectrin repeat
ACYPI004133-PA	6D36FF08C6274F28	2393	HMMPfam	PF00435	Spectrin	1691	1794	8.2e-28	T	26-Nov-2010	IPR002017	Spectrin repeat
ACYPI004133-PA	6D36FF08C6274F28	2393	HMMPfam	PF00435	Spectrin	1798	1898	3.5e-20	T	26-Nov-2010	IPR002017	Spectrin repeat
ACYPI004133-PA	6D36FF08C6274F28	2393	HMMPfam	PF00435	Spectrin	1904	2006	3e-21	T	26-Nov-2010	IPR002017	Spectrin repeat
ACYPI004133-PA	6D36FF08C6274F28	2393	HMMPfam	PF00435	Spectrin	2018	2119	5.5e-16	T	26-Nov-2010	IPR002017	Spectrin repeat
ACYPI004133-PA	6D36FF08C6274F28	2393	HMMPfam	PF00435	Spectrin	2133	2230	2.8e-10	T	26-Nov-2010	IPR002017	Spectrin repeat
ACYPI004133-PA	6D36FF08C6274F28	2393	HMMPfam	PF08726	efhand_Ca_insen	2322	2392	6.3e-24	T	26-Nov-2010	IPR014837	EF-hand, Ca insensitive
ACYPI004133-PA	6D36FF08C6274F28	2393	HMMPfam	PF00018	SH3_1	976	1020	2e-14	T	26-Nov-2010	IPR001452	Src homology-3 domain
ACYPI004133-PA	6D36FF08C6274F28	2393	HMMPfam	PF00036	efhand	2247	2274	2.8e-06	T	26-Nov-2010	IPR018248	EF-hand
ACYPI004133-PA	6D36FF08C6274F28	2393	BlastProDom	PD936484	Q806D4_9VIRU_Q806D4;	192	1654	3e-11	T	26-Nov-2010	NULL	NULL
ACYPI004133-PA	6D36FF08C6274F28	2393	superfamily	SSF46966	Spectrin repeat	523	678	3.9e-34	T	26-Nov-2010	NULL	NULL
ACYPI004133-PA	6D36FF08C6274F28	2393	superfamily	SSF46966	Spectrin repeat	1691	1799	4.5e-33	T	26-Nov-2010	NULL	NULL
ACYPI004133-PA	6D36FF08C6274F28	2393	superfamily	SSF46966	Spectrin repeat	789	892	3.6e-31	T	26-Nov-2010	NULL	NULL
ACYPI004133-PA	6D36FF08C6274F28	2393	superfamily	SSF46966	Spectrin repeat	1281	1398	4.5e-30	T	26-Nov-2010	NULL	NULL
ACYPI004133-PA	6D36FF08C6274F28	2393	superfamily	SSF46966	Spectrin repeat	154	261	7.1e-30	T	26-Nov-2010	NULL	NULL
ACYPI004133-PA	6D36FF08C6274F28	2393	superfamily	SSF46966	Spectrin repeat	683	786	1.2e-29	T	26-Nov-2010	NULL	NULL
ACYPI004133-PA	6D36FF08C6274F28	2393	superfamily	SSF46966	Spectrin repeat	259	363	1.2e-28	T	26-Nov-2010	NULL	NULL
ACYPI004133-PA	6D36FF08C6274F28	2393	superfamily	SSF46966	Spectrin repeat	1184	1289	1.3e-27	T	26-Nov-2010	NULL	NULL
ACYPI004133-PA	6D36FF08C6274F28	2393	superfamily	SSF46966	Spectrin repeat	1393	1497	2.5e-27	T	26-Nov-2010	NULL	NULL
ACYPI004133-PA	6D36FF08C6274F28	2393	superfamily	SSF46966	Spectrin repeat	48	151	3.3e-26	T	26-Nov-2010	NULL	NULL
ACYPI004133-PA	6D36FF08C6274F28	2393	superfamily	SSF46966	Spectrin repeat	1021	1176	3.1e-24	T	26-Nov-2010	NULL	NULL
ACYPI004133-PA	6D36FF08C6274F28	2393	superfamily	SSF46966	Spectrin repeat	1499	1604	5.4e-24	T	26-Nov-2010	NULL	NULL
ACYPI004133-PA	6D36FF08C6274F28	2393	superfamily	SSF46966	Spectrin repeat	2008	2126	8e-24	T	26-Nov-2010	NULL	NULL
ACYPI004133-PA	6D36FF08C6274F28	2393	superfamily	SSF47473	EF-hand	2227	2393	9.7e-24	T	26-Nov-2010	NULL	NULL
ACYPI004133-PA	6D36FF08C6274F28	2393	superfamily	SSF46966	Spectrin repeat	1800	1900	1.1e-23	T	26-Nov-2010	NULL	NULL
ACYPI004133-PA	6D36FF08C6274F28	2393	superfamily	SSF46966	Spectrin repeat	358	475	1.2e-23	T	26-Nov-2010	NULL	NULL
ACYPI004133-PA	6D36FF08C6274F28	2393	superfamily	SSF46966	Spectrin repeat	1906	2005	2.5e-22	T	26-Nov-2010	NULL	NULL
ACYPI004133-PA	6D36FF08C6274F28	2393	superfamily	SSF46966	Spectrin repeat	1610	1689	4.8e-19	T	26-Nov-2010	NULL	NULL
ACYPI004133-PA	6D36FF08C6274F28	2393	superfamily	SSF50044	SH3-domain	958	1028	1.4e-18	T	26-Nov-2010	IPR001452	Src homology-3 domain
ACYPI004133-PA	6D36FF08C6274F28	2393	superfamily	SSF46966	Spectrin repeat	2127	2236	1.8e-18	T	26-Nov-2010	NULL	NULL
ACYPI004133-PA	6D36FF08C6274F28	2393	superfamily	SSF46966	Spectrin repeat	895	964	1.6e-16	T	26-Nov-2010	NULL	NULL
ACYPI004133-PA	6D36FF08C6274F28	2393	PatternScan	PS00018	EF_HAND_1	2256	2268	NA	T	26-Nov-2010	IPR018247	EF-Hand 1, calcium-binding site
ACYPI004133-PA	6D36FF08C6274F28	2393	PatternScan	PS00018	EF_HAND_1	2299	2311	NA	T	26-Nov-2010	IPR018247	EF-Hand 1, calcium-binding site
ACYPI004133-PA	6D36FF08C6274F28	2393	Gene3D	G3DSA:1.20.58.60	no description	47	154	3.8e-24	T	26-Nov-2010	NULL	NULL
ACYPI004133-PA	6D36FF08C6274F28	2393	Gene3D	G3DSA:1.20.58.60	no description	155	254	1.1e-24	T	26-Nov-2010	NULL	NULL
ACYPI004133-PA	6D36FF08C6274F28	2393	Gene3D	G3DSA:1.20.58.60	no description	258	361	6.3e-23	T	26-Nov-2010	NULL	NULL
ACYPI004133-PA	6D36FF08C6274F28	2393	Gene3D	G3DSA:1.20.58.60	no description	364	470	4.7e-13	T	26-Nov-2010	NULL	NULL
ACYPI004133-PA	6D36FF08C6274F28	2393	Gene3D	G3DSA:1.20.58.60	no description	471	577	4.2e-25	T	26-Nov-2010	NULL	NULL
ACYPI004133-PA	6D36FF08C6274F28	2393	Gene3D	G3DSA:1.20.58.60	no description	578	683	8.1e-23	T	26-Nov-2010	NULL	NULL
ACYPI004133-PA	6D36FF08C6274F28	2393	Gene3D	G3DSA:1.20.58.60	no description	684	787	5.4e-23	T	26-Nov-2010	NULL	NULL
ACYPI004133-PA	6D36FF08C6274F28	2393	Gene3D	G3DSA:1.20.58.60	no description	788	896	3e-28	T	26-Nov-2010	NULL	NULL
ACYPI004133-PA	6D36FF08C6274F28	2393	Gene3D	G3DSA:1.20.58.60	no description	1043	1069	3.5e-22	T	26-Nov-2010	NULL	NULL
ACYPI004133-PA	6D36FF08C6274F28	2393	Gene3D	G3DSA:2.30.30.40	no description	964	1026	2.9e-20	T	26-Nov-2010	NULL	NULL
ACYPI004133-PA	6D36FF08C6274F28	2393	Gene3D	G3DSA:1.20.58.60	no description	1074	1177	3.4e-18	T	26-Nov-2010	NULL	NULL
ACYPI004133-PA	6D36FF08C6274F28	2393	Gene3D	G3DSA:1.20.58.60	no description	1180	1289	1.6e-25	T	26-Nov-2010	NULL	NULL
ACYPI004133-PA	6D36FF08C6274F28	2393	Gene3D	G3DSA:1.20.58.60	no description	1290	1392	2.8e-22	T	26-Nov-2010	NULL	NULL
ACYPI004133-PA	6D36FF08C6274F28	2393	Gene3D	G3DSA:1.20.58.60	no description	1393	1495	8.1e-27	T	26-Nov-2010	NULL	NULL
ACYPI004133-PA	6D36FF08C6274F28	2393	Gene3D	G3DSA:1.20.58.60	no description	1497	1608	1.5e-21	T	26-Nov-2010	NULL	NULL
[truncated: 2,388 more rows]
